# Supplementary material for: Quantitative Phosphoproteomic Profiling of Mouse Sperm Maturation in Epididymis Revealed Kinases Important for Sperm Motility
Source: Mol Cell Proteomics. 2024 Jul 6;23(8):100810. doi: 10.1016/j.mcpro.2024.100810 (PMC11338950; doi:10.1016/j.mcpro.2024.100810)
Supplement: Supplemental Table S1 [file mmc1.xlsx]

## Sheet: Table S1a
Supplemental Table S1: Sample information corresponding to the channels of the TMTpro reagents
Channel	Sample of sperm in epididymis during maturation
126	Caput_1
127N	Caput_2
127C	Cauda_1
128N	Caput_3
128C	Corpus_1
129N	Cauda_2
129C	Caput_4
130N	Corpus_2
130C	Cauda_3
131N	Caput_5
131C	Corpus_3
132N	Cauda_4
132C	Corpus_4
133N	Corpus_5
133C	Cauda_5

## Sheet: Table S1b
Supplemental Table S1: Sample information corresponding to the channels of the TMTpro reagents
Channel	Sample of ALK inhibitor2 compound 18-treated or control sperm
126	DMSO_1
127C	ALK inhibitor2 compound 18_1
128N	DMSO_2
129N	ALK inhibitor2 compound 18_2
129C	DMSO_3
130C	ALK inhibitor2 compound 18_3
131N	DMSO_4
132N	ALK inhibitor2 compound 18_4
132C	DMSO_5
133C	ALK inhibitor2 compound 18_5
