# Supplementary material for: Quantitative Phosphoproteomic Profiling of Mouse Sperm Maturation in Epididymis Revealed Kinases Important for Sperm Motility
Source: Mol Cell Proteomics. 2024 Jul 6;23(8):100810. doi: 10.1016/j.mcpro.2024.100810 (PMC11338950; doi:10.1016/j.mcpro.2024.100810)
Supplement: Supplemental Table S2 [file mmc2.xlsx]

## Sheet: Table S2
Supplemental Table S2: Proteins quantified in mouse epididymal sperm
Protein ID	ENTREZ gene ID	Gene symbol	Unique peptides	Sequence coverage [%]	Caput_1	Caput_2	Caput_3	Caput_4	Caput_5	Corpus_1	Corpus_2	Corpus_3	Corpus_4	Corpus_5	Cauda_1	Cauda_2	Cauda_3	Cauda_4	Cauda_5	Kinase/Phosphatase	FoldChange (Cauda/Caput)	P value (Cauda vs. Caput)	Significant with 1.5 FoldChange (Cauda/Caput)
Q8BVC1	442835	Defb22	7	17.9	0.145932	0.170357	0.218649	0.204379	0.121606	1.1116	1.06908	1.08606	1.03696	1.09676	1.57915	1.85407	1.774	1.7441	1.78731	NO	10.1503	9.87232e-10	Up-regulated
Q5ERI8	100503970	AY761185	2	39.4	0.188937	0.201554	0.283552	0.252192	0.162404	0.978755	1.00718	0.972438	0.938127	1.00927	1.57185	1.92216	1.85727	1.79841	1.85589	NO	8.27233	8.03713e-09	Up-regulated
A3KGV9	18286	Odf2	1	80.5	0.181702	0.208932	0.147772	0.284225	0.176711	4.43104	0.108805	0.163459	0.560869	0.847953	0.145219	0.102166	0.156685	4.11593	3.36853	NO	7.89373	0.160958	NO
P21300	11997	Akr1b7	13	62.3	0.157301	0.166887	0.225034	0.209612	0.14008	1.35578	1.36544	1.3856	1.37933	1.53918	1.24219	1.53465	1.44486	1.50191	1.35216	NO	7.87146	1.77163e-08	Up-regulated
O09114	19215	Ptgds	5	24.3	0.241789	0.280704	0.271976	0.355626	0.219047	0.622101	0.609637	0.631909	0.658094	0.669922	1.70311	2.24637	2.05503	2.29745	2.13724	NO	7.62462	1.54829e-07	Up-regulated
Q64444	12351	Car4	20	52.1	0.208	0.247743	0.291367	0.331735	0.202626	0.922562	0.911861	1.01161	0.916625	1.04082	1.52596	1.99392	1.75069	1.95276	1.69171	NO	6.95689	1.44304e-07	Up-regulated
D3Z660	194604	Serpina16	14	34	0.266403	0.288568	0.316308	0.322213	0.231928	0.784646	0.775582	0.725759	0.758169	0.726143	1.78979	2.01583	2.01501	1.96107	2.02259	NO	6.87817	4.3418e-10	Up-regulated
Q8BVA0	93695	Gpnmb	3	7.4	0.29885	0.294337	0.347096	0.35804	0.2932	0.634531	0.613943	0.558303	0.581274	0.545842	1.8259	2.23895	2.21127	2.04424	2.15422	NO	6.58148	1.24199e-08	Up-regulated
A0A2I3BRA0	78245	Acbd7	4	48.3	0.258066	0.286354	0.324941	0.298513	0.247294	0.867896	0.810822	0.877908	0.83617	0.926195	1.52925	2.09843	1.78163	1.96827	1.88826	NO	6.54752	2.15005e-07	Up-regulated
P82020	13215	Defb2	4	59.2	0.292286	0.314649	0.314435	0.394684	0.270057	0.628655	0.609827	0.57677	0.702035	0.569625	1.85536	2.1544	2.09292	2.05315	2.17115	NO	6.51088	2.20074e-09	Up-regulated
A0A087WNS9	17069	Ly6e	1	22.2	0.254029	0.357342	0.391312	0.364948	0.283985	0.719552	0.59602	0.701628	0.628614	0.584134	1.7423	2.01877	2.19702	2.1105	2.04985	NO	6.12639	2.86419e-08	Up-regulated
Q30KM9	654458	Defb43	3	27.5	0.258631	0.280837	0.316648	0.340702	0.231045	1.05335	1.05942	1.03503	1.0409	1.05848	1.46671	1.73964	1.68302	1.71625	1.71934	NO	5.83037	5.9923e-09	Up-regulated
Q3UW09	629747	Spint3	2	22.7	0.283585	0.347736	0.390008	0.373194	0.278072	0.752718	0.786534	0.738758	0.783468	0.748662	1.76337	1.99484	1.92212	1.92948	1.90745	NO	5.69012	4.55746e-10	Up-regulated
Q91WL5	277753	Cyp4a12a	8	47.4	0.303222	0.345952	0.371172	0.397171	0.292914	0.819374	0.819482	0.765211	0.805414	0.761477	1.68149	1.91817	1.94479	1.87439	1.89977	NO	5.44811	1.7218e-09	Up-regulated
Q9Z0J0	67963	Npc2	10	47.7	0.312264	0.30318	0.379747	0.339779	0.267938	0.999637	0.970307	0.840125	1.02817	0.834218	1.66894	1.61128	1.9549	1.59142	1.89809	NO	5.443	8.33794e-08	Up-regulated
Q9R118	56213	Htra1	16	35.8	0.363473	0.377657	0.408301	0.422149	0.356402	0.683273	0.711516	0.669005	0.713476	0.643396	1.75908	1.97324	1.98045	1.93348	2.0051	NO	5.00594	6.89194e-10	Up-regulated
Q91YL7	231293	Cwh43	20	27.8	0.27417	0.264576	0.337646	0.345803	0.249018	1.23703	1.28871	1.23235	1.22707	1.22045	1.33344	1.49945	1.54044	1.4707	1.47913	NO	4.97764	2.08894e-09	Up-regulated
Q9JHY4	192201	Wfdc15b	3	27.5	0.311294	0.37873	0.381893	0.422825	0.340508	0.837573	0.785922	0.848484	0.735899	0.923067	1.44469	2.10139	1.78776	2.00201	1.69795	NO	4.92238	1.81295e-06	Up-regulated
Q03401	11571	Crisp1	12	38.9	0.35467	0.36804	0.408455	0.413403	0.336085	0.800319	0.808015	0.806077	0.81155	0.782874	1.60725	1.93062	1.8882	1.79237	1.89208	NO	4.84434	9.7091e-09	Up-regulated
Q9JLZ6	58180	Hic2	1	1.6	0.286593	0.391627	0.416876	0.414697	0.31791	0.842675	0.875445	0.981783	0.768391	0.959668	1.37995	1.97864	1.70645	2.06131	1.61799	NO	4.78433	4.31885e-06	Up-regulated
Q09TK9	78709	Spink8	1	26.7	0.299718	0.367404	0.517989	0.417724	0.325826	0.709367	0.928445	0.81608	0.955548	0.846471	1.73229	1.88383	1.7262	1.87927	1.59385	NO	4.57075	3.15245e-08	Up-regulated
Q3TQP6	17436	Me1	1	61.8	0.313575	0.290663	0.315752	0.365552	0.300314	1.41155	1.32796	1.38119	1.16827	1.37708	1.19781	1.48332	1.39103	1.43179	1.24415	NO	4.25518	8.27897e-08	Up-regulated
A0A0R4J0U1	360217	Defb40	2	34.2	0.404171	0.466214	0.517146	0.490415	0.395867	0.646531	0.701615	0.643368	0.587137	0.602401	1.71863	2.05905	1.9426	1.87747	1.94738	NO	4.19785	9.80914e-09	Up-regulated
P06869	18792	Plau	3	13.6	0.351612	0.403004	0.452844	0.38846	0.393864	1.00629	0.97013	0.899796	0.997752	0.866943	1.56422	1.67778	1.66148	1.66171	1.70411	NO	4.15588	8.34905e-11	Up-regulated
Q3UN27	17393	Mmp7	3	8.2	0.420231	0.490918	0.484322	0.529025	0.444781	0.681199	0.612616	0.507263	0.602898	0.541897	1.76612	2.03122	2.03966	1.94025	1.90759	NO	4.08768	3.30656e-09	Up-regulated
Q9EQR4	80797	Clca3a2	22	31.5	0.448015	0.48827	0.473999	0.510124	0.445836	0.62146	0.624737	0.589017	0.627505	0.551512	1.8783	1.95835	2.0464	1.82733	1.90914	NO	4.06532	3.1413e-10	Up-regulated
P56386	13214	Defb1	2	34.8	0.345807	0.376724	0.382642	0.442659	0.33182	1.05412	1.06456	1.25167	1.00964	1.22693	1.22514	1.7494	1.41445	1.71664	1.40781	NO	3.99724	3.9989e-06	Up-regulated
Q8CAC8	328971	Spink10	3	25.9	0.45002	0.440859	0.589153	0.422414	0.346822	0.782909	0.810205	0.767869	0.726647	0.789965	1.72668	1.96987	1.69165	1.75806	1.72687	NO	3.9449	2.9323e-08	Up-regulated
Q8R2I6	246079	Defb9	2	16.4	0.448341	0.459608	0.472701	0.513339	0.423044	0.726635	0.700008	0.727768	0.722081	0.697087	1.57404	1.90597	1.86405	1.92991	1.83542	NO	3.93149	3.17125e-08	Up-regulated
P46412	14778	Gpx3	6	32.3	0.410938	0.416713	0.46279	0.459582	0.383174	0.93059	1.00154	0.869779	0.876788	0.827355	1.73001	1.79667	1.71365	1.55404	1.56638	NO	3.91935	7.40762e-09	Up-regulated
P21995	13723	Emb	5	15.8	0.428743	0.437322	0.470791	0.45884	0.409983	0.873298	0.865404	0.802598	0.857277	0.751054	1.61692	1.77034	1.84289	1.65668	1.75786	NO	3.91929	1.44703e-09	Up-regulated
Q7TNV7	360212	Defb38	1	31.7	0.314059	0.386855	0.40859	0.271761	0.264054	1.4696	1.4238	1.29414	1.49964	1.31427	1.10422	1.32242	1.28854	1.37408	1.26398	NO	3.8614	1.23592e-07	Up-regulated
G8JL82	101772	Ano1	3	2.4	0.501018	0.431997	0.47647	0.457959	0.430228	0.785386	0.749563	0.82825	0.817728	0.811737	1.52273	1.97362	1.77722	1.84387	1.59223	NO	3.79065	3.20545e-07	Up-regulated
Q9WVG5	16891	Lipg	6	13.8	0.394096	0.439338	0.457609	0.45831	0.581396	0.754918	0.829202	0.758742	0.790528	0.732794	1.5676	1.75945	1.86821	1.79798	1.80983	NO	3.77693	2.2414e-08	Up-regulated
Q8VCT4	104158	Ces1d	14	32	0.338951	0.351685	0.37544	0.400865	0.337192	1.25267	1.28259	1.28351	1.25804	1.30599	1.22735	1.45761	1.40401	1.38983	1.33427	NO	3.77636	8.30032e-09	Up-regulated
E9QLB2	226791	Lyplal1	5	25.5	0.366297	0.355601	0.371348	0.385127	0.366545	1.30332	1.22094	1.2816	1.30859	1.27649	1.22199	1.34489	1.47095	1.40548	1.32084	NO	3.66637	1.18668e-08	Up-regulated
O35386	16922	Phyh	2	5	0.461683	0.440634	0.453094	0.495054	0.431768	0.923623	0.906859	0.85548	0.963175	0.839288	1.49529	1.61373	1.76309	1.68012	1.67711	NO	3.60583	5.20358e-09	Up-regulated
Q9Z2I8	20917	Suclg2	21	53.1	0.354352	0.366895	0.400088	0.435908	0.35261	1.25221	1.26233	1.24538	1.23219	1.23342	1.25889	1.43554	1.40654	1.38691	1.37674	NO	3.59432	2.16453e-09	Up-regulated
Q6AW46	67935	Ces5a	14	27.3	0.43799	0.455902	0.482264	0.514506	0.434451	0.872832	0.872362	0.85281	0.877156	0.851823	1.52368	1.74228	1.74378	1.63174	1.70642	NO	3.59032	3.64632e-09	Up-regulated
P22437	19224	Ptgs1	14	28.9	0.440722	0.458636	0.496666	0.507429	0.438471	0.888819	0.886743	0.872458	0.883753	0.889484	1.47658	1.7166	1.70696	1.67548	1.6612	NO	3.51711	5.89693e-09	Up-regulated
P57774	109648	Npy	1	8.2	0.356495	0.348352	0.411751	0.479774	0.410331	1.24502	1.20691	1.14978	1.26993	1.07453	1.44868	1.49105	1.44727	1.31264	1.34749	NO	3.51179	8.35856e-09	Up-regulated
Q0Q236	77684	Bsph2	4	29	0.367712	0.351066	0.406217	0.362499	0.335695	1.43715	1.36842	1.31808	1.40869	1.411	1.15616	1.32625	1.33119	1.23774	1.18214	NO	3.41899	1.22568e-08	Up-regulated
Q4QY32	100503992	Gm6040	2	33.3	0.37604	0.41657	0.501593	0.490115	0.374063	1.11174	1.08284	1.11511	1.00956	1.20981	1.21748	1.53859	1.50317	1.54774	1.50559	NO	3.38799	3.41304e-07	Up-regulated
Q9JLT2	58866	Treh	4	6.1	0.550059	0.548668	0.522907	0.620391	0.506047	0.613379	0.61102	0.582442	0.683684	0.560513	1.76978	1.83378	1.90813	1.82309	1.86611	NO	3.34813	9.82669e-11	Up-regulated
Q3V3R1	270685	Mthfd1l	47	50.7	0.416288	0.409754	0.46751	0.455921	0.394908	1.16218	1.14908	1.11624	1.14086	1.13092	1.31933	1.47695	1.51815	1.40783	1.43407	NO	3.33725	3.32231e-09	Up-regulated
Q80V42	70574	Cpm	13	29.8	0.553432	0.468055	0.513208	0.505201	0.47587	0.860668	0.86692	0.863396	0.841624	0.815531	1.52501	1.72079	1.71282	1.62095	1.65652	NO	3.27379	1.87856e-09	Up-regulated
Q8BGT5	108682	Gpt2	15	38.7	0.439091	0.470286	0.491717	0.533193	0.448282	0.971311	0.967143	0.982608	0.972254	1.00424	1.35782	1.6228	1.59217	1.58849	1.55859	NO	3.24015	2.64842e-08	Up-regulated
Q9D2Q8	66166	S100a14	4	36.5	0.557871	0.524784	0.549076	0.605125	0.537809	0.699395	0.660222	0.648718	0.712753	0.639163	1.67494	1.77744	1.82113	1.76617	1.8254	NO	3.19501	1.66474e-10	Up-regulated
Q9JM51	64292	Ptges	6	23.5	0.422305	0.46421	0.482514	0.528167	0.407244	1.06331	1.08393	1.06504	1.08988	1.05921	1.28823	1.55248	1.51513	1.46037	1.51797	NO	3.18263	5.10793e-08	Up-regulated
Q9D263	78239	Spint4	4	36.5	0.399837	0.348647	0.435772	0.392638	0.353131	1.49322	1.40547	1.3182	1.3406	1.41564	1.11564	1.21525	1.30846	1.18583	1.27167	NO	3.15895	1.68829e-08	Up-regulated
A0A087WRP7	17067	Ly6c1	2	34.2	0.524019	0.584942	0.580255	0.620188	0.533644	0.667036	0.703939	0.731447	0.700875	0.699691	1.47459	1.88555	1.71973	1.87002	1.70406	NO	3.0439	3.38145e-07	Up-regulated
P51881	11740	Slc25a5	9	54.7	0.391701	0.411055	0.457079	0.494329	0.417804	1.24932	1.20454	1.22087	1.24022	1.30908	1.14323	1.36144	1.3848	1.33386	1.38068	NO	3.04057	8.78194e-08	Up-regulated
Q9DBT4	67464	Entpd4	1	1.5	0.538038	0.557693	0.451204	0.579585	0.475328	0.979825	0.806178	0.803249	0.933324	0.991277	1.44771	1.61981	1.50013	1.68379	1.63286	NO	3.03027	2.85988e-08	Up-regulated
Q8K248	242642	Hpdl	7	31	0.48079	0.474576	0.549004	0.492847	0.460537	1.11483	1.09861	0.97095	1.15903	0.951839	1.42719	1.32629	1.66451	1.30668	1.5223	NO	2.94862	6.2137e-07	Up-regulated
D3Z7C0	18100	Mrpl40	1	4.9	0.478803	0.385442	0.456116	0.449598	0.336039	1.26667	1.37375	1.32757	1.29496	1.43776	1.30118	1.43159	1.20755	1.15138	1.10159	NO	2.94079	1.35958e-06	Up-regulated
Q920A5	74617	Scpep1	3	7.3	0.539662	0.567503	0.556406	0.591335	0.577207	0.796299	0.761508	0.744641	0.800401	0.784911	1.57714	1.73479	1.69362	1.66499	1.60959	NO	2.92366	3.3334e-10	Up-regulated
Q8R2I7	246081	Defb11	2	41.6	0.540575	0.531704	0.621735	0.547866	0.528682	0.859858	0.88259	0.780331	0.854008	0.766313	1.51212	1.56158	1.73676	1.56198	1.7139	NO	2.91866	1.93472e-08	Up-regulated
Q8VCU2	14756	Gpld1	1	1.1	0.573582	0.468643	0.569768	0.475418	0.465406	0.999537	1.08176	1.07801	0.873801	1.00992	1.30438	1.67242	1.54755	1.47917	1.40063	NO	2.90038	5.38372e-07	Up-regulated
Q32ZM2	641368	Spint5	9	57.1	0.37791	0.42371	0.445069	0.487573	0.409745	1.24421	1.22414	1.48996	1.15027	1.55871	0.995579	1.491	1.14531	1.40943	1.14738	NO	2.88651	2.51713e-05	Up-regulated
Q06890	12759	Clu	27	44.2	0.539205	0.544282	0.59512	0.613444	0.537504	0.824967	0.818891	0.803267	0.796714	0.817991	1.43148	1.75633	1.67828	1.63849	1.60403	NO	2.86568	6.67422e-08	Up-regulated
A2AHR2	67131	Acbd4	1	4.2	0.499426	0.450742	0.472942	0.487494	0.464895	1.19598	1.13521	1.11594	1.21707	1.19976	1.18505	1.34569	1.47303	1.36478	1.392	NO	2.84595	8.0642e-08	Up-regulated
Q99KR8	66848	Fuca2	2	3.7	0.51575	0.592432	0.568612	0.633063	0.528825	0.871868	0.906333	0.885746	0.894884	0.771787	1.66593	1.6983	1.55647	1.41981	1.49019	NO	2.75857	1.0721e-07	Up-regulated
Q9DBM2	74147	Ehhadh	16	24.9	0.480415	0.510931	0.555099	0.585334	0.487096	1.03816	1.08578	0.978548	1.06072	0.994389	1.34828	1.45607	1.52231	1.40644	1.49042	NO	2.75825	7.0359e-09	Up-regulated
Q922Q1	67247	Mtarc2	17	42.9	0.485014	0.519679	0.53995	0.585377	0.498649	1.05695	1.06022	1.12457	0.980427	1.11496	1.25303	1.56339	1.4003	1.4732	1.34428	NO	2.67596	2.65857e-07	Up-regulated
C0HK80	76976	Arxes2	5	17.2	0.483182	0.5069	0.525592	0.557367	0.50246	1.12093	1.07046	1.10782	1.14273	1.11138	1.20851	1.41216	1.42235	1.38916	1.43899	NO	2.6679	4.94649e-08	Up-regulated
Q9CZN7	108037	Shmt2	26	53.4	0.469691	0.476519	0.511016	0.538549	0.479261	1.19361	1.22968	1.16937	1.18448	1.14755	1.25046	1.38628	1.36259	1.29859	1.30234	NO	2.66674	1.68391e-09	Up-regulated
Q9WU03	20733	Spint2	2	8.3	0.459008	0.515499	0.637038	0.549232	0.480601	1.14174	1.14559	1.04838	0.997175	1.03906	1.29764	1.53028	1.47029	1.40202	1.28644	NO	2.64509	3.35085e-07	Up-regulated
Q6P6M5	69129	Pex11g	1	5	0.499916	0.56968	0.619517	0.536343	0.544366	1.11717	1.0068	0.893113	1.01486	0.924794	1.37585	1.50645	1.44697	1.39518	1.54898	NO	2.62596	1.12409e-08	Up-regulated
P47738	11669	Aldh2	23	53.6	0.471429	0.467218	0.49081	0.506805	0.464449	1.29756	1.27248	1.23827	1.28067	1.29736	1.11839	1.27603	1.31887	1.23422	1.26543	NO	2.58796	2.00277e-08	Up-regulated
P97821	13032	Ctsc	5	15.4	0.541663	0.546501	0.595706	0.601776	0.52272	0.995003	1.00929	0.972775	0.980808	0.988613	1.29534	1.48326	1.52256	1.50882	1.43515	NO	2.57984	3.87843e-08	Up-regulated
H3BJH5	71949	Cers5	3	32.6	0.563402	0.579267	0.607057	0.59187	0.562783	0.946094	0.932733	0.867963	0.982485	0.888818	1.3871	1.41733	1.54556	1.56352	1.56402	NO	2.57457	1.27258e-08	Up-regulated
P20060	15212	Hexb	22	31.5	0.398262	0.376113	0.46149	0.443129	0.395412	1.51328	1.52535	1.47786	1.5252	1.54777	1.00913	1.12544	1.09562	1.06103	1.04489	NO	2.57236	6.26577e-09	Up-regulated
P08607	12269	C4bp	11	28.8	0.509838	0.525981	0.558406	0.599053	0.504597	1.07629	1.07889	1.07018	1.10309	1.05668	1.25302	1.46395	1.41004	1.36914	1.42085	NO	2.56387	2.67445e-08	Up-regulated
A0A0U1RQ27	73724	Mcee	1	11.3	0.545293	0.485438	0.573697	0.595761	0.496532	1.08756	1.06689	1.08694	1.11584	1.1105	1.17853	1.38569	1.49356	1.4419	1.33587	NO	2.53477	5.77056e-07	Up-regulated
Q148R4	72432	Spink5	27	23.4	0.545823	0.595213	0.62652	0.686212	0.550469	0.897808	0.922391	0.885076	0.908832	0.819597	1.45389	1.6048	1.54588	1.46954	1.48795	NO	2.51713	9.96071e-09	Up-regulated
P08071	17002	Ltf	24	43.7	0.627338	0.65148	0.666398	0.693939	0.624762	0.707136	0.710005	0.70924	0.719631	0.683229	1.47426	1.71786	1.67585	1.67406	1.66482	NO	2.51441	1.8339e-08	Up-regulated
E0CY86	244757	Glb1l2	9	16.6	0.478734	0.500627	0.492006	0.571964	0.511654	1.199	1.21868	1.1829	1.19464	1.23927	1.16357	1.35394	1.31565	1.30713	1.27024	NO	2.50903	2.52567e-08	Up-regulated
Q9DBL1	66885	Acadsb	15	39.4	0.486904	0.51166	0.541545	0.582827	0.494067	1.15717	1.16914	1.13728	1.14256	1.21502	1.13288	1.33651	1.3784	1.40222	1.31181	NO	2.50738	2.89984e-07	Up-regulated
E9QNH6	17912	Myo1b	26	24.5	0.550667	0.557536	0.502835	0.655029	0.539104	1.02079	1.02425	1.00705	1.14932	0.974045	1.32977	1.46734	1.40133	1.39465	1.42628	NO	2.5023	7.26256e-09	Up-regulated
P34914	13850	Ephx2	16	46.9	0.413246	0.420512	0.481517	0.496283	0.415827	1.4515	1.40943	1.39652	1.47162	1.47965	1.01477	1.14185	1.14582	1.12641	1.13504	NO	2.49795	2.02677e-08	Up-regulated
Q2VPR5	15192	Hdgfl1	2	7.1	0.651112	0.650982	0.595284	0.709659	0.621402	0.924159	0.670606	0.712054	0.744119	0.658569	1.51007	1.73638	1.58178	1.69083	1.543	NO	2.4972	3.52134e-08	Up-regulated
Q9CQ06	67707	Mrpl24	5	19.9	0.445348	0.45377	0.473483	0.519788	0.458675	1.33691	1.27348	1.3275	1.34437	1.51031	1.00222	1.21357	1.16865	1.2898	1.18213	NO	2.49095	5.5617e-07	Up-regulated
Q9DCM2	76263	Gstk1	15	66.8	0.501979	0.501897	0.545281	0.565379	0.488089	1.2116	1.22533	1.14073	1.22304	1.13064	1.22198	1.30732	1.3496	1.26091	1.32623	NO	2.48443	2.65783e-09	Up-regulated
Q7TNG8	52815	Ldhd	22	55.4	0.538441	0.54714	0.58224	0.590723	0.535498	1.05204	1.08619	1.07896	1.03845	1.06978	1.27372	1.42256	1.41606	1.40615	1.36205	NO	2.46258	3.55111e-09	Up-regulated
P12265	110006	Gusb	9	16.5	0.47321	0.517619	0.52861	0.575295	0.492898	1.2193	1.18362	1.19496	1.23106	1.23108	1.16293	1.30732	1.37063	1.27915	1.23231	NO	2.45489	5.44314e-08	Up-regulated
P05533	110454	Ly6a	1	15.7	0.660008	0.650593	0.904404	0.541804	0.632699	0.574735	0.749342	0.67924	0.731761	0.580313	1.37441	1.73313	1.82469	1.76874	1.59413	NO	2.44729	1.0366e-05	Up-regulated
Q9CY16	66230	Mrps28	2	12.9	0.457139	0.450616	0.513027	0.509166	0.453385	1.47281	1.37855	1.25267	1.55865	1.18384	1.02488	1.12082	1.34471	1.11397	1.16576	NO	2.42104	1.68903e-06	Up-regulated
Q62425	17992	Ndufa4	7	56.1	0.502365	0.470597	0.554558	0.497688	0.455244	1.39454	1.44199	1.15232	1.43913	1.11304	1.19898	1.12256	1.38227	1.00538	1.26932	NO	2.41025	5.59576e-06	Up-regulated
Q9D708	67860	S100a16	4	29	0.63306	0.64125	0.648772	0.702673	0.625004	0.809941	0.787686	0.755506	0.869317	0.714067	1.51288	1.59932	1.60208	1.51702	1.58143	NO	2.40335	2.56466e-10	Up-regulated
Q8K0C4	13121	Cyp51	10	18.1	0.56568	0.603872	0.581348	0.664652	0.572473	0.965897	0.968262	0.969899	1.01091	0.955713	1.31854	1.51796	1.4423	1.43784	1.42466	NO	2.38997	1.51516e-08	Up-regulated
Q8C0M9	66514	Asrgl1	18	59.5	0.503876	0.534606	0.546576	0.637516	0.533712	1.09748	1.13567	1.13733	1.15519	1.13701	1.20133	1.37968	1.36271	1.3423	1.295	NO	2.38764	4.99208e-08	Up-regulated
F6ULY1	433502	Wfdc6b	6	24.3	0.619874	0.665624	0.583089	0.707246	0.626174	0.778687	0.893895	0.822815	0.9059	0.783032	1.46764	1.62405	1.52253	1.48198	1.51746	NO	2.37778	6.05159e-09	Up-regulated
Q9JMB7	57749	Piwil1	15	20.9	0.629025	0.630452	0.628016	0.693588	0.64723	0.792965	0.854809	0.807375	0.865809	0.795922	1.40116	1.5132	1.68019	1.50617	1.5541	NO	2.37115	6.24979e-08	Up-regulated
Q3USW5	239554	Foxred2	3	3.9	0.487737	0.559799	0.578813	0.56151	0.549438	1.16309	1.20357	1.14089	1.14009	1.1652	1.28388	1.30658	1.31144	1.27026	1.27771	NO	2.35629	1.11303e-10	Up-regulated
H3BJG9	102637705	Ly6l	2	23.6	0.466978	0.488738	0.584487	0.582711	0.41801	1.25242	1.36439	1.31175	1.2314	1.32509	1.15064	1.34676	1.19779	1.18978	1.08904	NO	2.35112	1.33519e-06	Up-regulated
Q9D8P4	27397	Mrpl17	3	14.2	0.463875	0.487367	0.509744	0.523486	0.465367	1.31763	1.3312	1.35543	1.4034	1.38983	1.05645	1.14842	1.20017	1.19194	1.15569	NO	2.34818	1.16224e-08	Up-regulated
P10404		Env1	5	10.6	0.566172	0.572675	0.551535	0.624923	0.545955	1.06708	1.07222	1.11657	1.08406	1.10922	1.2132	1.39144	1.4272	1.34345	1.31431	NO	2.33799	5.01831e-08	Up-regulated
P52194	12745	Clgn	8	15.7	0.611598	0.670296	0.632572	0.696067	0.641306	0.861127	0.826277	0.837166	0.865495	0.794759	1.37725	1.5368	1.62477	1.52177	1.50275	NO	2.32586	3.61131e-08	Up-regulated
G3X9T4	67749	Mgarp	1	4	0.510808	0.499077	0.576438	0.437912	0.479454	1.36721	1.4231	1.21279	1.42226	1.2822	1.0112	1.221	1.17831	1.29925	1.07899	NO	2.31209	2.49052e-06	Up-regulated
P54071	269951	Idh2	24	49.3	0.395796	0.391302	0.474476	0.455392	0.424264	1.61105	1.53747	1.53279	1.56596	1.66748	0.882372	1.01426	1.01932	1.03121	0.996861	NO	2.30896	1.06547e-07	Up-regulated
P14211	12317	Calr	28	64.4	0.455295	0.456185	0.529036	0.538737	0.483279	1.37394	1.33783	1.34929	1.32002	1.47054	0.9877	1.21017	1.17488	1.22529	1.08782	NO	2.30895	8.65731e-07	Up-regulated
Q3UUY6	192212	Prom2	16	19	0.567106	0.570564	0.572408	0.579934	0.558312	1.12417	1.12992	1.0899	1.15339	1.09885	1.20249	1.32409	1.38552	1.31994	1.3234	NO	2.30151	7.6484e-09	Up-regulated
Q9CQ40	18120	Mrpl49	2	15.1	0.50458	0.475683	0.526926	0.544995	0.473299	1.32733	1.27014	1.31491	1.3681	1.39314	1.02695	1.19522	1.17659	1.25281	1.14934	NO	2.29695	1.92106e-07	Up-regulated
Q07235	20720	Serpine2	5	14.6	0.717623	0.715957	0.725911	0.7469	0.716249	0.628795	0.618883	0.606848	0.649034	0.574907	1.49592	1.72276	1.78094	1.70102	1.59824	NO	2.29084	7.83944e-08	Up-regulated
A0A0N4SVS6	12785	Cnbp	2	13.5	0.657658	0.624812	0.72643	0.635527	0.707569	0.849424	0.829429	0.77793	0.801118	0.740434	1.42875	1.56639	1.57508	1.52887	1.55059	NO	2.28212	5.28496e-09	Up-regulated
P00329	11522	Adh1	6	20	0.589118	0.62719	0.613031	0.654125	0.697	0.893432	0.892382	0.970176	0.919907	0.892382	1.29474	1.52297	1.51547	1.45253	1.46554	NO	2.27994	9.21959e-08	Up-regulated
O88587	12846	Comt	11	37.4	0.537542	0.529188	0.58809	0.526768	0.513822	1.23272	1.18127	1.22286	1.29618	1.23259	1.09098	1.29298	1.30478	1.24985	1.20039	NO	2.27757	1.5613e-07	Up-regulated
P15626	14863	Gstm2	10	80.3	0.511887	0.533633	0.563903	0.578759	0.517389	1.22933	1.21508	1.23835	1.22553	1.29178	1.09407	1.25926	1.26432	1.26994	1.20677	NO	2.25252	6.08115e-08	Up-regulated
F7ARZ1	64656	Mrps23	2	16.7	0.545935	0.568245	0.555309	0.568114	0.530396	1.30397	1.11435	1.0699	1.24133	1.27302	1.08922	1.20646	1.27335	1.40139	1.25902	NO	2.25052	8.46995e-07	Up-regulated
A0A1B0GR78	20866	Stim1	6	8.7	0.579525	0.629862	0.564157	0.70831	0.595657	0.962239	0.977916	0.985818	1.11686	0.963693	1.29449	1.43438	1.41738	1.38653	1.38318	NO	2.24726	2.0709e-08	Up-regulated
Q9WU79	19125	Prodh	16	35.2	0.597863	0.614106	0.641817	0.667297	0.597357	0.987296	1.00882	0.941381	0.9832	0.96267	1.31392	1.45758	1.46427	1.40518	1.35723	NO	2.24413	8.77883e-09	Up-regulated
P20108	11757	Prdx3	9	31.9	0.544302	0.521118	0.547526	0.563544	0.529337	1.23051	1.23829	1.25625	1.28695	1.24873	1.10001	1.27036	1.23504	1.18279	1.24522	NO	2.22979	2.4138e-08	Up-regulated
O55183	20855	Stc1	2	7.7	0.628424	0.635194	0.582567	0.696687	0.666858	0.864171	0.910227	0.922816	0.979695	0.962194	1.31138	1.53636	1.45454	1.40925	1.43964	NO	2.22797	5.72423e-08	Up-regulated
G3X9Z5	68348	Serpina1f	8	17.8	0.580573	0.588708	0.524758	0.692248	0.600114	1.05044	1.06693	1.06983	1.22447	0.989651	1.25609	1.35384	1.36888	1.27711	1.35638	NO	2.21413	3.55093e-08	Up-regulated
Q9D1I6	68463	Mrpl14	3	18.6	0.497417	0.4968	0.456516	0.602061	0.531998	1.31823	1.28217	1.3485	1.38636	1.42783	1.05337	1.11382	1.15386	1.14428	1.18679	NO	2.18668	7.57905e-08	Up-regulated
P24369	19035	Ppib	14	55.1	0.512842	0.522807	0.578487	0.583063	0.504546	1.23896	1.29472	1.25944	1.25521	1.34715	0.998358	1.2399	1.26184	1.21548	1.18721	NO	2.1848	1.3273e-06	Up-regulated
Q8CDC8	14202	Fhl4	15	69.9	0.640473	0.647155	0.711738	0.681631	0.661327	0.902955	0.907801	0.90167	0.814396	0.860291	1.35265	1.51589	1.51159	1.45994	1.43049	NO	2.1753	9.52152e-09	Up-regulated
Q30KP0	629114	Defb23	5	24.1	0.43224	0.405436	0.472576	0.465201	0.441571	1.60122	1.52139	1.60119	1.52719	1.70937	0.849123	1.05436	1.00373	1.05833	0.857074	NO	2.17527	4.61294e-06	Up-regulated
Q9JKW0	54208	Arl6ip1	2	8.9	0.620489	0.541027	0.6162	0.64115	0.60277	1.10921	1.13101	1.04161	1.06753	1.07808	1.19349	1.43767	1.35972	1.23798	1.32206	NO	2.168	3.57719e-07	Up-regulated
P48962	11739	Slc25a4	12	59.1	0.518289	0.50037	0.547348	0.563496	0.514406	1.34216	1.33251	1.31494	1.33064	1.36781	1.03927	1.17315	1.18821	1.13026	1.13714	NO	2.14381	2.49195e-08	Up-regulated
P97501	14262	Fmo3	9	16.3	0.604473	0.605735	0.624554	0.699845	0.606561	1.04604	0.986814	1.02512	1.04126	1.03414	1.17326	1.38796	1.39567	1.42352	1.34504	NO	2.14107	4.21801e-07	Up-regulated
P17047	16784	Lamp2	5	12	0.544768	0.49164	0.589524	0.55416	0.499442	1.38089	1.36737	1.21321	1.38566	1.24628	1.10014	1.10631	1.19635	1.11446	1.20979	NO	2.13733	3.48482e-08	Up-regulated
Q6DFZ1	107338	Gbf1	2	1	0.544403	0.585237	0.639975	0.674548	0.602252	1.08342	1.09083	1.03975	1.16287	1.08398	1.17047	1.36135	1.32421	1.36771	1.269	NO	2.13127	2.23383e-07	Up-regulated
Q05186	19672	Rcn1	13	49.8	0.519661	0.510303	0.563099	0.623387	0.521773	1.29001	1.2965	1.27068	1.27815	1.30742	1.05916	1.22544	1.21952	1.15206	1.16283	NO	2.12511	1.57569e-07	Up-regulated
Q9CR98	102632427	Fam136a	9	70.3	0.543268	0.5726	0.611197	0.614214	0.552211	1.16854	1.19199	1.2716	1.13313	1.19229	1.16193	1.3556	1.2345	1.26583	1.13108	NO	2.1251	3.16219e-07	Up-regulated
P32020	20280	Scp2	18	27.8	0.468795	0.47477	0.516398	0.532347	0.478883	1.46964	1.43394	1.41946	1.47036	1.48454	0.960528	1.06246	1.12425	1.05965	1.04398	NO	2.12483	5.93572e-08	Up-regulated
Q99JG3	69787	Anxa13	8	29.3	0.57614	0.592626	0.620721	0.648042	0.572425	1.14369	1.13546	1.07145	1.15264	1.13252	1.19583	1.28646	1.33718	1.30155	1.23326	NO	2.11109	1.29721e-08	Up-regulated
Q8CHT0	212647	Aldh4a1	18	36.7	0.585403	0.582823	0.631718	0.641684	0.564805	1.16658	1.19504	1.0813	1.16041	1.0475	1.20411	1.24874	1.35051	1.23811	1.30127	NO	2.10972	1.66769e-08	Up-regulated
Q8BJZ4	232536	Mrps35	3	9.4	0.508916	0.518011	0.567511	0.557446	0.521979	1.38601	1.30654	1.32214	1.34265	1.32838	1.06933	1.13322	1.13912	1.13433	1.16442	NO	2.10947	1.5207e-09	Up-regulated
O35488	26458	Slc27a2	10	18.5	0.699806	0.65676	0.708281	0.70643	0.683258	0.877915	0.873999	0.830659	0.895616	0.783778	1.4013	1.43772	1.55667	1.40599	1.48181	NO	2.10839	6.58549e-09	Up-regulated
A0A0R4J158	433181	Spink11	5	15.8	0.530101	0.557728	0.628384	0.607664	0.535289	1.22003	1.25213	1.15401	1.31974	1.18514	1.16432	1.19691	1.23897	1.164	1.24558	NO	2.10193	1.00387e-08	Up-regulated
Q9WTX7	57756	Fhl5	9	28.5	0.539008	0.579206	0.593371	0.663058	0.584287	1.1477	1.10972	1.21694	1.06325	1.304	1.0569	1.34966	1.23602	1.37846	1.17841	NO	2.09517	6.01184e-06	Up-regulated
P45878	114841036	Fkbp2	7	56.4	0.544922	0.582232	0.592054	0.611413	0.542452	1.23629	1.20907	1.19863	1.20658	1.26201	1.07366	1.25249	1.25388	1.20022	1.23411	NO	2.09335	1.26908e-07	Up-regulated
O35459	51798	Ech1	13	42.8	0.553818	0.562945	0.612859	0.639897	0.551175	1.17324	1.19042	1.20097	1.21792	1.2063	1.09823	1.27636	1.24032	1.23594	1.23961	NO	2.08527	1.02509e-07	Up-regulated
Q0HA38	73668	Ttc21b	3	2.2	0.672385	0.656922	0.660169	0.744714	0.70331	0.859363	0.868718	0.848511	0.924135	0.914961	1.33275	1.39648	1.46323	1.53095	1.4234	NO	2.07907	3.97853e-08	Up-regulated
Q3V086	13206	Ddx4	15	29	0.639983	0.745605	0.695436	0.786716	0.666723	0.794588	0.820358	0.821744	0.839889	0.851611	1.36401	1.5405	1.5462	1.47807	1.40857	NO	2.07594	1.43784e-07	Up-regulated
Q8BL03	214663	Slc25a29	1	3.9	0.536237	0.538776	0.558009	0.610784	0.563061	1.23065	1.20454	1.42495	1.11453	1.39436	0.946435	1.36858	1.1313	1.3433	1.0345	NO	2.07495	9.78346e-05	Up-regulated
E9Q6W2	52469	Coa3	2	21.1	0.56278	0.530907	0.590046	0.602929	0.546482	1.28386	1.33064	1.11232	1.4404	1.13129	1.14965	1.12887	1.23233	1.14464	1.21287	NO	2.07132	7.43221e-09	Up-regulated
Q9DBF1	110695	Aldh7a1	16	34.3	0.614781	0.614081	0.639942	0.671196	0.617459	1.05809	1.04299	1.05575	1.07824	1.07412	1.19832	1.33288	1.35631	1.31475	1.33109	NO	2.06918	1.60053e-08	Up-regulated
Q9CPT4	28106	Mydgf	3	21.1	0.524351	0.522954	0.600376	0.548859	0.532478	1.30034	1.32293	1.26134	1.39558	1.3454	1.10775	1.15405	1.12965	1.11235	1.14159	NO	2.06866	5.24534e-10	Up-regulated
E9Q589	17967	Ncam1	5	7	0.4359	0.480576	0.511878	0.506038	0.467893	1.51548	1.54204	1.55592	1.52326	1.49758	0.951483	1.04906	1.01967	0.99123	0.951985	NO	2.06613	2.0719e-08	Up-regulated
P08207	20194	S100a10	2	27.8	0.471389	0.477731	0.650752	0.569727	0.459106	1.45812	1.41216	1.29462	1.3931	1.40407	0.954624	1.04899	1.22555	1.07523	1.10483	NO	2.05775	1.06588e-05	Up-regulated
Q9DC50	74114	Crot	8	13.6	0.593319	0.580669	0.617324	0.643081	0.578811	1.17795	1.15913	1.09749	1.20423	1.15019	1.13845	1.29208	1.28949	1.27908	1.19869	NO	2.05688	5.30583e-08	Up-regulated
Q3U2V3	213484	Nudt18	13	52.3	0.687559	0.670012	0.706565	0.720418	0.683625	0.902609	0.88063	0.879651	0.887316	0.857948	1.30652	1.45284	1.51629	1.41742	1.4306	NO	2.05401	3.04326e-08	Up-regulated
P01887	12010	B2m	4	59.7	0.757809	0.72433	0.749723	0.773293	0.75891	0.738334	0.738196	0.669242	0.679152	0.692846	1.39361	1.61241	1.63223	1.54015	1.53977	NO	2.05049	7.40746e-08	Up-regulated
Q9CQV5	64660	Mrps24	2	10.8	0.518662	0.57167	0.574634	0.524266	0.53021	1.31406	1.32705	1.36384	1.3064	1.40401	1.00612	1.14449	1.12203	1.12496	1.16762	NO	2.04645	6.93653e-08	Up-regulated
Q91W43	104174	Gldc	35	43.4	0.419046	0.444791	0.491938	0.504714	0.444127	1.58479	1.58861	1.58692	1.55592	1.66891	0.856703	1.01463	0.963137	0.96947	0.906284	NO	2.04382	3.5896e-07	Up-regulated
Q6GV12	70750	Kdsr	6	21.1	0.576063	0.617146	0.643578	0.616168	0.620994	1.11393	1.11231	1.12937	1.14195	1.1648	1.12346	1.31387	1.30272	1.27943	1.24419	NO	2.03766	1.08226e-07	Up-regulated
Q9CXW2	64655	Mrps22	3	9.5	0.505538	0.522718	0.582344	0.611496	0.527071	1.33424	1.29385	1.30641	1.36409	1.37773	1.00505	1.11738	1.17503	1.15699	1.12007	NO	2.02771	2.56641e-07	Up-regulated
Q921H9	69893	Coa7	3	15.6	0.636065	0.614581	0.60063	0.657798	0.590499	1.12058	1.1511	1.11443	1.11634	1.11674	1.1539	1.34278	1.26967	1.25681	1.25808	NO	2.02648	4.79938e-08	Up-regulated
Q9DAN1	71830	Pdilt	17	26.5	0.716388	0.682986	0.739793	0.73166	0.705399	0.865327	0.850738	0.823669	0.844219	0.796166	1.32338	1.48716	1.53807	1.44159	1.45345	NO	2.0255	4.28895e-08	Up-regulated
A0A494BAI5	14151	Fech	18	53.5	0.628858	0.630364	0.687835	0.690334	0.613562	1.02026	1.06142	1.04778	1.03193	1.00812	1.24482	1.33667	1.36648	1.31341	1.31814	NO	2.02387	5.39391e-09	Up-regulated
Q64176	13897	Ces1e	5	12.6	0.663118	0.640922	0.628056	0.731428	0.677178	0.96921	0.953912	0.968856	1.07033	0.96691	1.19337	1.38535	1.39534	1.39468	1.36134	NO	2.01457	2.44823e-07	Up-regulated
Q9WTP7	56248	Ak3	14	57.3	0.639997	0.642695	0.721468	0.71205	0.650209	1.00947	0.987894	0.936799	0.999382	0.955166	1.23809	1.33099	1.41769	1.38122	1.37688	kinase	2.00358	6.34879e-08	Up-regulated
Q8CFG0	72043	Sulf2	4	4.5	0.576402	0.744736	0.736396	0.771575	0.639142	0.926324	1.01301	0.973542	0.846865	0.827602	1.27875	1.60716	1.36479	1.41312	1.28057	NO	2.00228	9.59551e-06	Up-regulated
Q5DQQ6	408190	Wfdc13	1	11.1	0.610782	0.445329	0.439817	0.528371	0.53345	1.33717	1.55255	1.66233	1.41962	1.39966	0.903771	0.956178	1.10824	1.05296	1.04977	NO	1.98257	6.63765e-06	Up-regulated
Q9D3B1	70757	Hacd2	3	12.6	0.666926	0.751191	0.620082	0.830308	0.598466	0.903344	1.0654	1.01434	0.957864	0.73957	1.57349	1.67302	1.21024	1.29252	1.10324	NO	1.97651	0.000407673	Up-regulated
A0A0A6YX96	14287	Fpgs	2	14.3	0.604348	0.561885	0.615132	0.614671	0.60864	1.23959	1.22523	1.20777	1.26315	1.13189	1.15265	1.1574	1.31235	1.12803	1.17726	NO	1.97282	1.37679e-07	Up-regulated
Q80W54	230709	Zmpste24	9	20	0.596465	0.597786	0.637767	0.675628	0.620506	1.14046	1.08553	1.14122	1.12893	1.21255	1.06593	1.27614	1.26032	1.30003	1.26075	NO	1.97023	8.40824e-07	Up-regulated
P18155	17768	Mthfd2	7	28	0.566053	0.612631	0.577811	0.681405	0.605833	1.12967	1.13561	1.2027	1.26165	1.24043	1.03562	1.27403	1.22041	1.28667	1.16948	NO	1.96673	2.37383e-06	Up-regulated
Q3SXD3	69692	Hddc2	4	25.6	0.592561	0.618096	0.604879	0.64545	0.592944	1.17947	1.14134	1.16195	1.29761	1.17464	1.0908	1.23337	1.22955	1.22747	1.20988	NO	1.96175	3.57409e-08	Up-regulated
Q8R420	27410	Abca3	5	3.7	0.650067	0.653417	0.649708	0.686381	0.633076	1.07238	1.04605	1.01794	1.15709	1.02565	1.23546	1.2969	1.3401	1.22284	1.31294	NO	1.95812	5.32411e-09	Up-regulated
Q9D9Q6	73316	Calr3	1	2.4	0.568799	0.751214	0.774098	0.673167	0.705225	0.881595	1.18649	1.04325	0.814639	0.801995	1.61688	1.48149	1.3102	1.20917	1.1818	NO	1.95811	7.94905e-05	Up-regulated
E9Q658	100312987	Pate1	3	31.2	0.540231	0.546633	0.603537	0.592642	0.554968	1.30249	1.32047	1.29968	1.41296	1.27806	0.98104	1.11933	1.15155	1.14106	1.15535	NO	1.95501	3.11839e-07	Up-regulated
Q8R4N0	69634	Clybl	9	29	0.530806	0.571294	0.614036	0.637684	0.537083	1.30715	1.41937	1.37659	1.15766	1.24818	1.09799	1.31745	1.09052	1.11784	0.97635	NO	1.93716	1.61079e-05	Up-regulated
D3YXC2	56462	Mtch1	8	26.5	0.583488	0.556921	0.592316	0.551225	0.573795	1.33863	1.33299	1.28669	1.32143	1.33026	0.995158	1.14989	1.1771	1.09921	1.1109	NO	1.93588	1.67959e-07	Up-regulated
I7HJS1	13726	Emd	1	4.9	0.366722	0.274119	0.397948	1.08526	0.323852	0.475351	5.94151	0.44128	0.39206	0.563256	0.264113	2.93057	0.850689	0.399188	0.294082	NO	1.93579	0.411353	NO
Q9R1J0	18194	Nsdhl	17	55.5	0.669553	0.666449	0.715514	0.719436	0.688868	0.963629	0.96173	0.961	0.973122	0.985171	1.20717	1.38534	1.3982	1.37293	1.33189	NO	1.93522	1.05725e-07	Up-regulated
P34928	11812	Apoc1	4	30.7	0.595027	0.542848	0.665609	0.604878	0.536596	1.31733	1.35135	1.20364	1.31346	1.20064	1.07003	1.10629	1.24881	1.07143	1.17206	NO	1.92485	1.07849e-06	Up-regulated
O08691	11847	Arg2	6	24.3	0.66255	0.667845	0.696174	0.70522	0.665916	0.989566	1.00948	0.999243	1.06288	1.00689	1.18892	1.34249	1.3691	1.30596	1.32777	NO	1.92313	5.29872e-08	Up-regulated
Q61335	27061	Bcap31	9	31	0.540025	0.551513	0.633163	0.633034	0.540607	1.31692	1.33608	1.33761	1.18967	1.35249	1.05822	1.22306	1.09743	1.16008	1.03009	NO	1.9214	1.20026e-06	Up-regulated
P05202	14719	Got2	33	63.3	0.522846	0.530622	0.569735	0.587903	0.529033	1.37806	1.39113	1.3995	1.38439	1.4419	0.959648	1.11552	1.08698	1.05984	1.04289	NO	1.92139	1.34301e-07	Up-regulated
Q30KN7	654457	Defb26	2	7.5	0.663495	0.602141	0.727187	0.647685	0.592407	1.17234	1.19943	1.09715	1.12008	0.992015	1.20986	1.29284	1.28767	1.20646	1.18924	NO	1.91346	8.96804e-08	Up-regulated
Q9D2E9	78052	Tmem190	5	28.3	0.669832	0.665895	0.732412	0.707287	0.650406	1.00511	1.12613	1.05899	0.897462	0.932792	1.3765	1.43877	1.31739	1.19902	1.22202	NO	1.91302	1.09979e-06	Up-regulated
Q8R242	74245	Ctbs	5	19.1	0.731662	0.675941	0.76276	0.788803	0.685639	0.936296	0.908913	0.830865	0.887441	0.835026	1.30701	1.39197	1.46946	1.40089	1.38732	NO	1.90865	4.69313e-08	Up-regulated
Q9JJ78	52033	Pbk	9	32.1	0.686636	0.72155	0.704905	0.743371	0.716123	0.924934	0.897741	0.896958	0.99781	0.892034	1.2913	1.38278	1.42819	1.35176	1.3639	kinase	1.9084	3.94923e-09	Up-regulated
P27773	14827	Pdia3	42	64	0.505786	0.550634	0.527918	0.63195	0.596443	1.24905	1.24062	1.55514	1.21652	1.56218	0.866421	1.2901	1.02654	1.18579	0.994915	NO	1.90696	0.000178277	Up-regulated
P09103	18453	P4hb	36	55	0.517792	0.527334	0.574733	0.596082	0.528135	1.39753	1.36954	1.43085	1.38721	1.44051	0.938247	1.11913	1.06879	1.07038	1.03374	NO	1.90603	4.58023e-07	Up-regulated
Q8C6E0	216618	Cfap36	4	14.6	0.661174	0.742877	0.754577	0.767977	0.71758	0.876717	0.888022	0.911145	0.853238	0.881855	1.2746	1.41729	1.43492	1.42638	1.39164	NO	1.90573	6.45373e-08	Up-regulated
P70412	16433	Cuzd1	14	27.2	0.644104	0.64265	0.656035	0.711384	0.629647	1.06605	1.11263	1.07321	1.14287	1.06596	1.14813	1.27129	1.32633	1.26125	1.24845	NO	1.90493	7.82559e-08	Up-regulated
Q07797	19039	Lgals3bp	7	14.7	0.662499	0.687615	0.611369	0.75961	0.683715	1.07493	1.03448	0.939245	1.11822	0.952466	1.19091	1.3193	1.39824	1.27383	1.29356	NO	1.90197	4.04431e-07	Up-regulated
Q922R8	71853	Pdia6	20	45.9	0.539953	0.536529	0.608294	0.597456	0.532201	1.37559	1.41555	1.38597	1.32045	1.34559	1.01085	1.16917	1.06798	1.0483	1.04611	NO	1.89822	2.25172e-07	Up-regulated
P29758	18242	Oat	20	42.4	0.515909	0.497248	0.570504	0.570296	0.522684	1.47204	1.46686	1.37571	1.46807	1.47991	0.891736	1.06812	1.08796	1.03499	0.977963	NO	1.89072	1.65705e-06	Up-regulated
A0A494BBG1	214917	Antkmt	1	7.1	0.580689	0.531579	0.596411	0.638084	0.688592	1.24543	1.26065	1.23984	1.2335	1.24802	1.05672	1.21763	1.18459	1.1483	1.12999	NO	1.89013	5.88523e-07	Up-regulated
E9QQ99	74126	Syvn1	2	3	0.586859	0.592436	0.609489	0.594073	0.595692	1.31029	1.25561	1.24848	1.27134	1.31404	1.03323	1.15036	1.20504	1.07959	1.15347	NO	1.8874	1.25591e-07	Up-regulated
Q61733	57312	Mrps31	3	7.6	0.59572	0.579362	0.617227	0.609727	0.620803	1.19892	1.22063	1.25558	1.23465	1.36217	1.03164	1.23584	1.15844	1.20589	1.07339	NO	1.88737	8.30364e-07	Up-regulated
Q64191	11593	Aga	6	21.7	0.69702	0.709342	0.72115	0.737518	0.742048	0.89918	0.928323	0.944118	0.939406	0.880697	1.27267	1.40769	1.42309	1.3337	1.36405	NO	1.88551	1.5701e-08	Up-regulated
D3YWB3	353499	Tmc4	1	2.4	0.515949	0.627787	0.571179	0.670605	0.563818	1.40151	1.25223	1.22748	1.21686	1.40632	0.976786	1.14079	1.0321	1.30396	1.09263	NO	1.88051	3.16709e-05	Up-regulated
Q8BWF0	214579	Aldh5a1	20	40.3	0.619235	0.627546	0.615633	0.694212	0.624147	1.15422	1.16396	1.16192	1.18056	1.17755	1.12451	1.2404	1.22247	1.1847	1.20894	NO	1.88037	1.60315e-08	Up-regulated
Q9R0A0	56273	Pex14	3	7.4	0.651886	0.6344	0.656408	0.694343	0.66304	1.14268	1.10304	1.07535	1.11048	1.06862	1.09987	1.29865	1.34306	1.23408	1.22408	NO	1.87867	7.82371e-07	Up-regulated
Q8R033	108755	Lyrm2	2	19.3	0.60618	0.549903	0.574431	0.553816	0.52945	1.35517	1.39652	1.32003	1.4175	1.4133	1.02449	1.13022	1.15459	0.94344	1.03094	NO	1.87779	1.91303e-06	Up-regulated
Q71RI9	229905	Kyat3	8	16.3	0.623394	0.661369	0.7198	0.746685	0.65079	1.0278	1.11336	1.07206	0.976427	1.03311	1.21828	1.34919	1.29838	1.28321	1.22616	NO	1.87394	9.86849e-08	Up-regulated
Q9EQ20	104776	Aldh6a1	37	65.8	0.580524	0.554086	0.601969	0.591789	0.552113	1.35895	1.38489	1.33339	1.38989	1.30411	1.01908	1.0728	1.15673	1.02093	1.07873	NO	1.85673	8.29826e-08	Up-regulated
Q3ULD5	78038	Mccc2	17	33.9	0.628132	0.643189	0.702917	0.690005	0.617399	1.13262	1.1283	1.08739	1.17286	1.10759	1.09487	1.25508	1.28668	1.24411	1.20886	NO	1.85566	3.73275e-07	Up-regulated
B1AWF1	67652	Spaca1	1	43.4	0.722876	0.772312	0.711043	0.763582	0.73981	0.999772	0.967375	0.907368	0.84673	0.692162	1.3544	1.42724	1.51891	1.22155	1.35487	NO	1.85382	1.47405e-06	Up-regulated
Q9JHX6	94041	Allc	11	36.5	0.69622	0.633184	0.679024	0.672271	0.648123	1.16824	1.14377	1.0908	1.12276	0.97794	1.15621	1.27233	1.35861	1.26679	1.11372	NO	1.85281	1.54741e-06	Up-regulated
Q9Z2C6	22268	Upk1b	3	13.8	0.517893	0.52203	0.549433	0.61576	0.524833	1.47459	1.36618	1.42098	1.48517	1.46818	0.899974	1.0272	1.04566	1.05558	1.02653	NO	1.85167	7.34519e-07	Up-regulated
A2A864	192897	Itgb4	1	0.4	0.621745	0.772196	0.783534	0.82089	0.597003	0.84008	1.06248	0.993765	0.940992	0.915386	1.34645	1.41692	1.33597	1.2726	1.27998	NO	1.85014	2.74269e-06	Up-regulated
Q9DCM0	66071	Ethe1	4	25.6	0.602463	0.610012	0.607034	0.635639	0.614943	1.25931	1.23091	1.23096	1.23276	1.30286	1.04315	1.23035	1.14047	1.19183	1.06729	NO	1.84786	5.20546e-07	Up-regulated
A2AJB7	13863	Lcn5	6	40.6	0.489093	0.493237	0.52868	0.588966	0.498175	1.50855	1.50227	1.46	1.56836	1.57637	0.873445	0.974899	0.990714	0.954801	0.992441	NO	1.84219	3.55838e-07	Up-regulated
Q3UXD9	111175	Pecr	4	22.7	0.558239	0.652106	0.678276	0.745018	0.700467	1.08936	1.02749	1.19798	1.05256	1.15899	1.14576	1.3443	1.16983	1.34877	1.13084	NO	1.84142	1.07489e-05	Up-regulated
Q9ES97	20168	Rtn3	2	1.3	0.641072	0.603306	0.699782	0.700673	0.659287	1.16857	1.12456	1.07521	1.14907	1.09621	1.13944	1.32927	1.30164	1.21558	1.09632	NO	1.84081	3.07718e-06	Up-regulated
F6QAU7	67036	Mrpl45	2	27.1	0.579618	0.594562	0.607653	0.674587	0.585658	1.39439	1.22787	1.23292	1.27347	1.24628	0.987251	1.16715	1.15399	1.17387	1.10074	NO	1.83526	1.10111e-06	Up-regulated
A0A338P6X4	14450	Gart	3	24.1	0.432385	0.534361	0.560302	0.553649	0.520881	1.56582	1.4106	1.54846	1.51063	1.59041	0.860548	0.987243	1.0363	0.987475	0.900928	NO	1.83446	4.16282e-06	Up-regulated
Q91XA2	105348	Golm1	3	10.4	0.569065	0.572584	0.523126	0.621824	0.551592	1.37272	1.33427	1.3512	1.43778	1.46233	0.950626	1.06485	1.07269	1.04878	1.06658	NO	1.83339	1.51807e-07	Up-regulated
A2A5H4	277345	Wfdc16	5	44.1	0.715408	0.69185	0.514179	0.766555	0.703301	1.0236	1.00997	1.22818	1.18719	0.944776	1.21283	1.34081	1.29678	1.20901	1.15556	NO	1.83263	6.37219e-06	Up-regulated
Q8R2R6	212508	Mtg1	1	5.8	0.589476	0.581593	0.655541	0.588477	0.608741	1.24818	1.26384	1.21132	1.23269	1.48174	1.025	1.22803	1.16852	1.10156	1.01529	NO	1.83159	2.67264e-06	Up-regulated
Q80W21	68312	Gstm7	9	78.9	0.509718	0.529705	0.573454	0.608329	0.552567	1.38082	1.36519	1.46784	1.40426	1.53605	0.8835	1.08579	1.05242	1.03962	1.01072	NO	1.82858	2.39389e-06	Up-regulated
Q99MN9	66904	Pccb	20	45.8	0.562498	0.634316	0.717324	0.725801	0.579143	1.15839	1.14965	1.14788	1.19296	1.25998	1.07467	1.22588	1.23225	1.26682	1.07244	NO	1.82414	9.41355e-06	Up-regulated
Q9D773	27398	Mrpl2	2	13.4	0.592649	0.585442	0.580094	0.686229	0.598945	1.27441	1.24044	1.25444	1.29652	1.3425	1.02309	1.14458	1.14764	1.06356	1.16945	NO	1.82309	4.77287e-07	Up-regulated
Q3UMR5	215999	Mcu	1	4.9	0.563703	0.601932	0.618717	0.641166	0.680833	1.26427	1.23485	1.24721	1.20012	1.28875	0.950627	1.17934	1.19994	1.24707	1.08148	NO	1.82158	1.73467e-05	Up-regulated
Q9JKY7	56448	Cyp2d22	5	15.2	0.616373	0.583399	0.64183	0.639726	0.617161	1.28024	1.25462	1.16277	1.36273	1.20845	1.1052	1.06642	1.19388	1.12786	1.13934	NO	1.81789	2.21065e-08	Up-regulated
Q3TFT3	66433	Chchd7	2	48.1	0.662092	0.611076	0.63739	0.695537	0.601772	1.1266	1.1185	1.30743	1.10373	1.3331	1.02248	1.2847	1.1553	1.28038	1.05991	NO	1.80892	1.68977e-05	Up-regulated
A2A974	13118	Cyp4a12b	1	28.5	0.706252	0.769954	0.740457	0.816486	0.687149	0.89989	0.924707	0.874202	1.01861	0.841603	1.25258	1.37824	1.41887	1.30368	1.3673	NO	1.80649	2.2606e-07	Up-regulated
P30275	12716	Ckmt1	5	22.2	0.70448	0.75341	0.734081	0.761046	0.75172	0.915337	0.933247	0.919865	0.926556	0.922433	1.17411	1.39855	1.34199	1.40545	1.35773	kinase	1.80251	7.62916e-07	Up-regulated
P20029	14828	Hspa5	45	62.1	0.503548	0.506559	0.577187	0.591841	0.518987	1.47455	1.42804	1.46502	1.46243	1.61103	0.874314	1.0342	1.01816	1.02894	0.9052	NO	1.80155	3.79564e-06	Up-regulated
Q9QZH6	26940	Ecsit	3	9.2	0.606874	0.713545	0.65243	0.661801	0.605782	1.21021	1.10442	1.1184	1.20137	1.28931	1.019	1.21788	1.15213	1.22275	1.2241	NO	1.80095	2.52354e-06	Up-regulated
P98203	11877	AC084822	4	6.8	0.547993	0.523461	0.595175	0.579456	0.616416	1.32849	1.3785	1.42285	1.43001	1.42932	0.941447	1.03684	1.1352	1.01422	1.02061	NO	1.79854	1.17225e-06	Up-regulated
E9PZ50	210510	Tdrd6	8	4.8	0.741403	0.765198	0.765298	0.783419	0.739611	0.863269	0.876561	0.884426	0.879697	0.881688	1.19994	1.38648	1.45274	1.44427	1.336	NO	1.79699	1.22314e-06	Up-regulated
I7HFT9	107970	H1f6	5	29.2	0.738878	0.709315	0.708834	0.775243	0.749167	0.911052	0.904689	0.955268	0.975094	0.969468	1.20819	1.3793	1.31588	1.29546	1.40415	NO	1.79359	2.40776e-07	Up-regulated
P28843	13482	Dpp4	19	29.5	0.621116	0.633819	0.640493	0.696072	0.660315	1.17532	1.17298	1.17064	1.2463	1.17035	1.09017	1.16224	1.21903	1.18051	1.16063	NO	1.78749	3.03629e-08	Up-regulated
E9Q5G3	71819	Kif23	1	1	0.705984	0.698412	0.78137	0.76361	0.717883	0.909543	1.01042	0.970512	0.960344	0.940224	1.17313	1.32171	1.37631	1.36597	1.30458	NO	1.78381	5.26677e-07	Up-regulated
Q8BH59	78830	Slc25a12	21	38.8	0.633791	0.629785	0.649196	0.687792	0.653484	1.18351	1.17245	1.18277	1.20354	1.20156	1.04368	1.18825	1.2361	1.17628	1.15783	NO	1.78305	3.48639e-07	Up-regulated
O54887	22116	Tsks	21	42.1	0.685836	0.664465	0.693638	0.736524	0.682594	1.08922	1.06356	1.07204	1.07634	1.06611	1.13381	1.28064	1.28463	1.23831	1.23228	NO	1.78157	8.48963e-08	Up-regulated
Q99MR8	72039	Mccc1	19	32.4	0.617128	0.652667	0.807391	0.690463	0.646965	1.09398	1.09001	1.11967	1.12019	1.08855	1.10275	1.3959	1.23831	1.18369	1.15236	NO	1.77853	2.16934e-05	Up-regulated
D3YV30	231413	Grsf1	1	28.1	0.573812	0.604393	0.646709	0.680498	0.62618	1.27502	1.27215	1.24283	1.23392	1.27789	1.0014	1.18332	1.17143	1.11766	1.0928	NO	1.77756	1.12531e-06	Up-regulated
Q61503	23959	Nt5e	1	2.1	0.596748	0.597008	0.608985	0.673139	0.588926	1.23417	1.29415	1.29819	1.34574	1.31875	0.968527	1.09575	1.11769	1.10143	1.16079	NO	1.77636	9.49244e-07	Up-regulated
J3QQ47	71836	Shcbp1l	2	4.2	0.785609	0.808438	0.674217	0.821953	0.824357	0.705911	0.788043	0.878851	0.903389	0.860686	1.14017	1.70593	1.19097	1.54007	1.37141	NO	1.77504	0.000551026	Up-regulated
Q9D1I2	68480	Card19	3	14.8	0.669783	0.677329	0.624529	0.71452	0.645343	1.1146	1.30418	1.07227	1.20252	1.07119	1.14956	1.29307	1.20146	1.13627	1.12336	NO	1.77209	4.11892e-07	Up-regulated
Q61425	15107	Hadh	15	50	0.594567	0.579814	0.657982	0.648087	0.590573	1.30643	1.29654	1.27752	1.26735	1.34293	0.9638	1.15482	1.12803	1.07542	1.11614	NO	1.77082	1.35972e-06	Up-regulated
P56391	110323	Cox6b1	8	55.8	0.596075	0.67703	0.644833	0.707744	0.620494	1.15622	1.16136	1.23104	1.19464	1.26256	1.06116	1.19011	1.17535	1.2043	1.11709	NO	1.7707	3.71297e-07	Up-regulated
Q9D8T7	380773	Slirp	2	83	0.575388	0.634173	0.660344	0.656144	0.593654	1.2991	1.30882	1.20314	1.34795	1.2098	1.10679	1.13832	1.14643	1.05102	1.06894	NO	1.76667	6.23054e-08	Up-regulated
Q8R035	68572	Mrpl58	1	4.9	0.59788	0.586388	0.722113	0.696163	0.598331	1.23384	1.20507	1.20286	1.25784	1.25179	1.12632	1.11149	1.2753	1.00134	1.13327	NO	1.76443	1.35457e-05	Up-regulated
Q9CRC0	27973	Vkorc1	2	12.4	0.615528	0.670249	0.750768	0.638948	0.58051	1.10362	0.889724	0.892029	2.07167	1.04976	0.84887	0.761065	0.762663	2.40862	0.955969	NO	1.76203	0.157981	NO
O08795	19089	Prkcsh	15	24.4	0.553824	0.543808	0.584463	0.690059	0.527126	1.44834	1.36251	1.35185	1.4267	1.40936	0.898611	1.03587	1.0482	1.09629	1.023	NO	1.75973	8.26097e-06	Up-regulated
A0A0R4J0G0	74551	Pck2	26	51.6	0.634178	0.67827	0.66464	0.690683	0.660008	1.14941	1.16324	1.15878	1.17652	1.17076	1.08052	1.24466	1.2455	1.16435	1.11849	NO	1.75899	4.62324e-07	Up-regulated
O70503	56348	Hsd17b12	8	33	0.634862	0.649956	0.695321	0.725645	0.714034	1.0452	1.0661	1.18688	1.04374	1.23108	1.01339	1.36439	1.18531	1.28479	1.15931	NO	1.75658	3.26929e-05	Up-regulated
Q99KV1	67838	Dnajb11	10	33.8	0.600403	0.5933	0.672203	0.661271	0.604003	1.29047	1.28861	1.22784	1.28807	1.28567	1.01175	1.13554	1.14623	1.08954	1.1051	NO	1.75275	2.09373e-07	Up-regulated
A0A0R4IZW9	20316	Sdf2	2	10	0.657334	0.447907	0.623952	0.595698	0.598513	1.47464	1.3473	1.37047	1.32945	1.43231	0.987987	0.969084	0.987937	1.06164	1.11578	NO	1.75221	1.08229e-05	Up-regulated
Q9QYR9	171210	Acot2	4	30.9	0.675698	0.67265	0.714967	0.724858	0.685096	1.12721	1.06699	1.05517	1.12873	1.06401	1.13661	1.24501	1.28855	1.21694	1.1975	NO	1.75184	5.92926e-08	Up-regulated
Q3UW55	209351	Wfdc6a	5	29.4	0.73916	0.741858	0.781411	0.77217	0.747403	0.921806	0.956886	0.933413	0.927314	0.856007	1.27176	1.40232	1.31194	1.27446	1.3621	NO	1.75108	2.58662e-08	Up-regulated
P48758	12408	Cbr1	16	75.1	0.705924	0.672291	0.722624	0.720382	0.678498	1.08975	1.11581	1.0543	1.08984	1.03575	1.15293	1.23202	1.28953	1.19329	1.24705	NO	1.74723	3.40856e-08	Up-regulated
Q5GAM8	497106	Rnase12	5	31	0.631293	0.673708	0.668411	0.724026	0.663197	1.13282	1.14126	1.14999	1.18355	1.16249	1.07278	1.23399	1.19824	1.19468	1.16956	NO	1.74647	2.18586e-07	Up-regulated
Q99LS3	100678	Psph	9	39.1	0.711065	0.702504	0.717788	0.756161	0.715979	1.01594	0.996306	1.04227	1.02388	1.03141	1.13322	1.34428	1.28719	1.33169	1.19033	NO	1.74461	1.37195e-06	Up-regulated
P48774	14866	Gstm5	29	80.4	0.672222	0.636963	0.72018	0.72	0.684921	1.13055	1.11587	1.10092	1.12033	1.10659	1.09961	1.2257	1.2796	1.22754	1.15901	NO	1.7446	4.65681e-07	Up-regulated
G5E850	109672	Cyb5a	5	74.5	0.55828	0.58192	0.629627	0.56122	0.555037	1.40575	1.46581	1.35773	1.4692	1.38942	0.927339	1.00757	1.08898	1.05315	0.948984	NO	1.74146	1.32281e-06	Up-regulated
Q3U4I7	74580	Pyroxd2	8	13.3	0.676066	0.684845	0.687757	0.716324	0.648476	1.10187	1.1139	1.10151	1.19069	1.13942	1.08568	1.23074	1.18428	1.23074	1.2077	NO	1.73991	1.22656e-07	Up-regulated
Q9CS42	110639	Prps2	2	28.9	0.782722	0.75915	0.705817	0.729931	0.717094	1.0074	0.966374	0.958314	1.02665	0.92399	1.25108	1.24912	1.39737	1.24515	1.27984	kinase	1.73831	1.47195e-07	Up-regulated
Q8K2Y7	74600	Mrpl47	4	18.3	0.619526	0.68684	0.591565	0.716782	0.631843	1.21152	1.19199	1.19769	1.27731	1.2318	1.02751	1.14321	1.15461	1.17928	1.13853	NO	1.73819	7.50239e-07	Up-regulated
P47915	19944	Rpl29	3	18.8	0.702506	0.737816	0.732687	0.827959	0.733239	0.942711	0.966988	0.939815	1.00577	0.94081	1.18977	1.33497	1.32433	1.31356	1.30706	NO	1.73255	2.19897e-07	Up-regulated
Q91V61	94280	Sfxn3	11	45.2	0.647126	0.638765	0.688529	0.697613	0.643503	1.2105	1.20845	1.15134	1.21916	1.15295	1.09994	1.15705	1.21951	1.12314	1.14242	NO	1.73187	3.37153e-08	Up-regulated
Q9R0H0	11430	Acox1	3	30.6	0.676739	0.744854	0.741852	0.756013	0.688851	1.02636	1.06373	1.05344	0.992262	1.01491	1.15367	1.34685	1.27522	1.25853	1.20671	NO	1.72961	5.06558e-07	Up-regulated
A0A1L1SU47	94062	Mrpl3	1	14.6	0.567102	0.595651	0.608488	0.839967	0.636371	1.31482	1.17465	1.16512	1.24996	1.23497	1.00996	1.36697	1.11569	0.991339	1.12894	NO	1.72833	0.000452049	Up-regulated
Q9D1G0	66705	Dnase1l2	4	17.6	0.779675	0.766122	0.777808	0.837553	0.71087	0.893063	0.906422	0.864413	0.908044	0.869935	1.20846	1.37713	1.44341	1.34856	1.30853	NO	1.72677	1.29165e-06	Up-regulated
Q9WTK3	14731	Gpaa1	4	6.9	0.619755	0.698374	0.698374	0.736813	0.625727	1.16179	1.11921	1.13608	1.15486	1.22699	1.04859	1.19156	1.22684	1.20409	1.15095	NO	1.72298	1.49977e-06	Up-regulated
K4DI63	433375	Creg1	2	19.1	0.683804	0.700656	0.749647	0.693845	0.777753	1.02465	1.05535	1.0345	1.02602	1.04349	1.11963	1.29945	1.26781	1.26697	1.25643	NO	1.72235	5.42422e-07	Up-regulated
P35564	12330	Canx	37	49.4	0.52893	0.523008	0.613624	0.601326	0.533483	1.43837	1.54312	1.50604	1.39578	1.50029	0.891887	1.02711	1.00006	0.979151	0.91783	NO	1.71979	1.47381e-06	Up-regulated
Q5SYD0	338367	Myo1d	4	4.7	0.649322	0.660234	0.711555	0.680069	0.664781	1.19077	1.16651	1.13479	1.17844	1.18049	1.01749	1.18242	1.23988	1.17844	1.1648	NO	1.71809	1.55245e-06	Up-regulated
I1E4X7	56409	Nudt3	1	25.8	0.727446	0.720507	0.802488	0.743123	0.748417	0.934223	0.985416	0.979917	0.984388	0.953446	1.17451	1.44698	1.32115	1.22015	1.25783	NO	1.71584	4.63796e-06	Up-regulated
P16332	17850	Mmut	19	29.9	0.654455	0.646423	0.665935	0.699879	0.634723	1.22576	1.20589	1.17839	1.21401	1.20991	1.03111	1.17524	1.18775	1.13923	1.1313	NO	1.71582	2.45644e-07	Up-regulated
A0A0R4J1J1	56695	Pnkd	1	7.7	0.674067	0.701602	0.837882	0.715447	0.721801	0.991314	1.04086	1.00583	1.05	1.01973	1.22699	1.23835	1.26672	1.28893	1.22048	NO	1.70962	1.64421e-07	Up-regulated
D3YTM0	76893	Cers2	3	12.7	0.667657	0.660921	0.731615	0.758529	0.716709	1.07285	1.07837	1.1034	1.06362	1.11493	1.02385	1.30698	1.24942	1.25699	1.19416	NO	1.70599	1.22717e-05	Up-regulated
B3GLJ3	100312956	Pate3	3	18.4	0.531517	0.61053	0.751325	0.621972	0.545755	1.32227	1.42574	1.4746	1.29692	1.19959	1.05166	1.17187	1.13251	0.965379	0.898368	NO	1.7052	0.000146235	Up-regulated
P54869	15360	Hmgcs2	10	23.8	0.609718	0.570275	0.564786	0.644174	0.622825	1.37876	1.31695	1.3467	1.43585	1.37695	0.924429	1.08582	1.05372	1.04728	1.02177	NO	1.70431	8.76996e-07	Up-regulated
Q8K5B2	193813	Mcfd2	1	11.7	0.533957	0.564387	0.593667	0.624859	0.532121	1.47614	1.43192	1.4308	1.36909	1.59007	0.852183	0.992039	1.03707	1.02638	0.945321	NO	1.70341	5.77309e-06	Up-regulated
A2AEX8	14199	Fhl1	4	21.3	0.660649	0.671731	0.696404	0.75379	0.694243	1.10033	1.08033	1.17234	1.09813	1.16034	1.09993	1.24455	1.19324	1.18484	1.18914	NO	1.70032	1.32173e-07	Up-regulated
O88374	12036	Bcat2	9	35.7	0.614693	0.637415	0.723452	0.682363	0.618499	1.22262	1.21374	1.18836	1.27221	1.26417	1.00021	1.14607	1.18138	1.13073	1.10409	NO	1.69773	1.76304e-06	Up-regulated
A0A338P7E3	68195	Rnaset2b	5	28.8	0.728864	0.67321	0.75044	0.734363	0.707903	1.03616	1.09575	0.997172	1.11981	1.05606	1.10371	1.21672	1.30924	1.19165	1.27893	NO	1.69698	1.10364e-06	Up-regulated
Q78IS1	66111	Tmed3	4	22.6	0.651682	0.657547	0.709516	0.711938	0.665962	1.18025	1.14789	1.13185	1.11374	1.26562	1.01998	1.1993	1.17854	1.17673	1.18945	NO	1.69697	1.04028e-06	Up-regulated
Q9QZA0	56078	Car5b	10	38.2	0.623385	0.680115	0.709495	0.740341	0.666082	1.16051	1.13345	1.12579	1.16247	1.19734	1.04174	1.22162	1.20694	1.18351	1.14722	NO	1.6965	1.46767e-06	Up-regulated
P70419	14425	Galnt3	6	11.2	0.75352	0.747042	0.704157	0.799521	0.738924	1.00152	1.00816	0.928175	1.06327	0.926207	1.2139	1.21828	1.37826	1.1902	1.32886	NO	1.69095	1.2073e-06	Up-regulated
Q31125	14977	Slc39a7	4	8.8	0.608798	0.572402	0.638018	0.628575	0.580184	1.39567	1.3578	1.31373	1.34878	1.43973	0.921327	1.05709	1.06062	1.02206	1.0552	NO	1.68968	5.87235e-07	Up-regulated
O35887	12321	Calu	11	42.5	0.526642	0.513854	0.610425	0.602322	0.520567	1.53898	1.49006	1.43458	1.49946	1.57721	0.836285	0.959405	0.991331	0.960182	0.938697	NO	1.68934	3.5126e-06	Up-regulated
Q9JKF7	27393	Mrpl39	6	19.6	0.652181	0.628838	0.669522	0.655266	0.629005	1.32083	1.27731	1.15376	1.33708	1.21729	1.0335	1.06681	1.1894	1.07398	1.09524	NO	1.68755	2.14945e-07	Up-regulated
E9Q5I3	74180	Muc5b	15	6.4	0.629861	0.628663	0.595913	0.673675	0.657416	1.2727	1.27157	1.28046	1.28456	1.33004	0.975449	1.13053	1.11812	1.13301	1.01802	NO	1.68736	1.69274e-06	Up-regulated
Q6ZWZ4	54217	Rpl36	5	37.1	0.756284	0.68565	0.801672	0.759883	0.716615	1.005	1.00405	0.951437	1.06948	0.975329	1.16188	1.23942	1.37122	1.20326	1.29883	NO	1.68668	1.85506e-06	Up-regulated
D6RGR1	110173	Manba	2	9.7	0.697301	0.772143	0.769819	0.873066	0.718886	0.948089	0.881223	0.96334	1.02756	0.899329	1.21866	1.29126	1.33501	1.30752	1.29679	NO	1.68334	4.89631e-07	Up-regulated
Q9CYV5	72759	Tmem135	1	2.4	0.699304	0.71794	0.649974	0.71794	0.646368	1.15268	1.14423	1.18998	1.23492	1.07369	1.18334	1.18453	1.19428	1.14613	1.06469	NO	1.68233	2.03378e-07	Up-regulated
A0A0R4J0I6	102632	Acad11	18	22.5	0.640235	0.681829	0.710018	0.754419	0.643795	1.14041	1.1349	1.185	1.18418	1.15725	1.07563	1.17204	1.23162	1.17061	1.11807	NO	1.68148	7.65989e-07	Up-regulated
Q9EQ06	114664	Hsd17b11	9	29.5	0.732663	0.704947	0.711477	0.793774	0.720441	1.02578	1.03338	1.00851	1.12013	1.00426	1.1444	1.25405	1.30079	1.19044	1.25497	NO	1.67735	2.82039e-07	Up-regulated
G3X9S2	18605	Enpp1	9	14.8	0.574448	0.557334	0.576743	0.643733	0.582607	1.37571	1.38964	1.45003	1.4689	1.45931	0.930845	1.00724	1.02368	1.00013	0.959655	NO	1.67692	1.10111e-07	Up-regulated
P24472	14860	Gsta4	2	15.3	0.744108	0.776712	0.689339	0.765842	0.763161	1.00171	0.981835	0.987866	1.02859	0.990546	1.14511	1.31219	1.33214	1.27526	1.20557	NO	1.67692	9.75567e-07	Up-regulated
Q69ZP3	56695	Pnkd	4	11.2	0.734052	0.703459	0.68628	0.742594	0.73368	1.09437	1.098	1.05338	0.996342	1.12112	1.09772	1.30562	1.22097	1.22221	1.1902	NO	1.67684	7.05338e-07	Up-regulated
Q9CR59	102060	Gadd45gip1	4	15.8	0.637428	0.645913	0.695361	0.70178	0.619259	1.21513	1.26468	1.22361	1.30162	1.16247	1.09311	1.16307	1.10998	1.11389	1.0527	NO	1.67672	7.6358e-08	Up-regulated
O89051	16432	Itm2b	8	35.7	0.662288	0.736964	0.760468	0.792475	0.72648	0.999893	1.03866	1.0358	0.998109	1.09237	1.09254	1.30091	1.28871	1.26599	1.20834	NO	1.67356	3.37563e-06	Up-regulated
D3Z7V3	83997	Slmap	14	19.1	0.694885	0.666005	0.708665	0.724469	0.669876	1.12522	1.14812	1.12777	1.19338	1.14901	1.08654	1.16366	1.22421	1.16485	1.15334	NO	1.67228	6.24619e-08	Up-regulated
A0A0R4J0S8	100647	Upk3b	4	19.2	0.563117	0.606598	0.622266	0.65118	0.603667	1.35256	1.33416	1.41399	1.30534	1.45481	0.915	1.06692	1.06572	1.07193	0.972728	NO	1.67135	2.55101e-06	Up-regulated
A2ADH1	67075	Magt1	7	16.8	0.620059	0.582248	0.752426	0.616884	0.581817	1.34928	1.31662	1.25381	1.38516	1.27626	0.995353	1.07001	1.12059	1.02887	1.0506	NO	1.66974	3.70831e-06	Up-regulated
Q9D338	56284	Mrpl19	4	15.4	0.672753	0.648029	0.63161	0.700195	0.629412	1.22791	1.19013	1.20665	1.32122	1.29352	0.994553	1.13913	1.12939	1.11913	1.09636	NO	1.66928	4.07094e-07	Up-regulated
E9QP56	11814	Apoc3	2	22.6	0.651371	0.59875	0.563866	0.717249	0.662897	1.23494	1.29754	1.22222	1.44802	1.27164	0.941946	1.09737	1.13467	1.07519	1.08234	NO	1.66916	7.65599e-06	Up-regulated
B1AU25	26926	Aifm1	23	43.6	0.651774	0.682025	0.683395	0.741432	0.671558	1.16884	1.15667	1.15547	1.17005	1.20161	1.03392	1.22606	1.1632	1.18029	1.11371	NO	1.66673	1.38736e-06	Up-regulated
F6QS57	627821	Epp13	1	58.5	0.57575	0.618179	0.610532	0.761525	0.695711	1.21184	1.10762	1.41236	1.08988	1.49167	0.806371	1.32543	1.00337	1.27487	1.01489	NO	1.66322	0.00273684	Up-regulated
Q8BMK4	216197	Ckap4	27	48	0.701927	0.694467	0.716003	0.757608	0.709653	1.08246	1.08007	1.07962	1.12584	1.10964	1.09889	1.23827	1.23508	1.17345	1.19702	NO	1.66013	1.43746e-07	Up-regulated
P58021	68059	Tm9sf2	10	16.9	0.641337	0.637852	0.617257	0.717635	0.708467	1.16443	1.19443	1.3238	1.24598	1.23638	1.03996	1.16818	1.13152	1.08097	1.0918	NO	1.6591	4.63199e-07	Up-regulated
Q8BIG7	69156	Comtd1	4	25.2	0.578682	0.713154	0.850106	0.715905	0.590114	1.21046	1.20014	1.22397	1.10501	1.09218	1.12404	1.25451	1.17716	1.11676	1.04781	NO	1.65903	6.75475e-05	Up-regulated
Q8BK72	218506	Mrps27	3	9.4	0.629499	0.648787	0.648199	0.789061	0.675631	1.20669	1.10048	1.18026	1.22233	1.29294	0.937007	1.18714	1.1432	1.23102	1.10775	NO	1.65315	6.13615e-05	Up-regulated
Q6P3A8	12040	Bckdhb	5	15.6	0.645319	0.639466	0.699837	0.750954	0.646941	1.1797	1.16713	1.28105	1.18977	1.21646	1.04684	1.1886	1.11296	1.19748	1.03749	NO	1.65066	4.22048e-06	Up-regulated
G3X9Z7	21821	Ift88	5	5.7	0.697549	0.7401	0.745584	0.722836	0.763051	1.08988	1.07648	1.04551	1.05617	1.00927	1.20271	1.26639	1.20809	1.23206	1.14432	NO	1.64987	2.98117e-08	Up-regulated
Q811U4	67414	Mfn1	7	12.3	0.704668	0.703003	0.683199	0.77114	0.687528	1.1354	1.12185	1.11852	1.14605	1.07597	1.10764	1.20237	1.24048	1.21007	1.0921	NO	1.64885	7.773e-07	Up-regulated
O89023	12751	Tpp1	4	11.7	0.782914	0.782387	0.821503	0.816901	0.786413	0.895423	0.898922	0.854245	0.950167	0.840774	1.24364	1.30462	1.43606	1.25615	1.32988	NO	1.64666	4.79888e-07	Up-regulated
O35435	56749	Dhodh	13	41.3	0.71638	0.709889	0.661533	0.769304	0.707497	1.1076	1.11768	1.07287	1.22796	1.04074	1.10364	1.18617	1.2038	1.14817	1.22676	NO	1.64634	1.707e-07	Up-regulated
Q921X9	72599	Pdia5	9	18.6	0.533829	0.521889	0.607917	0.610625	0.534453	1.50507	1.49648	1.4913	1.51308	1.56724	0.823857	0.971126	0.973575	0.960705	0.888855	NO	1.64421	7.04975e-06	Up-regulated
E9QPX1	12822	Col18a1	3	2.8	0.715847	0.76815	0.736728	0.768728	0.705161	1.04324	1.0325	0.987473	1.10516	1.06363	1.14086	1.22046	1.28486	1.22023	1.20697	NO	1.64385	9.1702e-08	Up-regulated
A0A571BF02	640524	Sptbn5	1	0.2	0.781152	0.665532	0.652744	0.761957	0.719084	1.16766	1.14113	0.99597	1.2052	1.03196	1.14422	1.26518	1.22315	1.0987	1.14636	NO	1.64157	2.63651e-06	Up-regulated
Q99N92	94064	Mrpl27	1	10.1	0.629868	0.663288	0.693113	0.731386	0.64456	1.13481	1.20242	1.31332	1.13589	1.33216	0.982799	1.24215	1.0561	1.20068	1.03744	NO	1.64153	3.91564e-05	Up-regulated
Q8K2M0	60441	Mrpl38	4	10.3	0.658831	0.651558	0.587714	0.756189	0.688257	1.17671	1.20381	1.23794	1.31952	1.23428	1.03809	1.13336	1.09922	1.10441	1.11011	NO	1.64102	8.46387e-07	Up-regulated
A0A498WGK6	107358	Tm9sf3	5	8.7	0.679692	0.643591	0.669219	0.722357	0.640503	1.26503	1.18221	1.17401	1.2673	1.25036	1.02854	1.13428	1.11044	1.12989	1.10258	NO	1.64088	1.01822e-07	Up-regulated
P62774	14489	Mtpn	3	39	0.765916	0.751294	0.76277	0.845966	0.762682	0.928266	0.954592	0.925138	0.981779	0.94577	1.16263	1.31386	1.3236	1.32832	1.24741	NO	1.63961	7.40786e-07	Up-regulated
Q8CFA2	434437	Amt	12	27	0.645419	0.656382	0.678036	0.70359	0.683693	1.22124	1.20719	1.22147	1.20017	1.27301	1.01278	1.15199	1.12807	1.14465	1.07232	NO	1.63636	3.52201e-07	Up-regulated
D3Z7F1	74134	Cyp2s1	4	9.4	0.499337	0.568997	0.543044	1.1203	0.537471	1.18794	1.08403	1.62925	1.42776	1.05779	0.860462	1.06793	1.42922	1.01778	0.968693	NO	1.6347	0.0256413	Up-regulated
Q8K2C8	102247	Gpat4	3	7.9	0.711755	0.731249	0.754806	0.75002	0.784293	1.06134	0.986751	1.04814	1.05634	1.02656	1.14614	1.25277	1.25159	1.23898	1.19926	NO	1.63144	4.27054e-08	Up-regulated
Q8VEH8	66753	Erlec1	11	30.2	0.650194	0.661514	0.693624	0.727694	0.654374	1.19994	1.18028	1.21107	1.26926	1.22585	1.01614	1.12873	1.1519	1.14685	1.08258	NO	1.6314	4.81441e-07	Up-regulated
A0A494B9A6	56047	Msln	4	8.3	0.578179	0.610976	0.599359	0.699619	0.605333	1.35699	1.31089	1.34548	1.48594	1.36842	0.937296	1.00681	1.04925	1.02136	1.02411	NO	1.62886	7.42094e-07	Up-regulated
Q9D1Q6	76299	Erp44	16	41.4	0.693784	0.647508	0.660592	0.740702	0.674425	1.22054	1.18788	1.13059	1.3225	1.15662	1.06292	1.10774	1.17958	1.07045	1.14417	NO	1.62857	2.74545e-07	Up-regulated
P34884	17319	Mif	4	29.6	0.650429	0.879274	1.08642	0.927417	0.674467	0.799304	1.01822	0.892513	0.569556	0.636507	1.64067	1.82996	1.10608	1.34519	0.943999	NO	1.62776	0.0200744	Up-regulated
Q9D4P7	75886	Gstt4	6	25.4	0.771774	0.746782	0.781125	0.804036	0.75697	0.934757	1.00516	0.995981	0.945902	0.974194	1.1434	1.34192	1.30554	1.25522	1.23724	NO	1.62751	7.55401e-07	Up-regulated
Q8CFI2	216150	Cdc34	13	37	0.746082	0.699723	0.76891	0.785506	0.76188	1.0422	1.0327	1.01205	1.03285	0.997916	1.11206	1.25577	1.2862	1.20192	1.26424	NO	1.6268	7.87821e-07	Up-regulated
P50518	11973	Atp6v1e1	4	33.2	0.722624	0.72952	0.753972	0.740747	0.730781	1.0347	1.05648	1.05074	1.12535	1.08419	1.08471	1.21275	1.22283	1.22621	1.2244	NO	1.62357	1.94408e-07	Up-regulated
Q9D259	78081	Crisp4	5	22	0.60343	0.589797	0.654385	0.654917	0.595889	1.42741	1.3429	1.35919	1.35484	1.38694	0.910367	1.06579	1.05458	1.02465	0.974906	NO	1.6235	2.07777e-06	Up-regulated
Q8VDT9	28028	Mrpl50	2	20.1	0.717155	0.644489	0.666972	0.683043	0.664138	1.19964	1.21603	1.24471	1.34619	1.13799	1.06687	1.06835	1.14097	1.08451	1.11894	NO	1.62321	1.85526e-08	Up-regulated
E0CZ81	70430	Tbce	4	10.3	0.779872	0.757794	0.831609	0.834851	0.800376	0.90056	0.924688	0.887351	0.91682	0.867372	1.21799	1.33472	1.36553	1.28403	1.29643	NO	1.62285	1.3485e-07	Up-regulated
Q5STT6	432552	Fam71b	38	52.6	0.685464	0.734033	0.799496	0.788837	0.697799	1.05122	1.07744	1.09259	0.994107	1.07268	1.08622	1.34271	1.20839	1.24114	1.12788	NO	1.62087	1.68879e-05	Up-regulated
Q9Z2G6	20338	Sel1l	7	10.6	0.624204	0.683086	0.714785	0.77037	0.658963	1.19731	1.17943	1.23198	1.1422	1.20548	1.00126	1.21736	1.1537	1.15498	1.0649	NO	1.62027	1.33028e-05	Up-regulated
Q3UUQ7	241062	Pgap1	10	10.2	0.587732	0.56603	0.57212	0.658672	0.607894	1.37993	1.42005	1.45136	1.45694	1.46487	0.87028	1.01312	1.00833	0.989292	0.953378	NO	1.61553	2.41494e-06	Up-regulated
P70699	14387	Gaa	5	8.5	0.647439	0.644324	0.687296	0.690456	0.665572	1.23764	1.22597	1.20399	1.36903	1.24696	1.01213	1.06191	1.12375	1.08578	1.09776	NO	1.61355	5.37651e-08	Up-regulated
Q8K1Z0	67914	Coq9	5	17.9	0.738958	0.710425	0.733169	0.771967	0.702911	1.14767	1.08662	1.03669	1.14381	1.03801	1.16273	1.15859	1.26139	1.10784	1.19923	NO	1.61036	2.527e-07	Up-regulated
Q8K2C7	216440	Os9	3	4.6	0.693649	0.711869	0.684499	0.747741	0.717327	1.0998	1.17997	1.13715	1.17798	1.13012	1.0953	1.14415	1.1367	1.18298	1.16076	NO	1.60893	1.03479e-08	Up-regulated
Q9DC71	66407	Mrps15	4	16.3	0.687255	0.63879	0.64382	0.713096	0.635079	1.24874	1.24682	1.2497	1.30984	1.2908	1.00429	1.08641	1.11535	1.0882	1.04181	NO	1.60819	2.21824e-07	Up-regulated
F6T5L3	110616	Atxn3	8	33.8	0.91446	0.698548	0.726861	0.75471	0.827204	0.961779	0.964632	0.978182	0.940027	0.928117	1.19128	1.33798	1.22776	1.35359	1.19488	NO	1.60781	1.73793e-05	Up-regulated
P52760	15473	Rida	5	31.1	0.74333	0.75103	0.776151	0.76552	0.799106	0.980033	0.978158	1.01413	0.989098	1.04897	1.07921	1.29978	1.2489	1.28935	1.23723	NO	1.60476	3.29656e-06	Up-regulated
A0A0R4J1B9	65111	Dap3	4	14.2	0.656176	0.712686	0.716731	0.714954	0.655502	1.22367	1.19222	1.16403	1.22146	1.20779	1.02079	1.16795	1.14037	1.12333	1.08233	NO	1.60148	6.11885e-07	Up-regulated
Q9JHI5	56357	Ivd	16	40.1	0.754248	0.704452	0.761241	0.778213	0.758677	1.01674	1.07419	1.05334	1.07642	1.00737	1.1182	1.22623	1.27234	1.19415	1.20418	NO	1.60111	2.20178e-07	Up-regulated
Q9WV54	11886	Asah1	14	34.5	0.780008	0.783638	0.764944	0.782654	0.757916	0.965479	1.03527	0.948454	1.03059	0.963461	1.16945	1.27055	1.32542	1.21568	1.20649	NO	1.59921	1.6788e-07	Up-regulated
E9Q421	329777	Pigk	1	3	0.719609	0.704243	0.734948	0.751089	0.712527	1.06945	1.16063	1.17757	1.10392	1.08096	1.10595	1.12423	1.24013	1.21661	1.09815	NO	1.59702	6.45405e-07	Up-regulated
Q7TN22	70561	Txndc16	8	13.4	0.642572	0.666389	0.652415	0.721517	0.711958	1.2273	1.2412	1.25647	1.23796	1.22536	0.994237	1.13127	1.10077	1.12875	1.06184	NO	1.59561	9.08382e-07	Up-regulated
Q91ZE0	192289	Tmlhe	5	11.6	0.686523	0.746763	0.747564	0.743902	0.711775	1.12451	1.08906	1.11938	1.15526	1.07988	1.13892	1.2459	1.21953	1.10988	1.08116	NO	1.59366	1.37726e-06	Up-regulated
P10649	14862	Gstm1	10	65.1	0.648146	0.637885	0.669925	0.727009	0.685417	1.25909	1.25753	1.24073	1.29338	1.21735	1.01394	1.08937	1.10599	1.06676	1.08746	NO	1.59231	1.00416e-07	Up-regulated
Q9JKR6	12282	Hyou1	42	45.3	0.61706	0.618612	0.650858	0.689774	0.6438	1.30652	1.27527	1.34917	1.29894	1.42401	0.93461	1.10449	1.0397	1.07471	0.972466	NO	1.59187	3.79093e-06	Up-regulated
P51660	15488	Hsd17b4	21	39.5	0.659418	0.660926	0.685701	0.754221	0.67432	1.2169	1.20621	1.21338	1.2628	1.20703	1.00686	1.13129	1.14189	1.0912	1.08786	NO	1.58945	7.68091e-07	Up-regulated
Q9D0K1	72129	Pex13	1	2.5	0.775434	0.796663	0.824786	0.849369	0.74093	0.964453	0.922618	0.927251	0.909797	0.95316	1.19102	1.26949	1.32568	1.27718	1.27217	NO	1.58898	1.95918e-07	Up-regulated
Q99N87	77721	Mrps5	5	12.3	0.6715	0.668137	0.704843	0.717024	0.670392	1.17005	1.21787	1.21791	1.26106	1.25019	0.993941	1.11009	1.11554	1.14495	1.08651	NO	1.58834	4.87675e-07	Up-regulated
Q9CYN9	70495	Atp6ap2	1	2.6	0.687737	0.785442	0.87399	0.841804	0.762046	1.03003	0.915426	0.991063	0.924491	0.912633	1.20566	1.24004	1.33157	1.35675	1.14133	NO	1.58828	1.7819e-05	Up-regulated
Q99P30	67528	Nudt7	2	10.2	0.754293	0.813557	0.704647	0.746484	0.735943	1.08441	1.01047	1.07044	1.0479	1.0686	1.12509	1.15108	1.28919	1.26965	1.12825	NO	1.58812	4.03588e-06	Up-regulated
Q6P5E4	320011	Uggt1	55	43	0.549834	0.558159	0.597417	0.60482	0.54832	1.52326	1.51004	1.48691	1.57489	1.50914	0.849288	0.938471	0.968341	0.897013	0.8841	NO	1.58724	6.95753e-07	Up-regulated
Q8BXG3	73916	Ift57	4	13.3	0.77851	0.729116	0.721784	0.699383	0.785157	1.06757	1.09915	1.12546	1.06643	1.03865	1.05019	1.31264	1.15464	1.20053	1.1708	NO	1.58559	1.15991e-05	Up-regulated
Q9DAK9	75454	Phpt1	6	36.3	0.823124	0.776263	0.866994	0.770966	0.717188	0.998729	1.05369	0.860139	0.973366	0.894724	1.28177	1.2139	1.37455	1.18387	1.21073	phosphatase	1.58421	4.74705e-06	Up-regulated
P16675	19025	Ctsa	4	10.8	0.810783	0.791772	0.781936	0.855044	0.849946	0.872616	0.88611	0.899724	0.887609	0.892527	1.1912	1.32512	1.35918	1.30353	1.29291	NO	1.58258	3.94947e-07	Up-regulated
Q8K2I3	55990	Fmo2	17	30.1	0.681093	0.646748	0.673842	0.724119	0.669189	1.24198	1.22465	1.25119	1.25314	1.26344	0.988446	1.12489	1.1163	1.10756	1.03341	NO	1.58192	9.80672e-07	Up-regulated
P19157	14870	Gstp1	7	49	0.745593	0.758103	0.764902	0.807981	0.741881	0.989636	1.05035	1.03902	1.03896	1.02548	1.09831	1.22048	1.26502	1.2104	1.24388	NO	1.58129	5.86818e-07	Up-regulated
P55302	16976	Lrpap1	15	39.7	0.737394	0.751957	0.77951	0.870866	0.787891	0.953788	0.965888	1.00282	0.921048	1.01911	1.0926	1.34566	1.27269	1.32607	1.1727	NO	1.58104	2.63826e-05	Up-regulated
Q8K199	66531	Cmc2	1	12.7	0.641497	0.654788	0.602985	0.71552	0.693326	1.35004	1.28358	1.21995	1.37064	1.23873	1.0424	1.13672	0.998679	0.999064	1.05207	NO	1.58064	2.15357e-06	Up-regulated
A0A1N9M4K1	22619	Siae	3	6	0.845947	0.825758	0.767517	0.843489	0.749916	0.862842	0.904999	0.9714	0.97493	0.888602	1.24119	1.24864	1.28619	1.21924	1.36933	NO	1.57828	6.31139e-07	Up-regulated
Q14C51	69956	Ptcd3	3	3.4	0.6902	0.681672	0.684803	0.777138	0.629027	1.26106	1.26101	1.15287	1.25485	1.16184	1.08252	1.14116	1.14532	1.02473	1.05181	NO	1.57257	2.53516e-06	Up-regulated
O88792	16456	F11r	2	7	0.686985	0.64581	0.741381	0.702601	0.702234	1.191	1.30251	1.18294	1.24699	1.13212	1.05432	1.16264	1.14077	1.10678	1.00092	NO	1.57097	2.18786e-06	Up-regulated
A0A2I3BQ74	69089	Oxa1l	2	13.2	0.622182	0.744662	0.552947	0.84551	0.719623	1.12627	1.17936	1.20472	1.38595	1.14781	1.05849	1.1364	1.12006	1.08343	1.07258	NO	1.5699	6.66743e-05	Up-regulated
O54734	13200	Ddost	13	34.5	0.661785	0.699223	0.722293	0.6849	0.704163	1.23482	1.17268	1.21692	1.22843	1.22766	0.982502	1.13448	1.14449	1.10488	1.08077	NO	1.5687	1.2617e-06	Up-regulated
Q8R086	211389	Suox	24	59.2	0.751872	0.719776	0.766115	0.768852	0.747182	1.05548	1.08367	1.0786	1.0359	1.10777	1.07937	1.22905	1.22902	1.18284	1.1645	NO	1.56769	4.36651e-07	Up-regulated
P56375	75572	Acyp2	3	23.6	0.721042	0.729218	0.746176	0.867269	0.818589	0.974673	0.969067	1.08418	0.888759	1.11912	1.05311	1.3572	1.22363	1.28058	1.16738	NO	1.56658	7.10477e-05	Up-regulated
A2ARV4	14725	Lrp2	16	3.5	0.806962	0.785676	0.77962	0.859374	0.775872	0.957297	0.914772	0.963486	0.95911	0.921384	1.15816	1.30221	1.30946	1.29229	1.21433	NO	1.56617	8.38186e-07	Up-regulated
Q8R2Y0	66082	Abhd6	2	7.4	0.745362	0.74007	0.756761	0.774202	0.691883	1.03763	1.16777	1.03789	1.13092	1.11099	1.02705	1.15781	1.33678	1.19644	1.08843	NO	1.56582	5.65795e-05	Up-regulated
P10605	13030	Ctsb	7	21.5	0.707085	0.679671	0.770959	0.762503	0.717637	1.14428	1.12597	1.15314	1.11406	1.14479	1.05362	1.21104	1.20941	1.13523	1.07061	NO	1.56133	4.39777e-06	Up-regulated
Q9JLI6	50880	Scly	18	50.5	0.725252	0.719014	0.788225	0.752619	0.725782	1.10762	1.11928	1.05978	1.14288	1.0706	1.08591	1.18449	1.23104	1.12834	1.15918	NO	1.55999	3.93366e-07	Up-regulated
Q8BHG2	74098	Czib	7	45	0.779734	0.785148	0.843055	0.809937	0.788852	0.946099	0.973117	0.925333	0.948513	0.950105	1.11635	1.33684	1.31905	1.23887	1.23899	NO	1.5599	4.07425e-06	Up-regulated
Q6PB93	108148	Galnt2l	5	8.1	0.698243	0.699944	0.694708	0.712094	0.702554	1.20629	1.19747	1.18082	1.24008	1.20103	0.982704	1.08187	1.18538	1.11609	1.10072	NO	1.55857	2.24592e-06	Up-regulated
Q9DB60	66469	Prxl2b	6	30.8	0.706705	0.729425	0.678158	0.796804	0.737715	1.11753	1.11229	1.1423	1.16318	1.13358	1.04999	1.19824	1.18771	1.13096	1.11541	NO	1.55731	1.86442e-06	Up-regulated
Q9Z0S5	60363	Cldn15	1	6.2	0.650842	0.637394	0.661559	0.645553	0.657169	1.28758	1.38134	1.33097	1.39164	1.30327	0.960983	1.00375	1.07597	1.03085	0.981138	NO	1.55347	1.13786e-07	Up-regulated
E9Q7K1	14923	Guk1	1	5.3	0.719489	0.800095	0.77007	0.830251	0.793564	0.909454	1.09482	1.03069	0.978356	0.994223	1.03209	1.42272	1.23762	1.16284	1.22372	kinase	1.55335	0.000173603	Up-regulated
P28474	11532	Adh5	10	26.7	0.789699	0.736839	0.850789	0.784533	0.769345	1.01604	1.0437	0.964516	1.00225	0.945096	1.14355	1.22603	1.31574	1.16758	1.2443	NO	1.55097	1.91112e-06	Up-regulated
O09159	17159	Man2b1	30	33.5	0.700404	0.683509	0.723624	0.724533	0.712715	1.1883	1.19065	1.19326	1.21023	1.18118	1.00928	1.1469	1.13659	1.10568	1.09314	NO	1.5492	3.37865e-07	Up-regulated
Q9Z0G9	12739	Cldn3	4	12.8	0.703572	0.674781	0.726249	0.75763	0.693814	1.17459	1.1327	1.19305	1.17118	1.26569	0.987355	1.11935	1.17013	1.14808	1.08183	NO	1.54856	3.86059e-06	Up-regulated
Q400C8	13929	Amz2	9	26.5	0.817603	0.795164	0.851583	0.845091	0.792511	0.926713	0.899202	0.875265	0.933993	0.910932	1.18631	1.28508	1.33158	1.31049	1.23847	NO	1.54852	2.85435e-07	Up-regulated
Q8CAG6	56193	Plek	1	7.3	0.716548	0.715348	0.762474	0.81024	0.754844	1.05726	1.21789	1.1565	1.10717	0.886591	1.08319	1.24822	1.26104	1.15036	1.07233	NO	1.5468	1.27761e-05	Up-regulated
Q91X96	98710	Rabif	1	7.3	0.786149	0.74942	0.779204	0.83326	0.765248	1.00247	0.993625	1.00096	1.05796	0.984186	1.17353	1.19198	1.28176	1.14314	1.25711	NO	1.54538	5.18509e-07	Up-regulated
Q99N94	78523	Mrpl9	3	10.9	0.725035	0.65918	0.695964	0.729134	0.702449	1.25324	1.20005	1.15502	1.30679	1.14668	1.02927	1.09026	1.12784	1.0664	1.11269	NO	1.54522	9.99378e-08	Up-regulated
Q8BU14	69276	Sec62	5	12.1	0.652854	0.610197	0.672217	0.688657	0.691934	1.3213	1.32444	1.32917	1.24822	1.3378	0.908414	1.07495	1.08388	1.01407	1.0419	NO	1.54506	6.59639e-06	Up-regulated
Q9ESP1	64136	Sdf2l1	5	28.1	0.731991	0.699174	0.753347	0.739815	0.66492	1.15527	1.21295	1.12685	1.23587	1.13793	1.04675	1.13738	1.16563	1.08278	1.10934	NO	1.54402	3.97455e-07	Up-regulated
Q9D4E6	67543	Pabpc6	2	18.2	0.871026	0.785477	0.853345	0.741361	0.786655	0.983835	0.874739	0.998069	0.97134	0.906743	1.15924	1.30921	1.27025	1.3062	1.18252	NO	1.54225	3.90612e-06	Up-regulated
P50431	20425	Shmt1	22	56.1	0.726273	0.735516	0.730124	0.785122	0.764068	1.05996	1.07922	1.12261	1.09519	1.13298	1.02252	1.28586	1.1622	1.18998	1.10838	NO	1.54204	1.86735e-05	Up-regulated
Q80SY3	242341	Atp6v0d2	2	8.9	0.72638	0.818384	0.805473	0.899629	0.706488	1.00087	0.961508	0.974997	0.992841	1.01546	1.17821	1.21978	1.28397	1.28932	1.12668	NO	1.54131	1.58685e-05	Up-regulated
Q3U9N4	14824	Grn	9	22.3	0.697851	0.678986	0.743103	0.739083	0.666524	1.24639	1.22463	1.23301	1.15526	1.18934	1.04511	1.11721	1.11012	1.05958	1.09381	NO	1.539	8.86146e-08	Up-regulated
Q61845	104362	Meig1	4	53.4	0.829007	0.726096	0.793607	0.83211	0.757198	1.00489	1.02036	0.956104	1.02391	1.00433	1.12096	1.19351	1.33863	1.18611	1.21318	NO	1.53691	6.8444e-06	Up-regulated
Q8BUV8	277463	Gpr107	1	2.2	0.709634	0.76827	0.759016	0.810193	0.693488	1.12299	1.03839	1.08647	1.09678	1.17332	1.05767	1.15506	1.17458	1.16643	1.18771	NO	1.5349	1.34211e-06	Up-regulated
Q9DBN5	66887	Lonp2	2	3.6	0.768502	0.689304	0.798205	0.778109	0.722464	1.09736	1.12911	1.05207	1.11312	1.08636	1.08049	1.20401	1.14695	1.15862	1.17531	NO	1.53474	6.33481e-07	Up-regulated
Q8K0D5	28030	Gfm1	5	7.1	0.696526	0.740145	0.727269	0.810277	0.695382	1.14193	1.13579	1.11754	1.2065	1.11354	1.07507	1.17881	1.13643	1.10937	1.11541	NO	1.53017	5.32744e-07	Up-regulated
Q9Z2V5	15185	Hdac6	8	7.7	0.666451	0.735323	0.745065	0.807467	0.712453	1.13024	1.13381	1.10345	1.28276	1.07396	1.0719	1.11782	1.14043	1.11391	1.16495	NO	1.52969	6.45159e-07	Up-regulated
Q8BFR5	233870	Tufm	18	50	0.687052	0.685591	0.693797	0.766606	0.727073	1.18918	1.1767	1.19102	1.23085	1.20855	0.999308	1.13076	1.11064	1.12986	1.07302	NO	1.52905	1.22986e-06	Up-regulated
Q9QXT0	56530	Cnpy2	7	40.7	0.6795	0.630695	0.562414	0.728935	0.634318	1.30207	1.32992	1.36686	1.50124	1.3163	0.953604	1.01755	1.00011	0.976581	0.999905	NO	1.52904	3.01861e-06	Up-regulated
P11881	16438	Itpr1	5	4.1	0.721776	0.745502	0.789496	0.81512	0.750953	1.03985	1.04998	1.07978	1.0921	1.07486	1.07512	1.19058	1.21621	1.1834	1.17526	NO	1.52781	7.68639e-07	Up-regulated
Q9EQH2	80898	Erap1	17	19.5	0.705869	0.666614	0.684121	0.699973	0.669259	1.27438	1.26752	1.25207	1.30284	1.24801	0.973609	1.07391	1.12722	1.04683	1.00778	NO	1.52644	1.14117e-06	Up-regulated
A2A7A7	100198	H6pd	4	4.6	0.697862	0.701331	0.736611	0.724335	0.681903	1.20176	1.18127	1.28193	1.173	1.22018	1.01175	1.08247	1.14796	1.10361	1.05402	NO	1.52449	4.0471e-07	Up-regulated
Q9JJV2	18645	Pfn2	4	33.6	0.801244	0.736205	0.83967	0.790917	0.813557	0.998601	0.965465	0.989941	0.9906	1.00434	1.05367	1.22302	1.31603	1.2555	1.22123	NO	1.52438	1.97637e-05	Up-regulated
P08113	22027	Hsp90b1	53	55	0.58386	0.57288	0.640635	0.656526	0.585847	1.41639	1.47885	1.49573	1.41617	1.52244	0.859403	0.981009	0.957063	0.923517	0.909668	NO	1.52337	2.36322e-06	Up-regulated
P24549	320092	Aldh1a1	24	48.7	0.757639	0.736047	0.785852	0.830476	0.75999	1.03771	1.06002	1.04294	1.09044	1.01358	1.09169	1.19979	1.24125	1.15723	1.19533	NO	1.52075	8.8074e-07	Up-regulated
Q5GAM7	497071	Rnase13	6	37.3	0.712213	0.676531	0.699305	0.692162	0.696582	1.22845	1.24914	1.25402	1.24889	1.26565	1.0215	1.06221	1.10001	1.05572	1.03762	NO	1.5178	7.13961e-09	Up-regulated
Q921H8	113868	Acaa1a	14	54.2	0.636487	0.631188	0.693555	0.692174	0.655379	1.34045	1.34097	1.27087	1.31543	1.40299	0.872698	1.06397	1.01567	1.03608	1.03209	NO	1.51733	1.30981e-05	Up-regulated
Q9QXX4	50799	Slc25a13	18	38.8	0.689977	0.679818	0.720397	0.756932	0.726338	1.19502	1.21447	1.19289	1.18321	1.22008	1.00886	1.109	1.14064	1.09062	1.07175	NO	1.51698	5.7419e-07	Up-regulated
Q8BND3	74682	Wdr35	8	8.5	0.786569	0.775129	0.773546	0.856719	0.798201	1.00172	0.969152	0.970087	1.00227	1.01405	1.13689	1.22476	1.2911	1.24397	1.15583	NO	1.51687	1.34762e-06	Up-regulated
Q9D3R3	74470	Cep72	3	5.9	0.801033	0.794845	0.779751	0.901799	0.810484	0.965917	0.941371	0.949191	0.993794	0.863043	1.11645	1.29093	1.3186	1.22878	1.24401	NO	1.51637	6.76031e-06	Up-regulated
Q4KUS1	277343	Wfdc8	9	32.2	0.707021	0.683412	0.73339	0.751889	0.725538	1.19479	1.19228	1.14411	1.19873	1.20891	1.02092	1.10734	1.1738	1.08338	1.07449	NO	1.51612	8.53941e-07	Up-regulated
P31254	22202	Uba1y	1	9.3	0.783923	0.781245	0.784446	0.827798	0.810973	0.944589	0.993233	1.02427	0.988888	1.01649	1.17513	1.27278	1.25308	1.23609	1.10705	NO	1.51544	1.16199e-06	Up-regulated
Q9CQ43	110074	Dut	5	39.5	0.8146	0.78074	0.777414	0.83123	0.738906	0.997604	1.04156	0.993557	1.09265	0.981415	1.11329	1.21479	1.23394	1.17211	1.21619	NO	1.50913	4.12873e-07	Up-regulated
P07356	12306	Anxa2	26	59	0.636407	0.640599	0.694042	0.702425	0.66015	1.33901	1.2938	1.31153	1.3232	1.37081	0.900838	1.03569	1.0629	1.03105	0.997545	NO	1.50828	4.63038e-06	Up-regulated
A0A0R4J2A3	74419	Tktl2	4	4.9	0.797429	0.822606	0.69111	0.919193	0.959168	0.805012	0.881059	0.988026	1.04559	0.773577	1.23251	1.40875	1.22508	1.18267	1.26822	NO	1.50787	0.000117557	Up-regulated
Q6PB66	72416	Lrpprc	40	32.4	0.682998	0.682098	0.728641	0.749001	0.688679	1.22689	1.19407	1.22177	1.22755	1.27357	0.942986	1.10321	1.11268	1.10894	1.05691	NO	1.50782	6.94028e-06	Up-regulated
Q9CQL5	67681	Mrpl18	3	15.6	0.686678	0.729464	0.661041	0.76741	0.764064	1.14974	1.14849	1.18064	1.25659	1.22211	0.996343	1.14538	1.15315	1.07725	1.06166	NO	1.50576	7.29435e-06	Up-regulated
A0A2R8VI88	20524	Slc25a17	1	6.5	0.7497	0.75931	0.722463	0.792739	0.787066	1.13782	1.07186	1.04838	1.11697	1.07551	1.09537	1.1899	1.15983	1.20332	1.08977	NO	1.50558	5.40806e-07	Up-regulated
Q99P31	66245	Hspbp1	22	74.8	0.770205	0.763669	0.813045	0.810883	0.785441	1.01427	1.03589	1.01593	1.05148	1.00472	1.09698	1.23586	1.23671	1.18387	1.18105	NO	1.50497	4.98994e-07	Up-regulated
Q9CQV4	67998	Retreg3	1	1.9	0.748976	0.769803	0.896987	0.65533	0.669074	1.06828	1.0904	1.21169	1.10461	1.1584	1.14488	0.982019	1.25319	1.03619	1.21016	NO	1.50433	0.000494529	Up-regulated
Q9CPR5	27395	Mrpl15	8	32.9	0.731314	0.717033	0.739384	0.753665	0.693021	1.17495	1.19189	1.11746	1.26721	1.15077	1.06748	1.07143	1.1435	1.07797	1.10292	NO	1.50321	2.88413e-08	Up-regulated
A0A494BBN2	68611	Mrpl28	5	18.4	0.667365	0.692386	0.616286	0.860698	0.716997	1.10061	1.08012	1.28482	1.28523	1.35667	0.924366	1.17278	1.00632	1.15455	1.08081	NO	1.50232	0.000422258	Up-regulated
Q8BHN3	14376	Ganab	34	39	0.678446	0.662032	0.707744	0.734944	0.671467	1.27292	1.27071	1.2375	1.28886	1.28966	0.943695	1.05901	1.10293	1.04982	1.03026	NO	1.50109	2.50115e-06	Up-regulated
E9Q390	226101	Myof	24	13.5	0.733865	0.730651	0.724634	0.783052	0.7473	1.13368	1.15042	1.12125	1.19279	1.10724	1.04077	1.14121	1.15719	1.11244	1.12352	NO	1.49889	1.93091e-07	NO
P35802	234267	Gpm6a	3	7.9	0.604111	0.679733	0.634524	0.738689	0.662293	1.22569	1.19949	1.49579	1.21255	1.57342	0.807786	1.13614	0.95081	1.16075	0.918225	NO	1.4984	0.00161114	NO
Q9CQB8	68171	Pate6	5	39.6	0.736493	0.783267	0.77828	0.855788	0.842001	0.946455	0.960751	1.07913	0.917391	1.11406	0.999039	1.30746	1.2191	1.26231	1.19848	NO	1.49816	0.000119546	NO
Q8JZX5	66606	Lrrc57	17	59.4	0.795608	0.800701	0.804213	0.856313	0.819551	0.937976	1.02508	1.00711	0.900686	0.946464	1.13075	1.36432	1.22148	1.21598	1.17377	NO	1.49797	8.87999e-06	NO
A0A1L1SSA8	235043	Tmem205	3	20.2	0.747838	0.800381	0.777852	0.846223	0.788977	0.965823	0.97227	1.07857	1.0543	1.0394	1.08712	1.26146	1.13018	1.18452	1.2651	NO	1.49658	7.56482e-06	NO
Q8K0B2	68421	Lmbrd1	1	3.4	0.872843	0.7709	0.732415	0.78781	0.708589	1.12137	1.08675	1.02792	1.15367	0.943289	1.15783	1.09364	1.27364	1.18356	1.08578	NO	1.49629	2.44709e-05	NO
P32921	22375	Wars	13	34.3	0.7652	0.761783	0.77388	0.785746	0.772095	1.06325	1.09135	1.06355	1.08098	1.07093	1.07867	1.2033	1.21739	1.14058	1.1313	NO	1.49564	4.036e-07	NO
Q9D8Z2	69076	Triap1	4	55.3	0.675969	0.736638	0.728646	0.802139	0.726939	1.18061	1.11718	1.18021	1.13259	1.23144	0.943022	1.12212	1.1263	1.24364	1.05255	NO	1.49514	0.000134788	NO
Q99N91	94065	Mrpl34	1	13	0.784695	0.686602	0.751279	0.776709	0.76494	1.10824	1.19351	1.12064	1.16956	1.01714	1.06227	1.19929	1.13866	1.14113	1.08533	NO	1.49478	1.51486e-06	NO
Z4YKV1	14683	Gnas	7	23.2	0.747265	0.741735	0.784515	0.776763	0.758469	1.10348	1.11917	1.06216	1.12598	1.08897	1.03356	1.16394	1.20272	1.14638	1.14489	NO	1.49432	1.29256e-06	NO
G5E8S8	75739	Mpp7	2	3.5	0.66739	0.669621	0.711825	0.66436	0.661184	1.31043	1.3374	1.30468	1.38465	1.24609	0.967994	1.0422	1.0173	1.0785	0.936378	NO	1.49431	1.7712e-06	NO
A2AJ26	11305	Abca2	8	3.2	0.606275	0.774048	0.649826	0.857825	0.692317	1.14847	1.20787	1.13747	1.37448	1.20214	1.03685	1.07521	1.04098	1.08435	1.11189	NO	1.49409	6.86508e-05	NO
Q91VE0	26569	Slc27a4	15	29.9	0.723543	0.717144	0.754379	0.74927	0.722735	1.18849	1.17241	1.1388	1.20737	1.16259	1.02248	1.12756	1.13895	1.12121	1.05307	NO	1.48982	4.35123e-07	NO
Q3TZM9	207958	Alg11	5	11	0.702124	0.715285	0.706994	0.82526	0.764366	1.11374	1.144	1.20282	1.11596	1.17807	1.01461	1.21802	1.09308	1.17449	1.03118	NO	1.48932	4.7711e-05	NO
Q45VK7	110350	Dync2h1	5	1.6	0.79798	0.830283	0.84336	0.778124	0.764196	1.0374	0.94816	0.995132	1.01288	1.01847	1.07396	1.28967	1.33565	1.16202	1.11271	NO	1.48832	7.45244e-05	NO
Z4YJN4	76653	Cby3	3	24.3	0.600684	0.636346	0.634819	0.717631	0.663204	1.39828	1.33311	1.39245	1.38399	1.3992	0.824009	1.00331	1.04566	0.979805	0.987498	NO	1.48809	7.12162e-05	NO
Q7M6W1	104001	Rtn1	2	7.7	0.694587	0.745354	0.653552	0.89231	0.848781	0.961126	0.909535	1.29731	0.983951	1.31326	0.928457	1.3741	0.983951	1.42994	0.983781	NO	1.48653	0.0127714	NO
Q9DBJ1	18648	Pgam1	4	40.2	0.765119	0.779485	0.816049	0.831745	0.806891	1.02023	1.01387	1.00803	0.992368	1.02477	1.05309	1.24842	1.21532	1.24657	1.17805	NO	1.48563	7.38988e-06	NO
P26443	14661	Glud1	30	53.2	0.739902	0.725281	0.793018	0.787697	0.746854	1.13327	1.12702	1.09203	1.11979	1.10653	1.03946	1.17277	1.16126	1.12676	1.12835	NO	1.48404	8.16542e-07	NO
Q6VH22	67661	Ift172	8	4	0.700686	0.810727	0.800833	0.805665	0.789041	1.05342	1.02949	1.07217	1.06222	1.07821	1.07861	1.24094	1.19423	1.19118	1.09259	NO	1.48391	8.12532e-06	NO
Q9CQU3	67830	Rer1	2	9.2	0.744947	0.73472	0.702072	0.775492	0.768692	1.148	1.15489	1.1674	1.13821	1.13893	1.01853	1.15035	1.16323	1.11726	1.07728	NO	1.4833	1.83022e-06	NO
Q8R1S0	217707	Coq6	2	5.5	0.705007	0.748427	0.739813	0.815131	0.792344	1.07215	1.08071	1.18686	1.08656	1.13805	0.993283	1.19634	1.16284	1.27086	1.01162	NO	1.4826	0.000208311	NO
Q8R2U6	71207	Nudt4	2	18.4	0.79379	0.754569	0.810184	0.823312	0.779078	1.04071	1.06561	1.00533	1.09827	0.96121	1.12919	1.16168	1.20737	1.1682	1.20151	NO	1.48146	3.39712e-08	NO
P83882	66483	Rpl36al	6	38.7	0.82698	0.884922	0.892614	0.938645	0.895344	0.76908	0.817055	0.838395	0.758824	0.803241	1.18121	1.45536	1.33468	1.34357	1.26007	NO	1.48133	2.36796e-05	NO
E9Q4X2	66435	Uggt2	5	3.9	0.808503	0.831341	0.808672	0.912748	0.833094	0.881756	0.943701	0.883548	0.956399	0.931393	1.16859	1.25022	1.30615	1.20662	1.27726	NO	1.48028	1.21878e-06	NO
Q9CYA0	76737	Creld2	12	42.3	0.746201	0.694281	0.81127	0.763176	0.741669	1.15548	1.11552	1.12745	1.12695	1.15737	0.998148	1.13093	1.18967	1.1201	1.12179	NO	1.48023	9.22202e-06	NO
O55135	16418	Eif6	6	42	0.797585	0.786788	0.826477	0.870521	0.842809	0.959544	0.926908	0.97205	0.961551	0.966679	1.10849	1.2561	1.29323	1.24617	1.18509	NO	1.47644	4.18306e-06	NO
A2AL49	228061	Agps	4	9.4	0.732106	0.74161	0.78527	0.753708	0.729341	1.1059	1.1888	1.17674	1.14031	1.12435	1.02399	1.19659	1.08513	1.11497	1.10118	NO	1.47563	2.10792e-06	NO
Q9CQ60	66171	Pgls	12	58	0.80071	0.7906	0.807727	0.862733	0.807964	0.971734	0.99552	1.00402	0.978929	0.977026	1.10898	1.27174	1.23273	1.20276	1.18682	NO	1.47504	1.20409e-06	NO
Q78Y63	79455	Pdcl2	9	51.2	0.788752	0.775126	0.826097	0.841867	0.781829	1.01726	1.04337	0.999196	0.987116	1.0308	1.07848	1.22936	1.26218	1.1787	1.15985	NO	1.47211	3.90385e-06	NO
Q8R1K1	68889	Ubac2	2	4.9	0.879923	0.805666	0.764886	0.858676	0.820873	0.952038	0.962939	0.890525	1.07404	0.915134	1.1584	1.24549	1.24022	1.19357	1.23763	NO	1.47101	4.35963e-07	NO
A0A0R4J0Z1	12304	Pdia4	45	54.6	0.599976	0.591816	0.6227	0.670615	0.604731	1.48751	1.46645	1.42445	1.51038	1.48378	0.832654	0.940315	0.956732	0.897648	0.910237	NO	1.46855	3.43624e-06	NO
Q91YX5	226856	Lpgat1	2	6.5	0.75422	0.805455	0.789352	0.804802	0.728495	1.23905	1.09497	0.985027	1.04207	1.05711	1.10795	1.19731	1.28113	1.03636	1.0767	NO	1.46805	5.30868e-05	NO
P47911	19988	Rpl6	15	39.9	0.789609	0.767553	0.829016	0.850277	0.79523	1.01866	0.991227	1.00338	0.991471	1.04792	1.03564	1.22901	1.265	1.22449	1.1615	NO	1.46729	2.27944e-05	NO
P45952	11364	Acadm	15	35.9	0.688359	0.669754	0.718054	0.700832	0.687011	1.29233	1.2785	1.26845	1.31381	1.30032	0.929844	1.04795	1.09176	1.0184	0.994611	NO	1.46725	3.02398e-06	NO
Q8C5N9	15490	Hsd17b7	4	13.8	0.767078	0.751086	0.779064	0.818915	0.778482	1.07726	1.07266	1.12009	1.13593	0.989612	1.05122	1.19704	1.24999	1.16792	1.04365	NO	1.46608	2.62595e-05	NO
A0A0R4IZW5	12550	Cdh1	2	2.1	0.76894	0.689727	0.605225	0.87646	0.703327	1.15425	1.16761	1.1963	1.35716	1.13958	1.00178	1.1145	1.09622	1.04538	1.08353	NO	1.46594	0.00012929	NO
Q3UDR8	28064	Yipf3	2	5.5	0.742958	0.75628	0.798964	0.796946	0.686414	1.13478	1.17001	1.14808	1.15303	1.0693	0.987489	1.16256	1.14964	1.141	1.10254	NO	1.46586	1.48894e-05	NO
A0A0R4J058	68038	Chid1	7	31.9	0.664384	0.690018	0.695299	0.711034	0.653637	1.30934	1.27596	1.31993	1.33307	1.35767	0.90151	1.02159	1.04	0.9972	1.02936	NO	1.46137	2.81529e-06	NO
Q8K2C9	57874	Hacd3	7	20.7	0.762773	0.761794	0.816523	0.799335	0.774839	1.09839	1.07658	1.06039	1.07665	1.05283	1.04145	1.2002	1.24402	1.11744	1.11678	NO	1.46092	1.02986e-05	NO
P55096	19299	Abcd3	20	34.4	0.747878	0.715111	0.657033	0.793071	0.790294	1.1467	1.15087	1.13525	1.33567	1.12754	1.04042	1.10575	1.11595	1.03896	1.0995	NO	1.45828	3.71432e-06	NO
D6RE20	28042	Selenoi	1	27.3	0.694717	0.71519	0.654177	0.725494	0.694897	1.2992	1.14318	1.26383	1.35105	1.3776	0.979983	0.983943	0.980163	1.06885	1.06772	NO	1.45808	1.16333e-06	NO
Q9ERE7	67943	Mesd	7	39.3	0.72553	0.706193	0.751451	0.804603	0.748447	1.17443	1.16606	1.12288	1.1877	1.16967	0.969462	1.09686	1.13521	1.25258	0.988926	NO	1.45683	0.000232856	NO
Q9Z0R9	56473	Fads2	9	21.6	0.655176	0.640553	0.708101	0.741912	0.664704	1.32741	1.25877	1.29333	1.35229	1.38984	0.878574	1.02159	1.04505	1.01373	1.00897	NO	1.45668	1.95527e-05	NO
Q9CQF9	66881	Pcyox1	15	40.8	0.710449	0.748193	0.774951	0.817081	0.737713	1.13177	1.12307	1.15691	1.16694	1.11783	1.05202	1.09145	1.15682	1.09696	1.11783	NO	1.45579	7.13247e-07	NO
Q9Z2M7	54128	Pmm2	19	64.9	0.742951	0.724973	0.771906	0.81796	0.751571	1.11627	1.12655	1.14811	1.10544	1.15234	1.02142	1.17661	1.14315	1.11722	1.08352	NO	1.45482	3.65713e-06	NO
F6Z5N5	52430	Echdc2	5	45.4	0.778959	0.814334	0.801157	0.826455	0.762963	1.02863	1.07718	1.08035	1.03772	1.00453	1.12158	1.22883	1.18133	1.17224	1.08374	NO	1.45279	1.12547e-06	NO
Q4VBD2	231225	Tapt1	2	7.1	0.863332	0.786127	0.686184	0.706476	0.789564	1.20441	1.14518	1.08245	1.11154	1.06302	1.11464	1.1155	1.1391	1.17532	1.01715	NO	1.45151	3.12553e-05	NO
P63030	55951	Mpc1	2	13.8	0.735973	0.749347	0.794427	0.719629	0.720868	1.18799	1.19553	1.13594	1.18538	1.17658	1.04884	1.15056	1.08272	1.10043	1.01579	NO	1.45107	1.50575e-06	NO
Q9JJL8	71984	Sars2	3	7.1	0.770937	0.753957	0.792885	0.81738	0.746901	1.12609	1.07778	1.05736	1.13844	1.08567	1.04044	1.16322	1.23153	1.1322	1.06522	NO	1.45093	1.2036e-05	NO
P86048	238217	Rpl10l	1	46.3	0.879202	0.861644	0.900285	0.872566	0.854662	0.815676	0.904087	0.889087	0.875469	0.812081	1.19144	1.35243	1.34642	1.1996	1.24536	NO	1.45026	4.1459e-06	NO
A0A0U1RP59	57444	Isg20	6	40	0.704243	0.654738	0.694738	0.718567	0.666179	1.31218	1.34164	1.26357	1.35988	1.29925	0.917759	1.02533	1.06371	1.00186	0.976363	NO	1.44978	3.23446e-06	NO
Q9D7N3	69527	Mrps9	5	15.9	0.669733	0.710744	0.771564	0.739684	0.72433	1.18792	1.25437	1.18655	1.284	1.23146	1.05944	1.10912	1.0489	1.0352	0.986989	NO	1.449	1.51819e-06	NO
P70441	26941	Slc9a3r1	6	24.8	0.844408	0.796635	0.758648	0.904938	0.81985	0.928105	0.987628	0.95933	1.1131	0.913284	1.13425	1.19651	1.25594	1.16596	1.22141	NO	1.44844	3.10285e-06	NO
A0A0R4J0D3	68292	Stt3b	11	12.6	0.700336	0.733744	0.741071	0.833734	0.705084	1.15656	1.21417	1.23949	1.10633	1.19085	0.988348	1.12673	1.13997	1.10322	1.02035	NO	1.44821	2.52056e-05	NO
Q05769	19225	Ptgs2	3	8.6	0.748617	0.795445	0.846594	0.844116	0.809234	0.997067	1.04593	1.00341	1.07314	0.987677	1.09496	1.20217	1.27972	1.14061	1.13131	NO	1.44628	1.04319e-05	NO
O35405	18807	Pld3	3	6.4	0.766874	0.741559	0.746096	0.780878	0.788618	1.08079	1.13547	1.12163	1.15777	1.16922	0.975275	1.12744	1.15299	1.14547	1.10993	NO	1.44118	8.78192e-06	NO
Q3TYS2	217370	Cybc1	1	4.8	0.767318	0.835676	0.663094	0.871726	0.801667	1.0369	1.05969	1.03973	1.14142	1.10618	1.06416	1.20274	1.18241	1.06257	1.16472	NO	1.44095	7.25701e-05	NO
Q9CY27	106529	Tecr	17	32.5	0.587545	0.584183	0.631144	0.643364	0.596981	1.50729	1.52652	1.50407	1.51694	1.5177	0.822028	0.930231	0.912914	0.885583	0.833488	NO	1.44066	4.3004e-06	NO
Q61543	20340	Glg1	26	26	0.693736	0.697757	0.717582	0.762538	0.721887	1.23993	1.22249	1.23797	1.25268	1.27873	0.939792	1.09923	1.04493	1.06394	1.02683	NO	1.44002	4.80584e-06	NO
Q9DB15	56282	Mrpl12	2	12.9	0.845196	0.721779	0.718511	0.734095	0.746726	1.09197	1.1418	1.20747	1.16612	1.20565	1.09687	1.15883	1.14098	1.01336	1.01065	NO	1.43926	2.86215e-05	NO
P56394	12856	Cox17	5	63.5	0.707842	0.750112	0.824301	0.784452	0.754584	1.16155	1.19524	1.08988	1.13496	1.09865	1.04548	1.14793	1.17904	1.11142	1.01455	NO	1.43889	1.5439e-05	NO
B9EJP9	433178	Spink14	1	10.4	0.592393	0.975182	0.922632	0.982962	0.633392	0.98931	0.921678	0.997353	0.964634	1.11183	1.04055	1.17856	1.20777	1.24679	1.23497	NO	1.43883	0.00489321	NO
Q6PD26	276846	Pigs	6	12.4	0.768013	0.750286	0.783612	0.799788	0.778338	1.12614	1.16195	1.06046	1.14861	1.04739	1.06596	1.11741	1.19501	1.09569	1.10136	NO	1.43695	4.64541e-07	NO
E9Q616	66395	Ahnak	77	39.9	0.720289	0.704923	0.767751	0.761604	0.714027	1.23141	1.19015	1.17875	1.22765	1.23507	0.966147	1.07329	1.1116	1.08903	1.0283	NO	1.43608	3.88438e-06	NO
A0A0U1RPM3	14470	Rabac1	2	9.7	0.818299	0.717196	0.889657	0.758239	0.730194	1.14437	1.13699	1.06163	1.08947	1.03541	1.03967	1.11316	1.23979	1.17983	1.0461	NO	1.43565	0.000136716	NO
Q91YR9	67103	Ptgr1	2	5.5	0.825313	0.844167	0.857463	0.867157	0.818813	0.919639	0.98392	0.930441	1.01308	0.902225	1.17453	1.25493	1.21652	1.19689	1.19492	NO	1.43316	1.7584e-08	NO
G3UXH7	76799	Tmem234	1	15.8	0.723166	0.762331	0.759029	0.835638	0.769541	1.10924	1.23948	1.09938	1.12138	1.07779	1.03305	1.21925	1.12189	1.05877	1.07007	NO	1.42947	2.24779e-05	NO
E9Q7F5	627821	Epp13	4	48.8	0.761003	0.692157	0.756326	0.731958	0.767925	1.21295	1.19765	1.19513	1.1724	1.21594	0.964969	1.09925	1.11716	1.04209	1.0731	NO	1.42789	5.73658e-06	NO
Q9DC42	26364	Adgre5	2	4	0.748036	0.752419	0.737234	0.808333	0.792527	1.08986	1.13449	1.11135	1.19804	1.15126	1.05549	1.13357	1.1617	1.09199	1.03369	NO	1.4267	2.24187e-06	NO
Q9D6K8	67391	Fundc2	2	14.6	0.695354	0.836655	0.812421	0.901795	0.730158	1.08463	1.01979	1.00538	1.13464	1.11387	1.03047	1.15049	1.19516	1.14023	1.14896	NO	1.42474	8.21393e-05	NO
Q8BMJ2	107045	Lars	8	6.5	0.807029	0.852735	0.859212	0.912352	0.874963	0.909555	0.911689	0.933328	0.8927	0.911468	1.10783	1.29463	1.25651	1.25908	1.21691	NO	1.42465	8.30003e-06	NO
Q8R3G9	216350	Tspan8	1	8.9	0.660754	0.740136	0.860499	0.63691	0.765545	1.32017	1.27354	1.08012	1.29228	1.16275	1.04451	1.0138	0.949453	1.07862	1.12092	NO	1.42127	0.000245096	NO
D3Z2H7	12388	Ctnnd1	11	19.9	0.650904	0.720402	0.751683	0.75612	0.682554	1.24853	1.28387	1.32066	1.22066	1.30562	0.9539	1.07552	1.0152	1.0748	0.93958	NO	1.4204	2.80491e-05	NO
A2A547	19921	Rpl19	6	26.3	0.867211	0.799143	0.809995	0.869692	0.859917	0.953872	0.96012	0.961346	1.03536	0.90966	1.09216	1.23876	1.24913	1.20034	1.19329	NO	1.42029	3.69278e-06	NO
E9Q5B5	15277	Hk2	7	11.7	0.791017	0.819912	0.8158	0.900499	0.796858	0.979839	0.971644	0.997278	1.06562	1.00465	1.07863	1.17853	1.20379	1.20972	1.18621	kinase	1.42017	3.62204e-06	NO
O54724	19285	Cavin1	13	29.6	0.672206	0.622673	0.684498	0.703992	0.638052	1.40148	1.34703	1.34039	1.43317	1.44528	0.850223	0.949771	1.02343	0.959514	0.928283	NO	1.41844	2.23508e-05	NO
Q91YQ5	103963	Rpn1	34	58.2	0.711508	0.707646	0.760646	0.757985	0.713808	1.24269	1.28862	1.24219	1.18393	1.22066	0.961782	1.12614	1.07262	1.02445	0.98533	NO	1.41591	1.25169e-05	NO
Q9D1R9	619547	Rpl34	5	35.9	0.866068	0.792407	0.772543	0.902257	0.878617	0.948037	0.94683	0.965158	1.01748	0.954963	1.09071	1.22783	1.24268	1.17756	1.21686	NO	1.41401	1.38838e-05	NO
Q91XC9	18633	Pex16	2	6.5	0.838322	0.846291	0.781531	0.873812	0.809704	1.01592	0.902459	0.999184	1.06077	1.00715	1.10551	1.24261	1.20357	1.15092	1.16224	NO	1.41333	1.95528e-06	NO
P61922	268860	Abat	7	19.6	0.754129	0.723533	0.754933	0.767839	0.746369	1.19498	1.17066	1.17287	1.20981	1.21247	0.978675	1.07541	1.09599	1.07818	1.06415	NO	1.41251	6.07479e-07	NO
O55082	19256	Ptpn20	7	17.8	0.841134	0.834632	0.859622	0.864482	0.809577	0.987031	0.996554	0.938202	0.985521	0.939023	1.11631	1.21699	1.25801	1.18823	1.16468	phosphatase	1.41211	9.0379e-07	NO
Q9D2Z4	71599	Senp8	2	10.9	0.831445	0.86696	0.83476	0.876874	0.825659	0.975298	0.93968	0.995743	0.953824	0.919246	1.09048	1.22421	1.22544	1.20866	1.23172	NO	1.41193	1.89322e-06	NO
Q9D572	67586	Ubxn11	32	70.7	0.832866	0.809825	0.850535	0.841346	0.839454	0.991993	1.02426	0.97554	0.970472	0.976418	1.09146	1.25633	1.21352	1.18004	1.14595	NO	1.41046	2.43189e-06	NO
Q8C632	231098	Dnajc5g	2	18.2	0.676821	0.878419	0.793897	0.883085	0.839161	0.905342	0.88818	1.02698	1.13869	1.22938	0.925829	1.24096	1.23356	1.3072	1.0325	NO	1.40985	0.00345765	NO
A0A1L1SQA8	75617	Rps25	4	32.3	0.844172	0.866726	0.869369	0.933285	0.917868	0.849062	0.838313	0.897428	0.803999	0.939188	1.07054	1.40656	1.27344	1.26824	1.22181	NO	1.40826	0.000210185	NO
P57759	67397	Erp29	10	41.2	0.699869	0.709352	0.761224	0.738687	0.710965	1.27097	1.23064	1.20831	1.30373	1.27658	0.90346	1.05416	1.06124	1.03753	1.0333	NO	1.40595	1.32593e-05	NO
Q9QUJ7	50790	Acsl4	8	14.1	0.792237	0.78498	0.744443	0.856947	0.808577	1.07203	1.04853	1.07061	1.16291	1.05483	1.03342	1.16243	1.18045	1.12828	1.09933	NO	1.40548	7.32258e-06	NO
S4R1V0	54132	Pdlim1	2	13.6	0.87116	0.875442	0.825021	0.852956	0.860142	0.890173	0.962181	0.881041	0.975774	0.984666	1.11955	1.29039	1.22455	1.24195	1.145	NO	1.40533	5.53586e-06	NO
Q8BHC4	68087	Dcakd	5	27.3	0.801957	0.771916	0.834117	0.87294	0.780759	1.05082	1.04416	1.03962	1.07723	1.03592	1.0481	1.18371	1.20914	1.14113	1.10848	NO	1.40103	1.14445e-05	NO
Q923Z0	64297	Gprc5b	5	19.3	0.812573	0.784701	0.822822	0.859468	0.822511	1.0399	1.0267	1.02034	1.07111	0.996579	1.07624	1.17794	1.20093	1.14673	1.14145	NO	1.40009	8.52412e-07	NO
A0A7N9VR94	100041194	Ahnak2	4	17.7	0.741994	0.765684	0.742637	0.798257	0.707939	1.18569	1.186	1.21479	1.20528	1.20377	0.959971	1.09496	1.08933	1.08663	1.01707	NO	1.39703	9.91292e-06	NO
Q8BU04	66622	Ubr7	1	2.4	0.858333	0.789437	0.919229	0.949999	0.841955	0.888996	1.00069	0.87294	0.902421	0.887492	1.15669	1.37057	1.20287	1.22371	1.13467	NO	1.39678	0.000126247	NO
Q8BH79	102566	Ano10	8	10.5	0.766624	0.80153	0.786832	0.836979	0.810252	1.09093	1.03729	1.09409	1.14093	1.05346	1.06089	1.12267	1.19802	1.11879	1.08071	NO	1.3945	2.12804e-06	NO
P97470	56420	Ppp4c	8	40.4	0.811865	0.779133	0.720927	0.879938	0.807039	1.08997	1.10704	0.999385	1.26118	0.977589	1.1229	1.0473	1.203	1.02215	1.17058	phosphatase	1.39186	8.78647e-05	NO
A0A3B2WCW9	71446	Get1	2	14.2	0.423094	0.495633	1.78551	0.641136	0.485303	0.917262	1.06023	1.92072	1.03015	0.909789	0.672158	0.883715	1.24054	0.746234	1.78853	NO	1.3917	0.388635	NO
Q9WV27	27222	Atp1a4	42	47.7	0.80082	0.787801	0.8469	0.837454	0.83347	1.02235	1.05172	1.0444	1.01475	1.04765	1.03533	1.22528	1.1923	1.12564	1.13414	NO	1.39115	1.43585e-05	NO
Q6NWV3	81896	Ift122	7	8.1	0.826366	0.77951	0.840241	0.906696	0.830158	1.00319	0.953999	0.971431	1.03508	1.03982	1.00411	1.17617	1.24868	1.1993	1.18526	NO	1.3898	0.000108165	NO
Q99KI3	66087	Emc3	5	16.9	0.705613	0.687699	0.717947	0.741114	0.687613	1.34057	1.32012	1.24596	1.33706	1.29818	0.924129	1.01436	1.0249	0.990947	0.963783	NO	1.38931	1.00869e-06	NO
E9QAH1	224139	Golgb1	2	0.7	0.736325	0.7705	0.888628	0.848429	0.797019	0.952136	1.16424	1.04147	1.11545	1.07565	0.961075	1.29679	1.1479	1.06765	1.13674	NO	1.38834	0.000904897	NO
P62073	30059	Timm10	3	32.2	0.708374	0.74686	0.749357	0.82745	0.724474	1.19501	1.19007	1.20296	1.2506	1.19096	0.964779	1.08061	1.06577	1.08595	1.01676	NO	1.38795	1.27858e-05	NO
Q9D289	78232	Trappc6b	4	22.2	0.790851	0.807559	0.841167	0.866899	0.810178	1.03687	1.01087	1.01425	1.07722	1.03109	1.02603	1.17191	1.20248	1.14316	1.16946	NO	1.38779	1.21454e-05	NO
Q8CBM2	65973	Asph	17	24.5	0.618795	0.603856	0.615072	0.664826	0.630688	1.50056	1.4589	1.47115	1.56336	1.52776	0.807868	0.895705	0.891399	0.889531	0.860529	NO	1.38676	1.66432e-06	NO
A0A0U1RPF3	23991	Cib1	3	18.3	0.707625	0.778599	0.723907	0.850993	0.825893	1.12914	1.04634	1.13773	1.15229	1.25923	0.921439	1.14912	1.10398	1.15718	1.05652	NO	1.38621	0.000377785	NO
Q63918	20324	Cavin2	6	12.4	0.690658	0.623487	0.609466	0.678853	0.644658	1.42205	1.35344	1.40437	1.63476	1.43879	0.858528	0.908019	0.939499	0.905803	0.887624	NO	1.38568	1.8556e-06	NO
Q8VCS3	215015	Fam20b	5	13.9	0.771084	0.788113	0.80197	0.837403	0.816211	1.07674	1.09276	1.09912	1.08379	1.07099	1.03545	1.15173	1.15792	1.13266	1.08405	kinase	1.38533	2.1789e-06	NO
Q9EPL9	80911	Acox3	25	44.6	0.678097	0.683389	0.716445	0.722259	0.700831	1.32902	1.33451	1.31478	1.33712	1.33607	0.884597	1.01898	1.02531	0.97991	0.938688	NO	1.38459	1.04881e-05	NO
P11679	16691	Krt8	15	71.2	0.899835	0.851626	0.813913	0.810991	0.877044	0.991549	0.976194	0.981226	0.95707	0.95183	1.03305	1.23346	1.32069	1.12796	1.17356	NO	1.38447	0.000219947	NO
Q3UBW1	66674	Spryd7	1	7.4	0.834443	0.874654	0.750558	0.861037	0.874755	0.934634	1.00393	1.09827	0.966607	0.99885	1.04706	1.27501	1.22744	1.2388	1.01395	NO	1.38299	0.000592165	NO
G3UZ30	76497	Ppp1r11	5	38.3	0.817931	0.794185	0.849386	0.889875	0.817284	1.03703	1.02691	0.99507	0.995571	1.01155	1.03226	1.18775	1.21093	1.1665	1.16777	phosphatase	1.38299	1.81217e-05	NO
A0A1L1SVK0	18475	Pafah1b2	2	10.7	0.996439	0.819808	1.00208	0.844554	0.842434	0.915134	0.931642	0.731844	0.883841	0.803473	1.16177	1.25589	1.32492	1.13587	1.3503	NO	1.38253	0.000374179	NO
Q9QZ08	56174	Nagk	11	37.6	0.911938	0.835815	0.868284	0.889887	0.913088	0.890399	0.929834	0.895192	0.887459	0.871672	1.10611	1.27025	1.28373	1.22659	1.21975	kinase	1.38185	1.00295e-05	NO
A0A1L1SR19	76568	Ift46	2	11.2	0.858401	0.800803	0.863902	0.780431	0.785261	1.07261	1.11326	0.965633	1.06852	1.04127	1.03865	1.20661	1.2683	1.12074	1.01562	NO	1.3818	0.00030136	NO
Q3URS3	381667	Lrcol1	2	16.8	0.725237	0.811628	0.848671	0.884188	0.828728	1.05348	1.07064	1.03775	1.03196	1.0477	1.04438	1.22524	1.16969	1.11187	1.10884	NO	1.38101	5.68041e-05	NO
Q6PHU5	20661	Sort1	11	13.7	0.800146	0.757743	0.781737	0.816783	0.771569	1.14707	1.1416	1.13174	1.19159	1.03608	0.999643	1.13898	1.18273	1.09231	1.01027	NO	1.38085	4.13919e-05	NO
P16460	11898	Ass1	3	7.5	0.940757	0.956214	0.883159	1.03025	0.90569	0.724198	0.788231	0.749848	0.813842	0.70081	1.22025	1.34068	1.35819	1.31293	1.27495	NO	1.37975	7.64619e-06	NO
A0A1B0GS43	56632	Sphk2	1	12.2	0.779021	0.894803	0.882729	0.843552	0.774976	1.01348	1.13307	1.01113	0.96869	0.940801	1.1778	1.2206	1.19524	1.01722	1.14689	NO	1.37908	8.78174e-05	NO
Q32MG2	67926	Cby2	18	44.4	0.862906	0.848053	0.886865	0.88307	0.866321	0.958579	0.961832	0.929417	0.916787	0.895755	1.10678	1.23422	1.25053	1.17031	1.22858	NO	1.37799	2.19509e-06	NO
Q9D8N0	67160	Eef1g	24	50.6	0.950141	0.920761	0.945836	0.956656	0.970421	0.764202	0.747834	0.734739	0.741679	0.731007	1.19294	1.36052	1.39888	1.28971	1.29467	NO	1.37795	8.96057e-06	NO
Q8K0Z7	70207	Taco1	1	3.7	0.801288	0.832253	0.813611	0.797317	0.744834	1.12661	1.07409	1.02812	1.14832	1.13933	1.13567	1.03847	1.22964	1.11853	0.97192	NO	1.37724	0.00018776	NO
Q99L20	103140	Gstt3	9	50.6	0.837543	0.777459	0.862295	0.830243	0.80592	1.0593	1.0573	1.01729	1.0584	1.03091	1.0454	1.12594	1.22167	1.13441	1.13593	NO	1.37678	9.43392e-06	NO
Q6P8Q0	100042295	Gm3776	1	9	0.7447	0.769695	1.31443	0.817327	0.582299	1.30663	1.02138	0.865705	0.859833	0.902156	1.01008	1.07759	1.37316	1.33742	1.01759	NO	1.37541	0.0628429	NO
P60060	20335	Sec61g	1	17.6	0.790782	0.798086	0.875479	0.850571	0.759319	0.996788	1.02614	1.09085	1.04497	1.16843	1.10166	1.14586	1.15143	1.08771	1.11192	NO	1.37414	1.62043e-06	NO
B7ZC23	228869	Ncoa5	3	12.4	0.995195	0.850938	0.899693	0.887037	0.925628	0.832838	0.832155	0.858391	0.858451	0.796457	1.24219	1.34054	1.33775	1.21109	1.13166	NO	1.37397	8.00491e-05	NO
D6RFR1	18632	Pex11b	1	16	0.703468	0.774622	0.723019	0.741673	0.748404	1.20014	1.28822	1.25655	1.28463	1.21129	0.98238	1.08777	0.966547	1.01084	1.02046	NO	1.373	3.11974e-06	NO
F6ZIS7	109222	Rarres1	2	7.1	1.00756	0.86617	0.682474	0.958393	0.858523	0.805413	0.954764	0.892064	1.20912	0.769825	1.22433	1.26526	1.16549	1.10248	1.23812	NO	1.37103	0.000858128	NO
Q80X85	50529	Mrps7	2	9.5	0.753145	0.728501	0.759204	0.800709	0.801926	1.10723	1.18431	1.18869	1.25396	1.15832	0.972737	1.07146	1.13832	1.03449	1.04698	NO	1.36959	1.41354e-05	NO
P09041	18663	Pgk2	29	86.3	0.913342	0.865587	0.86886	0.930917	0.917645	0.857345	0.84068	0.878375	0.912736	0.859103	1.12291	1.29581	1.27508	1.21769	1.24393	kinase	1.36898	8.13115e-06	NO
O35083	55979	Agpat1	3	10.9	0.737631	0.730821	0.719465	0.700601	0.685946	1.31543	1.22451	1.42679	1.24981	1.31938	0.872616	0.949742	1.08043	1.00217	0.984657	NO	1.36793	7.19118e-05	NO
Q8R180	50527	Ero1a	6	17.9	0.702909	0.703874	0.736341	0.816923	0.724209	1.26671	1.24955	1.20412	1.30959	1.25037	0.946793	1.0422	1.04826	0.988153	1.01	NO	1.36674	1.12209e-05	NO
G5E8W8	22673	Zfp185	1	1.6	0.640478	0.748628	0.790554	0.796561	0.681936	1.26746	1.36935	1.31161	1.14919	1.2458	1.00808	1.07614	1.03271	0.962862	0.918634	NO	1.36638	0.00018199	NO
Q9D5H4	67634	Ftmt	9	49.4	0.658237	0.773624	0.825242	0.744749	0.694057	1.27412	1.28962	1.22325	1.15526	1.31266	0.852671	1.06093	1.13767	1.05926	0.938661	NO	1.36616	0.00169015	NO
Q561M1	11431	Acp1	1	37.3	0.900514	0.833301	0.829975	0.947347	0.895566	0.889341	0.839237	0.920646	1.01003	0.91662	1.1248	1.20706	1.29122	1.18329	1.21106	phosphatase	1.36552	1.51024e-05	NO
Q9CPX7	66242	Mrps16	1	9.6	0.701091	0.819324	0.755527	0.756837	0.780266	1.14911	1.27426	1.14424	1.13485	1.27791	1.00116	1.15112	1.04155	1.0574	0.955357	NO	1.36547	7.95045e-05	NO
F6R860	72137	Wdsub1	1	5	0.840586	0.830125	0.953257	0.769957	0.876602	0.900397	1.0119	0.920708	1.05702	1.01393	1.03926	1.21373	1.29293	1.17132	1.10827	NO	1.36412	0.000370848	NO
Q91V76	70984	4931406C07Rik	8	33	0.856567	0.81547	0.890603	0.889117	0.8366	1.01211	1.0155	0.90076	1.03735	0.897168	1.10951	1.13728	1.27727	1.13498	1.1897	NO	1.36387	1.36845e-05	NO
B1AQD3	19376	Rab34	1	2.8	0.781227	0.75739	0.750111	0.769781	0.924581	1.09166	1.21279	1.12367	1.19312	0.965587	1.13634	1.18634	1.07494	1.01271	1.01976	NO	1.36328	0.000258273	NO
Q6ZWV7	66489	Rpl35	4	22	0.827619	0.859698	0.851213	0.951444	0.883792	0.895453	0.959248	0.978078	0.890144	0.945001	1.01783	1.27283	1.23421	1.22047	1.21298	NO	1.36228	0.000206646	NO
D3Z108	64295	Tmub1	2	10.3	0.807621	0.815372	0.726644	0.855464	0.908294	0.99496	0.921642	1.15372	1.12519	1.09615	0.989339	1.21502	1.06161	1.16315	1.16582	NO	1.36018	0.000384353	NO
Q8BLN5	16987	Lss	10	17.5	0.821253	0.819153	0.879868	0.862475	0.84842	0.982181	1.06546	0.983689	1.02566	0.96118	1.08172	1.18568	1.22663	1.11923	1.1374	NO	1.35912	4.57933e-06	NO
Q14BX6	66755	Ppp1r14bl	2	32	0.88963	0.822332	0.86971	0.85689	0.834703	1.00907	1.0514	0.924527	0.9098	1.02465	1.03583	1.26348	1.22844	1.15944	1.1201	phosphatase	1.35898	8.35792e-05	NO
Q9DCN1	67993	Nudt12	4	11	0.782218	0.756224	0.772129	0.844561	0.757376	1.16474	1.21265	1.17822	1.08011	1.13686	0.94619	1.20828	1.09254	1.06893	0.998973	NO	1.35844	0.000357475	NO
Q9EP89	80907	Lactb	21	39.7	0.785376	0.804478	0.846781	0.832503	0.814194	1.07905	1.08513	1.04626	1.08929	1.07343	1.00568	1.13768	1.17324	1.14548	1.08143	NO	1.35759	1.53436e-05	NO
Q8C3X2	66365	Ccdc90b	2	8.6	0.799293	0.708251	0.669829	0.866023	0.7688	1.21048	1.21008	1.15262	1.26923	1.17183	0.98543	1.10006	1.04149	1.02368	1.02292	NO	1.35711	0.00011776	NO
P26231	12385	Ctnna1	20	31.2	0.724653	0.716266	0.730094	0.769311	0.722739	1.23224	1.25994	1.28662	1.29952	1.28884	0.897543	1.04698	1.04159	0.999629	0.984038	NO	1.35673	1.63055e-05	NO
E0CY47	269437	Plch1	1	5.9	0.720985	0.708827	0.72444	0.8422	0.710938	1.22652	1.16073	1.25301	1.26146	1.36316	0.87675	1.01687	1.04323	1.12447	0.966421	NO	1.35614	0.00059662	NO
B7ZWD1	330470	Bsph1	6	50.4	0.750592	0.746959	0.745638	0.796504	0.775176	1.19155	1.13842	1.20301	1.20467	1.27478	0.905033	1.08505	1.08557	1.06462	1.03244	NO	1.35593	5.69637e-05	NO
Q9ER41	30934	Tor1b	2	6.2	0.807551	0.748617	0.768861	0.847158	0.806778	1.12951	1.19048	1.06626	1.19814	1.04278	0.965782	1.14258	1.15636	1.09097	1.03816	NO	1.35559	8.84113e-05	NO
Q6PD10	27399	Ip6k1	5	12.2	0.896186	0.859375	0.920502	0.89686	0.861103	0.917397	0.932436	0.914548	0.925097	0.868157	1.15968	1.30058	1.30543	1.12512	1.11753	kinase	1.35505	9.02716e-05	NO
Q62559	245866	Ift52	1	1.9	0.886516	0.839298	0.711295	0.971484	0.791844	0.9162	1.04681	1.06562	1.14316	0.936881	1.11267	1.21675	1.06682	1.19433	1.10032	NO	1.35483	0.000458152	NO
O35704	268656	Sptlc1	3	9.3	0.847601	0.877174	0.767397	0.920757	0.860745	0.951965	0.954932	0.96492	1.0355	1.03249	1.06626	1.26733	1.12992	1.21406	1.10896	NO	1.35399	0.000134038	NO
Q9D0G0	59054	Mrps30	5	14.3	0.76733	0.768584	0.712337	0.856256	0.79008	1.12167	1.14524	1.20209	1.25882	1.10749	1.02571	1.13089	1.0346	1.0262	1.05271	NO	1.35319	1.83732e-05	NO
A2A6Q8	17896	Myl4	3	26.7	0.855471	0.807912	0.88969	0.894652	0.79167	1.01374	1.05826	1.07659	1.02833	0.858074	1.10983	1.21452	1.21507	1.13611	1.05007	NO	1.35057	5.0938e-05	NO
E9PXT9	105511	Fam170b	18	56.9	0.860292	0.718593	0.858372	0.772435	0.870723	1.09946	1.19076	1.08786	1.07342	0.958346	1.03545	1.09253	1.26019	1.04864	1.07292	NO	1.35029	0.000486783	NO
Q9WUR9	11639	Ak4	6	39	0.805838	0.765381	0.821112	0.83424	0.78938	1.13979	1.13271	1.06174	1.17722	1.05612	1.01734	1.06143	1.20243	1.02488	1.11039	kinase	1.34874	5.44886e-05	NO
Q8K183	216134	Pdxk	3	12.5	0.747241	0.782214	0.854367	0.801629	0.799718	1.16095	1.16221	1.10281	1.08316	1.13111	1.01069	1.13643	1.13129	1.07622	1.01997	kinase	1.34865	2.25778e-05	NO
D3Z4B2	108123	Napg	2	21.5	0.782486	0.752146	0.801921	0.834987	0.796505	1.15084	1.11626	1.12721	1.16001	1.13058	0.953418	1.09895	1.14784	1.07452	1.07233	NO	1.34753	4.61888e-05	NO
Q9EQG7	83965	Enpp5	5	15.3	0.52437	0.501304	0.552707	0.538102	0.520844	1.77778	1.73155	1.71523	1.734	1.85034	0.641109	0.755095	0.772352	0.721017	0.664208	NO	1.34749	0.000132625	NO
P11438	16783	Lamp1	3	8.4	0.790778	0.714637	0.745831	0.784901	0.759268	1.33433	1.064	1.06139	1.41398	1.2176	0.868018	0.90171	0.948848	1.20186	1.19284	NO	1.34722	0.00727126	NO
Q8CF20	67692	1700020N01Rik	1	16.1	0.880593	0.947164	0.836252	0.929264	0.865345	0.909765	0.943732	0.856843	0.967444	0.857389	1.16727	1.1787	1.27998	1.20073	1.17952	NO	1.3471	5.08589e-06	NO
Q65CL1	216033	Ctnna3	4	5.3	0.836261	0.937908	1.062	0.903103	0.84237	0.878241	0.911484	0.850042	0.821487	0.78732	1.21763	1.34769	1.23546	1.20265	1.16635	NO	1.34663	0.000259547	NO
D3YWT0	56529	Sec11a	9	35.3	0.793257	0.783161	0.845366	0.818039	0.805103	1.08508	1.12235	1.14969	1.04817	1.10286	1.02396	1.16381	1.14682	1.06736	1.04497	NO	1.34661	1.37643e-05	NO
E0CXJ2	14705	Bscl2	2	22.1	0.843008	0.793948	0.850971	0.927386	0.88051	0.964181	0.951788	1.0178	1.01587	0.972786	1.03084	1.20627	1.22085	1.19747	1.12632	NO	1.3459	9.8456e-05	NO
B1AU42	213084	Cdkl3	2	12.5	0.836649	0.814256	0.819453	0.830523	0.850887	1.01756	1.072	0.997176	1.11529	1.06091	1.03752	1.16309	1.21041	1.08013	1.09414	kinase	1.34528	1.71931e-05	NO
P61620	53421	Sec61a1	7	13.4	0.746743	0.721	0.8047	0.779018	0.75004	1.24194	1.20519	1.19206	1.20741	1.23836	0.927654	1.06603	1.06941	1.04967	1.00077	NO	1.34514	2.50354e-05	NO
Q9JJI8	67671	Rpl38	5	52.9	0.798035	0.756802	0.815912	0.818739	0.781726	1.08631	1.15372	1.12165	1.16827	1.15864	0.94957	1.19859	1.08795	1.05865	1.04544	NO	1.34473	0.00017447	NO
P81117	53322	Nucb2	16	48.1	0.701916	0.732885	0.746455	0.776891	0.733902	1.25228	1.25732	1.28664	1.2471	1.30283	0.892285	1.04669	1.03317	1.01994	0.969684	NO	1.34391	3.42136e-05	NO
G5E898	19041	Ppl	23	13.7	0.690443	0.729449	0.720122	0.809649	0.706347	1.26188	1.29178	1.30421	1.29286	1.28054	0.948118	1.04743	0.98185	0.985593	0.949732	NO	1.34374	1.62046e-05	NO
Q61334	12033	Bcap29	2	10	0.862038	0.849795	0.826908	0.894962	0.825692	1.04179	1.00727	0.972292	1.02613	0.976702	1.03479	1.18261	1.202	1.16193	1.13509	NO	1.34207	1.69102e-05	NO
B9EHC9	75122	Zc2hc1b	2	10.5	0.91281	0.762853	0.9364	0.904911	0.870538	1.03483	1.05914	0.894237	0.937896	0.80023	1.21627	1.30885	1.22824	1.0519	1.08089	NO	1.34157	0.000770432	NO
Q99PA7	75352	Magea13	1	2.8	0.833221	0.789037	0.853982	0.997927	0.904555	1.0394	0.919993	0.909878	0.93905	0.93921	1.11153	1.30477	1.19101	1.22401	1.04243	NO	1.34143	0.000843595	NO
A2RTH5	30949	Lcmt1	8	28.9	0.876167	0.825466	0.932892	0.84619	0.827088	1.0265	1.01008	0.923057	1.01555	0.940551	1.10515	1.16045	1.24645	1.11635	1.14805	NO	1.34093	1.59412e-05	NO
Q99NF8	66011	Ranbp17	32	31.4	0.827936	0.814651	0.839241	0.872718	0.852812	1.03258	1.02123	1.02904	1.03412	1.04045	1.04652	1.16393	1.18522	1.1303	1.10925	NO	1.33937	4.2533e-06	NO
Q9D8E6	67891	Rpl4	18	41.8	0.867552	0.847734	0.88737	0.902245	0.855521	0.967713	0.972843	0.940435	0.999329	0.922342	1.08503	1.18468	1.23626	1.19056	1.14038	NO	1.33861	4.97089e-06	NO
P46978	16430	Stt3a	9	12.3	0.757195	0.716778	0.775439	0.82111	0.778862	1.23492	1.22215	1.21022	1.15434	1.18251	0.936661	1.12697	1.0685	1.03445	0.979898	NO	1.33696	0.000118081	NO
Q8BML9	97541	Qars	9	12.5	0.90136	0.887307	0.886761	0.928442	0.92411	0.884885	0.891229	0.891809	0.877654	0.875778	1.08759	1.29027	1.23924	1.25814	1.17542	NO	1.33628	3.54995e-05	NO
A0A0U1RNK7	67299	Dock7	5	2.5	0.753895	0.741394	0.809671	0.826791	0.836234	1.16508	1.17046	1.07442	1.19355	1.12733	1.03857	1.12649	1.08189	1.08637	0.967837	NO	1.33598	4.23464e-05	NO
Q8VEA4	72170	Chchd4	2	12.2	0.797856	0.835311	0.817818	0.83068	0.798501	1.04832	1.12782	1.09886	1.13074	1.06371	1.04012	1.14822	1.12545	1.0989	1.03769	NO	1.33583	2.78823e-06	NO
Q8BTJ4	224794	Enpp4	3	6.8	0.772068	0.739416	0.7638	0.797782	0.792667	1.17537	1.22463	1.19422	1.22386	1.15316	0.939387	1.09269	1.1051	1.01534	1.01051	NO	1.33559	4.01749e-05	NO
Q3THK7	229363	Gmps	11	24.5	0.928887	0.909452	0.871222	0.996323	0.938631	0.800529	0.808992	0.822901	0.963726	0.758588	1.18408	1.28788	1.26009	1.19895	1.26975	NO	1.33507	4.90408e-06	NO
Q91VJ2	109042	Cavin3	4	15	0.671478	0.718784	0.708336	0.729861	0.714866	1.37053	1.34895	1.29739	1.40177	1.31142	0.901189	1.00828	0.968472	0.962523	0.886146	NO	1.33395	1.17297e-05	NO
Q99JZ4	20224	Sar1a	7	46.5	0.782698	0.746889	0.806036	0.815296	0.804295	1.14142	1.16118	1.14394	1.21282	1.1121	0.974314	1.07363	1.12679	1.00175	1.09685	NO	1.33326	3.01513e-05	NO
O88531	19063	Ppt1	10	33.7	0.812109	0.827179	0.883709	0.864499	0.868072	1.00159	1.00518	1.05817	0.973931	1.03217	1.0453	1.19745	1.16748	1.18707	1.07609	NO	1.33317	3.07528e-05	NO
A0A217FL69	67216	Mboat2	3	8.3	0.614492	0.671609	0.737362	0.668734	0.682703	1.36498	1.44781	1.41051	1.46726	1.43969	0.845109	0.930411	0.970962	0.904503	0.843859	NO	1.33184	0.000100127	NO
Q8K1M3	19087	Prkar2a	25	64.9	0.855292	0.811417	0.863523	0.875374	0.857529	1.00921	1.02781	1.00261	1.01141	1.01058	1.04541	1.17739	1.19499	1.12543	1.13202	kinase	1.33124	8.3615e-06	NO
Q8VBZ0	236082	Dhrsx	2	11.3	0.854839	0.755417	0.779199	0.827275	0.773526	1.14107	1.11426	1.13717	1.15671	1.15201	0.940445	1.03873	1.07733	1.19666	1.05535	NO	1.33037	0.000381506	NO
Q6ZQI3	109154	Mlec	12	34.7	0.730917	0.698107	0.70459	0.78704	0.715658	1.29019	1.29307	1.28698	1.33577	1.32581	0.892346	0.989531	1.00453	0.960192	0.985274	NO	1.32878	1.34912e-05	NO
Q8C605	56421	Pfkp	42	52.4	0.831176	0.798612	0.856705	0.82864	0.81829	1.09795	1.09235	1.04706	1.08842	1.04845	1.03741	1.11992	1.14177	1.08212	1.11113	kinase	1.32876	9.41491e-07	NO
Q9CY73	69163	Mrpl44	2	9	0.781124	0.742243	0.826014	0.7668	0.871326	1.05183	1.14287	1.26881	1.14291	1.10838	1.02373	1.10286	1.07674	1.03744	1.05693	NO	1.32857	1.03335e-05	NO
Q07417	11409	Acads	19	60.7	0.734548	0.750514	0.795681	0.783605	0.750496	1.22886	1.24952	1.23515	1.163	1.24314	0.936312	1.06497	1.05869	1.0311	0.974408	NO	1.32783	1.70459e-05	NO
Q9EP69	83493	Sacm1l	20	33	0.782983	0.76627	0.784488	0.833123	0.805354	1.13329	1.14211	1.1458	1.18488	1.15005	0.968542	1.11003	1.10614	1.07951	1.00742	NO	1.32713	2.77431e-05	NO
Q61391	17380	Mme	9	14.3	0.815154	0.746649	0.821192	0.850968	0.769732	1.21538	1.1868	1.17555	1.19831	0.908823	0.991576	1.16318	1.207	1.06514	0.884551	NO	1.32663	0.00269448	NO
P62878	56438	Rbx1	2	30.6	0.886209	0.753361	0.798072	0.832238	0.863231	0.987077	1.0786	1.07646	1.15426	1.0906	1.03449	1.09206	1.12014	1.0251	1.2081	NO	1.32585	0.000165375	NO
Q80SZ7	14707	Gng5	4	51.5	0.781222	0.737991	0.849392	0.824334	0.722596	1.1919	1.22446	1.15393	1.21755	1.10688	0.994567	1.00222	1.0987	1.02199	1.07228	NO	1.32543	4.19942e-05	NO
Q9QYE6	27277	Golga5	4	5.2	0.779138	0.79767	0.810068	0.86188	0.802102	1.11177	1.16276	1.08798	1.11945	1.09818	0.974233	1.14298	1.08794	1.10768	1.05617	NO	1.3254	3.37069e-05	NO
P14094	11931	Atp1b1	7	20.7	0.631481	0.59632	0.662511	0.702135	0.64885	1.46117	1.43397	1.5033	1.48352	1.58146	0.783162	0.909361	0.883428	0.879779	0.839552	NO	1.32517	6.89722e-05	NO
Q9EQI8	67308	Mrpl46	1	4.6	0.774748	0.693649	0.827483	0.833536	0.787578	1.14977	1.10059	1.17521	1.20227	1.27016	0.874133	1.10856	1.0955	1.04308	1.06374	NO	1.32372	0.000870183	NO
B1AR51	237806	Dnah9	2	4.4	0.857687	0.694439	0.788191	0.791832	0.709475	1.21047	1.23128	1.10388	1.37703	1.15097	1.0098	0.932845	1.10831	0.993771	1.04002	NO	1.32359	0.000325111	NO
A0A087WS07	171429	Slc26a6	1	1.4	0.835367	0.840171	0.920299	0.832343	0.8686	0.93905	1.06472	1.10297	0.907205	1.00391	1.05117	1.30671	1.19552	1.15748	0.974489	NO	1.32317	0.00168367	NO
Q8C790	231946	Fam221a	6	24.3	0.867074	0.847435	0.887237	0.919116	0.853816	0.939304	1.01106	0.95272	1.01323	0.9233	1.11679	1.18434	1.19726	1.13298	1.15432	NO	1.32254	5.9974e-07	NO
Q8VDQ1	77219	Ptgr2	7	20.2	0.891127	0.860931	0.907598	0.912973	0.905026	0.931033	0.937708	0.896762	0.968106	0.867057	1.15712	1.17653	1.24135	1.17763	1.16905	NO	1.3225	1.79048e-07	NO
Q9D7J9	67856	Echdc3	3	8	0.761845	0.773828	0.80436	0.813704	0.771258	1.19846	1.15697	1.17935	1.15369	1.1958	0.979307	1.04802	1.08067	1.0567	1.02604	NO	1.32248	1.36427e-06	NO
Q8R2E9	67475	Ero1b	9	20.6	0.890437	0.877213	0.879086	0.904969	0.848999	0.997561	0.95181	0.942834	0.958258	0.934794	1.08323	1.15508	1.23643	1.17087	1.16843	NO	1.32116	4.64967e-06	NO
Q80ZP8	74840	Manf	12	53.9	0.68345	0.673323	0.778751	0.747026	0.685821	1.36831	1.32902	1.31127	1.35376	1.36209	0.858285	0.941922	1.01639	0.973006	0.917568	NO	1.31914	0.000144902	NO
Q7TML3	72022	Slc35f2	1	3.7	0.840912	0.837064	0.895441	0.897914	0.803479	1.0521	1.05866	0.985608	0.998203	0.994821	1.03643	1.2622	1.30747	1.1098	0.919907	NO	1.31838	0.00613825	NO
O35657	18010	Neu1	1	2.7	0.851416	0.896103	0.794021	0.98876	0.881784	0.935033	0.938374	0.980824	1.06104	0.856696	1.12897	1.19319	1.20587	1.1125	1.17541	NO	1.31819	5.97131e-05	NO
Q9Z329	16439	Itpr2	3	2.8	0.856145	0.840548	0.882609	0.891773	0.836042	0.956469	0.988	1.0115	1.08203	0.977552	1.05251	1.11916	1.21022	1.13906	1.15638	NO	1.31813	9.92784e-06	NO
E9QAS9	14265	Fmr1	1	6	0.829048	0.905094	0.905152	0.865255	0.845403	0.945749	0.952878	0.927976	1.04707	1.04437	1.05268	1.22225	1.1451	1.20242	1.10955	NO	1.31772	4.32146e-05	NO
Q9CR16	67738	Ppid	2	8.4	0.958569	0.890464	0.835358	1.02109	0.906257	0.869084	0.892484	0.856632	0.91224	0.781557	1.1449	1.2196	1.24816	1.32189	1.14172	NO	1.31757	0.000223782	NO
P19324	12406	Serpinh1	11	32.9	0.715955	0.723669	0.775617	0.772627	0.715897	1.2809	1.28716	1.2347	1.29305	1.32216	0.88902	0.994189	1.04439	0.98269	0.967969	NO	1.31711	3.67524e-05	NO
Q566J8	76889	Coq8b	2	3.6	0.737145	0.776453	0.814968	0.838553	0.793939	1.24097	1.18472	1.13087	1.14522	1.12214	0.966295	1.05874	1.06586	1.06047	1.06366	kinase	1.31657	1.05484e-05	NO
H9KUZ3	20612	Siglec1	2	1.1	0.793608	0.852626	0.889395	0.90696	0.764192	0.961763	1.08533	1.13198	1.06762	1.01493	1.08275	1.06795	1.16805	1.20196	1.0109	NO	1.31492	0.000325045	NO
Q9JIW9	64143	Ralb	2	21.8	0.815911	0.865112	0.885997	0.968722	0.866902	0.992427	0.939158	0.963731	0.919575	0.993621	1.03789	1.24131	1.21641	1.21402	1.07922	NO	1.31486	0.000430071	NO
A2AWJ3	57170	Dolpp1	2	9.7	0.758456	0.805822	0.83099	0.823648	0.789083	1.14359	1.24134	1.14117	1.16197	1.03688	0.998087	1.10021	1.07651	1.1163	0.975938	NO	1.31413	3.84449e-05	NO
P14847	12944	Crp	1	6.2	0.95803	0.913917	0.742963	0.918256	0.89708	0.922809	0.953628	0.946175	1.09705	0.831275	1.04896	1.1115	1.24008	1.22758	1.19069	NO	1.31343	0.000695373	NO
P35486	18597	Pdha1	21	56.4	0.824295	0.756298	0.883701	0.863695	0.807043	1.09089	1.1185	1.0538	1.14199	1.03699	1.00757	1.11965	1.12279	1.08143	1.09134	NO	1.31142	2.97441e-05	NO
Q9D2F0	78217	Tmem210	2	15	0.904946	0.862225	0.791657	0.901599	0.858878	1.01918	1.09826	1.07389	0.992453	0.833551	1.24824	1.32001	1.242	1.00241	0.850698	NO	1.31117	0.0182182	NO
Q8CGC7	107508	Eprs	19	16.1	0.864806	0.903117	0.889708	0.950193	0.923257	0.891702	0.905059	0.937965	0.899338	0.893959	1.08302	1.25777	1.24307	1.22192	1.13511	NO	1.31114	5.95364e-05	NO
Q9CQE1	66536	Nipsnap3b	9	49.8	0.771877	0.81071	0.790041	0.894287	0.882433	1.07126	1.02434	1.10515	1.05022	1.16191	0.939532	1.16525	1.16308	1.14405	1.02585	NO	1.31051	0.00103807	NO
A0A140LIU4	12865	Cox7a1	1	14.6	0.852501	0.845679	0.869004	0.839831	0.81735	1.0739	1.02507	1.04216	1.06825	1.03333	1.03092	1.22266	1.15151	1.1161	1.01172	NO	1.30976	0.000174696	NO
Q9R0Y5	11636	Ak1	18	68.6	0.897844	0.817645	0.907329	0.910553	0.925657	0.940319	0.941763	0.963556	0.912667	0.943529	1.07238	1.25881	1.21486	1.12171	1.17138	kinase	1.30951	8.83187e-05	NO
Q6XPS7	71776	Tha1	8	20.5	0.831591	0.819694	0.845206	0.846187	0.847577	1.06087	1.07829	1.0482	1.07301	1.06234	1.0336	1.13667	1.14902	1.10172	1.06602	NO	1.30947	2.63927e-06	NO
Q99MR3	83704	Slc12a9	1	1.3	0.658923	0.740807	0.733099	0.722143	0.731921	1.32272	1.49477	1.38381	1.27488	1.24676	0.926136	1.08398	0.971107	0.954004	0.754948	NO	1.30759	0.00393113	NO
Q9D0I9	104458	Rars	17	28.6	0.894698	0.88841	0.899753	0.942199	0.891738	0.914728	0.91828	0.893898	0.952838	0.899385	1.08313	1.20498	1.22513	1.20177	1.18906	NO	1.30714	6.87257e-06	NO
Q8R3E3	52639	Wipi1	2	3.8	0.888935	0.778392	0.821114	0.886293	0.825287	1.05574	0.961439	0.917576	1.04094	1.33567	1.01362	1.0289	1.19766	1.07748	1.17097	NO	1.30681	0.000311188	NO
Q91ZA3	110821	Pcca	26	36.7	0.842878	0.856155	0.900912	0.860452	0.864051	1.01104	1.0465	1.00398	0.980434	0.983404	1.07414	1.19189	1.16565	1.15614	1.06237	NO	1.30657	1.17873e-05	NO
Q9DB05	108124	Napa	18	61.4	0.809321	0.788244	0.848356	0.808251	0.813648	1.14491	1.14091	1.07433	1.14766	1.11449	0.989935	1.08997	1.11714	1.06684	1.046	NO	1.30534	5.88726e-06	NO
Q3U3J1	12039	Bckdha	14	43.7	0.810817	0.818849	0.896243	0.784472	0.808627	1.10366	1.15477	1.01903	1.20272	1.02517	1.0719	1.09508	1.0859	1.02219	1.10056	NO	1.30508	5.391e-06	NO
Q9Z1G4	11975	Atp6v0a1	9	13.7	0.813419	0.799414	0.842663	0.874685	0.835512	1.07574	1.07513	1.07942	1.08955	1.0779	0.983211	1.15734	1.11957	1.0959	1.08054	NO	1.30508	4.41459e-05	NO
P61804	13135	Dad1	3	28.3	0.734931	0.760672	0.737184	0.848955	0.795271	1.21845	1.14799	1.20765	1.21838	1.27133	0.914164	1.06154	1.01827	1.07941	0.985795	NO	1.30492	0.000187012	NO
Q9QZ09	18685	Phtf1	11	16.6	0.836777	0.805034	0.821565	0.852042	0.856075	1.0729	1.07667	1.08326	1.05051	1.10192	0.959951	1.13443	1.1406	1.13622	1.07205	NO	1.30487	0.000102591	NO
A0A0U1RNX7	258486	Olfr730	1	3.2	0.631084	0.710758	0.718266	0.89372	0.708334	1.25549	1.20056	1.2948	1.43043	1.37805	0.889953	0.959886	1.00728	1.01581	0.905586	NO	1.30483	0.0021791	NO
Q9EPE9	170759	Atp13a1	13	14.9	0.810016	0.818228	0.82065	0.851075	0.802069	1.1229	1.11866	1.10666	1.10367	1.09421	0.964678	1.10371	1.11135	1.13868	1.03344	NO	1.30468	6.04575e-05	NO
F6YC79	76483	Lmf1	3	7.2	0.777574	0.837141	0.799264	0.850402	0.831464	1.10544	1.16252	1.10577	1.1652	1.02206	1.01491	1.17864	1.04152	1.09861	1.00949	NO	1.30453	8.82527e-05	NO
P41105	19943	Rpl28	11	56.9	0.856458	0.89633	0.922883	0.957476	0.882525	0.900471	0.935226	0.945539	0.91931	0.893812	1.0792	1.29699	1.16731	1.20653	1.13994	NO	1.30434	0.000132241	NO
Q922Q4	69051	Pycr2	9	33.1	0.699115	0.708177	0.756342	0.754485	0.73323	1.27549	1.35214	1.31462	1.34835	1.29575	0.875536	1.00005	1.02998	0.919765	0.936975	NO	1.30426	7.92706e-05	NO
P56873	56390	Gm50387	4	32.7	0.922962	0.863015	0.842994	0.818192	0.913298	0.97829	1.01652	1.00862	0.973878	0.975811	1.09452	1.17591	1.23817	1.1173	1.06051	NO	1.30409	0.000102108	NO
A0A0R4J1Y7	105245	Txndc5	7	26.3	0.742761	0.713829	0.753489	0.79813	0.787954	1.2406	1.20866	1.28227	1.21607	1.30598	0.86016	1.04251	1.01606	1.03669	0.994836	NO	1.30402	0.000243403	NO
Q8C5R5	434285	BB014433	17	64.3	0.805573	0.831863	0.816311	0.882074	0.86816	1.06681	0.998276	1.0558	1.09709	1.09703	1.01567	1.15524	1.12209	1.1144	1.07362	NO	1.30377	1.74872e-05	NO
B2RPU8	71970	Zbed5	2	4.5	0.872158	0.850802	0.838329	0.874615	0.833934	1.03351	1.0526	0.965852	1.11053	1.00516	1.04173	1.10316	1.21088	1.06635	1.14039	NO	1.30274	3.15735e-05	NO
P63037	15502	Dnaja1	10	32	0.864243	0.87934	0.926798	0.952978	0.937419	0.903769	0.899097	0.924864	0.885034	0.885216	1.09063	1.25074	1.24004	1.18756	1.17228	NO	1.30268	3.42097e-05	NO
Q8VEB4	192654	Pla2g15	2	7	0.819162	0.791719	0.859346	0.909004	0.940301	1.07732	0.998127	1.15141	0.874701	0.960491	1.0764	1.11162	1.18722	1.17938	1.06379	NO	1.3007	0.000122425	NO
Q75UR0	233246	Ano5	3	2.8	0.814173	0.867732	0.837346	0.907888	0.845787	1.02191	1.00114	1.05245	1.06294	1.03393	1.05173	1.15	1.14453	1.14161	1.06682	NO	1.29998	1.09334e-05	NO
Q8BFW7	210126	Lpp	28	53.7	0.810388	0.812261	0.825958	0.877075	0.87865	1.04472	1.05803	1.09715	1.01938	1.11087	0.983797	1.19847	1.09932	1.10475	1.07918	NO	1.29997	0.000148637	NO
P40240	12527	Cd9	2	10.2	0.884885	0.861689	0.894394	0.837604	0.797388	1.0496	1.05909	1.0069	1.04345	1.00658	1.08827	1.07797	1.17932	1.09826	1.11461	NO	1.29992	7.13274e-06	NO
A0A0R4J0P1	66948	Acad8	19	49.4	0.812103	0.793936	0.794321	0.822289	0.803282	1.15973	1.14146	1.12651	1.18024	1.13334	0.966088	1.10579	1.10684	1.03652	1.01754	NO	1.29977	2.24057e-05	NO
A0A0U1RNL7	12041	Bckdk	4	13.7	0.698326	0.817072	0.864021	0.986983	0.739505	1.13444	1.05461	1.16719	1.10205	1.10449	0.945049	1.09854	1.1131	1.10462	1.07001	kinase	1.29845	0.00331062	NO
Q8VHE0	140740	Sec63	15	25.9	0.794387	0.81112	0.852971	0.872711	0.825615	1.09217	1.09845	1.08871	1.09477	1.07809	0.966958	1.10418	1.14983	1.13587	1.03416	NO	1.29691	0.000158331	NO
Q6P6J0	66757	Adat2	4	27.7	0.894029	0.790418	0.969581	0.88845	0.793966	1.02664	1.09183	0.966803	1.02458	0.931519	1.11921	1.09195	1.21387	1.09201	1.10514	NO	1.2965	0.000235093	NO
Q11127	14345	Fut4	1	3	0.914293	0.935333	0.911237	0.993692	0.800983	0.892665	1.02061	0.743623	0.9981	0.887846	1.17453	1.2973	1.2179	1.11817	1.09372	NO	1.29548	0.000503594	NO
Q9R1A3	18209	Ntn3	1	2.1	0.738776	0.790924	0.816876	0.778815	0.755673	1.23021	1.21456	1.20082	1.2233	1.2224	0.986087	1.0534	1.00396	1.10374	0.880473	NO	1.29543	0.000422176	NO
Q8BH80	56491	Vapb	10	49	0.807619	0.81657	0.858278	0.883578	0.823551	1.08496	1.08454	1.05429	1.04659	1.11277	0.975766	1.17661	1.11581	1.07106	1.088	NO	1.29541	0.000121473	NO
E0CXN5	14555	Gpd1	8	28.5	0.74278	0.721434	0.758769	0.784612	0.769822	1.26819	1.26137	1.27432	1.23823	1.28931	0.892079	1.05047	1.00233	1.00083	0.945463	NO	1.29484	6.31897e-05	NO
A0A140LHG8	66624	Spcs2	16	49.2	0.745571	0.809178	0.797673	0.889521	0.840622	1.08276	1.08956	1.23671	1.00994	1.21573	0.91482	1.21684	1.05452	1.11453	0.982023	NO	1.29397	0.00309331	NO
A0A1Y7VN19	66375	Dhrs7	4	9.7	0.782472	0.768337	0.759411	0.850234	0.813245	1.16028	1.17921	1.20821	1.11638	1.22176	0.942378	1.06859	1.05376	1.05213	1.02358	NO	1.29362	3.31186e-05	NO
O35074	19223	Ptgis	5	11	0.738235	0.750616	0.743212	0.773511	0.777306	1.27334	1.24877	1.27514	1.25094	1.2818	0.894767	0.975396	1.03089	1.04184	0.944227	NO	1.29191	5.45113e-05	NO
Q921Q3	208211	Alg1	4	12	0.767358	0.823944	0.805127	0.829832	0.828005	1.12982	1.14478	1.14173	1.16319	1.12907	0.95336	1.05854	1.10829	1.0624	1.05455	NO	1.29176	2.95623e-05	NO
B1ASZ3	14933	Gk	9	45.8	0.785413	0.789689	0.84784	0.854835	0.798134	1.12597	1.15255	1.14784	1.10966	1.12662	1.00653	1.115	1.08006	1.04409	1.01577	kinase	1.29087	1.32108e-05	NO
Q60932	22333	Vdac1	16	68.6	0.77378	0.775453	0.838316	0.851825	0.816719	1.12807	1.11672	1.13255	1.16394	1.16678	0.960319	1.08961	1.09676	1.06514	1.02401	NO	1.29086	4.70054e-05	NO
A2AUP5	170768	Pfkfb3	6	11.3	0.908319	0.846568	0.868091	0.954468	0.89751	0.94286	0.986049	0.96382	0.940981	0.920538	1.06693	1.23244	1.16228	1.15429	1.15485	kinase	1.28958	4.0774e-05	NO
Q8BG37	320769	Prdx6b	3	21.9	0.865164	0.941872	0.967462	0.949184	0.97118	0.879539	0.854073	0.859154	0.807416	0.852462	1.0907	1.2725	1.25031	1.29226	1.14672	NO	1.28917	0.000250034	NO
Q60766	15944	Irgm1	5	13	0.830496	0.833703	0.857878	0.878928	0.84316	1.06484	1.0049	1.02529	1.17873	1.01518	1.05374	1.07257	1.16327	1.07553	1.10176	NO	1.28809	2.74373e-06	NO
Q91YN9	213539	Bag2	5	28.1	0.9097	0.858599	0.896101	0.9097	0.889873	0.98681	0.946148	0.952971	0.976049	0.924811	1.06158	1.17148	1.21324	1.11763	1.18531	NO	1.28792	1.8604e-05	NO
Q91WE4	407819	BC031181	2	25	0.898877	0.864798	0.892756	0.938718	0.921943	0.877568	0.929405	0.963957	0.921584	0.973081	1.1142	1.18045	1.15109	1.23448	1.13709	NO	1.28784	5.12594e-06	NO
Q9D0F3	70361	Lman1	13	26.5	0.757436	0.779375	0.80482	0.808564	0.792846	1.19947	1.2069	1.19776	1.17251	1.20785	0.925234	1.06496	1.05762	1.04286	0.981792	NO	1.28643	4.40529e-05	NO
Q921F4	72692	Hnrnpll	4	7.3	0.908744	0.931006	0.979693	1.00317	0.91256	0.852714	0.836812	0.846931	0.864625	0.772456	1.16207	1.21046	1.30298	1.22133	1.19445	NO	1.28639	1.83004e-05	NO
E9Q175	17920	Myo6	22	19.7	0.614437	0.66544	0.652585	0.741318	0.615034	1.49178	1.45615	1.45746	1.53639	1.54016	0.787658	0.866107	0.872505	0.879979	0.822996	NO	1.28595	0.000196622	NO
P10630	13682	Eif4a2	4	31.2	0.885732	0.851441	0.902733	0.933434	0.881641	0.956957	0.941809	0.972665	0.995378	0.954796	1.02133	1.17214	1.22466	1.17243	1.13285	NO	1.28472	0.000122293	NO
P61971	68051	Nutf2-ps1	3	29.9	0.837658	0.856311	0.909893	0.941997	0.858366	0.982801	1.00219	0.961805	1.01012	0.981099	1.0343	1.15009	1.22143	1.14746	1.10448	NO	1.28462	0.00012484	NO
Q9D6H2	72938	Hspb11	2	22.4	0.798924	0.859123	0.898031	0.91571	0.803432	1.00918	1.05984	1.07676	1.02229	1.06585	0.994627	1.18325	1.11541	1.14053	1.05705	NO	1.28435	0.000332043	NO
Q9JHQ0	71790	Anxa9	3	11.9	0.779304	0.794364	0.780437	0.854132	0.804636	1.12711	1.18892	1.15301	1.17244	1.19174	0.967179	1.04822	1.06602	1.04168	1.0308	NO	1.28434	5.94733e-06	NO
Q8BXQ2	78928	Pigt	4	7.7	0.778403	0.796968	0.91648	0.848132	0.779232	1.15473	1.14014	1.08086	1.11843	1.09782	0.963887	1.11511	1.12191	1.08461	1.00328	NO	1.28394	0.000462034	NO
Q9ER72	27267	Cars	1	1.2	0.999983	0.92537	1.08615	1.00153	0.95868	0.75526	0.762324	0.669096	0.825335	0.635837	1.48123	1.06243	1.44694	1.04257	1.34727	NO	1.28335	0.0204291	NO
P49817	12389	Cav1	8	45.5	0.611512	0.611149	0.612169	0.712933	0.622676	1.54083	1.54106	1.49932	1.59114	1.59031	0.783935	0.874614	0.827909	0.78037	0.800071	NO	1.28276	0.000139677	NO
P45376	11677	Akr1b3	15	46.8	0.950666	0.87501	0.960442	0.938559	0.896553	0.932988	0.900191	0.847556	0.946914	0.823512	1.12619	1.14535	1.30928	1.10118	1.24561	NO	1.28269	0.000286463	NO
Q99K23	192169	Ufsp2	8	23.9	0.777396	0.808275	0.813309	0.837274	0.82203	1.1378	1.11777	1.16212	1.16443	1.15503	0.924345	1.10465	1.08611	1.06275	1.0267	NO	1.28245	0.000129432	NO
P39654	11687	Alox15	9	17.2	0.776985	0.854912	0.866356	0.882411	0.809502	1.085	1.07992	1.07494	1.07427	1.12584	0.98188	1.11536	1.11984	1.12741	1.02537	NO	1.28154	0.00015942	NO
A0A3B2W864		Gm49804	6	24.4	0.855909	0.882549	0.911724	0.960304	0.902324	0.923406	0.927248	0.965921	0.936902	0.951977	1.06394	1.22187	1.16404	1.17689	1.15499	NO	1.28118	3.76094e-05	NO
D3YY50	66388	Cutc	13	49.2	0.885428	0.828304	0.889842	0.893304	0.867598	1.03603	1.00781	0.983232	1.02772	0.991195	1.03179	1.1257	1.19234	1.10276	1.13695	NO	1.28069	2.7357e-05	NO
D3YU17	103425	Ncln	8	14.8	0.820613	0.752597	0.760126	0.822851	0.803571	1.19788	1.17671	1.19701	1.21197	1.18613	0.934362	1.02486	1.0737	1.01021	1.02741	NO	1.28052	3.66431e-05	NO
P62754	20104	Rps6	9	35.7	0.966411	0.887231	0.96017	0.964293	0.931571	0.869874	0.915191	0.855273	0.852905	0.768487	1.16232	1.26602	1.23711	1.18504	1.17811	NO	1.28005	5.22561e-06	NO
G5E829	67972	Atp2b1	4	19.1	0.832669	0.818022	0.828334	0.863016	0.849379	1.09321	1.07465	1.08037	1.09805	1.09712	0.978343	1.13079	1.13025	1.10116	1.02464	NO	1.28004	7.42963e-05	NO
P24668	17113	M6pr	5	18.7	0.792221	0.781933	0.832534	0.888948	0.805101	1.16169	1.10022	1.1494	1.08847	1.15107	0.944609	1.12359	1.07856	1.04347	1.05819	NO	1.27987	0.000184538	NO
Q8VEK0	69981	Tmem30a	15	32.7	0.850781	0.822672	0.866683	0.890725	0.880613	1.03127	1.03056	1.02729	1.06857	1.01447	1.02977	1.14945	1.16766	1.08819	1.0813	NO	1.27946	2.32683e-05	NO
Q9DCE6	13132	Dab2	1	5.1	0.796306	0.787323	0.667531	1.00143	0.77056	1.25255	0.946972	0.931608	1.31	1.39048	0.856042	0.829978	0.92265	0.923239	1.61332	NO	1.27891	0.190564	NO
Q9D024	67163	Ccdc47	8	18.2	0.815028	0.745442	0.866515	0.830377	0.762979	1.20138	1.20657	1.06174	1.28575	1.08278	0.975052	0.985274	1.13439	1.00031	1.04642	NO	1.27886	0.000284741	NO
Q8BU33	216136	Ilvbl	7	14.1	0.786057	0.811276	0.829257	0.881629	0.793158	1.16434	1.08702	1.07056	1.22276	1.10923	0.977246	1.05561	1.07794	1.07229	1.06162	NO	1.27877	1.67637e-05	NO
Q99K85	107272	Psat1	3	9.7	0.864893	0.79986	0.831829	0.867604	0.788652	1.12222	1.07257	1.23781	1.13064	0.975026	0.963338	1.09973	1.12203	1.07847	1.04533	NO	1.27838	9.14646e-05	NO
Q8BH02	227612	Tor4a	1	2.6	0.799454	0.87874	0.815681	0.91574	0.838956	1.03183	1.08811	0.99515	1.14074	1.06445	1.06258	1.05127	1.11084	1.09065	1.11582	NO	1.27835	1.20208e-05	NO
Q91Z31	56195	Ptbp2	2	9.4	0.837068	0.891333	0.920977	0.912176	1.03441	0.904891	0.959126	0.933703	0.869181	0.864632	1.11838	1.24413	1.22067	1.18992	1.09941	NO	1.27775	0.000342903	NO
Q9D1D4	68581	Tmed10	11	45.7	0.790328	0.736031	0.879254	0.802614	0.766397	1.23742	1.25185	1.15289	1.16574	1.13898	0.988429	1.04317	1.06815	0.974244	1.00451	NO	1.27773	7.26891e-05	NO
E9Q3G7	50770	Atp11a	16	16.6	0.828357	0.814899	0.868125	0.868229	0.86058	1.08711	1.05859	1.03667	1.11552	1.04683	1.00962	1.064	1.15257	1.09897	1.08992	NO	1.27709	1.71193e-05	NO
A4FUP9	319804	Glt1d1	4	17.6	0.839392	0.877326	0.900414	0.901918	0.860877	1.00686	1.01955	0.99986	0.990606	1.01657	1.0098	1.13933	1.20811	1.10088	1.12851	NO	1.27551	0.00010851	NO
Q0P557	73472	Spata18	30	61.6	0.85166	0.808352	0.877118	0.893343	0.887945	1.0246	1.04729	1.07265	0.981779	1.04983	0.999012	1.20479	1.14324	1.116	1.04238	NO	1.27487	0.000329059	NO
Q9D3P8	67759	Plgrkt	4	23.1	0.803823	0.769183	0.854715	0.900915	0.766319	1.13586	1.0791	1.12281	1.1621	1.18746	0.936552	1.11328	1.06698	1.05689	1.04402	NO	1.27418	0.000429403	NO
Q9DAU1	72029	Cnpy3	4	17.8	0.701096	0.776254	0.964918	0.858151	0.703182	1.26869	1.21616	1.17537	1.13831	1.09832	1.0222	1.13417	1.02278	1.00891	0.911486	NO	1.27374	0.00725547	NO
Q9EP72	73024	Emc7	3	16.6	0.734235	0.784567	0.798517	0.820708	0.746657	1.25436	1.27446	1.16266	1.2835	1.19337	0.927322	0.995262	1.07092	1.00845	0.94501	NO	1.27345	0.000104793	NO
E9Q3N0	19691	Recql	24	36.8	0.838208	0.849432	0.868037	0.905349	0.890109	1.0029	1.02048	1.05649	0.988968	1.04217	1.00325	1.21452	1.1237	1.13444	1.06194	NO	1.27274	0.000235342	NO
Q149T7	71887	Ppm1j	6	12.8	0.90358	0.861182	0.866442	0.979609	0.858632	0.956816	0.969408	0.974827	1.01157	0.931314	1.12386	1.14003	1.16482	1.14776	1.11015	phosphatase	1.27233	9.74724e-06	NO
F7D926	22393	Wfs1	1	7.6	0.798906	0.806805	0.875649	0.852708	0.812392	1.10207	1.01319	1.12035	1.20366	1.14069	1.02607	1.04942	1.07727	1.11873	1.0021	NO	1.27183	1.90153e-05	NO
Q9CR57	67115	Rpl14	7	32.3	0.886637	0.840299	0.871078	0.915317	0.921975	0.989973	0.969663	0.972702	1.0338	0.962089	1.03535	1.16662	1.18671	1.12141	1.12638	NO	1.27082	4.35909e-05	NO
Q99LR1	76192	Abhd12	14	41.5	0.745576	0.743163	0.794376	0.814958	0.73425	1.27075	1.26192	1.25736	1.28413	1.2235	0.90977	1.01184	1.01808	0.996338	0.933992	NO	1.27077	6.0574e-05	NO
D3YXP6	68603	Pmvk	2	12	0.848037	0.893528	0.915514	0.914938	0.839452	1.01922	1.07811	0.921377	0.998433	0.97006	0.954618	1.20735	1.23222	1.2173	0.989848	kinase	1.26972	0.00539119	NO
Q02257	16480	Jup	4	11.7	1.04556	0.840617	0.795644	0.784977	0.974024	1.07733	0.988602	0.927639	0.932169	0.996385	1.07413	1.17585	1.22162	1.09175	1.07371	NO	1.26937	0.00399293	NO
Q6GQT9	211548	Nomo1	18	18.8	0.779343	0.76537	0.813121	0.806073	0.788219	1.22255	1.20962	1.20549	1.18174	1.21196	0.916028	1.04205	1.07089	1.00763	0.979916	NO	1.26932	6.41457e-05	NO
A0A0R4J0I9	16971	Lrp1	7	1.6	0.771127	0.751444	0.748803	0.809762	0.754317	1.25614	1.20749	1.22853	1.34418	1.26449	0.910587	1.03003	0.988791	0.956264	0.978041	NO	1.26809	1.75029e-05	NO
Q8BTX9	72552	Hsdl1	8	24.5	0.784484	0.794299	0.833379	0.871429	0.809931	1.14192	1.06698	1.11623	1.18454	1.20617	0.922335	1.06075	1.07959	1.12973	0.99823	NO	1.26801	0.000497045	NO
O70274	19244	Ptp4a2	2	22.2	0.779835	0.8352	0.839681	0.967635	0.89638	0.995413	1.06181	1.08367	1.01019	1.05462	1.02831	1.17276	1.0784	1.09073	1.10538	phosphatase	1.26786	0.000378927	NO
Q9DA32	76407	Sun5	1	26	0.849316	0.878902	0.895033	0.935976	0.87543	1.0034	0.976775	0.946176	0.970337	1.04853	0.956448	1.15697	1.25824	1.17404	1.07443	NO	1.26732	0.00207859	NO
D3Z4K0	76389	Ankrd36	3	5.3	0.913992	0.886988	0.819934	1.01473	0.880497	0.892246	0.952809	0.8989	1.22236	0.794911	1.17656	1.15206	1.16355	1.07491	1.15556	NO	1.26715	0.000168257	NO
Q8R322	74412	Gle1	1	1.7	0.757503	0.772791	0.863426	0.871965	0.826907	1.13441	1.14058	1.18016	1.14912	1.11756	0.962888	1.05254	1.14081	1.00973	1.0196	NO	1.26706	0.000400709	NO
Q9D0M1	67763	Prpsap1	3	19.9	0.8469	0.889521	0.862559	0.893026	0.87009	0.988987	1.06365	1.00308	1.02639	1.03344	1.00438	1.16121	1.13448	1.15423	1.06806	NO	1.26599	7.27385e-05	NO
Q790S0	12725	Clcn3	1	1.2	0.906139	0.867071	0.832675	0.94409	0.827496	1.09428	1.03188	1.13554	1.01775	0.802247	1.11092	1.33829	1.04811	1.00079	1.04271	NO	1.26576	0.00669996	NO
Q8BFZ9	244373	Erlin2	15	56.5	0.794549	0.753044	0.80417	0.822729	0.814506	1.19621	1.18984	1.18851	1.17704	1.21656	0.907592	1.05856	1.07618	1.00497	0.995543	NO	1.26419	0.000169614	NO
O88623	53376	Usp2	17	36.9	0.815943	0.872224	0.829794	0.940709	0.891277	1.00122	0.982566	1.0683	1.01339	1.08614	0.963864	1.18489	1.10926	1.17846	1.06197	NO	1.26402	0.00114994	NO
E9PZ91	14198	Fhit	8	42.7	0.847841	0.854216	0.86631	0.835869	0.874145	1.03428	1.04515	1.06948	1.0889	1.07835	1.01708	1.15455	1.10179	1.03557	1.09646	NO	1.26343	2.19601e-05	NO
Q3UNZ8	226527	Cryzl2	6	24.6	0.860792	0.825658	0.811713	0.838524	0.885669	1.07222	1.12611	1.10691	1.08059	1.05909	1.02899	1.13633	1.09822	1.07443	0.994758	NO	1.26297	4.91233e-05	NO
Q62226	20423	Shh	4	9.8	0.836121	0.902787	1.23558	0.946595	0.705431	0.936855	1.06265	0.938568	0.884334	0.70827	1.31781	1.20895	1.18536	1.08683	1.04385	NO	1.2629	0.0410172	NO
Q99NB1	68738	Acss1	6	9.4	0.869659	0.842048	0.888329	0.890453	0.923645	1.00687	1.05217	0.975656	0.975211	1.00455	1.02159	1.14058	1.17283	1.16103	1.07538	NO	1.26217	8.23508e-05	NO
Q80XD0	407788	BC051142	2	26.6	0.858329	0.813012	0.943232	0.88335	0.798735	1.04825	1.07035	1.00762	1.11279	1.0431	1.07345	1.09296	1.11156	1.07003	1.07324	NO	1.26173	3.35549e-05	NO
Q91YW3	100037258	Dnajc3	16	37.1	0.720046	0.666191	0.763001	0.74303	0.721461	1.36992	1.36333	1.31382	1.38445	1.39531	0.82078	0.944807	0.973421	0.910147	0.910283	NO	1.2617	0.000250229	NO
P63028	22070	Tpt1	7	34.3	0.871671	0.850164	0.94178	0.874466	0.862198	1.01732	1.0445	0.999855	0.995352	0.992402	1.05319	1.1327	1.1754	1.09069	1.0983	NO	1.26135	2.17962e-05	NO
P16546	20740	Sptan1	59	27.1	0.807642	0.785866	0.828895	0.831994	0.802449	1.17856	1.16523	1.11448	1.21732	1.15151	0.954277	1.03554	1.08038	1.02415	1.0217	NO	1.26109	1.11276e-05	NO
Q925N2	94279	Sfxn2	1	3.4	0.845293	0.806844	0.805046	0.908281	0.920726	1.05098	1.02541	1.05781	1.08835	1.0911	1.01413	1.05092	1.13576	1.12094	1.07842	NO	1.2599	0.00015033	NO
Q8K057	68259	Ift80	4	6.6	0.887345	0.801578	0.849396	0.927031	0.903192	1.04373	1.01732	1.04546	0.989167	1.03358	1.00383	1.15368	1.14673	1.08459	1.11337	NO	1.25951	0.000190391	NO
P01897	14980	H2-L	1	29	0.647132	0.715722	0.658254	0.833432	0.749026	1.31272	1.24621	1.47063	1.3199	1.51311	0.789873	0.99158	0.890825	0.995964	0.865621	NO	1.25816	0.00704566	NO
P60904	13002	Dnajc5	3	27.8	0.836463	0.795887	0.905051	0.863333	0.836943	1.13738	1.08713	1.02233	1.05329	1.13083	0.966606	1.10276	1.1339	1.04842	1.07968	NO	1.25809	0.000192334	NO
A2ATU0	209692	Dhtkd1	24	31.8	0.888111	0.8828	0.919764	0.944886	0.88434	0.956942	0.955189	0.939044	0.984984	0.965174	1.04383	1.17358	1.1901	1.14729	1.12397	NO	1.25639	3.76776e-05	NO
Q9DC23	66861	Dnajc10	28	34.9	0.598695	0.588363	0.630509	0.65792	0.595702	1.60274	1.61575	1.62066	1.58453	1.6474	0.730951	0.807679	0.789781	0.775666	0.753647	NO	1.2561	3.12768e-05	NO
Q99N93	94063	Mrpl16	3	11.2	0.811029	0.781607	0.756838	0.922189	0.840067	1.09584	1.08204	1.16817	1.18803	1.19177	0.998853	1.05413	1.06154	1.06966	0.978232	NO	1.25553	0.000265421	NO
Q61024	27053	Asns	18	36.4	0.813687	0.894994	0.839173	0.904069	0.898723	1.03399	0.982392	1.02609	1.04555	1.09957	1.00141	1.14525	1.13804	1.13183	1.04524	NO	1.25539	0.000196179	NO
P70698	51797	Ctps	18	35.5	0.925181	0.936715	0.932196	0.991775	0.95017	0.855706	0.858157	0.858098	0.903617	0.843565	1.11544	1.25807	1.23238	1.18091	1.15802	NO	1.25523	2.64523e-05	NO
P51163	22276	Uros	5	30.9	0.851752	0.91984	0.854617	0.944272	0.846073	0.995117	0.977092	0.992304	0.997201	1.07831	0.967194	1.13489	1.16432	1.17094	1.10608	NO	1.25515	0.000714043	NO
Q8BUY5	76916	Timmdc1	3	13	0.797122	0.799936	0.864031	0.839164	0.790001	1.14567	1.17577	1.16728	1.11215	1.17831	0.960804	1.06777	1.02708	1.05333	1.02158	NO	1.25434	1.97487e-05	NO
Q9JIB0	57785	Rangrf	6	40.5	0.872309	0.840163	0.961317	0.876612	0.821655	1.04711	1.08783	1.03908	1.00792	0.963402	1.02559	1.27307	1.06583	1.06416	1.05394	NO	1.25401	0.0023611	NO
P29788	22370	Vtn	4	10.3	0.762722	0.78062	0.772317	0.871286	0.84178	1.18545	1.14745	1.23177	1.1393	1.21877	0.896043	1.11467	1.02925	1.08275	0.925834	NO	1.25314	0.00276748	NO
Q8BP67	68193	Rpl24	9	45.2	0.874422	0.898313	0.929438	0.966761	0.948344	0.911856	0.961608	0.960462	0.850286	0.912546	1.09541	1.25377	1.17131	1.17432	1.09116	NO	1.25311	0.000136493	NO
A2ACG7	20014	Rpn2	18	33	0.791567	0.806103	0.794276	0.866363	0.814957	1.16046	1.1526	1.1592	1.1668	1.18385	0.937855	1.0708	1.07773	1.01741	1.00003	NO	1.25301	9.99809e-05	NO
O55186	12509	Cd59a	2	21.1	0.802446	0.850643	0.83762	0.913324	0.873342	1.08241	1.04005	1.01057	1.07943	1.15203	1.03309	1.11658	1.09908	1.07867	1.03073	NO	1.25267	2.71258e-05	NO
O55125	18082	Nipsnap1	7	31.3	0.824537	0.818708	0.865503	0.883032	0.880601	1.04138	1.05792	1.09551	1.04091	1.14174	0.944669	1.15918	1.11091	1.11731	1.0181	NO	1.25227	0.000799391	NO
Q9CR89	67456	Ergic2	3	7.4	0.807011	0.853861	0.850504	0.864467	0.846709	1.12207	1.09176	1.08592	1.085	1.1082	0.95267	1.17028	1.10412	1.0434	1.01402	NO	1.25149	0.000578688	NO
Q8K004	263876	Spata2	1	2.7	0.853893	0.780242	1.02181	0.765982	0.778747	1.24746	1.29083	0.995211	0.838084	1.17167	0.936943	1.19186	1.19955	1.05775	0.869968	NO	1.25125	0.0325742	NO
P70296	23980	Pebp1	15	92	0.909728	0.907468	0.935251	0.938539	0.908838	0.954451	0.958218	0.897606	0.921394	0.913335	1.06558	1.17822	1.24459	1.14492	1.12186	NO	1.25117	6.49847e-05	NO
Q9CQU0	66073	Txndc12	6	36.5	0.809571	0.774233	0.790124	0.800888	0.810394	1.16801	1.16155	1.21143	1.19336	1.29558	0.911572	1.08529	1.03764	0.996036	0.954312	NO	1.25084	0.000207994	NO
Q810P8	269063	Ms4a5	2	20.8	0.882899	0.836073	0.966248	0.859864	0.936717	0.978588	1.03731	0.95777	0.957092	0.982031	1.01433	1.16428	1.20706	1.17174	1.04801	NO	1.2507	0.00103839	NO
O35972	19935	Mrpl23	3	35.6	0.824	0.848187	0.797746	0.872611	0.891086	1.07602	1.07869	1.09569	1.11329	1.11092	0.964132	1.03293	1.1293	1.08709	1.0783	NO	1.24993	0.0001923	NO
Q497K7	78469	Tmem247	2	14.7	0.859686	0.868043	0.926376	0.93045	0.854739	1.04948	1.12715	0.99294	0.994104	0.850331	1.13189	1.22257	1.11671	1.08524	0.990279	NO	1.24945	0.000650763	NO
Q99JW5	17075	Epcam	5	18.1	0.640943	0.663443	0.703847	0.72408	0.653772	1.45751	1.47886	1.45451	1.53041	1.46479	0.819378	0.888409	0.850016	0.857069	0.812963	NO	1.24859	4.08957e-05	NO
Q8BH95	93747	Echs1	17	62.1	0.78879	0.779252	0.851066	0.854908	0.784753	1.16954	1.21847	1.1994	1.10919	1.17772	0.943586	1.09028	1.04099	1.00326	0.988803	NO	1.24839	0.000148683	NO
O35593	59029	Psmd14	11	39.4	0.881095	0.846396	0.90236	0.927843	0.894469	1.14712	0.953264	0.968024	0.958204	0.963867	0.912481	1.0617	1.0923	1.04375	1.44713	NO	1.24824	0.0401638	NO
O70572	20598	Smpd2	2	4.5	0.715049	0.672717	0.680634	0.678548	0.678561	1.47691	1.40271	1.43946	1.51172	1.46917	0.753429	0.885881	0.941213	0.873005	0.820988	NO	1.24785	0.000824114	NO
Q91YM4	21379	Tbrg4	5	7.9	0.799601	0.834184	0.804767	0.899096	0.85965	1.09201	1.03797	1.1261	1.16476	1.14768	0.959266	1.0852	1.0849	1.08769	1.01713	NO	1.24704	0.00017474	NO
A0A452J8C7	140792	Colec12	3	5.9	0.718359	0.701316	0.722647	0.795166	0.752892	1.30201	1.33778	1.30341	1.38016	1.38561	0.883564	0.949656	0.952878	0.912892	0.901657	NO	1.24666	2.76785e-05	NO
Q8CDV2	18575	Pde1c	3	8.3	0.903065	0.87589	0.907093	0.944211	0.871862	1.01167	0.979697	0.923256	0.989589	0.982349	1.01559	1.1195	1.20388	1.11032	1.16202	NO	1.24637	0.000184314	NO
Q9D4V7	67657	Rabl3	1	4.7	0.773951	0.704944	0.806065	0.89221	0.701846	1.16933	1.25745	1.20351	1.30638	1.35021	0.849122	0.941141	1.07948	1.03665	0.927714	NO	1.24622	0.00773417	NO
H3BJ67	213027	Evi5l	3	4.3	0.896143	0.853192	0.87953	0.914432	0.866992	0.999381	1.0571	1.0481	1.05183	0.938514	1.03931	1.13707	1.17917	1.08058	1.05865	NO	1.2459	5.55096e-05	NO
Q9DCV4	66302	Rmdn1	17	50.2	0.84463	0.827589	0.857899	0.885919	0.852107	1.06488	1.06273	1.07566	1.09735	1.11735	0.956372	1.12247	1.11506	1.08704	1.03295	NO	1.24501	0.000194773	NO
Q03958	14976	Pfdn6	2	15.7	0.727439	0.978895	0.969134	0.943305	0.747586	1.04737	1.06824	1.02259	1.04562	1.01784	1.01789	1.11865	1.20312	1.07473	1.01759	NO	1.24405	0.0118798	NO
O88844	15926	Idh1	20	50	0.784284	0.944978	1.08221	1.02726	0.789622	0.97328	0.98174	0.992164	0.841089	0.826182	1.117	1.35092	1.12436	1.12929	1.03562	NO	1.2439	0.0229226	NO
P61759	22327	Vbp1	3	13.3	0.802619	0.821826	0.955856	0.919782	0.9139	1.01438	1.00465	1.09337	1.00117	0.982566	1.13448	1.06594	1.1292	1.11509	1.04517	NO	1.24375	0.0002647	NO
Q9Z1D1	53356	Eif3g	9	33.8	0.882294	0.886487	0.897935	0.956428	0.908525	0.961203	0.947306	0.968885	0.984006	0.970752	1.0227	1.1308	1.18149	1.14773	1.15346	NO	1.24373	8.77505e-05	NO
Q920E5	110196	Fdps	3	12.2	0.859373	0.817361	0.877037	0.914935	0.81573	1.06321	1.04189	1.07101	1.10274	1.10804	0.971658	1.09934	1.11895	1.07432	1.06441	NO	1.24373	0.000166451	NO
D3Z2J6	66958	Tmx2	5	18.3	0.844627	0.810602	0.846161	0.873584	0.822127	1.15505	1.11439	1.08352	1.16484	1.06537	1.00531	1.03635	1.09711	1.01168	1.06928	NO	1.24365	8.72568e-06	NO
D3YUW7	70737	Cgn	3	2.1	0.85643	0.883007	0.83219	0.918564	0.893164	0.959688	1.05726	1.08096	1.07582	0.991981	1.02686	1.17147	1.12582	1.06682	1.05996	NO	1.24355	9.64655e-05	NO
B1AU74	76763	Mospd2	3	5.2	0.709249	0.801242	0.809203	0.795823	0.744909	1.29934	1.2873	1.2768	1.21812	1.2602	0.909693	1.04785	0.973252	1.00343	0.863596	NO	1.24282	0.00116905	NO
Q8BU30	105148	Iars	9	6.9	0.880814	0.934175	0.945022	0.972397	0.870377	0.936722	0.932376	0.903523	0.94634	0.961675	1.05543	1.19245	1.17857	1.20892	1.0812	NO	1.24198	0.000305859	NO
Q8BFT9	68666	Svop	3	7.1	0.899118	0.813074	0.888826	0.857121	0.850712	1.13026	1.07513	0.996921	1.14495	0.992438	0.996921	1.02582	1.11615	1.1234	1.08915	NO	1.24196	0.000102638	NO
Q9CQ45	66208	Nenf	1	5.3	0.769169	0.842757	0.749436	0.871032	0.959782	1.0353	1.05254	1.25806	1.04568	1.20997	0.90067	1.13825	1.05254	1.18711	0.927697	NO	1.2419	0.0173208	NO
O88851	26450	Rbbp9	2	19.9	0.8774	0.934957	0.8942	0.910798	0.903978	0.976487	1.01025	0.916074	1.05004	0.911638	1.08152	1.15668	1.30563	1.01748	1.05286	NO	1.24171	0.00298202	NO
Q9CZ83	67212	Mrpl55	3	31.5	0.881229	0.830723	0.85365	0.861384	0.798383	1.19107	1.16189	1.11125	1.02346	1.04159	0.955894	1.26672	1.10889	0.965292	0.948575	NO	1.2414	0.0124272	NO
A0A1Y7VLY5	67732	Iah1	2	13.3	0.834268	0.886281	0.78891	0.958979	0.869876	0.970705	1.00892	1.23195	0.946363	1.12206	1.05217	1.16914	1.005	1.09901	1.05638	NO	1.2405	0.000743581	NO
Q91VK4	64294	Itm2c	2	11.9	0.860774	0.864537	0.784168	0.934043	0.885339	1.06787	1.01029	1.13575	1.05722	1.03024	0.999858	1.1442	1.21569	1.05701	0.953	NO	1.24045	0.00458272	NO
Q99L27	105446	Gmpr2	2	6	0.84615	0.945237	0.910072	0.980726	1.01751	0.91936	0.957729	0.86574	0.856533	0.876448	1.04566	1.22887	1.30415	1.23305	1.01277	NO	1.23933	0.00814508	NO
Q64514	22019	Tpp2	47	42.2	0.862802	0.86704	0.920702	0.913978	0.886252	1.00993	1.01808	1.00341	0.984837	1.01812	1.01173	1.15093	1.15038	1.12503	1.07677	NO	1.23908	8.12282e-05	NO
D3YYD6	64008	Aqp9	2	5.3	0.93707	0.916493	0.924999	0.897612	0.890028	0.95762	0.966005	0.973009	1.01862	0.865341	1.15353	1.07576	1.22485	1.09022	1.10884	NO	1.23805	5.84505e-05	NO
P37040	18984	Por	16	24.3	0.843869	0.829206	0.832422	0.902016	0.871831	1.06852	1.06997	1.09527	1.09328	1.09572	0.971673	1.1268	1.09581	1.0716	1.03202	NO	1.23802	0.000146024	NO
Q9CZN8	76563	Qrsl1	7	15.2	1.12657	0.675015	1.29566	0.676742	0.608477	1.31271	1.23493	0.701144	1.31095	0.634804	1.22756	0.67935	1.42702	0.805175	1.28389	NO	1.23743	0.331416	NO
Q6ZWN5	76846	Rps9	15	55.2	1.01149	0.931733	1.02277	1.04515	1.0195	0.751394	0.776983	0.764634	0.736483	0.721329	1.13712	1.30139	1.31428	1.24115	1.22459	NO	1.23613	0.000209674	NO
G5E8M7	14867	Gstm6	7	50.4	0.707832	0.699714	0.697768	0.774053	0.703941	1.4107	1.43277	1.32791	1.426	1.3905	0.825782	0.866172	0.949166	0.883884	0.903811	NO	1.23596	0.000143316	NO
Q7TMG8	14467	Nipsnap2	15	58	0.842933	0.832611	0.875838	0.839868	0.844448	1.13565	1.08369	1.10416	1.07823	1.12847	0.957957	1.12163	1.09186	1.06488	0.997766	NO	1.23571	0.000205438	NO
E9PVG8	319482	9530053A07Rik	10	5.2	0.733581	0.744753	0.741051	0.795443	0.730831	1.28196	1.29827	1.32826	1.39869	1.31875	0.849835	0.957407	0.977155	0.977176	0.866833	NO	1.23567	0.000390743	NO
A0A7N9VR83	80286	Tusc3	4	13.8	0.850089	0.853456	0.84916	0.934753	0.922562	1.06389	1.0212	1.02234	1.05768	0.975818	0.9668	1.14288	1.15198	1.09013	1.09727	NO	1.23561	0.000617589	NO
A0A494BBC6	76267	Fads1	6	13.9	0.742439	0.723975	0.806211	0.805404	0.772836	1.27531	1.25461	1.24971	1.34766	1.26726	0.863165	0.957764	1.01238	0.976856	0.944414	NO	1.23468	0.000296866	NO
Q3TTL2	73804	Kif2c	1	3.3	0.953092	0.894069	0.902515	0.875056	1.02292	0.869717	0.909283	0.963618	0.824076	1.04785	1.13955	1.13273	1.29865	1.17085	0.996028	NO	1.23456	0.00421899	NO
A0A1B0GSK5	52377	Rcn3	2	8.6	0.703668	0.921561	0.774707	0.88638	0.761737	1.17707	1.10343	1.19207	1.21544	1.26938	0.868183	1.13058	1.05533	1.00492	0.935548	NO	1.23382	0.0147778	NO
Q504M2	382051	Pdp2	2	4.5	0.902791	0.851446	0.810511	0.907995	0.906647	0.996392	1.04291	1.051	1.05011	1.07853	0.977461	1.11116	1.15612	1.08994	1.06699	phosphatase	1.23343	0.00041966	NO
Q9JI99	81535	Sgpp1	7	17.2	0.785023	0.741384	0.836325	0.829913	0.783302	1.24148	1.27672	1.24695	1.19294	1.16254	0.952278	0.994352	1.03153	0.960828	0.964425	NO	1.23327	3.70672e-05	NO
Q9D8L5	67015	Ccdc91	12	25.8	0.86822	0.910848	0.817258	0.93932	0.85687	0.985685	1.04249	1.05445	1.11936	0.98886	1.02277	1.0984	1.11866	1.07391	1.10291	NO	1.23315	6.55159e-05	NO
A0A0R4J1Z3	67878	Tmem33	5	23.2	0.834485	0.832304	0.813982	0.899921	0.872668	1.06859	1.05284	1.14018	1.12406	1.11701	0.961478	1.08941	1.11499	1.06542	1.01268	NO	1.2329	0.000245458	NO
Q9WTI7	17913	Myo1c	25	27.3	0.712234	0.734688	0.761708	0.78656	0.731899	1.31441	1.3278	1.3415	1.34031	1.35457	0.852345	0.956009	0.970352	0.913061	0.902544	NO	1.23268	0.000107403	NO
A0A0N4SVT3	14701	Gng12	4	73.8	0.794291	0.773176	0.738763	0.842744	0.821074	1.21344	1.23422	1.20481	1.28219	1.20362	0.925611	1.01978	0.997032	0.941651	1.00759	NO	1.23214	0.000106374	NO
O88502	18584	Pde8a	18	28.8	0.910273	0.924493	0.947897	0.951148	0.922621	0.908285	0.91879	0.938742	0.92738	0.91316	1.04893	1.18965	1.21934	1.15819	1.1211	NO	1.2321	0.000105108	NO
Q9ESY9	65972	Ifi30	1	4.4	0.95766	0.852386	0.870722	0.999333	0.850334	0.869376	0.949517	1.09262	1.0219	0.959455	1.07787	1.0705	1.27835	1.18917	0.960801	NO	1.23094	0.0100435	NO
A0A0J9YU93	433904	Ociad2	3	34.8	0.888365	0.899775	0.978146	0.933226	0.907684	0.940957	0.951509	0.915346	1.02621	0.891737	1.0772	1.14416	1.19524	1.10767	1.14278	NO	1.23004	3.26557e-05	NO
P08030	11821	Aprt	8	50	0.84334	0.837751	0.892599	0.92991	0.880092	1.07014	1.02053	1.01215	1.0721	1.05477	0.962121	1.13903	1.11185	1.11793	1.05568	NO	1.22879	0.000540383	NO
Q9DAP0	69297	Lrrc46	3	10.8	0.937044	0.931409	0.827527	0.954707	0.947236	0.959755	0.976129	0.961226	0.969495	0.887055	1.02671	1.2216	1.17805	1.13622	1.08584	NO	1.22847	0.00095891	NO
P70227	16440	Itpr3	6	4.1	0.81391	0.852358	0.780324	0.860062	0.818473	1.13234	1.22337	1.17617	1.14244	1.13346	1.00622	1.07624	1.0235	0.996574	0.964559	NO	1.22835	4.11497e-05	NO
A0A6I8MWW4	69537	Dnase1l1	2	8.1	0.856067	0.899577	0.761767	1.05214	0.906462	0.910463	1.04728	0.983729	1.11139	0.974646	1.10234	1.09675	1.16414	1.0497	1.08356	NO	1.22799	0.00373501	NO
Q8BJ03	226139	Cox15	2	5.6	0.811419	0.846529	0.898182	0.897141	0.843969	1.09098	1.10485	1.02726	1.14274	1.06203	1.03938	1.09858	1.06915	1.05609	1.0117	NO	1.22751	2.16854e-05	NO
Q8BFR4	75612	Gns	5	9	0.861328	0.874421	0.852308	0.968956	0.884266	1.03653	1.0105	1.02421	0.985914	1.05622	0.984523	1.17437	1.11519	1.12952	1.04174	NO	1.22607	0.000977215	NO
Q8R164	68021	Bphl	16	61.9	0.838902	0.839037	0.81282	0.9082	0.854956	1.08443	1.08358	1.11438	1.14897	1.10431	0.95182	1.09442	1.08102	1.03578	1.04738	NO	1.22485	0.00019492	NO
Q8VIF2	235628	Prss42	8	14.6	0.91157	0.837703	0.912354	0.899117	0.868652	1.04094	1.04813	1.00826	1.06765	0.985837	1.01917	1.08823	1.18114	1.00889	1.12235	NO	1.2236	0.000503705	NO
Q61830	17533	Mrc1	1	0.8	0.765946	0.822011	0.805218	0.846251	0.88207	0.984314	1.13903	1.2062	1.16382	1.34217	0.936171	1.10525	1.05615	0.999075	0.946328	NO	1.22358	0.00120922	NO
Q6PGJ8	14950	H13	1	5.4	0.809679	0.792324	0.858735	0.805066	0.833279	1.1183	1.24367	1.18241	1.16733	1.17428	0.980222	0.984779	1.07732	0.995777	0.976818	NO	1.22342	3.52989e-05	NO
Q3UVK0	226090	Ermp1	7	10.5	0.744192	0.717301	0.828802	0.763598	0.716691	1.32554	1.31129	1.3068	1.3231	1.35166	0.838782	1.00274	0.968858	0.900438	0.900216	NO	1.2229	0.00145506	NO
Q3UZG4	13722	Aimp1	6	28.5	0.898584	0.863617	0.90256	0.967678	0.947162	0.935169	0.973337	0.958481	0.964882	0.988497	1.01615	1.16253	1.14683	1.15037	1.12416	NO	1.22282	0.000237827	NO
Q80W24	70897	Fam71d	22	66.9	0.877759	0.849132	0.917794	0.902297	0.88088	1.00122	1.0356	1.05777	1.03116	1.03268	1.00192	1.12647	1.10021	1.10393	1.08118	NO	1.22265	4.09036e-05	NO
O55143	11938	Atp2a2	29	38.4	0.807693	0.788059	0.830253	0.852069	0.812929	1.1645	1.17902	1.17076	1.20245	1.1907	0.936868	1.0355	1.03725	0.994821	0.997131	NO	1.22258	2.62599e-05	NO
B0QZF7	216974	Proca1	15	33.9	0.918318	0.821278	0.935474	0.906043	0.857218	1.05076	1.03645	0.986944	1.07605	0.985588	1.01034	1.04852	1.16054	1.03726	1.16922	NO	1.22251	0.00101877	NO
Q91X78	226144	Erlin1	9	31.9	0.867705	0.854526	0.901597	0.935389	0.847708	1.03735	1.03041	1.04031	1.0625	1.04052	0.988859	1.08925	1.14144	1.08423	1.07822	NO	1.22126	0.000170377	NO
P62880	14693	Gnb2	6	24.7	0.832034	0.795897	0.871689	0.844983	0.799478	1.16138	1.18053	1.12637	1.17867	1.15066	0.947419	1.0474	1.09508	1.01008	0.958321	NO	1.22061	0.000365336	NO
P47963	270106	Rpl13	11	46.9	0.941859	0.91013	0.987902	0.970328	0.942415	0.887784	0.909096	0.913469	0.863132	0.872913	1.07617	1.23911	1.20929	1.16182	1.11458	NO	1.22058	0.000205117	NO
P14115	26451	Rpl27a	7	37.8	0.989709	0.870455	1.04529	0.89953	0.859237	0.949019	0.945387	0.896639	0.943647	0.908535	1.10204	1.0819	1.26998	1.05679	1.18185	NO	1.22047	0.00478464	NO
Q8JZR0	433256	Acsl5	10	19.3	0.843167	0.906196	0.861782	0.899321	0.889125	1.02507	1.01148	1.04786	1.0764	1.08404	0.999812	1.08428	1.12097	1.07628	1.07423	NO	1.21729	3.34401e-05	NO
Q5NCF2	245828	Trappc1	5	30.3	0.873272	0.85037	0.893749	0.918408	0.911769	1.02961	1.02325	1.01285	1.00523	1.07023	0.948898	1.17655	1.06814	1.16696	1.05072	NO	1.21668	0.00225396	NO
Q9CQR4	66834	Acot13	4	30.7	0.84985	0.881207	0.821702	0.975467	0.880711	1.01136	1.07246	1.08408	1.02268	1.03768	1.0824	1.18742	1.05746	1.03311	1.00241	NO	1.21635	0.00160626	NO
D3Z2K2	64659	Mrps14	1	6.6	0.721166	0.840255	0.857328	0.894062	0.8221	1.148	1.21041	1.28284	1.18595	1.00948	1.00153	1.03996	0.998711	0.987658	1.00055	NO	1.21609	0.000365843	NO
P14106	12260	C1qb	3	13.4	0.820483	0.895126	0.897587	0.911379	0.809449	1.16102	1.03576	1.05078	1.05965	1.09393	0.962767	1.0403	1.13017	1.07221	1.05939	NO	1.21477	0.000652234	NO
Q8BTY1	70266	Kyat1	7	20.8	0.8964	0.91363	0.856546	0.961222	0.936121	0.961661	0.940028	0.985333	1.04653	0.95945	1.04127	1.15756	1.1039	1.1445	1.09584	NO	1.21454	9.09336e-05	NO
Q32NZ6	74424	Tmc5	6	5.6	0.828316	0.835259	0.9119	0.901695	0.868293	1.07791	1.06634	1.05371	1.12378	1.05519	0.936833	1.05534	1.14045	1.10032	1.04467	NO	1.21451	0.00121649	NO
Q8BI84	338366	Mia3	17	8.9	0.784758	0.813425	0.877932	0.878562	0.802819	1.16498	1.18017	1.17078	1.15475	1.1251	0.968639	1.07206	1.01805	1.03858	0.949412	NO	1.21389	0.000338692	NO
H7BXB1	93687	Csnk1a1	4	56.9	0.887306	0.827253	0.911439	0.915173	0.907505	1.02166	1.0616	1.04327	1.01613	1.00943	0.996927	1.12891	1.13319	1.08175	1.05845	kinase	1.21367	0.000220912	NO
E9Q411	71169	Nbas	2	0.9	0.857077	0.836337	0.913537	0.881959	0.911211	1.0372	1.04986	1.06347	1.06663	1.04647	0.966749	1.1288	1.09685	1.1363	1.00755	NO	1.21275	0.00100531	NO
O70152	13480	Gm20716	9	38.5	0.797962	0.735391	0.827712	0.810026	0.798631	1.24012	1.21587	1.24916	1.2588	1.25238	0.900513	0.976113	1.04738	0.929123	0.960829	NO	1.21267	0.000426389	NO
Q8BH58	226591	Tiprl	7	33.6	0.93346	0.879536	0.901379	0.925151	0.906149	1.00454	0.973983	1.00207	1.00671	0.955812	1.06291	1.14484	1.13854	1.11126	1.05366	NO	1.21241	1.64481e-05	NO
Q9DAS1	75458	Cklf	3	13.2	0.863618	0.828691	0.852534	0.86617	0.834113	1.19694	1.14583	1.08172	1.07262	1.1117	0.923585	1.06664	1.12677	0.991127	1.03794	NO	1.21223	0.000905658	NO
Q61025	55978	Ift20	3	36.4	0.84715	0.898744	0.924806	0.889997	0.882665	1.06364	1.00617	1.02764	1.0204	1.053	0.966019	1.12924	1.13268	1.10525	1.0526	NO	1.2121	0.000514027	NO
P59383	320974	Lrrn4	2	3	0.876859	0.718852	0.912526	0.81964	0.723987	1.2412	1.23184	1.06697	1.34016	1.15896	0.97874	0.91564	1.05985	0.921803	1.03298	NO	1.21154	0.00786306	NO
P47753	12340	Capza1	3	16.8	0.817715	0.956545	0.981464	0.976653	0.836989	0.967449	0.999743	0.958053	0.994933	0.975723	1.01244	1.10763	1.19957	1.10926	1.10583	NO	1.21127	0.00314936	NO
A2AKW0	230125	Slc25a51	4	13	0.806385	0.824255	0.871	0.88437	0.849667	1.08763	1.09566	1.10029	1.18711	1.16439	0.923248	1.05057	1.06821	1.08948	0.997736	NO	1.21096	0.000647182	NO
H3BJ71	338320	Mia2	7	13.2	0.803075	0.793229	0.815934	0.87345	0.820669	1.13725	1.23598	1.18928	1.21666	1.14301	0.947	1.02658	1.07473	0.962226	0.960935	NO	1.21068	0.000269867	NO
Q99J09	70465	Wdr77	8	27.8	0.956136	0.871094	0.98153	0.914605	0.865766	0.990543	0.985732	0.90955	1.02842	0.941217	1.05738	1.07193	1.22027	1.05056	1.15527	NO	1.21056	0.00135125	NO
Q99JR1	14057	Sfxn1	8	33.2	0.972858	0.859039	0.796267	0.925332	0.884467	1.00868	1.00826	1.08508	1.09386	0.997645	1.06253	1.09329	1.1026	1.05525	1.05485	NO	1.20968	0.000361667	NO
P19253	22121	Rpl13a	10	41.4	0.951158	0.862312	0.968244	0.970413	0.929905	0.92214	0.972647	0.951985	0.933341	0.877604	1.07737	1.15114	1.22063	1.15888	1.05224	NO	1.20893	0.000642708	NO
Q9CQS8	66212	Sec61b	3	37.5	0.861826	0.775631	0.833561	0.866407	0.857413	1.14376	1.18051	1.14618	1.10174	1.1624	0.948632	1.06909	1.04958	1.01251	0.990755	NO	1.20877	0.0001995	NO
Q9R0Q7	56351	Ptges3	8	49.4	0.907446	0.882994	0.945994	0.951478	0.942372	0.938047	0.968492	0.945876	0.922115	0.999132	1.03236	1.19507	1.17922	1.11427	1.07513	NO	1.20858	0.000417083	NO
Q9R0N0	14635	Galk1	3	7.4	0.785949	0.959272	0.953618	0.963854	0.986421	0.986762	0.985153	0.997485	0.845608	0.918525	1.13113	1.21638	1.21394	1.0687	0.987201	kinase	1.20826	0.00938321	NO
Q99KF1	67511	Tmed9	8	37	0.846128	0.832716	0.830663	0.860381	0.857028	1.12357	1.11037	1.14586	1.12113	1.16509	0.926581	1.05963	1.09195	1.05114	0.97776	NO	1.20822	0.000445217	NO
Z4YLU2	79554	Cptp	3	19.6	0.871759	0.946689	0.967296	0.941793	0.846888	0.906105	1.09268	1.03054	0.941004	0.928765	1.06433	1.26173	1.09205	1.09986	1.00851	NO	1.20813	0.00428945	NO
E9QAB5	333669	Gm5134	4	7	0.888258	0.85603	0.768525	1.04821	0.917646	1.32757	0.66801	0.67567	1.32803	1.11187	0.754722	0.775987	0.829349	1.4115	1.63862	NO	1.20799	0.356334	NO
Q9D958	69019	Spcs1	4	27.3	0.830129	0.820905	0.862282	0.925172	0.875927	1.08311	1.07409	1.09769	1.01503	1.20473	0.883029	1.14496	1.05396	1.06572	1.06327	NO	1.2078	0.00504343	NO
P14148	19989	Rpl7	15	45.2	0.85177	0.856877	0.847115	0.964438	0.928148	0.998063	1.00434	1.04271	1.08954	1.04439	0.968506	1.10879	1.08904	1.13997	1.06631	NO	1.20778	0.00118155	NO
B1AYG7	16420	Itgb6	1	1.2	0.799352	0.694859	0.862432	0.751846	0.720504	1.39199	1.39779	1.12446	1.44099	1.19317	0.942461	0.856066	1.0263	0.81812	0.979668	NO	1.20727	0.011563	NO
P36552	12892	Cpox	15	36.6	0.817553	0.839316	0.905179	0.885459	0.860977	1.07412	1.09747	1.09914	1.12158	1.10223	0.973743	1.09022	1.07412	1.03898	1.01994	NO	1.20622	0.000128423	NO
E9PY46	106633	Ift140	17	11.6	0.89524	0.883393	0.839001	1.00682	0.909772	0.954085	0.978496	0.993015	1.13203	0.939501	1.04314	1.13366	1.10857	1.09652	1.08676	NO	1.20608	0.000341362	NO
D3YTR1	70335	Reep6	31	59.3	0.902174	0.888233	0.981583	0.938879	0.90738	0.973466	1.00744	0.964201	0.952731	0.917085	1.06867	1.16784	1.14896	1.06849	1.11287	NO	1.2054	9.07913e-05	NO
Q99LD9	217715	Eif2b2	6	22.5	0.924253	0.843385	0.901942	0.880999	0.862171	1.10216	1.05074	1.02527	1.08201	1.00894	1.00894	1.04141	1.16578	1.05256	1.04945	NO	1.20517	0.000328978	NO
A8Y5E9	67106	Zbtb8os	2	13.2	0.81766	0.913613	1.04165	0.899409	0.805075	1.03723	1.07711	0.995834	1.08889	0.928053	1.03996	1.07981	1.18204	1.01402	1.07964	NO	1.20504	0.00707949	NO
B0QZT2	70451	Dhrs13	1	4.6	0.811244	0.902838	0.88629	0.947943	0.858796	0.987961	1.02144	1.02679	1.21419	1.03262	1.12212	1.04388	1.18358	0.943758	1.01655	NO	1.20484	0.00522473	NO
G8JL68	17876	Myef2	2	3.8	0.925037	0.862085	0.920179	0.967616	0.951952	1.01292	0.959586	0.975646	0.884887	0.965435	0.96479	1.21387	1.15583	1.14809	1.09208	NO	1.20484	0.0033021	NO
Q9CQM5	52700	Txndc17	2	20.3	0.900679	0.858353	0.914909	0.964359	0.893475	0.989439	1.01496	0.956265	1.12454	0.925226	1.04494	1.0388	1.13103	1.09448	1.14855	NO	1.20434	0.000168016	NO
E9Q3W4	18810	Plec	85	22.8	0.914853	0.908373	0.925974	0.955465	0.936354	0.943411	0.959172	0.939264	0.986302	0.941488	1.04009	1.15259	1.18041	1.12854	1.08771	NO	1.20434	8.55418e-05	NO
Q5QNQ6	74309	Osbp2	15	19.2	0.913631	0.89494	0.990019	0.878406	0.85466	1.02876	1.00517	0.921591	1.10098	0.95441	1.06511	1.02301	1.23745	1.01678	1.11508	NO	1.20429	0.00410902	NO
G3UXL2	328099	Prps1l3	4	46.9	0.877384	0.893293	0.885601	0.956536	0.934579	0.971197	0.970736	1.05337	0.952066	1.03017	0.970539	1.17881	1.13719	1.12996	1.05857	kinase	1.204	0.00159986	NO
Q9D9N5	73259	Cib4	1	4.9	0.90163	0.81262	0.857187	0.900981	0.901769	1.02853	1.03016	1.05843	1.15173	1.09099	0.965399	1.1099	1.04468	1.01742	1.12859	NO	1.20388	0.000907034	NO
Q91Z53	76238	Grhpr	11	39.9	0.759317	0.862972	0.78538	0.809167	0.8997	1.13194	1.14548	1.23331	1.16447	1.25267	0.880947	1.06669	0.998862	1.04176	0.967346	NO	1.20383	0.00363696	NO
Q8BXF8	76652	Actrt3	20	54.5	0.861489	0.891727	0.959057	0.978767	0.912097	0.951235	0.9607	0.968428	0.974284	1.00144	0.991315	1.11775	1.16628	1.15644	1.10898	NO	1.2037	0.00112246	NO
Q8C5W3	272589	Tbcel	17	39.6	0.868901	0.892693	0.90806	0.93448	0.881842	1.01974	0.99925	1.01516	1.05775	1.02304	0.956856	1.14126	1.13829	1.10864	1.05404	NO	1.20355	0.00101535	NO
A0A1B0GQY9	234684	Lrrc29	9	15.1	0.895801	0.838078	0.949074	0.902131	0.856811	1.08763	1.02808	0.995403	1.09214	1.01022	1.01216	1.05057	1.13265	1.0627	1.08656	NO	1.20323	0.000187833	NO
Q60759	270076	Gcdh	6	18.9	0.711875	0.846998	0.944381	0.858399	0.783237	1.19019	1.19024	1.17863	1.11819	1.19256	0.933139	1.08579	1.00909	1.04066	0.916618	NO	1.20276	0.010301	NO
Q8BFP9	228026	Pdk1	10	33.9	0.737584	0.741322	0.737821	0.799746	0.767107	1.29918	1.31895	1.33289	1.35422	1.36105	0.832385	0.919027	0.962467	0.942498	0.893747	kinase	1.2026	0.00032677	NO
Q8C7X2	230866	Emc1	9	13.6	0.807317	0.7956	0.801045	0.847659	0.838194	1.18266	1.17735	1.22082	1.22022	1.19394	0.902336	1.02628	1.01516	0.99639	0.975025	NO	1.20181	0.000140329	NO
P97370	11933	Atp1b3	15	62.6	0.911496	0.886541	0.917221	0.922093	0.894189	0.997214	1.05029	0.994778	1.00879	0.974054	1.03349	1.10404	1.18891	1.05187	1.06503	NO	1.20121	0.000206354	NO
P97363	20773	Sptlc2	1	2	0.895121	0.87497	0.856321	0.922272	0.861489	1.03036	1.04746	0.979109	1.13717	1.09922	1.05178	1.02763	1.10923	1.1204	0.987471	NO	1.20098	0.0002103	NO
P52875	21982	Tmem165	2	8.4	0.727273	0.817203	0.758163	0.925627	0.817523	1.17087	1.24429	1.25892	1.20501	1.2167	0.889548	1.05229	0.961118	0.984162	0.971295	NO	1.20086	0.00521012	NO
Q8R574	212627	Prpsap2	7	20.1	0.897152	0.882036	0.963732	0.935863	0.890174	0.995964	1.02374	0.958299	0.990168	0.977257	1.0337	1.12187	1.1812	1.07105	1.0778	NO	1.20063	0.000264214	NO
Q9CQE8	68045	Rtraf	4	20.9	0.87314	0.944206	0.993229	0.955696	0.836823	1.00778	0.935099	0.962505	1.02532	0.939866	1.01502	1.12668	1.18226	1.12643	1.07596	NO	1.20057	0.00174678	NO
D3Z7X0	338350	Acad12	7	36.9	0.904999	0.84555	0.867258	0.899356	0.893544	1.02895	1.03916	1.0687	1.09292	1.06458	0.974655	1.13291	1.0668	1.06927	1.05133	NO	1.20048	0.000211013	NO
F6RJV6	71835	Lancl2	17	46	0.902809	0.899857	0.931429	0.94079	0.94709	0.95402	0.97112	0.9632	0.94835	0.994251	1.00892	1.1693	1.16129	1.12457	1.08299	NO	1.20016	0.000334202	NO
E9PVA8	231659	Gcn1	21	10.7	0.914192	0.922413	0.911154	0.937276	0.91251	0.972151	0.977265	0.947591	1.01768	0.972322	1.02915	1.12366	1.14551	1.12488	1.09224	NO	1.19965	2.23183e-05	NO
P47758	20818	Srprb	7	30.5	0.853763	0.797053	0.898129	0.87845	0.862835	1.09545	1.10347	1.11554	1.11132	1.13749	0.943542	1.06407	1.06841	1.0083	1.06218	NO	1.19959	0.000402293	NO
Q80WJ6	244562	Abcc12	30	24.5	0.888172	0.866258	0.921044	0.926392	0.910716	1.01279	1.02616	1.01264	1.03958	0.985058	1.02842	1.1144	1.1437	1.07508	1.0496	NO	1.19913	6.59595e-05	NO
P08074	12409	Cbr2	6	26.6	0.964746	0.76607	1.03959	0.824947	0.734746	1.21741	1.11586	0.88053	1.36513	0.898716	1.05397	0.85852	1.21155	0.911536	1.15668	NO	1.19911	0.091234	NO
O54984	56495	Get3	5	12.1	0.875495	0.850043	0.918599	0.859849	0.806198	1.12191	1.13529	1.11873	1.07432	1.0728	0.947189	1.06739	1.08282	1.08517	0.984191	NO	1.19873	0.000957515	NO
Q8VEK2	215160	Rhbdd2	1	2.5	0.777625	0.76022	0.903508	0.868715	0.861326	1.17747	1.20118	1.14577	1.16192	1.14362	1.02086	1.05015	1.02696	0.957201	0.943456	NO	1.19831	0.0014175	NO
Q00623	11806	Apoa1	14	50.8	0.862403	0.856013	0.877036	0.94661	0.894363	1.05156	1.01051	1.08162	1.04224	1.06349	0.956039	1.1243	1.10474	1.07643	1.05263	NO	1.19785	0.000789329	NO
Q9JII5	70248	Dazap1	7	22.9	0.98387	0.912592	0.954544	0.946516	1.04	0.898231	0.872373	0.829742	0.916022	0.851981	1.06955	1.21546	1.22337	1.18538	1.10038	NO	1.19775	0.000979023	NO
S4R1N6	20084	Rps18	9	62.6	1.01346	0.934617	0.960271	1.00759	0.999209	0.816071	0.84873	0.838036	0.9003	0.802396	1.08526	1.24539	1.22909	1.15084	1.16873	NO	1.19616	0.000352886	NO
Q3V384	215951	Afg1l	2	5.2	0.873788	0.88001	0.860879	0.953671	0.913147	0.990419	1.11234	1.05529	1.01326	0.987786	1.0356	1.11225	1.16372	1.0384	1.00943	NO	1.1959	0.000733987	NO
Q8BXZ1	67988	Tmx3	5	8.1	0.848842	0.804859	0.82988	0.87507	0.822379	1.16383	1.15371	1.14214	1.21406	1.14865	0.958367	1.03888	1.04334	0.989787	0.966209	NO	1.19506	6.40089e-05	NO
Q6A0A9	218236	Fam120a	2	2.2	0.988626	0.875953	1.02913	0.935305	0.896417	0.956323	0.928299	0.870167	1.05713	0.816003	1.10434	1.11972	1.21976	1.13595	1.06687	NO	1.19495	0.00129665	NO
L7N466	100039707	Mthfsl	4	22.2	0.864647	0.819643	0.842378	0.872026	0.844305	1.11267	1.17296	1.11918	1.13919	1.14371	0.971141	1.06534	1.05118	1.00956	0.972071	NO	1.19474	6.01887e-05	NO
Q9CQE7	66366	Ergic3	7	18.8	0.87884	0.87076	0.865759	0.898888	0.846553	1.06054	1.10328	1.0882	1.14207	1.03539	0.987692	1.05212	1.10692	1.02607	1.03691	NO	1.19467	4.35929e-05	NO
Q9CXW4	67025	Rpl11	7	32	0.930276	0.934426	0.957467	0.990736	0.981137	0.898355	0.950884	0.938299	0.802391	0.895599	1.03638	1.26828	1.20162	1.09803	1.11613	NO	1.19324	0.0024225	NO
Q6UQ17	67331	Atp8b3	41	36	0.88651	0.868657	0.901413	0.958947	0.900358	0.998907	1.01117	1.02642	1.03378	1.02626	1.00816	1.13531	1.11149	1.09575	1.03688	NO	1.19303	0.000263032	NO
Q71KT5	73166	Tm7sf2	3	8.4	0.807082	0.904561	0.848499	0.933465	0.8928	1.08475	1.05419	1.10556	1.10425	1.03445	0.991182	1.10357	1.05566	1.10071	0.97927	NO	1.19241	0.00119735	NO
Q810N5	320135	BC049715	17	57.9	0.89795	0.853317	0.910606	0.892858	0.879153	1.06408	1.06325	1.0613	1.03809	1.05284	0.969168	1.10579	1.10591	1.03866	1.06702	NO	1.19231	0.000242414	NO
A0A2I3BQV5	65246	Xpo7	27	28.8	0.905385	0.890312	0.919136	0.928253	0.921856	0.99877	1.00414	0.989946	1.01142	0.989946	1.01083	1.11237	1.13399	1.1148	1.06884	NO	1.19188	6.40148e-05	NO
A0A0U1RPD7	214897	Csnk1g1	4	30.3	0.911243	0.943767	0.920353	0.950457	0.956933	0.941561	0.941775	0.938857	0.993799	0.924125	1.01266	1.11315	1.2009	1.10916	1.14126	kinase	1.19099	0.00048903	NO
Q9DCN2	109754	Cyb5r3	19	60.5	0.83529	0.759839	0.85792	0.838446	0.801899	1.22637	1.21085	1.15901	1.25451	1.18249	0.906116	0.963604	1.06818	0.965472	0.970007	NO	1.19055	0.00107909	NO
Q9D9H2	74276	Cldnd2	1	9.6	0.908382	0.884917	0.996092	0.887871	0.860566	1.04116	1.127	0.958172	0.951065	0.987138	1.05314	1.24359	1.13372	0.980917	0.986271	NO	1.18948	0.0137691	NO
Q9D8L3	20832	Ssr4	5	31.2	0.77733	0.818668	0.893679	0.868138	0.780518	1.16897	1.1666	1.17971	1.21622	1.20791	0.906109	0.9938	1.03614	0.999102	0.987102	NO	1.18943	0.00110143	NO
E9QAQ5	56637	Gsk3b	5	23.1	0.911459	0.933298	0.890787	0.94086	0.945563	0.974842	0.976832	0.970305	1.00689	0.951879	1.03394	1.11977	1.15635	1.14123	1.046	kinase	1.18938	0.000194015	NO
O09174	17117	Amacr	8	22.8	0.841031	0.839382	0.888232	0.903685	0.877443	1.1128	1.08843	1.05668	1.12806	1.09622	0.932043	1.08457	1.10572	1.03686	1.00886	NO	1.18812	0.00114863	NO
G5E851	69369	Ms4a20	1	4.8	0.939439	0.831457	0.933996	0.923551	0.942448	1.08778	0.96192	0.976569	1.03892	0.934748	1.05893	1.20935	0.874871	1.26321	1.02281	NO	1.18777	0.0450557	NO
Q3TC33	67433	Ccdc127	5	20.4	0.828958	0.888462	0.852555	0.951648	0.854667	1.04356	1.1607	1.13384	1.05497	1.03324	1.06142	1.1123	1.04229	1.0228	0.958588	NO	1.18763	0.00107295	NO
Q9Z110	56454	Aldh18a1	13	19.2	0.89518	0.902132	0.831768	0.998031	0.921299	0.956232	1.00916	0.997749	1.12178	0.965177	1.05272	1.10199	1.08717	1.05497	1.10465	kinase	1.18756	0.000366542	NO
Q9DAA4	67690	Prss37	8	38.4	0.899953	0.920819	0.983357	0.988881	0.978862	0.895125	0.90613	0.927503	0.910277	0.925807	1.02596	1.2123	1.15695	1.16765	1.10043	NO	1.18681	0.00131191	NO
P62071	66922	Rras2	1	5.9	0.913429	0.82987	0.835033	0.803592	0.92411	1.08678	1.11097	1.11341	1.15378	1.1188	0.886574	0.975816	1.10037	1.10465	1.04282	NO	1.18676	0.00978227	NO
Q9D0S9	68917	Hint2	5	44.8	0.912067	0.743399	0.878416	0.781564	0.815236	1.24182	1.25108	1.08726	1.26936	1.11956	0.971789	0.950169	1.06015	0.913226	1.0049	NO	1.1863	0.00469828	NO
Q60928	14598	Ggt1	8	14.4	0.691165	0.664647	0.62686	0.787219	0.710856	1.43121	1.4576	1.47783	1.56315	1.46119	0.802545	0.876388	0.825044	0.810487	0.813814	NO	1.18603	0.00247762	NO
Q3UJK4	56055	Gtpbp2	20	33.9	0.889433	0.904811	0.960159	0.945152	0.880889	0.998049	1.06469	1.0057	0.962611	0.956296	1.05897	1.13044	1.12241	1.07019	1.0502	NO	1.18596	7.18704e-05	NO
Q3UGF1	213081	Wdr19	4	2.9	0.870637	0.943907	0.899102	0.960504	0.912432	1.00952	0.996107	0.962224	1.01408	0.996365	1.00737	1.12313	1.11195	1.1288	1.06387	NO	1.185	0.000300724	NO
P56380	66401	Nudt2	6	48.3	0.884055	0.866971	0.91235	0.923127	0.902114	1.03512	1.042	1.01973	1.06986	1.02791	1.01331	1.08356	1.1094	1.07502	1.03548	NO	1.1845	3.33666e-05	NO
A2ASA8	73338	Itpripl1	12	26	0.872615	0.876704	0.907246	0.94541	0.913399	0.997826	1.04774	1.0573	1.02888	1.00485	0.996887	1.1365	1.13087	1.04937	1.0344	NO	1.1844	0.000611947	NO
Q8BGN2	73852	D3Ertd751e	4	29.7	0.854124	0.934041	0.904796	0.95097	0.881456	1.01289	1.01396	1.05861	1.05704	0.974816	0.971047	1.13651	1.15895	1.0441	1.04669	NO	1.18383	0.00248694	NO
F6WKY8	18805	Pld1	2	2.5	0.787856	0.932426	1.12839	0.869993	0.807154	1.06806	1.06332	1.07016	0.865253	1.05065	0.925248	1.1548	1.15101	1.17247	0.953214	NO	1.1836	0.0768386	NO
Q9EPB5	68607	Serhl	6	23.5	0.804671	0.871581	0.943095	0.891007	0.812934	1.11556	1.15462	1.13137	1.08842	1.07008	1.03947	1.11542	1.00427	1.0243	0.933197	NO	1.18351	0.00358314	NO
Q9WV98	30056	Timm9	5	59.6	0.843255	0.85011	0.849919	0.882745	0.916557	1.09338	1.08314	1.14613	1.07158	1.12489	0.954759	1.0666	1.0321	1.06653	1.01831	NO	1.18324	0.000204302	NO
Q6P6J9	69672	Txndc15	1	3.5	0.754278	0.842984	0.838218	0.890533	0.855768	1.13529	1.20291	1.03049	1.2887	1.21379	0.828573	1.16338	0.987145	1.04978	0.918176	NO	1.183	0.036934	NO
E0CZ04	223267	Ggact	1	16.2	0.901517	0.867135	0.94647	0.898628	0.949264	0.986662	1.14676	0.937264	1.07422	0.896469	1.01911	1.01368	1.22981	1.07127	1.06174	NO	1.18247	0.00433187	NO
A0A1L1STN8	21345	Tagln	2	17.4	1.04033	1.0171	0.829187	1.03388	0.951645	0.804854	0.859571	0.860376	1.05159	0.790415	1.17703	1.15215	1.10858	1.11114	1.21216	NO	1.18245	0.00384018	NO
Q8CDK8	19126	Prom1	16	25.4	0.916372	0.91606	0.887802	0.92417	0.977239	0.954001	0.945168	1.02536	0.963543	1.02588	1.03252	1.18821	1.12533	1.09344	1.02489	NO	1.18235	0.00104488	NO
Q91YN1	73225	Fam118a	2	5.3	0.88193	0.963179	0.954209	0.994298	0.900018	0.925747	0.917109	0.951329	1.00497	0.958823	1.07359	1.20855	1.09386	1.07108	1.10131	NO	1.18211	0.000813064	NO
Q8K354	109857	Cbr3	2	9.7	0.861392	0.862931	0.840991	0.886805	0.912612	1.10396	1.08967	1.11765	1.1171	1.04785	0.900735	1.0278	1.1186	1.08707	1.02484	NO	1.18198	0.003711	NO
Q8K0P3	74347	Meak7	2	4.2	0.944545	0.943615	0.906469	0.983195	0.907328	0.960506	0.942541	0.98205	0.939678	0.953134	1.03036	1.11933	1.18317	1.13071	1.07338	NO	1.18181	0.000429846	NO
A2RSQ1	70893	Glb1l3	16	22.8	0.70815	0.711738	0.714556	0.74833	0.746257	1.39337	1.3827	1.41148	1.42569	1.47114	0.78015	0.894242	0.88358	0.893058	0.835563	NO	1.18119	0.000555289	NO
Q9ERY9	58520	Erg28	3	22.9	0.883828	0.826581	0.906676	0.913211	0.915491	1.0712	1.04278	1.02778	1.09351	1.06793	0.976917	1.10962	1.10271	1.0718	0.989962	NO	1.18112	0.00113862	NO
Q9CQB5	67006	Cisd2	7	55.6	0.857746	0.823153	0.811449	0.903834	0.865672	1.117	1.14819	1.13706	1.14494	1.15767	0.90176	1.08038	1.03789	1.02595	0.987286	NO	1.18101	0.00201092	NO
Q921S7	56280	Mrpl37	7	25.3	0.933902	0.809751	0.751167	0.870549	0.903163	1.08275	1.15785	1.11694	1.2459	1.08773	1.01918	1.0397	0.993977	0.974605	1.01284	NO	1.18081	0.0021419	NO
Q9DA69	76411	Ift43	3	16.5	0.876076	1.00681	0.96766	0.946779	0.841147	0.946165	0.98286	0.996448	0.945244	1.0141	1.00159	1.13916	1.12534	1.17463	1.03598	NO	1.18071	0.00555754	NO
P05132	18747	Prkaca	14	63	0.977178	0.822822	1.02064	0.882789	0.847071	1.09283	1.08583	0.922071	1.07759	0.900831	1.06097	0.993734	1.21134	0.964663	1.13964	kinase	1.18017	0.0248269	NO
Q9DC51	14679	Gnai3	3	17.8	0.81495	0.786783	0.860979	0.827972	0.826573	1.20282	1.21821	1.13285	1.316	1.15747	0.932343	0.945925	1.04363	0.98848	0.945019	NO	1.17928	0.000251373	NO
Q9D8B3	75608	Chmp4b	5	26.3	0.881729	0.876065	0.960109	0.956161	0.904641	0.993312	1.00483	0.991888	0.98849	1.04334	0.985966	1.10606	1.13004	1.11302	1.06435	NO	1.17925	0.000807875	NO
G3X906	66501	1700029H14Rik	4	18.3	0.808515	0.91871	0.95764	0.949847	0.899535	0.998553	1.07057	1.14166	0.853598	1.05461	1.01229	1.25586	1.05351	1.05912	0.96598	NO	1.17919	0.0202972	NO
O88967	27377	Yme1l1	8	12.3	0.848978	0.847335	0.819884	0.923343	0.889974	1.11616	1.09752	1.0795	1.15423	1.11964	0.935014	1.04893	1.07171	1.05655	0.991231	NO	1.17876	0.001115	NO
P61514	19981	Rpl37a	2	16.3	1.17773	0.828178	1.13942	0.914683	0.848806	0.930006	0.965826	0.701794	1.06451	0.643775	1.28657	0.938847	1.38008	0.893008	1.28676	NO	1.17854	0.196604	NO
C0J8I2	20446	St6galnac2	17	77.2	0.831312	0.922974	0.915032	0.880774	0.837339	1.03496	1.11553	1.0677	1.18921	1.03549	1.0196	1.07096	1.01678	1.11368	0.948654	NO	1.17829	0.00166582	NO
Q8C048	320707	Atp2b3	2	13.8	0.880218	0.901454	0.948158	0.888396	0.900162	1.01352	0.992854	1.08045	1.02729	1.04637	0.874765	1.13932	1.15525	1.13265	1.01915	NO	1.17766	0.0184785	NO
A0A0G2JE32	66105	Ube2d3	2	15.9	0.967521	0.886417	0.872469	0.89486	0.954243	0.993701	0.940916	1.01289	1.07226	1.01719	0.98725	1.0849	1.11034	1.11818	1.08686	NO	1.17747	0.000676496	NO
A2AMH3	100434	Slc44a1	1	2.7	0.937834	0.870205	0.847206	0.809011	0.850902	1.05502	1.1694	1.11279	1.13798	1.12997	1.00772	0.973291	1.16995	1.02162	0.9071	NO	1.17717	0.0131368	NO
E0CY07	66074	Tmem167	2	32.1	0.78695	0.744431	0.880158	0.840225	0.798779	1.14369	1.14868	1.31172	1.29182	1.28816	0.972293	1.00201	0.959045	0.95075	0.881293	NO	1.17648	0.00160371	NO
Q8VI88	252868	Odf4	3	7.6	0.831826	0.770682	0.781448	0.852678	0.841024	1.14821	1.25132	1.14957	1.37105	1.20533	0.852417	1.02367	0.972093	0.975804	0.972877	NO	1.17638	0.00237664	NO
Q8BP40	66659	Acp6	14	43.8	0.953212	0.899489	0.960207	0.961857	0.951298	0.9412	0.944368	0.940078	0.968325	0.923447	1.04759	1.1355	1.19589	1.07821	1.09933	NO	1.17572	0.000352833	NO
Q9D273	77697	Mmab	4	18.1	0.882743	0.83188	0.91258	0.942449	0.948302	1.03737	1.03582	0.989983	1.05505	1.05224	0.992825	1.07938	1.11044	1.07737	1.05158	NO	1.17566	0.000606409	NO
A0A0A0MQG2	20742	Sptbn1	37	20.6	0.82628	0.836535	0.834152	0.87943	0.864699	1.15038	1.16396	1.12648	1.18396	1.1493	0.941102	1.03151	1.02776	1.00985	0.974609	NO	1.17536	7.31944e-05	NO
Q8R059	74246	Gale	5	15	0.853668	0.940769	0.906273	1.0286	0.834907	0.958572	1.04119	1.05176	1.03886	0.980854	1.06849	1.1206	1.07167	1.03702	1.06677	NO	1.17535	0.00253556	NO
Q8BXV2	76809	Bri3bp	6	19.8	0.845759	0.840827	0.866455	0.903945	0.909252	1.078	1.08521	1.13145	1.06252	1.14677	0.932164	1.13663	1.03733	1.03333	0.99035	NO	1.17488	0.00304438	NO
Q5M8M9	240899	Lrrc52	3	8.9	0.914203	0.871585	0.949779	0.937798	0.889907	1.05144	1.00011	0.983186	1.01266	1.02877	0.98619	1.0808	1.14728	1.06395	1.08234	NO	1.17472	0.000652898	NO
Q5SWZ5	26936	Mprip	2	1.2	0.847083	0.873367	0.858898	0.982616	0.882267	1.02717	1.06532	1.09421	1.12158	1.02909	1.03133	1.10009	1.05054	1.02707	1.00937	NO	1.1742	0.000659907	NO
Q9Z2U2	30046	Zfp292	2	0.9	0.929163	0.895134	0.900064	0.892115	0.959621	0.986268	1.01035	0.991414	1.04952	1.01362	0.942054	1.11009	1.13165	1.11061	1.07833	NO	1.17408	0.00241753	NO
E9QA46	56535	Pex3	5	20.1	0.88932	0.858102	0.875726	0.93762	0.927996	1.02959	1.01359	1.02887	1.09034	1.07921	0.97756	1.07272	1.13052	1.04709	1.04174	NO	1.17396	0.000664976	NO
Q8BVQ5	72590	Ppme1	3	7.3	0.987591	0.94875	0.924265	0.968058	0.910513	0.921287	0.947451	0.930936	0.989105	0.910759	1.04612	1.09247	1.18016	1.09052	1.15202	NO	1.17347	0.000349176	NO
A0A0C3SFZ4	67365	Pudp	10	47.9	0.888632	0.858469	0.901928	0.964837	0.910005	1.02791	1.00055	1.05626	1.02467	1.06088	0.937311	1.09532	1.10714	1.09038	1.07571	NO	1.17286	0.00241213	NO
Q9R069	57278	Bcam	4	8	0.735813	0.894461	0.788355	0.906981	0.875559	1.05386	1.11491	1.25622	1.14911	1.29853	0.822043	1.08938	0.999201	1.06835	0.94724	NO	1.17258	0.0379878	NO
E9PYT3	109168	Atl3	9	16.8	0.873154	0.861387	0.88452	0.92293	0.889473	1.08118	1.06517	1.10119	1.0768	1.04822	0.954666	1.09226	1.10445	1.04143	1.00317	NO	1.17252	0.000880825	NO
A0A5F8MPY0	66364	Pigbos1	1	14	0.853868	0.795017	0.902732	0.861414	0.872396	1.15893	1.14042	1.14425	1.04059	1.20575	0.886025	1.02537	1.10658	1.04054	0.966106	NO	1.17249	0.00705549	NO
Q3ULB1	21753	Tes	7	34.6	0.926493	0.8227	1.00687	0.910032	0.848321	1.12368	1.07691	0.928559	1.07416	0.990546	0.994334	0.975876	1.18257	1.00832	1.13064	NO	1.17218	0.0179363	NO
Q8CHK3	77582	Mboat7	2	6.1	0.821687	0.744778	0.776965	0.836768	0.943604	1.14376	1.07603	1.32385	1.22921	1.27079	0.9738	0.984597	0.963763	1.03023	0.880174	NO	1.17187	0.00942598	NO
Q80ZS7	408058	BC048507	4	52.8	0.962788	0.837089	0.967564	0.909401	0.870766	1.04659	1.0692	0.979052	1.07664	0.95263	1.0013	1.04217	1.17567	0.967867	1.14127	NO	1.17167	0.0110143	NO
Q9D136	66179	Ogfod3	6	17.1	0.81549	0.848158	0.716737	0.965011	0.878246	1.09287	1.10856	1.1724	1.34797	1.10726	0.923004	1.07949	0.956555	0.994759	0.993503	NO	1.17134	0.0170195	NO
E9Q4V7	100312986	Pate7	1	8.3	0.945427	0.92686	0.91587	0.96495	0.927269	0.952048	0.966315	0.990753	0.976281	0.958874	1.0371	1.11123	1.17151	1.0814	1.0741	NO	1.16985	0.000168197	NO
Q9CY50	107513	Ssr1	4	21	0.810636	0.788238	0.846962	0.848824	0.838679	1.16984	1.22335	1.22385	1.19118	1.22621	0.92064	1.04591	1.01876	0.950204	0.896722	NO	1.16909	0.00192836	NO
A0A2I3BPC5	19057	Ppp3cc	12	26.4	0.886201	0.93887	0.955137	0.956724	0.923347	0.970908	1.00359	0.988464	0.951021	0.978347	1.01887	1.17682	1.10432	1.09395	1.05343	NO	1.1689	0.00071219	NO
Q8BVF7	226548	Aph1a	1	5.3	0.905141	0.746224	0.851276	0.896149	0.881833	1.12902	1.12523	1.09227	1.24439	1.12529	1.07398	1.00189	1.05037	0.986133	0.890795	NO	1.1688	0.00986612	NO
D3Z3S1	50907	Preb	9	33.4	0.815416	0.862814	0.855658	0.938415	0.872315	1.08985	1.10136	1.17567	1.08229	1.12954	0.922128	1.1236	1.02937	1.06066	0.940918	NO	1.1685	0.00875332	NO
B7XG49	619288	Fam71a	27	51.6	0.860861	0.872675	0.954085	0.945618	0.896513	1.02015	1.05683	1.0584	1.00803	1.03428	0.998869	1.1489	1.063	1.03929	1.0425	NO	1.1684	0.00121406	NO
Q99N96	94061	Mrpl1	4	13.1	0.792585	0.844261	0.827912	0.956226	0.911849	1.07367	1.05381	1.14271	1.1076	1.22972	0.862217	1.11082	1.01907	1.09432	0.973233	NO	1.16775	0.027183	NO
Q3UX61	97243	Naa11	2	16.5	0.846506	0.975991	0.880451	0.977884	0.926213	0.98669	0.916906	1.06501	0.95368	1.09126	0.919974	1.13823	1.11426	1.16994	1.037	NO	1.16765	0.0174262	NO
Q3KNK3	320635	Cyb5r2	5	19.2	0.912762	0.921479	0.890942	0.978476	0.919542	0.990303	1.00269	1.00009	0.990354	0.997594	1.0161	1.12709	1.08518	1.07784	1.08956	NO	1.16711	0.000152399	NO
Q8VBT0	72736	Tmx1	5	15.8	0.743855	0.837859	0.802995	0.922958	0.843599	1.15249	1.16325	1.28149	1.11928	1.28746	0.84284	1.09688	0.95492	1.02851	0.921606	NO	1.16705	0.0298136	NO
Q91VR7	66734	Map1lc3a	2	17.4	0.847972	0.887502	0.946161	0.935395	0.937715	1.00955	1.04798	1.03229	1.04009	1.00222	0.918669	1.18071	1.12799	1.07091	1.01484	NO	1.1665	0.0150146	NO
Q7TNC9	212111	Inpp5a	18	44.2	0.878761	0.878132	0.895804	0.947877	0.91335	1.01706	1.02127	1.05542	1.03982	1.0929	0.9314	1.13353	1.07724	1.08976	1.02768	NO	1.1652	0.00372389	NO
Q9JHU4	13424	Dync1h1	45	10.6	0.919154	0.925025	0.923676	0.967468	0.943827	0.968023	0.998487	0.976274	0.994283	0.933355	1.04133	1.13867	1.12249	1.09178	1.05616	NO	1.16483	7.18754e-05	NO
D3Z5H3	66286	Sec11c	7	33	0.79308	0.780625	0.822586	0.832393	0.808061	1.23802	1.26235	1.24869	1.27025	1.24373	0.849608	0.992209	0.977063	0.957614	0.923722	NO	1.16436	0.00118272	NO
Q80VP0	70381	Tecpr1	6	5	0.875354	0.869718	0.8848	0.971319	0.916312	1.02831	1.03728	1.07594	1.06681	1.02101	0.9864	1.0857	1.05736	1.12737	0.996322	NO	1.16285	0.00197593	NO
P58137	170789	Acot8	3	8.4	0.948547	0.887786	0.716375	1.03614	0.926979	0.956833	0.969108	1.00549	1.33319	0.96867	1.02492	1.11956	0.98489	0.995455	1.12605	NO	1.16277	0.0419524	NO
Q9ESW4	69923	Agk	8	20	0.852264	0.836127	0.885389	0.92107	0.904959	1.09942	1.06958	1.07988	1.13911	1.09764	0.969195	1.05442	1.05863	1.04644	0.985874	kinase	1.16245	0.000401127	NO
Q9D1P0	68537	Mrpl13	4	20.2	0.77543	0.884175	0.854822	0.982234	0.852028	1.1183	1.04813	1.14579	1.18847	1.096	0.972405	1.03338	0.995523	1.05013	1.00317	NO	1.16233	0.00450012	NO
D3YXG1	280621	Selenov	11	32.3	0.882015	0.903911	0.893858	0.977567	0.934017	0.985321	1.00544	1.02499	1.01647	1.04015	0.970734	1.0961	1.11199	1.08423	1.07321	NO	1.16224	0.00116706	NO
P12815	18570	Pdcd6	8	64.4	0.881162	0.904887	0.920423	0.946554	0.919805	1.02738	1.00161	1.02166	1.03414	1.02963	0.970474	1.12342	1.11426	1.06859	1.036	NO	1.16181	0.00112449	NO
P07724	11657	Alb	27	49.7	0.782838	0.787727	0.847225	0.834982	0.82259	1.21317	1.24198	1.25229	1.22022	1.26281	0.874435	1.00873	0.989549	0.959203	0.902243	NO	1.16166	0.00172455	NO
Q8BGS2	66162	Bola2	5	62.8	0.91695	0.896614	0.858655	0.940049	0.939741	1.00737	1.04355	1.03232	1.03371	1.04494	0.937565	1.09812	1.10716	1.05985	1.08341	NO	1.16127	0.00278549	NO
A2ACU7	229228	Nudt6	3	11.8	0.809849	0.857533	0.847679	0.882886	0.846884	1.14539	1.13689	1.17464	1.17472	1.1949	0.941936	1.02753	1.00869	0.997806	0.952665	NO	1.16109	0.000143947	NO
D3Z615	73130	Tmed5	3	18.8	0.875563	0.821779	0.887685	0.879559	0.841797	1.15314	1.14986	1.07531	1.14367	1.1724	0.896338	1.00255	1.08927	1.04038	0.970701	NO	1.16089	0.00412776	NO
O09035	13168	Dbil5	11	86.2	0.807853	0.906379	0.837296	0.955667	0.991009	0.971014	1.00436	1.16812	0.941121	1.19836	0.871638	1.20261	0.969064	1.18371	0.991809	NO	1.1602	0.0837679	NO
Q922B2	226414	Dars	21	46.7	0.991969	0.935057	0.962028	0.996737	1.01065	0.885259	0.881507	0.882836	0.907227	0.866028	1.06108	1.17388	1.18881	1.14441	1.11252	NO	1.16017	0.000364171	NO
O09111	104130	Ndufb11	7	47	0.83099	0.851788	0.830452	0.954867	0.940456	1.0395	1.02581	1.15437	1.03014	1.22714	0.848923	1.15558	1.01356	1.10872	0.987705	NO	1.16013	0.0458167	NO
Q497N6	58251	Cep295nl	17	37.7	0.856663	0.89266	0.914103	0.951838	0.899838	1.05667	1.05415	1.07045	1.031	1.03604	0.974083	1.10449	1.06162	1.07432	1.02208	NO	1.1598	0.000752108	NO
E9Q5W2	238663	Spata31d1d	68	53.6	0.924169	0.891779	0.946483	0.945402	0.930943	0.989063	1.01235	1.01616	0.983712	0.98115	1.00016	1.12375	1.13098	1.06716	1.05675	NO	1.15953	0.00045405	NO
P68181	18749	Prkacb	2	33.9	0.967451	0.764625	0.96373	0.85788	0.799142	1.17923	1.15922	1.01318	1.29873	0.949672	1.01078	0.865488	1.17593	0.89377	1.10117	kinase	1.15951	0.0913383	NO
Q8K2Q2	68214	Gsto2	13	57.7	0.973504	0.792669	0.959682	0.874349	0.887026	1.09493	1.13809	0.993215	1.09024	0.993951	0.9852	0.997986	1.13605	0.992315	1.09079	NO	1.15936	0.0127434	NO
Q8BH24	99237	Tm9sf4	3	5.8	0.842723	0.904584	0.840522	0.923106	0.862157	1.06621	1.12397	1.09817	1.18258	1.08691	1.02631	1.03279	1.03258	0.981807	0.995573	NO	1.15915	0.000107812	NO
Q99P72	68585	Rtn4	2	2.3	0.958245	0.84262	0.989984	0.87614	0.84779	1.09914	1.07544	0.971598	1.14235	0.963688	1.02559	1.03186	1.14772	0.959991	1.06784	NO	1.15908	0.010147	NO
Q9CZM2	66480	Rpl15	11	45.6	0.943106	0.903065	0.9528	0.959375	0.922622	0.998151	0.977583	0.959543	1.01164	0.947911	1.01198	1.14078	1.12493	1.09492	1.05159	NO	1.15878	0.000432086	NO
F8WI80	21744	Adad1	1	2.7	0.976013	0.924096	0.962211	0.858485	0.919627	1.00215	0.965751	0.98606	1.04202	0.988563	1.01488	1.09991	1.21529	1.10641	0.938541	NO	1.1583	0.0203976	NO
Q9R1C6	56077	Dgke	3	5.9	1.00988	0.876224	0.966374	0.89964	0.845898	1.03249	0.989244	1.01969	1.05208	0.983449	1.11763	1.07773	1.08861	1.01541	1.02565	kinase	1.15811	0.00359149	NO
Q9CRC9	67980	Gnpda2	10	56.9	0.921164	0.895248	0.978578	0.938496	0.945538	0.974749	1.00318	0.964364	0.976515	0.9846	1.00115	1.12417	1.1544	1.06498	1.07287	NO	1.15784	0.00110147	NO
Q9CR60	66964	Golt1b	4	17.4	0.915851	0.933559	0.928743	0.950082	0.929558	1.00565	0.976607	0.998612	0.958454	1.01024	1.00358	1.10123	1.13442	1.09693	1.05648	NO	1.15777	0.000218827	NO
G3X922	235567	Dnajc13	27	13.2	0.8905	0.875668	0.852648	0.897111	0.903	1.09492	1.08358	1.05397	1.1698	1.06357	0.975517	1.02807	1.08667	1.02145	1.00353	NO	1.15757	0.000135248	NO
D3YWI4	17527	Mpv17	2	11.7	0.932289	0.813323	0.961068	0.862285	0.903213	1.05662	1.12894	1.10072	1.02827	1.04022	1.02577	1.10395	1.08729	0.953401	1.00263	NO	1.15672	0.00611943	NO
Q8BTY8	212986	Scfd2	4	7.3	0.836799	0.87933	0.899015	0.935617	0.898541	1.06092	1.10812	1.09151	1.07989	1.06543	0.901861	1.08811	1.09863	1.07926	0.976963	NO	1.15632	0.0103992	NO
Q8BJF9	68942	Chmp2b	4	17.8	0.888106	0.939733	0.921691	0.957775	0.904931	0.972709	1.03417	1.01485	1.02408	1.01004	1.02559	1.09756	1.11387	1.055	1.03988	NO	1.15603	0.000127275	NO
Q9JM62	70335	Reep6	3	15.4	0.864475	0.919986	0.964298	0.99316	0.870651	1.02455	0.970299	1.00968	1.01352	1.03808	0.960197	1.09632	1.10532	1.09288	1.07659	NO	1.15582	0.00460236	NO
B1AUN2	108067	Eif2b3	6	17.9	0.923101	0.92989	0.900423	0.99117	0.984598	0.939603	0.955384	0.962931	0.953723	0.993264	0.986511	1.10987	1.14915	1.14688	1.0735	NO	1.15578	0.00293955	NO
P35288	19335	Rab23	4	19	0.909962	0.876327	0.859208	0.973555	0.910965	1.05681	1.0528	1.04002	1.08162	1.00411	0.985191	1.08202	1.1299	1.05634	0.981178	NO	1.15554	0.00359831	NO
A0A338P7E5	22195	Ube2l3	5	49.2	0.912695	0.938608	0.892679	1.04214	1.01925	0.917401	0.910525	0.977468	0.908604	0.93225	0.978832	1.20523	1.13781	1.14616	1.08035	NO	1.15462	0.0152362	NO
A0A1L1SVG6	68682	Slc44a2	5	9.7	0.903961	0.847882	0.90153	0.9188	0.881232	1.10495	1.09026	1.04128	1.09706	1.07423	0.947633	1.05929	1.06545	1.05761	1.00882	NO	1.15391	0.000679171	NO
F6ZFS0	216616	Efemp1	1	7.1	0.803712	0.896123	0.929408	0.967277	0.870639	0.993208	1.08487	1.07329	1.14141	1.08559	1.00404	1.10173	1.01616	1.07172	0.960817	NO	1.15386	0.00618975	NO
Q6URW6	71960	Myh14	6	6.6	0.880154	0.863309	0.896382	0.892071	0.885684	1.06576	1.07915	1.08062	1.13656	1.12475	0.937458	1.0173	1.09678	1.05072	0.993303	NO	1.15347	0.00112646	NO
Q9CXD6	76137	Mcur1	1	3.2	0.675532	0.766576	0.843589	0.805816	0.735579	1.3874	1.35453	1.37622	1.32127	1.31975	0.820834	1.00767	0.895499	0.892192	0.797547	NO	1.15329	0.0363088	NO
E9Q3B9	23945	Mgll	9	32	0.874393	0.893888	0.819808	0.942026	0.878448	1.04413	1.06882	1.08187	1.22618	1.08618	0.968227	0.995883	1.04381	1.06715	1.00919	NO	1.15327	0.00088048	NO
D6RCX5	76824	Mtfr1l	2	21.3	0.992892	0.891498	0.91375	0.94419	0.840336	1.05221	0.994662	1.08304	0.978677	1.02417	0.991723	1.07081	1.05308	1.17568	0.993282	NO	1.15317	0.0104601	NO
A0A1B0GT63	70209	Tmem143	1	2.4	0.98632	0.836991	0.713158	1.00853	1.07311	0.935328	1.05709	1.09021	0.982978	0.992218	1.07517	1.00765	1.20904	0.987991	1.04421	NO	1.15287	0.100607	NO
A0A3Q4EC00	13177	Eci1	8	35.9	0.894879	0.862011	0.844872	0.89065	0.852088	1.12439	1.14469	1.12191	1.15123	1.10488	0.977133	1.01671	1.05076	0.965238	0.998557	NO	1.15281	8.4511e-05	NO
A0A494BAJ6	56350	Arl3	13	76.7	0.909558	0.906564	0.925252	0.952506	0.953332	0.984923	1.01153	1.0056	0.9783	1.01587	0.985427	1.13439	1.12365	1.06745	1.04566	NO	1.15264	0.00120262	NO
A0A2R8VJX4	380959	Alg10b	1	11.5	0.852659	0.909443	0.821186	0.943096	0.941816	1.055	1.04415	1.12411	1.12601	1.03282	0.977745	1.10539	1.0924	1.07586	0.898304	NO	1.15252	0.019414	NO
Q9CQ56	67023	Use1	9	28.1	0.890062	0.895204	0.880635	0.92666	0.902624	1.03098	1.05433	1.05368	1.13494	1.05399	0.957928	1.13578	1.02109	1.02247	1.03963	NO	1.15166	0.00178765	NO
A0A1L1SRF3	330921	Pate2	4	45.4	0.860037	0.897219	0.831705	0.956995	0.902055	1.05586	1.09248	1.05636	1.17756	1.04773	0.949922	0.985539	1.05696	1.07352	1.05606	NO	1.15153	0.00295993	NO
P97429	11746	Anxa4	13	43.3	0.74936	0.753314	0.867476	0.788065	0.766421	1.32194	1.35303	1.284	1.29187	1.30539	0.8502	0.956538	0.970301	0.882039	0.860052	NO	1.15148	0.00704847	NO
A0A1Y7VNH4	68520	Zfyve21	2	8.7	0.854568	0.856143	0.88263	0.866802	0.8653	1.09622	1.12369	1.2638	1.11335	1.09735	1.03566	1.00923	1.05715	1.01348	0.864636	NO	1.15136	0.0051198	NO
D3Z497	631906	Gm7075	2	18.8	0.939573	0.898762	0.87823	0.979576	0.914186	1.03475	1.03308	1.00173	1.03981	0.972496	1.00704	1.08082	1.13286	0.991005	1.09609	NO	1.15129	0.00250512	NO
A0A0R4J079	170760	Acbd3	12	26.5	0.854615	0.879665	0.958797	0.936977	0.861582	1.06828	1.06209	1.08654	1.05571	1.06497	0.96731	1.08645	1.0567	1.05601	1.0043	NO	1.1512	0.00187962	NO
Q8BGC4	225791	Zadh2	6	21	0.814559	0.896471	0.929716	0.924032	0.813303	1.13077	1.13569	1.12934	1.03615	1.15131	0.935136	1.10063	1.0319	1.0183	0.952695	NO	1.15088	0.00994827	NO
A0A494BB58	12460	Ccs	5	20.2	0.922617	0.901824	0.86083	0.987134	0.924229	1.00513	1.00444	0.979337	1.08139	1.04435	0.979008	1.09403	1.09643	1.08031	1.03895	NO	1.15056	0.0017925	NO
Q9JII6	58810	Akr1a1	10	34.2	0.925289	0.919739	0.921008	0.969425	0.938625	0.981946	0.998048	0.994278	0.96755	1.00716	0.996286	1.1454	1.10469	1.09494	1.03561	NO	1.15037	0.00103127	NO
A0A3B2W4I8	26373	Clcn7	2	3.6	0.787227	0.881464	0.977397	0.910094	0.803406	1.13143	1.1302	1.16549	1.07773	1.1225	0.960466	1.12776	0.97089	1.05492	0.899032	NO	1.14989	0.0393154	NO
Q8CCJ3	67490	Ufl1	5	8.2	0.990248	0.927736	0.9435	0.927518	0.995032	0.943445	0.975952	0.933824	0.963776	0.897839	1.03738	1.0988	1.16202	1.11663	1.0863	NO	1.14989	0.00045809	NO
D3YYM9	68294	Mfsd10	2	6.8	0.866219	0.767544	0.885371	0.887493	0.831431	1.17412	1.17627	1.15027	1.20456	1.18616	0.895592	1.0268	1.01992	0.991455	0.936799	NO	1.14924	0.00563019	NO
P62874	14688	Gnb1	3	26.2	0.79757	0.827698	0.811574	0.893556	0.915964	1.11392	1.1149	1.2504	1.10604	1.28856	0.872966	1.07993	0.96055	1.00362	0.962746	NO	1.14918	0.0148303	NO
P62748	53602	Hpcal1	3	35.2	0.914199	0.878007	0.880426	0.978531	0.955198	0.99712	1.00568	1.09198	0.994192	1.01122	0.967485	1.14046	1.1064	1.08517	0.993937	NO	1.14916	0.00765711	NO
Q8BW75	109731	Maob	5	9.8	0.872885	0.920561	0.939812	0.957076	0.797373	1.10982	1.08371	0.999109	1.13778	1.02909	0.945535	1.00641	1.14061	0.996788	1.06344	NO	1.1482	0.0164122	NO
Q80VJ3	381101	Dnph1	3	20.2	0.949463	0.888898	0.91745	0.956204	0.985244	0.957562	0.923781	1.01277	0.991779	1.02461	0.924524	1.1828	1.09092	1.16245	1.03153	NO	1.14795	0.0234309	NO
Q9D020	107569	Nt5c3	4	14.5	0.87276	0.906441	0.918246	0.937235	0.878406	1.08139	1.06086	1.01903	1.07376	1.07241	0.978102	1.05252	1.11642	1.01435	1.01807	NO	1.14765	0.000964449	NO
Q8CJI4	70069	H1f7	1	2.5	0.99246	0.902893	0.953055	0.968836	0.998258	0.923199	0.91985	0.949496	0.930269	0.935663	0.971268	1.14955	1.16638	1.12887	1.10995	NO	1.14755	0.00636638	NO
F6W0G8	216443	Mars1	2	13	0.943588	0.927693	1.04122	0.984455	0.88613	0.906923	0.937105	0.932327	0.994012	0.958547	1.0885	1.13731	1.18829	1.03322	1.04069	NO	1.14738	0.0072833	NO
F8WJ41	267019	Rps15a	8	63.9	1.01202	1.00024	1.10659	1.03183	1.02874	0.793502	0.842633	0.76993	0.75369	0.718469	1.18765	1.24994	1.22527	1.11467	1.16483	NO	1.1473	0.00095309	NO
Q6U7H8	227733	Pip5kl1	5	15.7	0.90438	0.910151	0.927997	0.96668	0.896054	1.00531	1.10382	1.05237	0.995452	0.954782	1.047	1.13327	1.08715	1.05271	0.962874	kinase	1.14717	0.00224233	NO
Q9Z1K6	23807	Arih2	17	39.6	0.899377	0.910907	0.917338	0.921422	0.904869	1.05216	1.04841	1.05594	1.05556	1.01213	0.978946	1.09147	1.08962	1.05839	1.00347	NO	1.14668	0.000421279	NO
Q3TL44	270151	Nlrx1	17	19.3	0.879631	0.869736	0.877932	0.929932	0.911977	1.08556	1.09817	1.06178	1.09801	1.06563	0.965752	1.04574	1.08705	1.0241	0.999	NO	1.14598	0.000553324	NO
Q9CZW5	28185	Tomm70a	7	11.6	0.905312	0.949094	0.926063	0.970496	0.908523	0.954677	1.03019	1.13725	0.896658	0.982965	1.02749	1.16018	1.06783	1.11338	0.969891	NO	1.14579	0.0048731	NO
Q9CQX2	66427	Cyb5b	8	67.8	0.926918	0.87172	0.878384	0.986995	0.920097	1.03075	0.979019	1.01806	1.12646	1.01071	1.0042	1.06659	1.04991	1.02509	1.1051	NO	1.14545	0.00113583	NO
F6UP77	245847	Amdhd2	13	42.2	0.922076	0.920407	0.874637	1.02869	0.922937	0.943566	0.950073	1.03944	1.04743	1.00318	0.993691	1.08896	1.09946	1.12173	1.04373	NO	1.1454	0.00410207	NO
Q8C5U4	108803	Spem2	15	31.2	0.924971	0.950326	0.892169	0.971877	0.958328	0.971085	0.952624	0.979246	1.01966	0.999054	0.995568	1.14167	1.10713	1.06799	1.0683	NO	1.14539	0.00126722	NO
Q8BRF7	76983	Scfd1	7	14.2	0.91641	0.875627	0.943301	0.929563	0.930302	1.01806	1.0054	1.04991	1.08056	0.987626	1.02348	1.11013	1.08622	1.04975	0.993663	NO	1.14538	0.000525394	NO
Q9D2T6	78414	1700034E13Rik	3	46.3	0.938164	0.905404	0.968224	0.973384	0.965464	0.960544	0.966004	0.916264	1.01766	0.948064	1.0083	1.13112	1.17456	1.07628	1.05054	NO	1.14528	0.00257223	NO
G3X9Y5	140630	Ube4a	9	9.4	0.914824	0.940347	0.94248	1.06236	0.942171	0.931736	0.92292	0.931351	1.01072	0.90151	1.01334	1.13574	1.14301	1.12923	1.07827	NO	1.14523	0.00450043	NO
E9PX95	381072	Abca17	26	17.9	0.91538	0.878662	0.922209	0.931676	0.922547	1.03324	1.03561	1.03074	1.0707	1.02804	0.981918	1.04197	1.1156	1.04311	1.04859	NO	1.14456	0.000445628	NO
Q8CC88	219189	Vwa8	28	15.2	0.876782	0.886541	0.901919	0.914414	0.885284	1.08298	1.06738	1.09104	1.09962	1.08402	0.931789	1.06014	1.07958	1.03973	0.998773	NO	1.14448	0.00141857	NO
A0A1D5RLL3	76740	Efr3a	22	28.4	0.892142	0.883066	0.922415	0.948665	0.942035	1.05492	1.00263	1.0284	1.02448	1.05149	0.960079	1.09731	1.04334	1.08557	1.06345	NO	1.14416	0.00136927	NO
E9Q7N5	320806	Gfm2	7	9.4	0.859067	0.874856	0.76238	0.981796	0.854349	1.07018	1.16749	1.09622	1.30796	1.06885	0.954116	1.03872	0.987566	0.968073	1.00838	NO	1.14412	0.0110851	NO
Q91VH2	66616	Snx9	2	5.4	0.896185	0.900045	0.935693	0.937211	0.880748	1.0193	1.04042	1.04023	1.12692	1.01791	0.954964	1.05037	1.09516	1.05617	1.04867	NO	1.14406	0.000939792	NO
Q9WTL7	26394	Lypla2	5	28.6	0.942235	0.941979	0.885623	0.986595	0.955456	0.954639	0.946931	0.988433	1.04448	0.963624	1.03729	1.1208	1.1186	1.06225	1.05107	NO	1.14392	0.000472603	NO
Q9CQC9	66397	Sar1b	4	45.5	0.932553	0.888879	0.852002	0.907318	0.895051	1.07061	1.08983	1.05811	1.11631	1.06983	0.966305	1.09256	1.06639	1.00209	0.992166	NO	1.14382	0.00146816	NO
O08547	20333	Sec22b	11	57.2	0.844322	0.890174	0.934265	0.917153	0.874421	1.04836	1.12365	1.10053	1.06956	1.09653	0.952488	1.05818	1.05536	1.0449	0.990108	NO	1.14364	0.00122267	NO
Q9DB25	66248	Alg5	3	14.2	0.928398	0.838319	0.883152	0.937215	0.965365	1.01065	1.02336	1.06381	1.06687	1.07722	0.948144	1.07747	1.11576	1.04704	1.01723	NO	1.14348	0.00684917	NO
B7ZDD7	12908	Crat	1	72.2	0.87464	0.865973	0.908601	1.03799	0.93098	1.03759	1.04248	1.00946	0.993544	1.01876	0.977312	1.06509	1.197	1.04334	0.997247	NO	1.14331	0.0280004	NO
A0A1L1ST50	13478	Dpagt1	1	11.9	0.782985	0.817343	1.06603	0.715401	0.74012	1.26684	1.32559	1.13096	1.48358	0.958773	0.972329	0.955285	1.01585	0.930471	0.838431	NO	1.14326	0.127598	NO
D3YYW1	74140	Tm9sf1	1	19.5	0.908752	0.923198	0.872213	0.990329	0.872658	1.01938	1.09983	0.954882	1.2037	0.934973	1.01121	0.976895	1.08311	1.04929	1.09958	NO	1.14296	0.00312393	NO
A0A494BA33	14972	H2-K1	1	16.3	0.855978	0.907501	0.988263	0.894557	0.907619	1.03879	1.04415	1.0138	1.13733	1.00725	0.932899	1.053	1.12705	1.03764	1.05419	NO	1.14292	0.00888027	NO
Q9D424	71132	Cabyr	18	44.4	0.86979	0.906964	0.947669	0.961238	0.872201	1.02157	1.01114	1.05089	1.04708	1.10247	0.966733	1.06104	1.06149	1.08739	1.03233	NO	1.14286	0.00163265	NO
D6RI20		Gm50364	2	18.4	0.857951	0.844621	0.79008	0.907657	0.8809	1.13109	1.09975	1.15961	1.21537	1.22308	0.904386	1.00795	1.03651	0.974893	0.966153	NO	1.14218	0.00345127	NO
Q3V2J9	629756	Wfdc10	4	15.3	0.726324	0.785849	0.835524	0.886095	0.811552	1.26325	1.21325	1.31707	1.16025	1.38165	0.790245	1.03101	0.928566	1.00138	0.867983	NO	1.14185	0.0554454	NO
Q9R0P5	56431	Dstn	9	43	0.910173	0.881047	0.917805	0.961493	0.880082	1.05747	1.04413	1.0279	1.10484	1.02124	0.974477	1.07484	1.0908	1.03255	1.02115	NO	1.14135	0.000979347	NO
Q3TCD4	23986	Eci2	15	41	0.794972	0.855183	0.970512	0.923639	0.802172	1.19384	1.21856	1.22824	0.992013	1.06253	0.965663	1.16372	0.964553	0.976601	0.887819	NO	1.14077	0.0648571	NO
A0A1W2P6L1	14872	Gstt2	3	27.1	1.15672	0.916	0.702335	1.01505	0.948807	0.92349	0.941898	0.992162	1.02449	0.973227	1.06453	1.17946	1.01611	1.0785	1.06722	NO	1.14073	0.12848	NO
Q8BGW4	245403	Dcaf12l2	1	1.7	0.892349	0.927608	0.948558	0.992274	0.908498	1.05577	1.03428	1.04234	0.922472	0.950823	1.06766	1.08125	1.11689	1.04209	1.01713	NO	1.14044	0.000649188	NO
P62743	232910	Ap2s1	3	19	0.864465	0.878261	0.942803	0.967282	0.866938	1.05553	1.09929	0.989973	1.05958	1.12324	0.977428	1.04261	1.076	1.05396	1.00264	NO	1.14003	0.00187128	NO
A0A2R8VI39	22122	Gfus	9	27.4	0.948887	0.90624	0.899962	0.970948	0.950926	0.994401	0.984007	1.00391	1.03396	0.975651	0.963096	1.09839	1.1086	1.07586	1.08517	NO	1.13987	0.00229729	NO
Q9R1R8	17252	Rdh11	10	39	0.944485	0.882756	0.894116	0.951251	0.95501	0.991847	1.02977	1.0474	0.99026	1.03963	0.98032	1.13895	1.05926	1.06001	1.03495	NO	1.13957	0.00250221	NO
O54794	11832	Aqp7	4	14.9	0.888874	0.962914	0.782362	1.01727	1.07908	0.896612	0.933621	1.06702	0.838073	1.14354	0.887121	1.37961	1.00747	1.17921	0.937221	NO	1.13955	0.239189	NO
Q8C5H8	68646	Nadk2	1	44.7	0.895782	0.9001	0.888689	0.938498	0.925544	1.03981	1.03434	1.05461	1.08646	1.05762	0.972963	1.07273	1.06919	1.03796	1.0257	kinase	1.13849	0.000268363	NO
Q9JI39	56199	Abcb10	9	15.5	0.870574	0.895255	0.891209	0.953114	0.897211	1.06964	1.0392	1.08313	1.10623	1.06292	0.996541	1.06344	1.05636	1.04687	0.968309	NO	1.13847	0.000655839	NO
H7BX01	74143	Opa1	37	41.2	0.889358	0.878248	0.895077	0.944577	0.929065	1.05238	1.06218	1.0565	1.08748	1.04131	0.956304	1.08818	1.06242	1.0365	1.02041	NO	1.13833	0.0012001	NO
Q8VBZ3	56457	Clptm1	3	5.4	0.836787	0.839295	0.857528	0.896084	1.04472	1.05438	1.09665	1.06541	1.07946	1.13823	0.899793	1.09916	0.98448	1.12073	0.987301	NO	1.13791	0.0598896	NO
Q8K3R3	18802	Plcd4	25	31.6	0.912299	0.915037	0.933906	0.955299	0.956668	0.994364	1.00399	0.990342	1.02449	0.996588	0.989999	1.08028	1.10009	1.11057	1.03608	NO	1.13777	0.000724754	NO
Q9CQ62	67460	Decr1	16	51.6	0.916917	0.856096	0.89919	0.897039	0.903715	1.1042	1.13854	1.04538	1.14589	1.00451	0.992795	1.02157	1.09753	0.950962	1.02565	NO	1.13762	0.00150523	NO
Q8BLH5	235631	Prss50	10	20.5	0.875102	0.889598	0.863844	0.980414	0.947694	0.997169	1.0166	1.10451	0.979548	1.16743	0.930563	1.16468	1.02725	1.0939	0.961701	NO	1.13638	0.0331027	NO
P06728	11808	Apoa4	7	20.8	0.857654	0.862399	0.916009	0.942715	0.897568	1.11563	1.04504	1.1035	1.11714	1.05796	0.973482	1.03115	1.06847	1.02073	0.990553	NO	1.13584	0.00075277	NO
Q6ZQM8	394432	Ugt1a7c	5	17.5	0.76937	0.7597	0.788433	0.820654	0.793383	1.27855	1.26471	1.31028	1.33309	1.41793	0.809783	0.930374	0.966503	0.909689	0.847534	NO	1.1354	0.00784779	NO
O88870	24115	Best1	18	32.5	0.89658	0.912474	0.9637	0.986829	0.914935	0.996719	0.987468	0.996769	1.03308	1.0044	0.979496	1.08101	1.1313	1.06886	1.04637	NO	1.13531	0.00300239	NO
P62192	19179	Psmc1	28	61.4	0.905704	0.929161	0.972885	0.973448	0.927305	0.983457	1.00231	0.991297	0.985375	0.983936	0.989295	1.11092	1.11599	1.08581	1.04311	NO	1.13521	0.00161707	NO
Q8VDN2	11928	Atp1a1	20	34	0.752744	0.793878	0.821604	0.859159	0.805923	1.25533	1.25562	1.2934	1.26482	1.31993	0.860352	0.966881	0.92728	0.91961	0.903475	NO	1.13495	0.00217308	NO
Q924X7	117229	Stk33	6	15.1	0.917342	0.916995	0.988562	0.98404	0.931601	1.03225	0.940465	0.976037	0.986879	0.948173	0.964616	1.13619	1.14204	1.09092	1.04389	kinase	1.13488	0.00814212	NO
A0A286YCQ5	18074	Nid2	1	0.9	1.08252	0.880997	0.866937	0.949605	0.946455	1.01829	0.984639	1.09927	0.980106	0.827447	1.06539	1.31616	1.22481	0.86955	0.887835	NO	1.13482	0.224027	NO
D3YVK5	14356	Gm45799	2	24.7	0.870031	0.883033	0.9099	0.933142	0.889184	1.09695	1.06004	1.03358	1.11398	1.12018	0.948172	1.04217	1.04698	1.03738	1.01527	NO	1.13482	0.00047729	NO
A0A2I3BPX3	105722	Ano6	6	8.4	0.859063	0.871555	0.872943	0.956224	0.895614	1.07027	1.04475	1.15321	1.04159	1.18004	0.901744	1.09075	1.02493	1.09564	0.941688	NO	1.13452	0.022929	NO
Q9D1Q4	68563	Dpm3	2	23.9	0.782108	0.828287	0.928126	0.881665	0.818987	1.20393	1.15348	1.2632	1.17593	1.15839	0.851603	1.07594	1.03621	0.944398	0.897764	NO	1.13369	0.0498384	NO
Q9D061	72482	Acbd6	3	8.9	0.873499	0.92731	0.958166	0.980962	0.93739	0.986913	1.02591	1.00096	1.00502	1.00155	0.907158	1.10176	1.09255	1.11939	1.08146	NO	1.13362	0.0192862	NO
Q8CB27	226418	Yod1	13	37	0.933463	0.88413	0.981532	0.926221	0.912217	1.04837	1.03576	1.00199	1.01542	1.00385	0.996191	1.07	1.12929	1.04284	1.01873	NO	1.13358	0.00220886	NO
P62242	100040298	Rps8	11	58.7	1.00075	1.01125	1.02292	1.07767	1.05844	0.787432	0.807584	0.805298	0.779867	0.790101	1.07198	1.21405	1.21169	1.16744	1.19354	NO	1.13299	0.00181608	NO
A0A0G2JFF1	434233	Ppp1cc	1	61	0.945131	0.911523	0.920571	1.01481	1.04789	0.932087	0.894132	0.920983	0.907469	1.0248	0.953533	1.15794	1.0946	1.19314	1.08138	phosphatase	1.13237	0.0312857	NO
P10639	22166	Txn1	6	51.4	0.949166	0.933271	0.952375	0.955798	0.952119	0.96494	0.977157	1.00033	0.974243	0.972351	1.00881	1.13577	1.13416	1.0433	1.04621	NO	1.13189	0.00139429	NO
B2RXB0	245884	Fam71f2	8	24.2	0.869446	0.923606	0.886637	1.02505	0.946958	1.03066	0.934173	1.05386	1.03334	1.03165	0.90506	1.14067	0.991659	1.19043	1.03679	NO	1.13176	0.0676959	NO
Q9R0Q3	56334	Tmed2	4	20.9	0.84961	0.862531	0.878764	0.907117	0.863134	1.13611	1.14234	1.1543	1.09726	1.17437	0.907216	1.05504	1.03814	0.96502	0.969063	NO	1.13146	0.0039019	NO
Q8C3I8	59053	Hgh1	5	15.3	0.955831	0.95312	0.846853	1.0013	0.929425	0.98311	0.992466	0.97052	1.09774	0.968159	1.02158	1.0973	1.04772	1.09564	1.03924	NO	1.13122	0.00325276	NO
Q9DBH5	66890	Lman2	15	46.1	0.76109	0.743643	0.797908	0.800244	0.771531	1.35643	1.33129	1.34441	1.31419	1.39833	0.791176	0.9153	0.935152	0.897303	0.842007	NO	1.13074	0.00740434	NO
Q8BMD8	229731	Slc25a24	11	23.2	0.910741	0.874629	0.975375	0.924934	0.938924	1.07009	1.0348	1.0093	1.06395	0.968618	0.997888	1.03066	1.12082	1.04414	1.03514	NO	1.13061	0.00173553	NO
Q9D265	77701	Lcn12	6	36.9	0.90698	0.874785	0.957879	0.934098	0.921964	1.04262	1.04191	1.03117	1.03147	1.06178	0.992811	1.0667	1.05858	1.00929	1.06796	NO	1.13048	0.000454334	NO
Q3UN02	225010	Lclat1	8	21.5	0.741184	0.71516	0.724338	0.77875	0.770488	1.42243	1.40222	1.40186	1.38165	1.45167	0.773068	0.880121	0.860637	0.866034	0.830393	NO	1.12878	0.00292865	NO
A0A087WQH1	213409	Lemd1	8	41.4	0.897716	0.984239	1.00813	1.02598	0.944438	0.927265	0.94052	0.960292	0.902073	0.925782	1.02261	1.19009	1.1178	1.11847	1.03459	NO	1.12819	0.0119281	NO
Q9DB75	66626	Cdip1	2	7.7	0.775605	0.92118	0.922232	1.12218	0.948344	0.929884	1.06236	0.947244	0.999372	1.08158	0.98096	1.23744	1.0295	1.02859	1.01353	NO	1.12805	0.132316	NO
Q8BIW1	229589	Prune1	2	6.4	0.970074	0.941467	0.940049	1.00159	0.937239	0.979872	0.90734	0.895011	1.01572	1.01304	0.972024	1.11959	1.0905	1.08316	1.13331	NO	1.12696	0.00442166	NO
P05063	11676	Aldoc	2	20.4	0.942142	0.901852	0.876558	1.00424	0.908166	1.0042	1.0459	1.05906	1.07294	0.964238	0.876267	1.09931	1.15626	1.07713	1.01175	NO	1.12687	0.0564413	NO
F6U6Z2	319646	Phyhipl	2	9.9	0.857999	0.966288	0.903083	0.983753	0.973416	1.04201	0.972554	0.978752	1.04994	0.993607	0.963666	1.07437	1.09765	1.10647	1.03644	NO	1.12681	0.0102122	NO
G3X9P7	16532	Kcnu1	11	8.6	0.919737	0.912195	0.915158	0.989864	0.94777	0.998636	0.991968	1.03108	1.00132	1.01388	0.947814	1.12873	1.08665	1.08149	1.03371	NO	1.12672	0.00840962	NO
Q8CF27	68223	Fam24a	8	57.1	0.875641	0.899404	0.93975	0.957291	0.901497	1.02974	1.05688	1.02444	1.09726	1.06565	0.96926	1.05276	1.08237	0.988903	1.05916	NO	1.12657	0.00229482	NO
Q8BVW3	74735	Trim14	2	4.8	0.914368	1.00505	0.860127	0.94219	0.942063	1.11876	0.976266	1.07722	1.09183	0.820181	0.972501	1.11742	1.06107	1.16617	0.934788	NO	1.12611	0.0438702	NO
A0A0G2JE08	72634	Tdrkh	3	14.2	0.965884	0.963992	0.961035	1.00794	0.928289	0.987291	0.951263	0.917984	0.960961	0.921163	1.05096	1.11791	1.15401	1.05227	1.05905	NO	1.12576	0.00109439	NO
Q9DCJ9	74091	Npl	3	6.2	0.811272	0.846419	0.788352	0.917398	0.890887	1.13646	1.16133	1.25444	1.23612	1.169	0.877984	1.00325	0.987866	0.993769	0.92544	NO	1.12552	0.0139028	NO
Q9D6M3	68267	Slc25a22	6	27.2	0.701175	0.687901	0.63023	0.784025	0.756225	1.47112	1.47206	1.46	1.55515	1.47828	0.716208	0.842379	0.832214	0.818138	0.794894	NO	1.12481	0.0354392	NO
A2A848	11430	Acox1	1	27.4	0.962306	0.981366	0.986985	0.857699	0.865583	0.993056	1.01145	1.11836	0.990338	0.998826	1.00798	1.13902	1.08026	1.05051	0.956264	NO	1.12465	0.0251291	NO
P70188	16579	Kifap3	1	3.4	0.990494	0.938495	0.9191	0.903829	0.972967	1.00486	0.985403	0.886818	1.13431	0.95048	1.02613	1.10261	1.14836	1.07767	0.95847	NO	1.12452	0.0121367	NO
Q99N85	68565	Mrps18a	2	13.8	0.852007	0.980761	0.812008	0.99224	0.919027	1.0096	1.1191	0.973345	1.20695	1.01244	1.05883	1.07583	1.02123	1.06111	0.905536	NO	1.12434	0.0423714	NO
G3X9T8	12870	Cp	4	3.8	0.862865	0.915063	0.821751	0.974131	1.01207	0.942281	1.05594	1.0779	1.08696	1.09518	1.0142	1.13973	1.02409	0.996354	0.981469	NO	1.12429	0.0344237	NO
O35680	24030	Mrps12	1	7.2	0.704136	0.850787	0.705469	1.08202	0.875321	1.00927	1.22565	1.46995	1.14477	1.19273	0.897222	1.06948	0.884029	0.904664	0.984504	NO	1.1238	0.216361	NO
Q9WVL0	14874	Gstz1	13	68.5	0.876694	0.90809	0.950944	0.903494	0.913269	1.07866	1.08876	1.03128	1.06662	1.0663	0.960849	1.07375	1.07472	1.0026	1.00396	NO	1.12375	0.00209483	NO
Q8R317	56085	Ubqln1	1	2.6	0.9516	0.903131	0.929489	0.977352	0.912726	0.984585	1.01649	0.962475	1.09796	1.01309	1.02313	1.00629	1.09012	1.04898	1.08259	NO	1.1234	0.000598978	NO
Q9CR62	67863	Slc25a11	15	47.1	0.860391	0.842973	0.873455	0.887676	0.879443	1.12603	1.13419	1.18713	1.13494	1.194	0.889786	1.02975	1.01988	1.0109	0.929454	NO	1.12335	0.00612232	NO
Q3UGR5	76987	Hdhd2	5	26.6	0.944626	0.868647	1.00834	0.965215	0.896766	1.05398	1.05918	1.0292	0.971923	0.942517	1.02255	1.10343	1.12829	0.991472	1.01387	NO	1.12299	0.0135176	NO
Q9WV04	16578	Kif9	1	59.2	0.95532	0.887034	1.17688	0.91009	0.812814	1.03257	1.16098	0.870032	1.02467	0.845673	1.07403	1.03138	1.32323	0.94319	0.952112	NO	1.12269	0.244152	NO
P60154	328401	Rnase9	7	50.5	0.482582	0.487306	0.523252	0.558899	0.494403	1.92805	1.81449	1.90371	1.95869	1.991	0.505003	0.59132	0.627497	0.587657	0.546134	NO	1.1222	0.0400818	NO
Q9JKB1	50933	Uchl3	13	62.6	0.969381	0.951901	1.00309	0.983174	0.911482	0.940174	0.977273	0.920333	1.02507	0.91281	1.02175	1.0944	1.16963	1.03436	1.08518	NO	1.12166	0.00488819	NO
Q5SWT3	71998	Slc25a35	12	44	0.853794	0.845233	0.884684	0.955171	0.895185	1.11277	1.09905	1.10666	1.15718	1.1178	0.919585	1.04482	1.02496	0.997043	0.986061	NO	1.12142	0.00583286	NO
Q64727	22330	Vcl	14	13.3	0.90843	0.908253	0.908962	1.00081	0.926057	1.00528	1.01146	1.02921	1.07557	1.00925	0.994717	1.10371	1.05279	1.04888	1.01662	NO	1.12127	0.00233666	NO
F6UDR6	77733	Rnf170	1	13.3	0.96043	0.88041	0.975284	0.901822	0.86607	1.18265	1.10068	1.03235	1.06218	0.898583	1.01998	1.02644	1.16434	1.00418	0.924598	NO	1.12119	0.0366827	NO
A0A0U1RPE5	232987	B9d2	1	43.1	1.03491	0.860973	1.00909	0.980953	1.04036	0.848404	0.890414	1.05803	0.818025	0.937219	1.01028	1.26534	1.09181	0.983872	1.17032	NO	1.12085	0.0883309	NO
A0A0R4J1E2	66656	Eef1d	10	20.2	0.941061	0.971786	1.02812	1.00176	0.989974	0.916869	0.903183	0.870559	0.953863	0.894244	1.01774	1.1466	1.1459	1.10879	1.10954	NO	1.1208	0.0025887	NO
Q7M757	368203	Gm5136	1	3.4	0.953326	0.934372	0.793124	0.997647	0.992766	0.843744	0.903784	0.908891	1.42531	1.01178	0.994185	0.994015	1.07097	0.993561	1.18253	NO	1.12074	0.0638982	NO
P25444	16898	Rps2	11	34.5	0.965696	0.993783	0.915971	1.03431	1.05549	0.85106	0.84532	0.919425	0.904086	0.951169	1.00993	1.19649	1.08693	1.16617	1.10415	NO	1.12052	0.0191239	NO
P21278	14672	Gna11	4	25.1	0.799999	0.850425	0.841065	0.868389	0.837639	1.22057	1.22352	1.14748	1.30469	1.20568	0.914274	0.948926	0.991665	0.939048	0.906626	NO	1.11984	0.000677576	NO
A0A494B952	66307	Isoc1	1	5.4	0.935262	0.861107	0.878522	0.98679	0.931911	1.01045	1.02042	1.08165	1.11368	1.03617	0.978169	1.08881	1.05582	1.00549	1.01575	NO	1.11983	0.00596932	NO
Q9JIK9	79044	Mrps34	1	5	0.913329	0.886397	0.938253	0.866826	0.979737	1.06756	0.968446	0.988937	1.1629	1.09374	0.931227	0.99429	1.09298	1.07216	1.04322	NO	1.11982	0.0141651	NO
Q9DAM2	69306	Efcab9	2	9.7	0.931759	0.880304	0.9533	0.962888	0.998555	1.03199	1.01485	0.960395	0.993442	0.979635	0.959053	1.15605	1.12978	0.981872	1.06612	NO	1.11976	0.0318083	NO
B1AQF4	72349	Dusp3	3	44.8	1.00239	0.853803	1.04442	0.869362	0.871332	1.10739	1.11413	0.923034	1.12761	0.891386	1.06889	0.934675	1.17514	0.920634	1.09581	phosphatase	1.11933	0.115602	NO
Q8R2I8	246085	Defb10	1	15.1	0.812989	0.906437	1.08669	1.03272	0.857961	1.02254	1.14985	0.998962	0.944362	0.932483	1.07636	1.06363	1.17383	1.00549	0.935692	NO	1.11885	0.125842	NO
Q9JMC3	58233	Dnaja4	25	61	0.873849	0.899219	0.946342	0.940908	0.933075	1.0483	1.06315	1.06899	1.00604	1.0821	0.941702	1.11465	1.04512	1.08319	0.953346	NO	1.11857	0.0191251	NO
Q9CQP3	66170	Chchd5	1	12.7	0.846453	0.794103	0.787658	0.990321	0.980525	1.02441	1.23855	1.20042	1.17564	1.04165	0.96158	1.10375	1.11695	0.883776	0.854225	NO	1.11848	0.17615	NO
Q6P6I6	28015	Polr2m	2	6.3	0.948914	0.90419	1.01456	0.984152	0.893153	1.05232	1.00631	0.957779	0.979409	0.954277	1.03211	0.981626	1.11309	1.12887	1.04922	NO	1.11801	0.0135659	NO
A0A0A6YVR9	20930	Surf1	7	28.8	0.900712	0.893588	0.8659	0.946348	0.883268	1.0819	1.09269	1.11792	1.11973	1.08152	0.93273	1.06037	1.03344	1.01872	0.971167	NO	1.11729	0.00407974	NO
A0A0G2JEP0	14359	Fxr1	11	22.5	0.941604	0.959177	1.00211	0.975593	0.944984	0.950968	0.992727	0.972579	0.952724	0.918969	1.00336	1.15085	1.11648	1.0839	1.03397	NO	1.11716	0.00454868	NO
D3Z645	56433	Vps29	5	36.1	0.912819	0.903569	0.917091	0.938659	0.898205	1.09247	1.06179	1.03795	1.09345	1.03957	0.951204	1.05061	1.06913	1.00538	1.02809	NO	1.11686	0.00112965	NO
Q8BVP1	244448	Triml1	11	22.6	0.779898	1.04279	1.07902	1.04491	0.87445	0.951947	0.984183	1.04361	0.882102	0.933061	0.995905	1.3164	1.02798	1.11085	0.932898	NO	1.11677	0.238278	NO
P57716	59287	Ncstn	9	12.4	0.859138	0.922894	0.935185	0.871684	0.921529	1.08685	1.09419	1.09069	1.08122	1.09983	0.887047	1.10153	1.0825	1.03385	0.931856	NO	1.1167	0.0465394	NO
Q9WVJ2	23997	Psmd13	20	52.1	0.982289	0.889591	0.961263	0.944656	0.950775	1.01604	1.01434	0.980007	1.02492	0.955776	0.993846	1.07144	1.13486	1.02269	1.05751	NO	1.11669	0.00468244	NO
Q8BVP5	103236	Csnk1g2	1	57.8	0.934005	0.939316	0.973631	1.00148	0.98839	0.95405	0.950844	0.955543	0.940466	0.962568	0.982932	1.17394	1.11775	1.08999	1.03509	kinase	1.11637	0.0133337	NO
Q9D819	67895	Ppa1	1	9.7	0.971817	0.954238	1.01955	0.979608	1.0202	0.867233	0.907611	0.968021	0.95147	0.840415	0.937956	1.23425	1.04927	1.16496	1.1334	NO	1.11615	0.060985	NO
Q8C5V4	54484	Mkrn1	5	10.4	0.908812	0.89399	0.964407	0.964653	0.905363	1.06521	1.03441	0.988262	1.0919	1.01224	0.958043	1.02583	1.11481	1.02694	1.04513	NO	1.11505	0.00664702	NO
E9PYH2	70025	Acot7	13	33.3	0.969886	0.963344	1.02462	0.996895	1.00616	0.895075	0.921048	0.911073	0.90207	0.88361	1.03874	1.14716	1.14561	1.09133	1.10338	NO	1.11396	0.00117879	NO
Q9CQZ1	68196	Hsbp1	2	23.7	0.83946	0.894807	0.990353	1.00163	0.906795	1.14743	1.03741	1.00385	1.01273	1.00456	0.965401	1.04754	1.05748	1.04922	1.04132	NO	1.11395	0.0164869	NO
P97742	12894	Cpt1a	5	9.3	0.691877	0.725587	0.751485	0.758833	0.6948	1.46877	1.47696	1.47273	1.44986	1.4748	0.772328	0.845294	0.847042	0.790904	0.778721	NO	1.11365	0.0049311	NO
Q8VDM4	21762	Psmd2	38	49.2	0.930159	0.873726	0.977132	0.950775	0.921786	1.05359	1.06136	0.997401	1.03998	1.01234	0.954929	1.06525	1.1077	1.02695	1.02691	NO	1.1135	0.00854005	NO
O35943	14297	Fxn	4	16.9	0.906552	0.878785	0.913802	0.91963	0.959575	1.05908	1.03894	1.0389	1.08505	1.10215	0.910153	1.07259	1.07173	1.01501	1.02805	NO	1.1134	0.0125084	NO
Q9EQI5	57349	Ppbp	1	10.6	0.870837	0.779884	0.8245	0.905311	0.85025	1.06243	1.27284	1.28962	1.28733	1.14805	0.944313	0.941958	1.04372	0.884603	0.894353	NO	1.11302	0.0266508	NO
P62281	27207	Rps11	9	48.7	1.07766	1.00264	1.07508	1.09746	1.09066	0.744863	0.758086	0.724564	0.752248	0.730515	1.09014	1.22196	1.26838	1.1578	1.20793	NO	1.11279	0.00857749	NO
Q8BNU0	76813	Armc6	14	37.4	0.91547	0.857494	1.05333	0.88499	1.00613	1.00409	1.01743	1.01434	1.06282	0.935484	1.01264	1.04194	1.10183	1.01799	1.07402	NO	1.11256	0.0315584	NO
F6YRQ2	23950	Dnajb6	1	42	0.895492	0.968952	0.921015	0.957599	0.960209	0.977769	1.02088	1.02638	0.986013	1.05328	0.978818	1.05712	1.14048	1.04862	1.00738	NO	1.11251	0.00885675	NO
Q8C407	67864	Yipf4	1	3.7	0.874412	0.902667	0.886963	0.881113	0.93558	1.07132	1.05936	1.10014	1.14464	1.15998	0.907409	1.10275	0.988285	1.02083	0.964545	NO	1.11228	0.0184631	NO
Q9CRD2	66736	Emc2	8	31.6	0.979852	0.855351	0.774096	0.837827	0.834827	1.13008	1.29667	1.13744	1.21621	1.17505	1.12828	0.927683	0.938085	0.881915	0.886636	NO	1.11225	0.127342	NO
Q922Q8	98238	Lrrc59	9	39.1	0.891913	0.953654	0.98343	0.982314	0.91624	0.995443	1.02861	1.06173	0.914825	1.01449	1.02132	1.15569	1.08795	1.04616	0.946231	NO	1.11207	0.0270601	NO
Q9CQP8	67077	Catsperz	10	35.1	0.898755	0.93056	0.956319	1.03754	0.953282	0.953012	0.976236	1.01692	0.982489	0.983222	0.95857	1.14	1.08592	1.07882	1.04835	NO	1.11205	0.021795	NO
Q8VE38	218885	Oxnad1	8	24.1	0.887491	0.928799	0.892539	0.933675	0.904893	1.06655	1.07757	1.09324	1.10394	1.05438	0.955716	1.08169	1.05404	0.971339	0.994132	NO	1.11205	0.00441613	NO
Q8R4V2	252864	Dusp15	1	5.5	0.889949	0.855708	0.915803	1.03922	0.927923	1.01148	1.03687	0.968893	1.17913	1.02843	1.00051	1.12964	1.06028	1.02005	0.936126	phosphatase	1.11191	0.0487165	NO
F7C279	224630	Bnip1	3	25.4	0.923069	0.933419	0.872286	0.924046	0.923855	1.02209	1.08566	1.04469	1.15466	1.02737	0.926142	1.02635	1.08294	1.07351	0.979902	NO	1.11191	0.0113855	NO
Q99PG2	72075	Ogfr	3	5.4	0.958543	0.945616	0.897119	1.04304	0.907235	0.97732	0.92089	0.866645	1.22314	0.977897	1.05182	1.02338	1.03352	1.08147	1.09236	NO	1.11175	0.00649138	NO
Q80X95	68441	Rraga	3	8.6	0.964482	0.917477	0.928788	1.02253	0.917884	1.07129	0.960554	0.920864	1.12047	0.894381	0.981144	0.993606	1.16923	1.07292	1.06438	NO	1.11158	0.0267851	NO
P12382	18641	Pfkl	3	13.7	0.914422	0.928849	0.945851	0.948576	0.942142	1.00935	0.998709	1.0371	1.0601	1.01501	0.972254	1.08269	1.08492	1.06283	0.997199	kinase	1.11113	0.00254546	NO
H3BKD1	72349	Dusp3	1	55.9	0.938114	0.982102	0.821749	0.935144	0.908909	0.938742	1.06163	1.16245	1.04879	1.108	0.895775	1.09454	1.0375	1.09952	0.967036	phosphatase	1.11085	0.0634032	NO
Q9D9J3	73360	Actrt1	19	48.4	0.915543	0.882641	0.935285	0.960517	0.96501	1.03009	1.05165	1.02927	0.994373	1.06113	0.939415	1.10824	1.07502	1.03558	1.01625	NO	1.11065	0.0130736	NO
A0A2I3BRB9	74159	Acbd5	1	2.7	0.939483	0.908664	0.865413	0.92034	0.836579	1.11991	1.03766	1.19458	1.19291	1.01995	0.93722	1.03143	1.03262	0.953503	1.00974	NO	1.11051	0.00701144	NO
Q8BZM1	170823	Glmn	8	16.9	0.925329	0.941048	0.96606	1.02219	0.8966	1.01683	0.961015	0.933348	1.03523	1.02623	0.934782	1.05642	1.14072	1.10681	1.0374	NO	1.11048	0.0339899	NO
P62908	27050	Rps3	16	63.8	0.975972	0.959615	1.02347	1.05068	1.04744	0.872013	0.847149	0.874086	0.846667	0.888449	1.00176	1.17457	1.16396	1.16887	1.10531	NO	1.11019	0.0181774	NO
Q8BWM0	96979	Ptges2	16	48.4	0.895213	0.883102	0.928925	0.944914	0.905062	1.08095	1.06071	1.05772	1.11474	1.07288	0.915937	1.03609	1.06959	1.04287	0.991286	NO	1.1094	0.00913638	NO
P32037	20527	Slc2a3	15	21.5	0.953587	0.900099	0.974867	0.9614	0.928381	1.02076	1.02883	1.01244	0.991423	0.9951	0.982353	1.07075	1.10708	1.05318	1.01976	NO	1.1091	0.00346763	NO
A2AMI7	230861	Eif4g3	1	0.8	1.10737	1.10187	1.09033	1.01082	1.02849	0.790251	0.685725	0.695344	0.738317	0.830214	1.1291	1.23105	1.2526	1.04977	1.25873	NO	1.10908	0.0339136	NO
P51174	11363	Acadl	10	20.7	0.792629	0.866354	0.843989	0.934352	0.871608	1.13669	1.15229	1.22811	1.15648	1.23991	0.881386	1.02841	0.96534	0.978609	0.923844	NO	1.10876	0.0243511	NO
Q8BKE6	77951	Cyp20a1	5	7.6	0.851883	1.01157	0.915364	0.940837	0.816532	1.00531	1.39331	1.24812	1.10487	0.683772	1.11265	1.25663	1.0336	0.919417	0.706131	NO	1.10852	0.348802	NO
A0A0R4J1R7	72562	Pcbd2	7	66	0.92714	0.867228	0.916614	0.928902	0.933247	1.05433	1.09103	1.0949	1.04639	1.07173	0.905031	1.08551	1.06775	1.00436	1.00583	NO	1.10832	0.0192388	NO
Z4YLG3	74374	Clec16a	12	13.7	0.842134	0.976995	0.911155	1.05803	1.0439	0.895064	0.914258	1.06622	0.86785	1.06876	0.895129	1.25267	1.04784	1.18307	0.976916	NO	1.10832	0.211601	NO
F8WIE1	73744	Man2c1	28	34.3	0.96925	0.894733	0.990835	0.926612	0.933254	1.0338	1.0356	0.97629	1.03427	0.980209	1.00173	1.03918	1.13409	1.01169	1.03845	NO	1.10827	0.00765781	NO
Q8K596	110891	Slc8a2	15	21.9	0.92368	0.922394	0.952935	0.957757	0.990548	1.00669	0.997943	0.986948	0.991449	1.01016	0.9566	1.10737	1.09072	1.09953	1.00527	NO	1.10789	0.0137904	NO
Q6J756	268958	Capn11	4	6.2	0.969313	0.959027	0.965905	0.969189	0.988645	0.93604	0.998187	0.955062	0.967268	0.91646	1.03846	1.12242	1.11461	1.08326	1.01616	NO	1.10775	0.0012186	NO
Q91YZ2	13017	Ctbp2	10	36.7	0.940298	0.908137	0.935315	0.975856	0.942789	0.971478	1.02274	1.10367	0.975479	1.02047	0.942261	1.08699	1.07981	1.07257	1.02214	NO	1.10662	0.00890125	NO
Q8BRH0	237500	Tmtc3	3	4	0.784085	0.956025	0.807703	1.00821	1.04784	0.962269	0.935684	1.2131	0.919609	1.27078	0.786929	1.26602	0.953304	1.22559	0.862852	NO	1.10662	0.398908	NO
P03921	17721	mt-Nd5	3	7.6	0.89584	0.953129	0.967606	0.989136	0.983939	0.954367	0.998664	0.971133	0.948984	1.03715	0.925846	1.10798	1.09945	1.19021	0.976577	NO	1.10656	0.0788112	NO
E9Q414	238055	Apob	2	0.3	0.924678	0.911081	0.94296	0.980615	0.91863	1.01954	1.00731	1.0275	1.01863	1.07293	0.895346	1.10427	1.0873	1.08203	1.00717	NO	1.10649	0.0400237	NO
Q9D8B6	67017	Fam210b	3	16.8	0.908116	0.923553	0.911708	0.956478	1.00855	0.983862	0.966318	1.07984	0.926848	1.12644	0.934943	1.14436	1.04179	1.1205	0.966689	NO	1.10616	0.0578099	NO
Q8BVR6	67610	Rspry1	7	15.5	0.977444	0.987288	0.955472	1.02672	0.983372	0.939319	0.946443	0.916694	0.958136	0.856324	1.03232	1.12946	1.14474	1.08072	1.06555	NO	1.10598	0.00225875	NO
P50516	11964	Atp6v1a	29	53.6	0.920156	0.918061	0.931885	0.956275	0.945849	1.0206	1.04336	1.03754	1.03438	1.0267	0.957206	1.09321	1.07245	1.02423	1.01809	NO	1.10551	0.00409741	NO
P09055	16412	Itgb1	9	13.5	0.854124	0.896102	0.877192	0.909837	0.896199	1.12476	1.14246	1.07915	1.16369	1.15595	0.948672	1.01831	1.00777	0.994712	0.931068	NO	1.10535	0.00142331	NO
A0A2R8VHV2	18642	Pfkm	1	61.9	0.990565	0.846396	0.963442	1.00282	0.99108	0.944126	0.990201	1.03849	0.931809	1.00182	0.975952	1.1557	1.08309	1.10655	0.977964	kinase	1.10532	0.0593619	NO
G3X8W1	69439	Mroh4	12	21	0.868956	0.904441	0.89043	0.987088	0.983013	1.00114	0.952701	1.10481	0.987683	1.20096	0.846337	1.12312	1.02697	1.1288	0.993544	NO	1.10463	0.128055	NO
A0A0G2JDW7	57294	Rps27	3	41.5	0.949137	0.961979	0.944082	0.984931	0.926134	0.975477	0.978864	0.989936	1.06516	0.96117	1.0001	1.0503	1.1049	1.03463	1.0732	NO	1.10425	0.00116475	NO
D6REF7	20397	Sgpl1	4	10.7	0.901709	0.804268	0.907908	0.921522	0.879289	1.16176	1.12851	1.07753	1.19577	1.14705	0.839838	0.958424	1.06311	1.01195	1.00135	NO	1.10419	0.0649888	NO
Q3TCU5	21356	Tapbp	5	11.4	0.832482	0.829569	0.810208	0.894795	0.869795	1.17976	1.17079	1.21078	1.31078	1.21313	0.857577	0.961055	0.956356	0.960726	0.942211	NO	1.1041	0.00776857	NO
D6RH99	77975	Tmem50b	1	22.2	0.881546	1.00777	0.976123	0.919933	0.788267	1.02879	1.04838	1.17412	1.07614	1.04974	0.996831	0.988671	0.973156	1.1047	0.985828	NO	1.10397	0.0691063	NO
P26516	17463	Psmd7	13	48.3	0.946914	0.891038	0.996469	0.969726	0.939994	1.01979	1.02518	0.987754	1.03577	0.94999	0.990146	1.07123	1.1406	1.018	1.0174	NO	1.10397	0.0149598	NO
A0A140LIT2	13360	Dhcr7	3	8.2	1.13371	0.92641	0.98359	0.855225	0.786412	0.901068	1.17533	1.14147	1.17543	0.749066	0.994408	1.07671	1.05309	0.92762	1.12045	NO	1.10393	0.190867	NO
Q9D7H3	66368	Rtca	2	6.6	0.857993	0.975199	1.06143	1.04152	0.871382	1.01512	1.01368	0.937703	1.06601	0.864292	1.06268	1.08597	1.06004	1.09249	0.994506	NO	1.10154	0.0642729	NO
A0A1B0GT24		Pfn5	5	42.1	0.937801	0.894845	0.934144	0.973599	0.967146	1.03381	1.00353	1.03573	1.00803	1.02671	0.93439	1.08521	1.10348	1.05321	1.00836	NO	1.10135	0.0212025	NO
Q91YH6	110935	Atp6v1b1	4	25.3	0.928526	0.940634	0.955717	1.00501	0.922399	0.971415	1.02574	1.01843	1.04388	0.954328	0.954735	1.07165	1.14377	1.10181	0.961938	NO	1.10135	0.0453915	NO
E0CZ22	223658	Mroh1	35	19.7	0.906675	0.919096	0.934249	0.990453	0.945437	0.998514	0.998294	1.03424	1.04974	1.05212	0.955303	1.09044	1.05208	1.06155	1.01182	NO	1.10121	0.00858773	NO
Q8CBY8	67665	Dctn4	2	5.1	0.869789	1.01508	1.01098	0.959273	0.883549	1.00859	0.95423	0.902096	1.09978	1.07841	0.898335	1.02166	1.11003	1.18285	1.00534	NO	1.1012	0.132827	NO
A0A0G2JDK2	14466	Gba	6	16	0.902238	0.906963	0.872336	0.917966	0.938483	1.09252	1.08398	1.10527	1.12107	1.06443	0.964178	1.039	1.02683	0.973369	0.991362	NO	1.10065	0.00103335	NO
P46471	19181	Psmc2	31	65.1	0.941754	0.908983	0.933353	0.982134	0.979633	0.990327	0.995789	1.01703	0.999291	1.02881	0.940503	1.09681	1.08378	1.07077	1.03102	NO	1.10052	0.0164472	NO
F8WIV2	20719	Serpinb6a	9	24.6	0.991832	0.937115	1.03034	0.984895	0.934621	0.962577	0.971176	0.898897	0.99339	0.926151	1.03452	1.0646	1.15143	1.05595	1.0625	NO	1.10048	0.00670574	NO
Q99J23	80860	Ghdc	2	5.1	0.858909	0.862723	0.92885	0.956838	0.904121	1.11001	1.10588	1.08306	1.04794	1.17773	0.870843	1.04117	1.06725	1.03127	0.953393	NO	1.1003	0.056247	NO
P35700	18477	Prdx1	12	57.8	0.954838	0.873802	0.964213	0.957762	0.980736	0.993128	1.01587	1.01759	1.02487	1.01216	0.960964	1.10359	1.08823	1.05931	0.992942	NO	1.10012	0.0216199	NO
Q8C601	193286	BC049762	1	13.5	0.890055	0.921315	0.939513	0.909844	0.999027	0.974953	1.03422	1.01072	1.22688	0.967247	0.906621	1.02187	1.18123	1.08649	0.930019	NO	1.10011	0.12183	NO
Q80X90	286940	Flnb	22	13.5	0.910038	0.903681	0.923391	0.954198	0.910875	1.0425	1.0835	1.05557	1.10344	1.04993	0.934544	1.05679	1.09685	1.00601	0.96868	NO	1.1001	0.0168229	NO
G3UY87	56018	Stard10	2	10.2	0.954559	0.899924	0.899431	0.935252	0.985755	0.982088	1.0035	1.04083	1.08529	1.07152	0.930471	1.03754	1.12327	1.01799	1.03258	NO	1.09988	0.0278535	NO
Q9DAB8	67593	4930519G04Rik	1	6.2	0.93955	0.878184	1.04613	0.995243	1.05833	0.96097	0.971333	0.983745	0.90383	0.855004	1.02646	1.11347	1.13735	1.09439	1.03601	NO	1.09969	0.0400772	NO
Q921G7	66841	Etfdh	30	45.6	0.903101	0.89146	0.919399	0.960998	0.927479	1.04485	1.07785	1.10107	1.04855	1.06512	0.936038	1.09182	1.0432	1.00335	0.985718	NO	1.09945	0.0132697	NO
Q9JK38	54342	Gnpnat1	3	25	0.911614	1.00484	0.978009	0.93406	0.950414	0.965825	0.930832	1.01325	1.08788	0.96927	0.938665	1.08208	1.14238	1.141	0.94987	NO	1.09941	0.0818407	NO
Q91ZT8	69299	Asb9	9	42.4	0.906655	0.895695	1.01261	0.945772	0.893142	1.06105	1.11338	1.03825	1.02006	0.997406	0.976558	1.05017	1.08938	0.989386	1.01048	NO	1.09929	0.0165757	NO
A2A4P4		Gm27029	2	4.2	0.924913	0.859421	0.837382	1.03638	0.986179	1.0455	1.0346	1.06299	1.1115	0.997419	0.999616	1.04542	1.01762	1.02539	1.01567	NO	1.09893	0.0427515	NO
Q14B65	320162	Cep95	2	2.4	1.00939	0.882149	1.00845	0.91582	0.849287	1.06834	1.11558	0.86006	1.23422	0.930976	1.04497	0.851371	1.18781	0.951626	1.08995	NO	1.09874	0.202486	NO
Q80UY2	74287	Kcmf1	3	7.1	1.01413	0.909021	0.947447	0.957694	0.984192	0.985153	0.965459	1.01221	0.975226	0.963138	0.916145	1.10443	1.13726	1.07265	1.05584	NO	1.09846	0.0533336	NO
Q91V55	20103	Rps5	10	37.3	0.984302	0.99152	1.04582	0.978878	0.981951	0.916268	0.954915	0.926991	0.921382	0.826332	1.06042	1.15407	1.13027	1.05504	1.07185	NO	1.09818	0.00326908	NO
O89017	19141	Lgmn	1	3.9	0.922772	0.88301	0.954713	1.02906	0.877086	1.05512	1.04401	1.04941	1.03439	1.02577	0.920863	1.07158	1.13274	1.02828	0.971195	NO	1.09815	0.083491	NO
P63087	434233	Ppp1cc	2	70.9	0.947019	0.941663	0.94386	1.01481	1.00154	0.948921	0.961228	0.977317	0.944211	0.994765	0.955748	1.13959	1.10242	1.09107	1.03585	phosphatase	1.09812	0.0284556	NO
P58389	110854	Ptpa	12	33.7	0.951777	0.937225	0.882768	1.03786	0.967494	0.974996	0.974996	0.989613	1.0702	0.96827	0.996792	1.10105	1.05345	1.04789	1.04562	NO	1.0979	0.014336	NO
D3Z041	14081	Acsl1	48	62.2	0.931874	0.899853	0.946642	0.941969	0.94778	1.05373	1.02773	1.02216	1.05765	1.04651	0.931934	1.04687	1.08509	1.03857	1.02165	NO	1.09768	0.00958898	NO
Q3TXS7	70247	Psmd1	35	44.6	0.942909	0.915914	0.949249	0.987145	0.970197	0.99134	1.00724	1.01004	0.989852	1.00573	0.957468	1.09647	1.08281	1.08693	1.0067	NO	1.09757	0.014504	NO
Q8K1E0	56389	Stx5a	6	15.8	0.967873	0.902508	0.959348	0.917151	0.934326	1.02904	1.05573	1.00754	1.09181	0.997034	0.922093	1.01044	1.11992	1.07185	1.01334	NO	1.09751	0.0329075	NO
Q9ES56	60409	Trappc4	11	52.1	0.966998	0.911577	0.948076	0.971248	0.926969	1.04516	1.05702	0.921278	1.08905	0.977971	0.991658	1.00304	1.13189	1.0241	1.03397	NO	1.09731	0.00998622	NO
Z4YKM2	217149	Cisd3	5	47	0.867723	0.909856	0.862492	0.959293	0.897035	1.10378	1.10641	1.13037	1.06148	1.16775	0.849463	1.05592	0.956801	1.08303	0.988605	NO	1.09728	0.0857398	NO
Q9DCF9	67437	Ssr3	4	15.7	0.730162	0.891821	1.02294	0.918176	0.780036	1.22629	1.40822	1.30178	0.918362	1.03675	1.04944	1.17075	0.880759	0.93886	0.725654	NO	1.09724	0.383222	NO
Q99JI4	66413	Psmd6	27	46.5	0.960967	0.909685	0.985482	0.986777	0.946922	0.991337	0.990295	0.968003	1.02317	0.98202	0.982245	1.06204	1.11335	1.04757	1.05013	NO	1.09719	0.0062155	NO
Q9CPS6	66847	Hint3	6	52.1	0.871232	0.910227	0.929115	1.008	0.908598	1.05643	1.07602	1.07289	1.0349	1.05646	0.92528	1.06275	1.07038	1.02882	0.988886	NO	1.09702	0.0335102	NO
A0A494B8X0	71242	Spata24	14	56.7	0.926355	0.924857	0.945296	0.939302	0.952309	1.00416	1.04575	1.04947	1.01716	1.05361	0.991389	1.08795	1.0578	1.03041	0.974186	NO	1.09676	0.00295889	NO
Q8K010	75475	Oplah	30	34.2	0.957177	0.942297	0.955045	1.00306	0.970681	0.960376	0.967394	0.972013	1.0195	0.958643	0.973568	1.09923	1.10505	1.06418	1.05179	NO	1.09642	0.00683504	NO
Q80UM7	57377	Mogs	12	19.9	0.895638	0.907404	0.850887	0.996973	0.876397	1.06928	1.07814	1.08537	1.17713	1.09925	0.935596	1.00589	0.999135	1.01182	1.01109	NO	1.09636	0.016074	NO
P16563	22024	Crisp2	10	41.2	0.934039	0.912033	0.998977	0.946219	0.951468	0.980942	1.02919	0.989825	1.04218	1.01681	0.971992	1.08457	1.05382	1.04635	1.04157	NO	1.09606	0.0045785	NO
Q69AB2	67402	Txndc8	7	64.6	0.924384	0.84216	0.955463	0.963143	0.93842	1.07156	1.0698	1.03308	1.04115	1.09494	0.907438	1.05479	1.05342	1.01629	1.03395	NO	1.09567	0.0351011	NO
B2RY71	242253	Dnai3	40	37.7	0.964882	0.910166	0.967843	0.95587	0.942893	1.02045	1.03968	0.9801	1.04738	0.975954	0.99282	1.02982	1.11883	1.01409	1.03922	NO	1.09556	0.00527833	NO
Q62421	20408	Sh3gl3	17	62	0.890481	0.930278	0.993576	0.954116	0.916608	0.948863	1.31895	0.972836	1.016	0.927517	1.02085	1.12973	1.15768	0.919369	0.903141	NO	1.09513	0.144331	NO
A0A1B0GR37	667306	Gm11634	1	85.2	0.972172	0.865981	0.757179	1.00224	1.07272	0.939677	1.07284	1.16964	0.979824	1.05401	0.903007	1.16753	0.938722	0.993006	1.11145	NO	1.09495	0.270699	NO
G5E8R4	52036	Ppp6r3	6	5.8	0.998981	0.926522	0.950246	0.988273	0.985208	0.984716	0.927582	0.954863	1.0456	0.930647	0.983014	1.07254	1.13183	1.06073	1.05926	NO	1.09448	0.0100086	NO
E9PWK1	13849	Ephx1	8	15.4	0.855719	0.832	0.895752	0.890461	0.855765	1.20588	1.16833	1.14572	1.21737	1.19472	0.877093	0.967	1.02214	0.960896	0.911162	NO	1.09437	0.0181856	NO
P12787	12858	Cox5a	9	54.1	0.940299	0.927097	0.961963	0.973128	0.914592	1.04253	1.0127	1.01524	1.01633	1.03458	0.941726	1.05753	1.07334	1.04169	1.04725	NO	1.09422	0.00851703	NO
F6Y325	18286	Odf2	2	81.2	0.917694	0.977006	0.994542	0.957725	0.951018	0.968903	0.977845	0.966737	1.02304	1.01599	0.982106	1.10115	1.15117	1.03534	0.979731	NO	1.0941	0.0366018	NO
P97379	23881	G3bp2	2	3.5	0.994391	0.9498	0.939077	1.04316	0.996575	0.94633	0.886987	0.915021	0.997407	0.945121	1.01511	1.02757	1.15127	1.1337	1.05848	NO	1.09408	0.0241476	NO
Q9DBG5	66905	Plin3	12	39.4	0.870978	0.916296	0.950895	0.951015	0.902945	1.07203	1.08605	1.06045	1.08718	1.07826	0.945563	1.03519	1.051	0.99834	0.993806	NO	1.09402	0.00672073	NO
Q6GQS1	66972	Slc25a23	2	7.3	0.984779	0.872415	0.8935	0.959068	0.92947	1.03577	1.16926	1.02263	1.09247	0.966707	0.938638	1.08313	1.09745	1.02874	0.925978	NO	1.0937	0.0675453	NO
E9Q9G1	73532	Nudt16l2	10	51	0.971828	0.969261	0.981629	0.991267	0.992294	0.929449	0.956659	0.93694	0.976822	0.928842	1.01075	1.10123	1.16319	1.04128	1.04856	NO	1.0935	0.00985323	NO
Q8BKC5	70572	Ipo5	21	23.1	0.943682	0.938686	0.970829	1.01144	1.00852	0.946551	0.956719	0.984608	0.941945	0.968419	0.965394	1.12981	1.09712	1.11273	1.02354	NO	1.09346	0.0299844	NO
Q3UE92	170750	Xpnpep1	13	19.7	0.969058	0.968962	0.972722	0.991205	1.01682	0.944094	0.999814	0.937437	0.948415	0.873523	1.00722	1.15539	1.13367	1.09418	0.987477	NO	1.09335	0.0297888	NO
Q3U957	116891	Derl2	1	18.2	1.14096	0.971953	0.857573	0.795579	1.10361	0.978472	0.92232	0.891678	1.14543	0.868297	1.04186	1.05734	1.10852	1.00013	1.11628	NO	1.09332	0.233308	NO
E9PWY9	66590	Farsa	3	6.9	0.980109	0.968554	0.891106	1.01697	1.03018	0.933296	0.950777	0.932763	1.00595	0.948348	0.957177	1.13939	1.0959	1.11308	1.0364	NO	1.09311	0.0555952	NO
A0A286YCZ6	666145	Armh2	5	19.7	0.973235	0.932347	0.952567	0.973816	0.968364	0.98673	0.999488	1.00043	0.994639	0.971425	1.01857	1.04761	1.11761	1.04773	1.01544	NO	1.09304	0.00210806	NO
Q9CPU4	66447	Mgst3	1	15.7	0.831684	0.787952	1.01465	0.919516	0.813333	1.20132	1.08951	1.24941	1.28565	1.03372	0.934956	1.04464	0.945612	0.817304	1.03076	NO	1.093	0.200954	NO
E9QAF2	233810	Abca16	6	3.7	0.976936	0.921042	0.96001	0.984086	0.95111	0.978925	1.01617	1.01173	0.976629	0.986907	0.960644	1.06751	1.10484	1.09902	1.00444	NO	1.09248	0.0187286	NO
A6ZI47	79459	Aldoart2	19	70.6	0.902667	0.893317	0.91845	0.98825	0.958534	1.02954	1.04814	1.08795	0.980242	1.10346	0.9141	1.09582	1.03518	1.02824	1.01611	NO	1.09187	0.0375231	NO
Q9CPP6	68202	Ndufa5	9	64.7	0.990289	0.865757	1.02712	0.934128	0.87016	1.06867	1.07631	0.95074	1.12723	0.972596	1.00838	0.968553	1.141	0.941613	1.05746	NO	1.09164	0.1091	NO
P15265	17235	Smcp	7	55.2	1.0892	0.761224	1.08268	0.859756	0.861985	1.11623	1.17664	0.912198	1.20077	0.858195	1.06105	0.92641	1.14114	0.815394	1.13713	NO	1.09158	0.378558	NO
Q8VEE0	66646	Rpe	4	27.6	0.920532	0.942755	0.930217	1.00792	1.00492	0.971736	0.975414	1.06588	0.961675	0.972561	0.984199	1.15162	1.05079	1.02512	1.03465	NO	1.09155	0.0306287	NO
Q9DCT1	56043	Akr1e1	11	32.2	0.989942	0.9056	0.969468	0.968018	0.971146	1.00331	1.02176	0.98488	1.0071	0.938017	0.988179	1.10383	1.11592	1.04124	0.991591	NO	1.09088	0.0212114	NO
B1AXP6	68512	Tomm5	6	51	0.945024	0.883323	0.930246	0.942438	0.936896	1.08025	1.04726	1.03989	1.06941	1.06639	0.94362	1.05036	1.07622	0.988289	1.00039	NO	1.09076	0.0119674	NO
Q8CC47	50917	Galns	2	5.7	1.04853	1.0462	0.811218	0.965644	0.927139	1.01375	0.958257	1.00578	1.02997	0.959304	1.07709	0.976637	1.09965	1.06406	1.01677	NO	1.09075	0.114442	NO
Q80X56	70928	Trim69	34	60	0.950388	0.929814	0.980463	0.999031	0.983359	0.974958	0.95621	0.964943	0.98176	0.996572	0.961956	1.08427	1.11105	1.0619	1.06333	NO	1.09074	0.0142525	NO
P17182	433182	Eno1b	32	81.1	0.910273	0.924541	0.964841	0.955202	0.941921	1.0503	1.027	1.03011	1.0374	1.0358	0.931827	1.10358	1.06487	1.04476	0.977591	NO	1.09067	0.0304148	NO
A6H656	18285	Odf1	30	68.5	0.932035	0.912929	1.00506	0.915555	0.954465	1.03163	1.0444	1.01978	0.998997	1.03938	0.971183	1.06783	1.07332	1.04857	0.98486	NO	1.09019	0.014246	NO
B5X0E4	77706	Abcb5	7	6.7	0.87804	0.965784	0.929486	1.07099	0.905946	0.963278	1.00804	1.02141	1.12494	0.954697	0.992665	1.16929	1.02816	1.01708	0.970188	NO	1.08992	0.11546	NO
O88685	19182	Psmc3	26	59	0.963664	0.924734	0.963377	0.989139	0.965815	0.998204	0.998061	0.984692	0.984376	0.98911	0.971553	1.08418	1.09242	1.04947	1.04121	NO	1.0899	0.00665536	NO
E9Q8I7	100978	Nfxl1	5	6.8	0.867257	1.0173	1.03357	1.01891	0.831188	0.955669	1.05942	1.01365	1.04501	0.962281	1.02348	1.10766	1.07816	1.01891	0.967537	NO	1.08966	0.122862	NO
Q91YL2	70294	Rnf126	2	6.1	0.909323	0.988097	1.05354	1.01925	0.955648	1.02437	0.999276	1.00798	0.800856	0.875853	1.06702	1.19934	1.06441	1.08972	0.945318	NO	1.08931	0.10109	NO
Q9WUP7	56207	Uchl5	15	56.8	0.948507	0.928451	1.00325	1.00183	0.942844	0.982389	1.00268	0.953745	1.00504	0.975924	0.978047	1.08035	1.12509	1.05331	1.01854	NO	1.08922	0.0199517	NO
Q91ZJ5	216558	Ugp2	16	31.1	0.94327	0.901198	0.96832	1.01768	0.92097	1.05819	0.981551	0.933979	1.14798	0.952561	0.958582	1.00675	1.08918	1.01255	1.10725	NO	1.089	0.0388165	NO
Q8VD00	69071	Tmem97	1	4.5	0.93376	0.965333	0.898596	1.04185	0.943538	0.949013	1.02023	1.02795	1.10297	0.908658	1.07452	1.1002	1.04409	0.989653	0.999644	NO	1.08886	0.028682	NO
Q8BIQ9	108099	Prkag2	8	29.3	0.912932	0.919399	0.951323	0.975985	0.953871	1.01791	1.02961	1.0246	1.01794	1.06512	0.920276	1.07376	1.07806	1.06123	0.997989	NO	1.08864	0.0324625	NO
Q01853	269523	Vcp	55	73.6	0.929758	0.953013	0.984228	0.997126	0.969513	0.965966	0.990218	0.995681	0.967411	0.985258	0.962593	1.11876	1.09587	1.05846	1.02614	NO	1.08859	0.021011	NO
A0A498WFS2	225896	Ubxn1	4	13.7	0.963191	0.980926	1.009	1.00654	0.960729	0.959031	1.00489	0.901443	1.00629	0.853295	1.06137	1.12839	1.11709	1.00989	1.03794	NO	1.08826	0.00831332	NO
Q9CRB9	66075	Chchd3	16	56.8	0.946409	0.867542	0.971342	0.9362	0.965066	1.05426	1.05614	1.04253	1.05669	1.00417	0.95407	1.04667	1.07962	0.993213	1.02606	NO	1.08814	0.0199343	NO
Q8CEE6	269224	Pask	25	22.4	0.950031	0.934575	1.00611	0.975912	0.971527	0.993453	0.99978	0.969226	0.974115	0.963115	0.990506	1.09482	1.10452	1.05902	1.01329	kinase	1.08764	0.010219	NO
P62342	69227	Selenot	1	6.7	0.892352	0.933982	0.961087	0.855764	0.831249	1.12025	1.17659	1.13052	1.13922	1.0925	0.900909	0.91511	1.1061	0.97723	0.967147	NO	1.08762	0.108995	NO
E9Q9F6	106757	Catsperd	13	20.2	0.910738	0.915233	0.941202	0.949995	0.945446	1.03234	1.07577	1.05111	1.06402	1.04364	0.964376	1.0834	1.05219	1.00161	0.968925	NO	1.08748	0.0109064	NO
P67778	18673	Phb	18	72.4	0.917219	0.875831	0.955657	0.93684	0.943702	1.04342	1.0884	1.07735	1.04379	1.08384	0.911161	1.04808	1.0662	1.02814	0.980371	NO	1.08742	0.0317985	NO
P35293	19330	Rab18	7	28.6	0.942098	0.889279	0.952293	0.93511	0.949056	1.02656	1.06489	1.04057	1.06882	1.0563	0.957829	1.04789	1.07394	1.0203	0.975073	NO	1.08723	0.010625	NO
Q9JIG8	54637	Praf2	1	6.2	0.885443	0.949927	0.919317	1.04	0.866293	1.07485	1.02085	1.06773	1.0669	1.04273	0.880624	1.01025	1.07719	1.08122	1.01669	NO	1.08689	0.125912	NO
P05064	11674	Aldoa	2	94.2	0.943808	0.959575	0.89395	1.06857	0.882198	0.980108	1.00312	0.975616	1.09075	1.04538	0.970483	1.08855	1.01448	1.07416	1.00926	NO	1.08611	0.0733507	NO
Q80TN4	214063	Dnajc16	3	5.6	0.840793	0.859658	1.0002	0.986523	0.834031	1.11067	1.16477	1.09925	1.1152	1.07946	0.954607	1.00666	1.01723	0.99663	0.93432	NO	1.08587	0.0882126	NO
E9PYI4	629499	Mroh8	16	15.1	0.922918	0.896732	0.942005	0.989562	0.92584	1.07235	1.01621	1.0087	1.06802	1.07963	0.93039	1.03492	1.05127	1.05539	1.00606	NO	1.08573	0.0199078	NO
Q8R1V4	103694	Tmed4	7	38.3	0.949575	0.841961	0.915874	0.916621	0.925408	1.14617	1.07553	1.06127	1.10204	1.1264	0.973386	0.961486	1.12659	0.965127	0.912555	NO	1.08566	0.090673	NO
A0A087WQE6	67923	Eloc	5	70.5	0.981979	0.869328	0.980679	0.959034	0.960252	1.0109	1.0533	1.02304	1.05114	0.952885	0.987367	1.04874	1.07493	1.00053	1.04589	NO	1.08549	0.0152229	NO
O08915	11632	Aip	6	21.5	0.956	0.956274	0.943009	1.01514	0.946133	0.94849	1.03438	1.01344	0.971128	0.98812	0.982474	1.08585	1.05428	1.05203	1.05324	NO	1.0854	0.00509241	NO
Q9DBE8	56737	Alg2	6	14.5	0.886838	0.814375	0.914339	0.875471	0.863624	1.24678	1.15311	1.08896	1.21829	1.2118	0.819678	0.942912	0.978734	1.00539	0.979693	NO	1.08537	0.0781094	NO
Q99J56	67819	Derl1	2	7.6	0.837497	0.883526	0.860832	0.923971	0.914161	1.16115	1.13472	1.20209	1.09222	1.19367	0.860266	1.03574	0.96036	0.960624	0.979168	NO	1.08511	0.0498607	NO
Q8VCN5	107869	Cth	1	2.8	0.979704	0.889722	0.849545	0.929933	1.00822	0.939694	1.0632	1.07891	1.23925	0.968941	0.983882	0.966133	1.02884	1.0025	1.07152	NO	1.08498	0.0496624	NO
D3YZ86	74760	Rab3il1	7	23	0.933324	0.883746	1.06624	0.924369	0.91951	1.03268	1.11093	0.95341	1.01305	1.03401	0.998271	1.00062	1.11492	1.01889	0.996039	NO	1.08494	0.0715558	NO
Q9JHJ7	57256	Prss21	12	35.5	0.911064	0.889525	0.947093	0.967417	0.949045	1.06381	1.02767	1.05989	1.03394	1.09054	0.903429	1.06101	1.06735	1.04028	0.987937	NO	1.08487	0.0464667	NO
O70551	20815	Srpk1	7	19.4	0.992059	0.991079	0.973748	1.01519	1.0057	0.91619	0.936814	0.911054	0.97418	0.884157	1.04676	1.11357	1.12227	1.05965	1.05758	kinase	1.08479	0.00119194	NO
G5E8L9	78258	Mroh9	6	6.5	0.905847	0.926822	0.960879	0.98268	1.01198	0.977065	1.00798	1.04706	0.945089	1.04214	0.94978	1.13387	1.07451	1.06328	0.97102	NO	1.08443	0.0727734	NO
A0A140LIV7	102638514	Gm35060	8	24.7	0.97055	0.879988	1.03101	0.958552	0.912525	1.08151	1.05511	0.915169	1.08989	0.95201	0.968685	0.98753	1.12686	0.993732	1.07687	NO	1.08439	0.0791585	NO
D3YTR3	237400	Mex3d	7	22.7	0.91036	0.935238	0.982639	0.977974	0.953187	1.02524	1.0385	1.0047	0.998027	1.01547	0.960916	1.07328	1.05396	1.07063	0.99988	NO	1.08389	0.0149827	NO
Q8BV84	109314	Prr9	1	6.9	1.02108	0.877734	0.873572	1.04806	0.942752	1.06987	1.03739	0.946309	1.15887	0.861586	1.03955	1.01841	1.05525	1.09271	0.956848	NO	1.08389	0.0958514	NO
P53395	13171	Dbt	13	31.7	0.899784	0.865283	0.898788	0.916273	0.901655	1.1421	1.12269	1.09854	1.16602	1.1317	0.90796	0.985802	1.0229	0.985636	0.954877	NO	1.08376	0.0071278	NO
A0A1B0GT45	105243794	Gm39566	56	47.2	0.888316	0.866457	0.936241	1.17855	0.882164	1.29983	0.945591	0.92422	1.03253	0.898801	0.980106	1.05287	1.06549	1.00886	1.03996	NO	1.08325	0.225647	NO
O35215	13202	Ddt	4	99.2	1.07694	0.906823	1.06655	0.968596	0.949948	0.99158	1.0148	0.857685	0.956335	0.8285	1.0775	1.03247	1.19019	0.990368	1.09172	NO	1.0832	0.118945	NO
Q9D2H8	78919	Fndc8	22	62.3	1.00467	0.893918	1.0186	0.961922	0.946787	1.01564	1.02144	0.942339	1.03597	0.93157	1.00842	1.03032	1.13848	0.997129	1.0528	NO	1.08314	0.0436253	NO
Q9CR86	52502	Carhsp1	6	34.5	0.955439	0.932153	0.95805	1.03452	0.969933	0.970915	0.972664	0.983229	0.976305	0.995087	0.959727	1.1074	1.08655	1.06049	1.03754	NO	1.0828	0.0313064	NO
Q8C6P8	22715	Zfp57	1	2.4	0.930778	0.845996	0.925483	1.097	0.973504	0.982512	1.03017	0.99931	1.09973	0.948794	0.977217	1.09627	0.985738	1.05482	1.05269	NO	1.08254	0.1317	NO
Q8R0J2	24070	Mpdu1	3	15.4	0.84998	0.877572	0.969829	0.862392	0.888093	1.14625	1.28577	0.984037	1.239	1.08325	0.935228	0.910931	1.07092	0.955338	0.941413	NO	1.08228	0.0701044	NO
B2RXT3	239017	Ogdhl	29	41.1	0.936142	0.912636	0.956501	0.97625	0.956551	1.03514	1.02946	1.02189	1.02651	1.02118	0.948073	1.09013	1.07774	1.0354	0.976402	NO	1.08224	0.030819	NO
Q8BG32	69077	Psmd11	23	50	0.940693	0.92629	0.963248	0.993819	0.948302	1.0147	1.00963	1.0185	0.986392	1.03381	0.947441	1.09989	1.09953	1.00057	1.01719	NO	1.0822	0.0386842	NO
P49443	19042	Ppm1a	15	44	0.933177	0.926853	0.971757	1.00333	0.965482	1.00759	1.00367	1.01048	0.998768	0.985875	0.957688	1.08951	1.09412	1.04799	1.00372	phosphatase	1.08174	0.0287289	NO
Q9CYW4	72748	Hdhd3	12	40.6	0.906281	0.928344	0.927188	1.00642	0.950686	1.01341	1.02284	1.07261	0.994119	1.07363	0.930287	1.11383	1.05101	1.03783	0.971501	NO	1.0817	0.0664669	NO
Q8K2T1	67824	Nmral1	11	35.9	0.944392	0.894472	0.931533	0.992706	0.956644	1.03065	1.00906	1.05913	1.0425	1.03434	0.928865	1.05608	1.07364	1.04328	1.00271	NO	1.08154	0.0350805	NO
Q80W47	74781	Wipi2	3	5.8	0.887473	0.924106	0.919868	0.971863	0.918781	1.071	1.08862	1.06002	1.07998	1.07959	0.94075	1.00509	1.04873	1.02224	0.981899	NO	1.08148	0.0108108	NO
Q61102	11306	Abcb7	16	20.1	0.933505	0.89854	0.939125	0.95428	0.92448	1.06786	1.04561	1.06894	1.08534	1.05486	0.920337	1.02501	1.03602	1.06377	0.982321	NO	1.08119	0.0220366	NO
Q02248	12387	Ctnnb1	6	12	0.801406	0.845689	0.816344	0.942629	0.801168	1.22286	1.21493	1.20745	1.3739	1.22562	0.861157	0.947967	0.918951	0.929976	0.889954	NO	1.081	0.0570202	NO
O35465	14232	Fkbp8	4	12.2	0.96708	0.942074	0.949943	0.980907	0.932218	1.03496	1.03599	0.977009	1.09424	0.9281	0.946854	1.05828	1.10837	1.00319	1.04077	NO	1.08073	0.0267902	NO
Q99LB2	28200	Dhrs4	23	74.2	0.888253	0.90251	0.998246	0.966791	0.930365	1.05061	1.05434	1.07098	0.998703	1.07513	0.918651	1.10381	1.03096	1.03354	0.977104	NO	1.08064	0.0755696	NO
A0A1W2P7K6	216363	Rab3ip	2	8.5	0.884255	0.952303	0.893534	0.966001	0.917199	1.15932	0.958342	0.896725	1.32612	1.06093	0.79728	0.9579	0.938016	1.14466	1.14741	NO	1.08063	0.310502	NO
P27046	17158	Man2a1	3	2.7	0.898257	0.981729	0.942112	1.07328	0.965571	0.987737	0.944073	1.07365	0.909333	0.971675	0.973909	1.1533	1.0634	1.10671	0.955258	NO	1.08057	0.139391	NO
Q8VCM5	68350	Mul1	2	4.5	0.912782	0.942832	0.961681	0.951627	0.904122	1.04693	1.0656	1.007	1.17068	0.98892	0.979203	1.0631	1.07246	0.999109	0.933948	NO	1.0802	0.0295047	NO
Q9D8S4	104444	Rexo2	5	18.1	0.986078	0.898059	0.917681	0.963863	1.01131	1.02616	0.988671	1.03492	0.969609	1.04417	0.915228	1.11453	1.0495	1.05013	1.03009	NO	1.08007	0.0833936	NO
Q3TYT1	12850	Coq7	3	8.6	0.940038	0.907058	0.832397	0.955788	0.98911	0.983656	1.07966	1.08327	1.23984	0.994649	0.916855	1.06201	0.991004	1.06027	0.964403	NO	1.08004	0.0919361	NO
F6QKK2	68724	Arl8a	1	41.8	0.923531	0.890836	0.843338	0.984915	1.01836	1.01285	1.01252	1.14522	0.983934	1.15087	0.825411	1.11967	1.08603	1.0627	0.939813	NO	1.07995	0.270875	NO
Q9CQN7	107733	Mrpl41	1	11.1	0.868298	0.947276	0.847275	1.00694	0.981887	1.13772	0.924828	1.15216	1.02885	1.08345	0.841281	1.10252	1.08619	0.944762	1.04656	NO	1.07947	0.239926	NO
D3Z061	231380	Uba6	20	20.6	0.963923	0.998834	0.961336	1.03841	0.999594	0.91831	0.915235	0.934472	1.00133	0.912363	1.00349	1.12836	1.09699	1.08485	1.0425	NO	1.07942	0.0162566	NO
A0A668KLV1	54725	Cadm1	2	7.8	0.946611	0.784182	0.764992	0.851415	0.855116	2.22795	1.09938	1.26091	0.814543	0.859434	0.73703	0.980947	0.832637	1.29319	0.691659	NO	1.07928	0.572062	NO
O08586	19211	Pten	2	4	0.984609	1.0242	0.745051	1.11891	1.03705	0.83437	0.878887	0.946788	1.25007	0.88204	1.05301	1.11092	1.00723	0.958515	1.16837	phosphatase	1.07907	0.319808	NO
Q80WG7	28105	Trim36	17	26.6	0.952612	0.951874	0.954408	0.994459	0.968914	1.00192	1.00039	0.976751	1.04978	0.945512	1.00707	1.06515	1.05642	1.03911	1.03562	NO	1.07903	0.000356678	NO
Q99JT9	104923	Adi1	1	7.3	0.862794	0.932772	0.93529	0.990162	0.899071	1.17006	0.980206	1.14059	1.08429	1.02158	0.884938	1.13504	0.947191	1.05064	0.965387	NO	1.07859	0.172167	NO
G3UW99	74307	1700092M07Rik	10	44.2	0.958477	0.974962	1.02591	1.01015	0.968395	0.953676	1.00413	0.960424	0.894349	0.92365	1.06509	1.13804	1.07627	1.0664	0.980079	NO	1.07857	0.0254103	NO
Q9D593	74915	Atp6v1e2	9	46.9	0.958576	0.923474	0.976099	0.970665	0.950535	1.04009	1.01641	0.988188	1.0346	0.986636	0.952088	1.0549	1.10165	1.04525	1.00083	NO	1.07854	0.0240325	NO
A0A571BE33	70853	Vwa3b	4	9.7	0.916565	0.909151	1.01712	0.968616	0.969451	0.996331	1.01287	1.00052	1.01334	1.03968	0.936018	1.06232	1.08548	1.05112	1.02141	NO	1.07853	0.0503656	NO
Q9CQ26	70527	Stambp	3	9.9	0.96337	0.942733	0.959798	0.945163	0.936995	1.03976	1.03061	1.01847	1.01227	1.0301	0.937048	1.0531	1.06702	1.06987	0.993696	NO	1.07849	0.0218952	NO
O08523	21683	Tecta	2	1.3	0.918661	1.04851	0.900793	1.02113	0.929992	1.00487	0.983448	0.9942	1.02728	0.974377	0.955269	1.08006	1.03157	1.07144	1.05841	NO	1.07837	0.0773115	NO
Q9DB20	28080	Atp5o	11	72.8	0.927799	0.884149	0.968118	0.96202	0.954921	1.0544	1.05504	1.04084	1.03019	1.05777	0.93417	1.07087	1.07779	1.02	0.961929	NO	1.07829	0.0537236	NO
Q9D358	11431	Acp1	2	39.9	0.969614	0.972083	0.987464	1.01064	1.01865	0.946566	0.938577	0.963852	0.929668	0.918112	1.00228	1.13977	1.14616	1.04474	1.01182	phosphatase	1.07791	0.0452089	NO
B1AVH5	107684	Coro2a	5	8.7	0.908965	0.896995	0.868337	0.989095	0.947129	1.00635	1.06887	1.15752	1.12351	1.06359	0.926357	1.10316	0.988743	1.00304	0.948326	NO	1.07789	0.0887534	NO
Q5NBV0	237831	Slc13a5	9	16.7	0.954351	0.920173	0.966553	0.971346	0.977872	1.01509	1.01698	1.01076	0.993848	1.01044	0.934636	1.09949	1.08588	1.02051	1.02208	NO	1.07772	0.0432018	NO
D3Z0B9	69748	Aldh16a1	9	12.7	0.924784	0.933611	0.881911	1.05575	1.02138	0.970736	0.91452	0.987392	1.09111	1.02763	0.900826	1.03132	1.0407	1.08976	1.12856	NO	1.07758	0.175785	NO
Q8JZU2	13358	Slc25a1	14	40.2	0.906343	0.887514	0.916653	0.984099	0.949212	1.04871	1.07843	1.12332	1.01261	1.08906	0.897522	1.08483	1.0377	1.01917	0.964829	NO	1.07757	0.0833911	NO
Q8K370	71985	Acad10	26	39.4	0.931788	0.9097	0.963938	0.973479	0.95113	1.03793	1.04307	1.04072	1.02425	1.02726	0.937734	1.06253	1.07189	1.02798	0.99659	NO	1.07752	0.026105	NO
Q9CPQ8	27425	Atp5l	7	55.3	0.936169	0.924073	0.937399	0.960155	0.990775	1.03603	1.05014	1.00469	1.03603	1.00863	0.956797	1.06347	1.07111	1.04324	0.981288	NO	1.07736	0.0214158	NO
Q3UFY7	68106	Nt5c3b	8	32	0.915808	0.924611	0.905554	0.9681	1.00708	0.979096	1.10134	1.047	0.997358	1.06779	0.905024	1.10783	1.05218	0.997446	1.02379	NO	1.07733	0.0945328	NO
Q4VBE8	216156	Wdr18	4	11.1	0.948424	0.985656	0.971048	0.988353	0.990151	0.958462	0.956589	0.944378	1.00094	0.99547	0.983409	1.11046	1.12807	1.05315	0.985432	NO	1.07718	0.0425268	NO
A0A5F8MPP5	631584	Catspere1	18	20.9	0.932996	0.926995	0.945405	1.00366	0.984612	1.00302	0.97867	1.01496	1.01782	1.02836	0.92315	1.08045	1.07538	1.0558	1.02871	NO	1.07715	0.0526884	NO
Q9JK42	18604	Pdk2	5	21.1	0.898018	0.812846	0.925747	0.907579	0.914602	1.14061	1.12556	1.14302	1.1585	1.17077	0.904907	0.953533	1.00949	0.948056	0.986777	kinase	1.07714	0.0342754	NO
P12970	27176	Rpl7a	17	56	0.933685	0.943448	0.983575	1.01217	1.00087	0.949444	0.977733	1.03485	0.923231	0.991493	0.970276	1.15953	1.06798	1.06967	0.982038	NO	1.0771	0.0817176	NO
Q9DBG7	67398	Srpr	14	26.7	0.936117	0.954755	0.933044	0.998179	0.953296	1.01933	1.00579	0.98921	1.03662	1.03036	0.947907	1.06125	1.04711	1.06643	1.02061	NO	1.07704	0.0173603	NO
Q9D9L5	73353	Actrt2	24	44.8	0.949639	0.954387	0.992648	1.0067	1.02005	0.966835	0.967211	0.94957	0.946103	0.944237	0.973239	1.13536	1.12951	1.05175	1.01275	NO	1.07702	0.0611921	NO
Q6NSU3	76485	Glt8d1	1	4.9	0.885634	0.848423	0.973881	0.957132	0.913996	1.15622	0.997661	1.08678	1.06355	1.18688	0.859405	1.0133	1.01291	1.04917	0.995054	NO	1.0766	0.118042	NO
Q9Z2I0	56384	Letm1	33	50.1	0.929156	0.905229	0.907622	0.9966	0.982075	1.00533	1.05115	1.07868	1.02523	1.0368	0.928902	1.10573	1.03668	0.989253	1.02157	NO	1.07657	0.0707134	NO
Q8R1X6	229285	Spg20	14	23.4	0.892592	0.918583	0.975608	0.97919	0.97462	1.03809	1.02007	1.01313	1.0533	1.03247	0.923566	1.06002	1.08352	1.04916	0.986075	NO	1.07631	0.0669271	NO
Q9D5T0	67979	Atad1	6	20.5	0.965927	0.911271	0.909105	1.01383	0.927822	1.00852	1.05415	0.990729	1.16919	0.960874	1.00347	0.988306	1.08942	0.957935	1.04946	NO	1.07628	0.0459818	NO
Q9DCX2	71679	Atp5h	20	85.1	0.897459	0.911669	0.957482	0.976233	0.965113	1.04309	1.02649	1.0543	0.994258	1.10763	0.919886	1.08492	1.00966	1.06634	0.985456	NO	1.07611	0.0641949	NO
S4R2T8	13383	Dlg1	2	4.3	0.84477	0.801205	1.09214	1.00355	0.764725	1.13279	1.19475	1.11254	1.15701	1.04822	0.992751	1.00139	1.044	0.907329	0.902807	NO	1.07587	0.348184	NO
Q6KCD5	71175	Nipbl	2	0.9	0.864194	0.997538	1.04186	1.01864	0.858838	1.04549	1.00117	0.949161	1.08644	0.993703	0.959322	0.986501	1.1619	1.07206	0.963178	NO	1.07569	0.227757	NO
P70295	11993	Aup1	5	10	0.874101	0.828812	0.847999	0.866659	0.866382	1.2202	1.1879	1.221	1.22178	1.25696	0.805181	0.969733	0.955599	0.977008	0.900675	NO	1.07569	0.0855944	NO
O08716	21884	Fabp9	2	90.2	0.934923	0.932951	0.924048	0.961275	0.952013	1.00681	1.09817	1.06782	1.06142	1.00029	0.94293	1.04511	1.06698	1.04643	0.958825	NO	1.07546	0.0270299	NO
A0A2R8VHQ8	19245	Ptp4a3	1	34.3	1.06136	0.945036	0.924075	1.01958	0.864072	1.06333	1.00142	0.963414	1.02818	0.953018	1.07592	1.03222	1.04349	0.990684	1.03419	NO	1.07528	0.0897879	NO
G3UZJ5	13001	Csnk2b	1	51.9	1.01332	0.910264	1.01922	0.971053	1.03442	0.986607	0.980668	0.899101	0.918385	0.946346	0.989517	1.12087	1.1071	1.09063	1.01249	NO	1.07524	0.0642109	NO
A0A0A6YW28	22258	Usp4	20	29.8	1.00778	0.975035	1.01304	1.0137	1.01397	0.896863	0.93833	0.898618	0.932574	0.909577	1.02283	1.14334	1.11365	1.06612	1.05457	NO	1.07504	0.0107008	NO
P54923	11544	Adprh	8	34.5	0.951972	0.982825	0.8915	1.03205	0.996284	0.920327	0.983547	1.01254	1.00364	1.00674	0.96259	1.08277	1.08703	1.05152	1.03468	NO	1.07497	0.056316	NO
O35409	53320	Folh1	4	6	0.894798	0.859299	0.849403	1.01172	0.957562	1.11262	1.01399	1.10763	1.06785	1.20959	0.837932	1.02591	1.00026	1.03136	1.02009	NO	1.07496	0.190205	NO
Q8BMS4	230027	Coq3	3	13	0.817446	0.921094	0.947347	1.02051	0.971132	1.04874	1.04306	1.08512	1.07894	1.0387	0.908666	1.04487	1.09318	1.04701	0.934179	NO	1.07491	0.19132	NO
Q8R3V2	231872	Aimp2	3	11.1	1.07267	0.945052	1.00865	0.988375	0.983598	0.969437	0.966755	0.923517	0.854385	0.915305	0.990134	1.11047	1.14658	1.08323	1.04184	NO	1.0748	0.0608442	NO
E9Q557	109620	Dsp	13	4.8	0.852995	0.883879	0.900597	0.85424	0.82527	1.20008	1.27314	1.17536	1.19743	1.19728	0.90669	0.98291	0.982176	0.89428	0.873669	NO	1.07476	0.0402633	NO
A2CG24	407788	BC051142	9	37.2	0.871687	0.926137	0.97775	0.981166	0.924456	1.0517	1.09837	1.13432	0.961615	1.0424	0.948265	1.11225	1.01927	1.02001	0.930605	NO	1.0746	0.103117	NO
Q9D832	67035	Dnajb4	15	46.9	0.98578	0.951889	0.95452	0.994085	1.00946	0.983046	0.97438	0.976495	0.963083	0.946421	0.964475	1.07064	1.11314	1.06625	1.04634	NO	1.07458	0.0266391	NO
P35290	19336	Rab24	4	18.7	0.884026	0.889883	1.00315	0.928445	0.885518	1.04904	1.13638	1.07863	1.11821	1.09457	0.887512	1.05015	1.03423	1.01265	0.947593	NO	1.0743	0.109321	NO
Q9CQT7	28075	Desi1	4	25	0.941451	0.887483	1.06083	0.939958	0.89854	1.06578	1.08217	0.98717	1.05749	1.00018	0.963386	0.995099	1.10599	0.97654	1.03794	NO	1.07417	0.118896	NO
G3UZR0	51793	Ddah2	2	12.7	0.892867	0.886476	1.01543	0.932795	1.01792	0.965325	1.01343	1.15919	0.898443	1.1211	0.98977	1.26985	0.970869	1.02441	0.842107	NO	1.07407	0.378806	NO
Q7M759	226016	Abhd17b	7	37.2	1.00153	0.926767	0.950498	0.985626	0.922174	1.06209	0.996258	1.00187	1.0717	0.940631	0.949562	1.01871	1.08897	1.0535	1.03011	NO	1.07401	0.034798	NO
P98200	50769	Atp8a2	17	15.8	0.921927	0.941835	0.947465	0.986254	0.941268	1.02101	1.03708	1.04409	1.03177	1.04062	0.946039	1.05585	1.07578	1.03288	0.976131	NO	1.07342	0.0308263	NO
Q8C3X8	105847	Lmf2	3	5.7	0.894074	0.866726	0.952433	0.913657	0.858072	1.12701	1.13261	1.1619	1.21072	1.07026	0.907998	0.999697	0.949493	0.98078	0.974567	NO	1.07304	0.0224897	NO
Q3V0U0	78459	1700057G04Rik	3	8.6	0.945976	0.949582	0.899466	0.988514	0.950316	0.999393	0.99542	1.02934	1.10959	1.0533	0.975129	1.05061	1.01119	1.03246	1.00972	NO	1.07293	0.00660265	NO
E9PW47	72199	Mms19	1	2.5	1.04829	0.939893	0.92403	0.924703	1.02304	1.03667	1.01164	0.98235	0.934844	0.960722	1.01967	1.12525	1.13534	1.00966	0.923904	NO	1.07281	0.174556	NO
P17665	12867	Cox7c	3	31.7	0.985411	0.923794	0.978021	0.961423	0.94727	0.984842	1.03867	1.0389	0.986718	1.01042	0.947213	1.06436	1.06857	1.02509	1.0393	NO	1.07269	0.0218705	NO
F8WI14	13601	Ecm1	2	3.8	0.97319	0.88098	0.890903	0.901239	0.924316	1.05173	1.09465	1.0508	1.24646	1.08335	0.950413	0.973252	0.98736	0.997157	0.994188	NO	1.07258	0.00717884	NO
Q3TTI8	71149	Tex52	9	31.5	0.928732	0.94466	0.958179	0.961797	0.941615	1.03869	1.05649	1.01196	1.09425	0.986087	0.935152	1.04171	1.06592	1.03012	1.00464	NO	1.07235	0.0182004	NO
Q3UIU2	230075	Ndufb6	12	64.1	0.888294	0.950852	0.962197	1.01241	0.916478	1.02941	1.00129	1.04416	1.04518	1.07931	0.929356	1.06343	1.05288	1.02591	0.99884	NO	1.07192	0.065708	NO
F6R9F0	233064	Wdr62	4	4.9	0.951653	0.956394	0.893422	1.03301	0.962273	0.968911	0.98285	1.00722	1.09531	1.00741	0.965971	1.08479	1.02704	1.03197	1.03178	NO	1.07188	0.0453458	NO
Q9D0M3	66445	Cyc1	15	47.1	0.988003	0.938135	1.059	0.96391	0.86081	1.05126	1.0444	0.956642	1.08646	0.895939	1.00402	1.03006	1.11573	0.982754	1.02286	NO	1.07185	0.118257	NO
Q8K1J6	70047	Trnt1	10	23.5	0.960865	0.929016	1.00461	0.982221	0.980891	0.993083	1.00638	0.978083	0.983699	0.975422	0.946603	1.0859	1.06646	1.0624	1.04437	NO	1.07167	0.0357828	NO
Q9CZW4	74205	Acsl3	13	26.2	0.954024	0.914513	0.99501	1.00348	0.944494	1.00524	1.02955	0.996584	1.05104	0.949787	0.985061	1.03764	1.10958	1.00022	1.02379	NO	1.07165	0.0348281	NO
Q8BU31	72065	Rap2c	1	33.3	1.01499	0.864212	0.969811	0.898186	1.03304	0.970675	1.00551	1.16797	1.01081	0.942213	1.00627	1.06957	1.07674	1.04597	0.924019	NO	1.07162	0.150199	NO
Q99K78	103236	Csnk1g2	1	55.2	1.05151	0.919791	0.820442	0.926865	1.02545	0.896792	1.29161	1.10657	0.935786	0.942058	0.978195	1.06664	1.06141	0.957078	1.0198	kinase	1.07147	0.185192	NO
Q9Z1Q9	22321	Vars	22	20	0.984636	1.00897	0.986135	1.07865	1.05922	0.86107	0.863222	0.896394	0.887569	0.890877	1.00329	1.15256	1.12031	1.12789	1.07921	NO	1.07145	0.0545131	NO
O54692	26951	Zw10	6	9	0.931654	0.957317	1.01513	1.01715	0.965489	0.929898	0.996353	1.02526	0.911393	1.01567	0.930371	1.14378	1.04498	1.10272	1.01283	NO	1.0712	0.124483	NO
P51863	11972	Atp6v0d1	10	28.8	0.898301	0.914883	0.975299	0.973094	0.952984	1.04498	1.01252	1.04542	1.0777	1.05468	0.916735	1.02822	1.05159	1.03616	1.01746	NO	1.07118	0.0467959	NO
Q7M6Y5	234964	Deup1	6	13.1	0.940954	0.931503	0.936183	0.993525	0.937804	0.985243	1.0632	1.001	1.07526	1.05825	0.928622	1.06059	1.04006	1.01666	1.03115	NO	1.07112	0.0298225	NO
Q9D9Q0	73314	Lrrc69	10	30	0.913643	0.9455	0.924608	1.04575	0.948748	1.00495	0.995754	1.03886	1.01532	1.05004	0.930377	1.0847	1.05339	1.05178	0.996586	NO	1.07086	0.0962767	NO
P51569	11605	Gla	5	15	0.97283	0.977566	0.940339	1.03251	1.02946	0.945432	0.919205	0.978839	0.962644	0.938404	1.01372	1.06124	1.10137	1.06164	1.0648	NO	1.07068	0.0145168	NO
P47955	56040	Rplp1	2	51.8	0.924951	0.920421	0.964153	1.0064	0.948423	1.00681	1.03111	1.02996	1.00723	1.05952	0.920339	1.0428	1.09386	1.02526	1.01876	NO	1.07067	0.0701437	NO
Q8BHA3	328092	Dtd2	3	24.4	0.924841	0.917724	0.988769	0.980273	0.995419	1.04124	0.967399	0.982565	1.04777	1.00783	0.993229	1.03753	1.04292	1.02656	1.04593	NO	1.07055	0.00762618	NO
O70291	14772	Grk4	10	27.2	0.892572	0.931777	0.921526	0.989361	0.98745	1.0181	1.04413	1.10093	0.990171	1.06876	0.884993	1.11298	1.03067	1.05561	0.970965	kinase	1.07041	0.163117	NO
C6KI89	76718	Catsperg2	8	22.4	0.975644	0.929138	1.00642	0.980749	0.956368	1.01249	1.01555	0.941155	1.06487	0.928617	1.02604	1.01767	1.12277	0.992072	1.03045	NO	1.07027	0.0293218	NO
A0A0R4J1C5	246782	Atpaf2	2	7.4	0.887333	0.929026	0.949705	0.937036	0.925939	1.09906	1.08757	1.04312	1.07276	1.11453	0.979627	0.972629	1.02858	0.996151	0.976933	NO	1.07018	0.00217983	NO
Q99LM2	80280	Cdk5rap3	6	12.5	0.938848	0.973328	0.969007	1.02095	0.959554	0.994799	0.957123	0.985572	1.03837	0.960499	0.970177	1.06975	1.06417	1.04593	1.05192	NO	1.06999	0.0166566	NO
P02468	226519	Lamc1	6	4.8	0.970951	0.87327	0.908744	1.00572	1.02084	1.02013	1.0504	1.00757	1.07722	0.951659	0.980519	1.03836	1.04182	1.00847	1.04434	NO	1.06988	0.062291	NO
Q61112	20318	Sdf4	6	14.4	0.982039	0.924749	0.773071	1.09588	1.00886	0.899851	0.974731	1.01517	1.29153	0.915459	1.00316	1.0851	0.953177	1.01709	1.06014	NO	1.06982	0.284995	NO
A0A0J9YUZ4	15289	Hmgb1	12	49.8	1.03932	0.854265	1.10739	0.903681	0.84723	1.07659	1.15095	0.850181	1.22586	0.861418	1.05646	0.911731	1.15452	0.881206	1.0792	NO	1.0697	0.394665	NO
Q3V132	73333	Slc25a31	28	63.1	0.954771	0.913279	0.980826	0.972621	0.956509	1.01701	1.01764	1.0024	1.04986	1.02534	0.93379	1.05092	1.08249	1.00896	1.03358	NO	1.06943	0.0432541	NO
Q8VCU0	68737	Angel1	3	6.7	0.977674	0.959608	0.967937	1.00713	0.942505	0.993888	1.01757	0.976773	0.953586	1.01182	0.971997	1.02044	1.10294	1.06761	1.02853	NO	1.06935	0.0257664	NO
Q8K1M6	74006	Dnm1l	6	9.4	0.956202	0.953028	0.9648	0.994932	0.968577	0.970063	1.019	0.977737	1.04097	0.982277	0.949854	1.05781	1.07677	1.04612	1.04186	NO	1.06922	0.0203709	NO
Q8BXA5	218335	Clptm1l	1	3	1.24722	0.981584	0.796732	0.709324	1.13866	0.748731	1.10977	0.876432	0.963309	1.2184	1.16743	1.20529	1.00907	1.02591	0.802137	NO	1.06901	0.600563	NO
P08752	14678	Gnai2	3	19.4	0.928658	0.876069	0.927757	0.935706	0.93226	1.10675	1.13979	1.05028	1.1443	1.04155	0.921061	0.993072	1.04903	0.965818	0.987903	NO	1.06878	0.0275388	NO
P63073	13684	Eif4e	7	24.9	0.949256	0.971621	0.948782	1.00929	1.01612	0.938849	0.977813	1.00493	0.967439	0.98474	0.936856	1.11771	1.07722	1.08822	1.01114	NO	1.06866	0.0947694	NO
A0A0A6YXS4	23918	Impdh2	2	12.9	0.963635	0.959445	0.9883	0.979539	0.990966	0.930581	0.957255	0.977825	1.0303	1.00535	0.985634	1.04182	1.05544	1.07029	1.06363	NO	1.06861	0.0036083	NO
A2AFS9	67944	Tex13a	15	45.4	0.94599	0.947136	0.965944	1.01598	0.926701	1.00579	1.02032	1.04228	1.01648	0.982564	0.971119	1.06662	1.07562	1.02674	0.990715	NO	1.06853	0.0325881	NO
P00848	17705	mt-Atp6	1	4	0.985059	0.883997	0.965732	0.976509	0.934559	1.05221	1.023	0.904277	1.2975	0.906504	0.985861	0.921288	1.18893	0.898043	1.07653	NO	1.06844	0.28441	NO
E9PVS5	76614	Immt	1	70.7	0.93645	1.01062	0.98046	0.912987	0.992947	1.04411	1.1294	0.903183	1.05745	0.868288	0.987143	0.93538	1.16968	1.17328	0.898625	NO	1.06841	0.310637	NO
Q61908	105886298	Cmc4	4	41.2	0.920333	0.976813	1.08991	1.05784	0.934579	0.953803	0.973371	1.0061	0.870235	0.897614	1.02786	1.24102	0.999691	1.05567	0.995163	NO	1.06827	0.264107	NO
Q91VK1	66912	Bzw2	1	2.4	0.93838	0.933281	0.926154	1.04007	0.939848	0.972219	0.958815	1.07804	1.12054	0.988791	0.928916	1.06452	1.01237	1.06365	1.03439	NO	1.06826	0.0818076	NO
Q8C5U0	227998	4933409G03Rik	1	5.9	1.0439	0.762367	0.842671	1.16838	0.954506	0.965141	0.98641	0.994993	1.18163	1.00253	0.971894	0.979375	1.40276	0.837688	0.905765	NO	1.06825	0.609256	NO
A0A1L1SU24	66163	Mrpl4	3	23.8	0.767371	0.994043	0.850111	1.08449	0.918283	1.0074	0.980506	1.19358	0.986333	1.28901	0.816481	1.1489	0.905596	1.1421	0.915794	NO	1.06817	0.490652	NO
Q8JZZ5	56305	Pitpnb	3	23.2	0.768692	1.01754	1.07973	1.08669	0.739888	0.994153	1.10032	1.03174	1.06053	1.10858	0.870071	1.06809	1.08711	1.06101	0.925862	NO	1.06811	0.488114	NO
Q9Z1W9	53416	Stk39	2	9.9	1.09443	0.861427	1.11701	0.908816	0.893903	1.07236	1.05405	0.809716	1.15348	0.827603	1.05322	0.886515	1.19697	0.925728	1.14479	kinase	1.06802	0.435677	NO
Q8BPS4	58245	Gpr180	1	2	0.856964	0.86194	0.887755	0.865684	0.889036	1.10728	1.16571	1.2805	1.15231	1.27591	0.905736	1.0456	0.909086	0.914801	0.881695	NO	1.06776	0.0832333	NO
A0A0A6YXI2	21884	Fabp9	2	86.6	0.934992	0.917411	0.943564	0.958906	0.972883	1.04834	1.03906	1.04719	1.01443	1.07618	0.91763	1.07596	1.03922	1.04381	0.970426	NO	1.06754	0.0676209	NO
Q9D023	70456	Mpc2	10	60.6	0.924825	0.94183	0.97593	1.00805	0.910788	1.04358	1.00925	0.992935	1.08513	1.02503	0.950252	1.02137	1.05703	1.04418	1.00983	NO	1.06747	0.0364545	NO
A0A1W2P817	103236	Csnk1g2	2	66.7	0.972576	0.962729	0.936494	1.01894	0.989827	0.990905	1.00564	0.959207	0.986161	0.967832	0.999962	1.07644	1.07148	1.06595	0.995865	NO	1.06744	0.0199051	NO
Q9D9M5	73373	Phospho2	7	29	0.946387	0.931477	0.96557	0.973656	0.966086	1.00784	1.02206	1.00035	1.04262	1.03895	0.905355	1.05948	1.06756	1.06005	1.01257	NO	1.06729	0.0750966	NO
Q3V0M1	380882	Gm906	2	29.7	0.944144	0.916658	0.953062	0.974159	0.961381	1.01378	1.04834	1.04885	1.06412	1.00666	0.952719	1.0549	1.04787	1.00739	1.00597	NO	1.06726	0.0148948	NO
Q8R3P7	76779	Cluap1	12	30	0.938686	0.906293	0.912215	0.993769	0.935832	1.02866	1.05399	1.07347	1.12177	1.03337	0.976002	0.991343	1.01232	1.02716	0.995124	NO	1.06724	0.007639	NO
Q9D4V6	75266	Tomm20l	4	22.4	0.961136	0.908794	0.989625	0.989185	0.987507	1.02878	0.990464	0.972284	0.945953	1.06522	0.927454	1.07034	1.10745	1.0651	0.990704	NO	1.06716	0.10777	NO
Q5ICG5	216739	Acsl6	34	51.1	0.964663	0.923463	0.995869	0.965397	0.979515	1.01006	1.00279	1.00814	0.987063	1.01009	0.954879	1.05615	1.09725	1.02729	1.0174	NO	1.06711	0.0394174	NO
Q9CX56	57296	Psmd8	10	33.4	0.996753	0.914364	1.00448	0.971008	0.962794	1.01401	1.00713	0.9689	1.01855	0.97026	0.981167	1.05245	1.11328	1.02712	0.997732	NO	1.06647	0.0511482	NO
Q6TEK5	69568	Vkorc1l1	3	16.5	0.898327	0.825841	0.879463	0.873987	0.946536	1.08738	1.23492	1.17907	1.17609	1.18061	0.887374	0.998312	1.01813	0.912501	0.901449	NO	1.06637	0.115074	NO
E9QN69	67708	Pcnx4	3	2.5	0.927486	0.92069	0.947413	1.0154	0.970531	0.958243	1.02628	0.957798	1.15117	1.02855	0.964824	1.0827	1.05365	0.958535	1.03674	NO	1.06586	0.0692188	NO
Q3V061	432613	Trim80	11	24.5	0.938461	0.914888	0.974127	0.959549	0.965789	1.04777	1.05431	1.02208	1.07166	0.985828	0.96869	1.03834	1.06767	0.993702	0.99714	NO	1.0658	0.0162343	NO
Q9WVA2	30058	Timm8a1	4	76.3	0.944372	0.937509	0.985439	0.959709	0.988356	1.01942	1.00525	1.01686	0.984133	1.02742	0.927311	1.11514	1.05121	1.03612	1.00175	NO	1.06565	0.0878493	NO
A2RTF1	271036	Catsperb	33	29.4	0.957405	0.932827	0.971855	0.995311	0.98333	0.99287	1.02474	0.98246	1.00493	0.997219	0.959537	1.07238	1.08035	1.04458	1.00019	NO	1.06535	0.0365243	NO
Q9D9V2	67753	Eqtn	11	43.6	0.923705	0.948082	0.971572	1.01501	0.994486	0.994531	0.963107	1.0389	0.945157	1.03557	0.923572	1.12789	1.05667	1.04714	1.01461	NO	1.06533	0.124597	NO
Q9D1C3	66459	Pyurf	1	18.8	0.918912	0.94922	0.966513	0.971042	0.924534	1.00643	1.03108	1.00681	1.10296	1.08413	0.932464	1.03055	1.08585	1.07609	0.913417	NO	1.06514	0.138818	NO
Q70KF4	76469	Cmya5	2	0.6	1.03533	0.838465	1.04927	0.918551	0.925757	1.08038	1.13641	0.925166	1.08219	0.930836	1.06061	0.933356	1.15641	0.859569	1.0677	NO	1.06508	0.373721	NO
E9Q4M4	66098	Chchd6	1	65.7	1.05117	0.901484	0.953844	1.00627	0.991972	1.02041	0.983846	0.945282	0.952398	0.969453	1.00244	1.10121	1.09364	0.978268	1.0483	NO	1.06506	0.105947	NO
E9QMY8	74918	Iqca	1	33.8	0.905493	0.931287	0.939257	0.993042	0.981745	1.0076	1.01162	1.06992	1.02423	1.07639	0.927333	1.05957	1.04971	1.03672	0.986076	NO	1.06495	0.0700379	NO
Q8R326	66645	Pspc1	5	13.4	1.02331	1.0153	1.04624	1.05192	0.946585	0.923219	0.894248	0.862438	0.944766	0.880199	0.980798	1.01661	1.22261	1.07033	1.12143	NO	1.06461	0.194577	NO
Q9D0K2	67041	Oxct1	22	53.5	0.912747	0.930115	0.95979	0.9923	0.959228	1.0204	1.0521	1.06452	0.988677	1.05896	0.922893	1.11775	1.00728	1.03853	0.974706	NO	1.06457	0.120605	NO
Q3TT92	22240	Dpysl3	6	12	0.93947	0.893681	0.967303	0.965459	0.949031	1.04823	1.08543	1.0656	1.03321	1.03365	0.940683	1.04634	1.03449	1.00969	0.987735	NO	1.06448	0.0296923	NO
Q91YP3	232449	Dera	3	9.4	0.95689	0.965255	1.04364	1.04229	0.930851	0.931256	1.03885	0.939418	0.986099	0.90886	1.10253	1.07609	1.04836	1.02313	1.00647	NO	1.06432	0.0600032	NO
Q8VDS8	71116	Stx18	2	6.3	0.934671	0.917351	0.911857	0.964173	0.996031	1.05793	1.08152	1.01854	1.06026	1.0306	0.911696	1.04746	1.06572	1.00894	0.993248	NO	1.06414	0.0868276	NO
Q8BGD5	78070	Cpt1c	10	14.9	0.929279	0.975991	0.958421	1.02093	0.966759	0.968141	0.998099	1.0109	0.990955	1.01806	0.965471	1.08824	1.06987	1.04505	0.993844	NO	1.06412	0.0532336	NO
Q9R0X4	56360	Acot9	17	67	0.966343	0.910531	1.0116	0.945039	0.913784	1.07054	1.03938	1.00222	1.04709	1.04288	0.934036	1.03848	1.08619	0.973455	1.01842	NO	1.06389	0.0964105	NO
Q9CPQ3	223696	Tomm22	4	33.8	0.932863	0.933918	0.979885	0.989262	0.976896	1.01143	1.05809	0.998092	0.993423	1.00651	0.969179	1.09042	1.06252	1.0297	0.967812	NO	1.06375	0.0554443	NO
A0A0R4J023	11992	Auh	15	41.4	0.907863	0.89643	0.93483	0.979028	0.954467	1.0439	1.08214	1.10889	1.03641	1.08591	0.925531	1.08744	1.01704	0.990077	0.950037	NO	1.06367	0.0997287	NO
Q8CDU4	320118	Fbxl13	9	11	0.948686	0.930792	0.967659	1.00457	0.942816	1.00816	1.02558	1.03392	1.06206	0.975955	0.953889	1.06517	1.05921	1.0149	1.00664	NO	1.06367	0.0341929	NO
P97450	11957	Atp5j	10	62	0.906266	0.882462	0.963585	0.987583	0.956116	1.08601	1.05449	1.05158	0.988966	1.12897	0.873319	1.0524	1.04551	0.99703	1.02572	NO	1.06345	0.156553	NO
A2CF65	17312	Clec10a	1	9.8	0.879315	0.850547	0.995744	0.948009	0.956696	1.10588	0.972953	1.17393	1.13417	1.05942	0.913742	0.933904	1.17218	1.02659	0.876925	NO	1.06328	0.351856	NO
Q9DB34	68953	Chmp2a	4	16.2	0.915484	1.00768	0.918992	1.01281	0.958298	1.02424	0.978439	1.03756	1.02073	1.00806	0.962781	1.08291	1.00787	1.08824	0.975905	NO	1.06325	0.107731	NO
Q8BP92	26611	Rcn2	8	33.1	0.805275	0.913079	0.793366	1.00435	0.906793	1.11483	1.21072	1.19296	1.18629	1.17019	0.938757	0.992702	0.946583	0.908097	0.916008	NO	1.06314	0.216609	NO
D3Z6S9	545527	Erich6	4	8.1	0.958305	0.896049	0.984456	0.978298	0.948097	1.02782	1.0511	0.999978	1.12744	0.962438	0.929201	1.01533	1.08948	1.01854	1.01347	NO	1.06313	0.0786844	NO
Q3TDK6	66049	Rogdi	3	14.6	0.944892	0.95101	0.916179	0.992762	0.986861	0.933282	1.02511	1.02376	1.07938	1.05303	0.988384	1.07349	1.05811	0.983313	0.990437	NO	1.06303	0.0360775	NO
G5E8I2	74446	Slc9b1	13	23.9	0.997706	0.926038	0.999784	0.961353	0.930907	1.01075	1.02685	1.00387	1.03588	0.988164	0.977777	1.03568	1.07723	0.991085	1.03692	NO	1.0629	0.0343232	NO
Q99MD6	232223	Txnrd3	22	34.5	0.940729	0.978852	0.996498	1.03344	1.0072	0.956763	0.931286	0.932339	1.00098	0.955689	0.960565	1.07487	1.08618	1.12405	1.02055	NO	1.06244	0.092452	NO
D3YWR7	110391	Qdpr	6	42.3	0.975653	0.908396	0.975996	0.940455	0.94603	1.06376	1.04536	0.991464	1.10918	1.00172	0.96184	1.00035	1.09748	0.990912	0.991407	NO	1.06225	0.0555166	NO
Q9D0M5	68097	Dynll2	5	65.2	0.966972	0.891555	1.03502	0.941344	0.973724	1.05211	1.04753	1.00358	0.994362	0.986171	0.921381	1.05134	1.13589	0.988226	1.0108	NO	1.06219	0.1969	NO
A6ZI44	11674	Aldoa	5	94.3	0.920325	0.906914	0.952857	0.992768	0.976341	1.01227	1.02368	1.08837	0.988082	1.09446	0.903951	1.0874	1.03602	1.03602	0.980542	NO	1.06206	0.132134	NO
Q8C5W0	94040	Clmn	33	37.4	0.975611	0.942903	0.987496	1.00842	1.00323	0.956835	0.995735	0.997833	0.963027	0.946148	0.993338	1.09855	1.09196	1.02645	1.01246	NO	1.06204	0.0367299	NO
Q3TBW2	107732	Mrpl10	1	7.3	0.936517	0.900542	0.946874	0.970158	0.936438	1.12283	1.06705	1.08804	1.00289	1.04733	0.938058	1.07085	1.06488	0.950155	0.95739	NO	1.062	0.101838	NO
E9Q7G1	66676	Tmed7	6	28.7	0.629464	1.06978	0.693707	1.13826	1.05052	0.878469	0.921808	1.52668	0.965147	1.26071	0.745672	1.69031	0.693915	1.05846	0.677098	NO	1.06193	0.802327	NO
Q9CQR6	67857	Ppp6c	16	53.4	0.915383	0.951578	0.94014	1.04508	0.962118	0.982792	1.0275	1.06575	0.962234	1.03514	0.93183	1.12077	1.03318	1.04846	0.978044	phosphatase	1.0619	0.164263	NO
J3QP56	18777	Lypla1	5	31.7	0.921051	0.972042	1.01289	0.943848	0.955107	1.06309	1.0576	1.04025	0.962272	0.970134	1.02508	1.08952	1.00279	1.0281	0.956223	NO	1.06177	0.0553092	NO
Q9ERD7	22152	Tubb3	2	35.6	0.873215	0.993989	1.14904	0.860452	1.31692	1.15036	1.04196	0.551351	0.824654	0.723659	1.21913	1.24897	1.09529	1.07227	0.878744	NO	1.06176	0.571751	NO
Q8BGD6	268706	Slc38a9	2	6.1	1.10814	0.861445	1.05348	0.981709	0.869233	1.09342	1.05061	0.880127	1.07464	0.852653	1.09447	0.98687	1.16562	1.01172	0.915867	NO	1.06166	0.385231	NO
O35226	19185	Psmd4	13	46	0.977753	0.922109	0.992457	0.970169	0.969085	0.994547	1.04276	1.0077	1.0447	0.950434	0.977521	1.0642	1.09732	1.02922	0.96003	NO	1.06141	0.0694858	NO
Q91VM9	74776	Ppa2	23	65.5	0.939285	0.92415	1.00132	0.995792	0.942653	1.03571	1.02835	1.00378	1.02777	1.00373	0.937414	1.04548	1.09238	1.02644	0.995751	NO	1.06126	0.0878659	NO
Q9D5W4	70884	Ccdc81	53	64.4	0.944391	0.930417	0.968951	0.995751	0.961751	1.00872	1.0241	1.04139	0.997604	1.03194	0.942324	1.08016	1.0429	1.03438	0.995218	NO	1.06118	0.0534457	NO
Q9QXB9	13495	Drg2	2	5.8	0.976435	1.02684	0.969267	1.00397	0.92265	0.951301	0.972822	1.06556	0.900436	1.01206	0.934045	1.01579	1.1116	1.10209	1.03514	NO	1.06113	0.141709	NO
Q9D7E4	66374	2310011J03Rik	2	21.1	0.940183	0.990307	1.09291	1.00886	0.922842	0.928306	1.05879	1.07053	0.842258	0.887082	1.07194	1.2368	1.04334	0.990798	0.915055	NO	1.06112	0.351771	NO
Q8BHL8	228769	Psmf1	4	24	0.970862	0.928191	1.00669	0.963931	0.989977	0.977067	0.985266	1.01457	1.00502	1.00198	0.973761	1.06907	1.02526	1.03863	1.04972	NO	1.06107	0.0214976	NO
Q8K0E4	219026	Eddm3b	1	9.4	0.849398	1.06682	0.96578	0.909267	1.07614	1.07076	0.942823	1.0354	0.932543	0.986499	0.969508	0.978137	1.1612	1.18943	0.866283	NO	1.06105	0.45495	NO
Q9D0W5	68816	Ppil1	8	47	0.968634	0.925386	0.982611	1.00459	0.947989	1.03277	1.01301	0.982787	1.0234	0.994819	0.938354	1.05852	1.069	1.05139	1.00674	NO	1.06104	0.0659256	NO
Q9CQS4	67453	Slc25a46	5	10	0.916992	0.927936	0.883071	1.0732	0.921079	1.02507	1.02175	1.03896	1.18931	0.992553	0.980747	1.02538	1.02806	0.983653	0.992235	NO	1.06095	0.135349	NO
Q5SWU9	107476	Acaca	9	4.5	0.949683	0.959488	0.949285	1.02617	1.02692	0.951238	0.988822	0.964669	1.04605	0.926966	0.983441	1.08436	1.08101	1.05044	1.01146	NO	1.06091	0.055897	NO
Q8CBQ5	67073	Pi4k2b	20	45	0.969964	0.962308	0.989537	0.966141	0.985919	0.981555	1.01413	0.975095	0.997398	0.987841	0.955817	1.0668	1.08949	1.05402	1.00398	kinase	1.06078	0.0430184	NO
Q8BKE9	67694	Ift74	18	29.8	0.920051	0.94513	0.927175	0.990278	0.970088	1.02112	1.02226	1.05053	1.02931	1.08297	0.917431	1.08459	1.03008	1.04774	0.961253	NO	1.06067	0.118696	NO
Q497L7	632687	Marchf10	8	24.9	0.993893	0.893905	1.05897	1.00168	0.91831	1.02054	1.0708	0.961099	0.996661	0.922254	1.02771	1.00928	1.09073	0.973001	1.06119	NO	1.06065	0.141626	NO
A0A494BB95	13664	Eif1a	3	15	0.932872	0.919104	0.940914	1.00814	0.996178	0.989745	1.0389	1.04501	1.02191	1.01947	0.898581	1.08155	1.05022	1.06701	0.990388	NO	1.06056	0.164876	NO
Q9D807	69147	2200002J24Rik	2	24.5	1.03033	0.977637	0.983043	1.03393	0.994682	0.902007	0.899085	0.969505	0.973352	0.913306	1.00379	1.10309	1.10766	1.03827	1.07031	NO	1.06046	0.0296986	NO
A0A0N4SVT8	56691	Dnajb8	1	34.4	0.868121	0.91614	0.933824	1.01191	0.954423	1.04569	1.06159	1.10961	1.03549	1.09636	0.877724	1.131	0.98787	1.01284	0.957403	NO	1.06029	0.268479	NO
B2RXS4	140570	Plxnb2	4	3.4	0.899425	0.979519	0.878339	0.939266	0.805606	1.08651	1.09625	1.18062	1.21251	1.1487	0.919588	0.990524	0.998565	0.936448	0.92814	NO	1.06022	0.146362	NO
Q9CPQ1	12864	Cox6c	10	64.5	0.965478	0.883488	1.00441	0.967883	0.937285	1.06831	1.04869	0.982848	1.04157	1.05589	0.918712	1.01315	1.07444	1.00748	1.03037	NO	1.06002	0.115962	NO
A0A1L1SUT5	75258	4930563M21Rik	6	12.5	1.00678	0.978762	1.03383	0.967565	1.0034	0.944117	0.988203	0.915619	0.952679	0.919395	1.0135	1.07769	1.13043	1.06246	1.00559	NO	1.05998	0.0472547	NO
L7N480	243822	Fam71e2	30	42.3	0.946426	0.98276	1.08487	1.039	0.93848	0.962334	0.983747	0.978444	0.904805	0.888311	1.00834	1.19283	1.07017	1.02624	0.993248	NO	1.05996	0.22606	NO
Q9D898	74192	Arpc5l	1	12.4	0.907596	0.91692	0.944834	0.956876	0.831265	1.10202	1.0512	1.12572	1.15486	1.17858	0.861705	1.07577	0.954426	0.995415	0.942824	NO	1.05982	0.223258	NO
A0A286YCB4	67072	Cdc37l1	1	3.4	0.891658	0.963695	0.988278	0.984408	0.995183	1.02953	0.982121	1.00714	1.09479	0.951557	1.02043	1.06247	0.996942	0.973941	1.05785	NO	1.0598	0.0540415	NO
D3Z6V5	78829	Tsc22d4	10	45.2	0.965954	0.906482	1.03136	1.00457	0.90235	1.03395	1.06481	1.03279	0.981246	0.978132	0.977731	1.06911	1.06272	0.973214	1.01558	NO	1.05979	0.117492	NO
P62141	19046	Ppp1cb	6	60.2	0.969304	0.921188	0.99241	1.00276	0.979716	0.980175	1.00973	0.989996	1.0146	0.983854	0.960601	1.04105	1.09753	1.04031	1.01678	phosphatase	1.05979	0.0574756	NO
B1AV77	11671	Aldh3a2	17	36.6	0.923705	0.896895	0.897337	0.94708	0.923628	1.09553	1.11892	1.11484	1.11406	1.10523	0.916304	1.00417	1.00468	1.00461	0.933018	NO	1.05974	0.0365612	NO
F6SLP4	67458	Ergic1	9	53.9	0.96263	0.995585	0.99683	1.05247	0.998587	0.928812	0.932093	0.969705	0.924008	0.934363	0.980763	1.13194	1.09125	1.0892	1.01175	NO	1.05969	0.0939211	NO
Q3KNM2	69104	Marchf5	7	28.1	0.971486	0.910388	0.978254	0.966042	1.01257	1.01353	1.02826	0.961628	1.06459	0.966171	1.00204	0.989676	1.12581	1.01046	0.999093	NO	1.05959	0.0926526	NO
Q9CQQ7	11950	Atp5pb	19	52.7	0.949547	0.89233	0.952298	0.987673	0.957798	1.02096	1.05558	1.07777	1.01973	1.06525	0.922129	1.05956	1.01869	1.00484	1.01584	NO	1.05937	0.0734162	NO
Q80YW5	192120	Bspry	36	76.3	0.893762	0.995548	0.982536	1.03346	0.935595	1.00474	1.05685	1.05045	0.96506	0.953876	0.973072	1.17707	1.02388	1.0313	0.922797	NO	1.05934	0.275241	NO
Q8C7X8	55950	Bri3	3	27	0.993727	0.988049	1.03724	1.06075	0.946442	0.87639	0.951484	0.957693	0.950422	0.913804	0.967723	1.08028	1.17995	1.02323	1.0728	NO	1.05924	0.179047	NO
A0A1W2P7G5	210582	Coq10a	6	30.9	0.943692	0.954763	1.10481	1.01985	0.933795	1.00988	0.986987	0.980737	0.886498	0.929878	0.965099	1.12893	1.14705	1.04962	0.958411	NO	1.05895	0.284234	NO
Q80UW2	230904	Fbxo2	3	9.8	1.00095	0.898498	0.990696	0.982533	1.02145	0.951248	1.02532	0.954084	1.01988	0.97401	0.983857	1.01233	1.11062	1.05112	1.02341	NO	1.05869	0.0929603	NO
Q9JHW2	52633	Nit2	7	22.8	0.934869	0.903742	0.910134	0.90822	0.921978	1.11726	1.12148	1.07811	1.10559	1.1512	0.907714	0.98293	1.00853	0.991524	0.956715	NO	1.05863	0.0195712	NO
Q78IK4	68117	Apool	20	76.2	0.965629	0.902105	0.99977	0.980582	0.964804	0.980395	1.05081	1.03796	0.96724	1.05591	0.966078	1.09965	1.05569	0.967877	1.0055	NO	1.05857	0.103406	NO
A0A075B5P3	16016	Ighg2b	1	2.7	0.985141	0.891075	0.94856	1.04518	0.88948	1.02763	1.04133	1.01874	1.13797	0.978434	0.961294	1.0512	0.985573	0.979925	1.05846	NO	1.0582	0.157874	NO
P56135	57423	Atp5j2	4	37.5	0.915678	0.936213	0.882411	1.01442	1.03639	0.943177	0.976122	1.14112	0.938088	1.15585	0.867492	1.14067	1.00719	1.09272	0.952462	NO	1.05756	0.3616	NO
Q9CQH3	66046	Ndufb5	11	37	0.947891	0.919559	0.97708	0.980278	0.969368	1.01476	1.02683	1.02908	1.0454	1.01982	0.951547	1.04035	1.06455	1.03555	0.977936	NO	1.05752	0.0503231	NO
Q8CFZ0	22196	Ube2i	5	42.6	1.02388	0.980661	1.03367	1.01741	0.962333	0.952209	0.991816	0.891931	0.980332	0.860996	1.0085	1.0984	1.12142	1.04056	1.03588	NO	1.05716	0.0515605	NO
A2AMQ5	110911	Cds2	3	11.7	0.955809	0.885966	0.869138	0.9559	0.93971	1.09661	1.07468	1.1313	1.16739	1.05428	0.876771	1.02018	1.05493	0.974654	0.942672	NO	1.05703	0.181782	NO
E0CZF6	219024	Pip4p1	1	9.1	0.840645	0.927895	0.916767	1.0165	0.961632	1.03973	1.07768	1.11453	1.129	1.04771	0.922646	1.0329	1.03744	0.981013	0.953903	NO	1.05671	0.184444	NO
P26043	19684	Rdx	4	18.5	0.942998	0.939148	0.914939	0.994265	0.952914	1.04184	1.06784	0.97533	1.14421	1.01357	0.934085	1.0498	0.983294	1.03066	1.0151	NO	1.05663	0.0561565	NO
Q91VR5	104721	Ddx1	8	12.3	0.949008	1.00656	0.958252	1.08187	1.03088	0.906162	0.905216	0.96838	0.922506	0.960208	0.947367	1.17153	1.04467	1.13718	1.01022	NO	1.05658	0.268063	NO
Q99LU0	67064	Chmp1b	3	12.6	0.93045	0.916375	0.956762	1.04223	0.903268	1.0624	1.05829	1.04382	1.14569	0.924598	0.996376	1.02956	1.0771	0.938479	0.97461	NO	1.05623	0.157501	NO
Q9D3D9	66043	Atp5d	2	13.7	0.971516	0.863938	0.966761	0.967356	0.996989	1.05167	1.03333	1.05396	1.002	1.05991	0.89926	1.04233	1.07901	1.00123	1.01074	NO	1.05581	0.197741	NO
D3YUZ7	229588	Gm128	2	56.6	0.930697	0.947672	0.909637	0.92465	0.929158	1.08692	1.07954	1.11254	1.11392	1.06448	0.915526	1.04761	1.04109	0.962896	0.933667	NO	1.05579	0.10116	NO
Q99M87	83945	Dnaja3	13	22.7	0.943313	0.902627	0.962986	0.97613	0.914598	1.07408	1.09995	1.04034	1.10848	1.01656	0.955452	0.99304	1.03214	0.985004	0.995301	NO	1.0556	0.0226832	NO
A0A1D5RM54	76422	Mroh3	2	3	1.01113	0.97593	1.02217	0.977077	0.879189	1.13388	0.969535	0.835356	1.03545	1.02474	0.996699	1.04135	1.07639	1.01419	1.00692	NO	1.0555	0.0996197	NO
P63330	19052	Ppp2ca	2	63.8	0.921676	0.9347	1.02283	1.0223	0.942245	0.984542	1.04353	1.0182	0.989489	1.00796	0.972144	1.06651	1.04816	1.0351	0.990616	phosphatase	1.05549	0.0954026	NO
O54946	23950	Dnajb6	8	39.5	0.921739	0.9705	1.01532	1.0033	0.952948	1.0033	1.01989	1.02114	0.994351	0.964201	0.996131	1.10144	1.05446	1.02974	0.951554	NO	1.05542	0.115865	NO
Q8BVR0	403171	Banf2	10	85.6	0.939801	0.926142	0.971298	0.980627	0.998328	1.00693	0.997279	1.06141	1.0177	1.01762	0.967013	1.07831	1.05818	1.00439	0.974975	NO	1.05537	0.0733184	NO
Q6ZWZ7	319195	Rpl17	11	45.7	1.00298	1.01128	1.04056	1.09222	1.04854	0.850624	0.861117	0.878606	0.873726	0.857213	1.00119	1.1564	1.13118	1.13395	1.06041	NO	1.05535	0.118014	NO
B2RWK3	667055	Unc93a2	3	6.3	0.912733	0.977931	1.06637	0.995623	0.91894	1.01566	1.11863	1.0079	0.92488	0.92047	0.996375	1.13196	1.12393	0.986637	0.901975	NO	1.05528	0.331983	NO
D3Z0U5	71206	Katnal2	1	4.3	0.923458	0.919931	1.05801	0.935546	0.930414	1.08315	1.01878	0.99641	1.02598	1.07844	0.892965	1.01024	1.07824	1.08121	0.967222	NO	1.05506	0.268441	NO
Q8C0X7	74441	Slco6c1	8	9.8	0.919416	0.879151	0.960914	1.1372	0.939339	0.993362	0.984942	1.08254	1.04486	0.956473	0.913056	1.03382	1.12046	1.0177	1.01676	NO	1.05496	0.365811	NO
Q80YD3	277773	Fam205c	22	53.4	0.909914	0.93849	1.00032	1.03913	1.00889	0.945236	0.986686	1.05041	0.931059	1.02468	0.944397	1.15507	1.03716	1.04231	0.986241	NO	1.05482	0.243816	NO
Q8BS95	67549	Gpr89	1	2.9	0.933874	0.978048	1.01521	1.00165	0.927222	0.962721	1.04218	1.03281	1.00567	0.97859	0.939477	1.06152	1.12828	1.01629	0.976457	NO	1.05478	0.192722	NO
A0A1Y7VNF8	77480	Kidins220	23	21.3	0.98052	0.977705	0.927297	1.01845	0.954945	0.981087	0.996526	0.972566	1.10319	0.963335	1.00033	1.02497	1.07818	0.996832	1.02406	NO	1.05464	0.035053	NO
Q9CR52	66747	4933400A11Rik	7	31.2	0.964382	0.91249	0.941221	0.984399	0.980793	1.02508	1.02379	1.05032	1.0276	1.04542	0.920696	1.05573	1.05515	1.03188	0.981048	NO	1.05461	0.111063	NO
A2AMD2	70065	Ankrd60	5	16.4	0.950897	0.94939	0.992944	0.963355	0.96858	1.01716	1.01676	1.01414	0.988875	1.04946	0.924072	1.03293	1.06262	1.02946	1.03936	NO	1.05456	0.0715192	NO
D3YUZ0	75338	Ccdc83	18	32.1	0.941643	0.909536	0.966566	0.981945	0.94709	1.06433	1.057	1.02639	1.05643	1.04346	0.925445	1.02022	1.05522	0.998046	1.00668	NO	1.05453	0.0681453	NO
G3UYN9	26371	Ciao1	2	16.5	0.969701	0.911085	0.985528	1.0055	0.972922	1.02096	0.989117	0.920287	1.08703	1.02988	0.953506	1.02979	1.0401	1.00955	1.07506	NO	1.05434	0.0729886	NO
Q3UAW9	66653	Brf2	1	3.1	0.90258	0.910614	1.0002	1.00207	1.00262	0.877888	1.02844	1.05801	1.02763	1.11013	0.9759	1.08986	1.04669	0.9631	1.00427	NO	1.05432	0.151625	NO
P62918	26961	Rpl8	11	41.2	0.961963	0.969991	0.950723	1.05525	0.988572	0.958752	0.997518	0.991248	0.989948	0.942006	1.00356	1.11993	1.03575	1.01388	1.02091	NO	1.05431	0.0921498	NO
Q9CR09	66155	Ufc1	1	7.8	1.01476	0.937166	0.938764	0.982025	0.979958	1.04358	0.994838	1.01046	1.01983	0.962792	0.894952	1.09073	1.14	1.03071	0.95943	NO	1.05423	0.289593	NO
P62331	11845	Arf6	8	66.3	1.02035	0.920311	1.04705	0.96817	0.920311	1.01299	1.01618	0.920387	1.03461	1.00018	0.970142	1.00753	1.0921	1.03325	1.03643	NO	1.05399	0.14491	NO
A0A0A6YWP6	108664	Atp6v1h	10	26.3	0.963078	0.94928	0.92737	0.996571	0.974746	0.99491	1.05353	1.01022	1.08142	0.98124	0.949323	1.04045	1.09937	0.994058	0.984434	NO	1.05333	0.108666	NO
A0A338P6N4	224273	Crybg3	3	0.9	1.04288	1.03288	0.90417	1.06104	1.08525	0.916044	0.859241	0.916225	1.03364	0.749441	1.10201	1.07875	1.03575	1.13453	1.04814	NO	1.05325	0.170932	NO
Q8BN51	57813	Tk2	4	14.4	0.957924	0.91661	1.00993	0.985914	0.944948	1.05497	1.01162	1.03046	0.996006	1.02146	0.954593	1.04403	1.10816	0.996802	0.966574	NO	1.05292	0.155017	NO
A0A0N4SV89	67767	Jagn1	1	17.9	0.847564	1.00992	1.14537	1.12123	0.865501	0.992568	1.04822	0.9836	0.852174	0.880755	1.02207	1.14218	1.06733	1.13606	0.885449	NO	1.05281	0.517632	NO
P11589	17841	Mup2	1	37.2	0.909515	0.839796	0.865103	1.07258	0.909472	1.10902	1.07967	1.1174	1.08904	1.16948	0.875463	1.0143	0.986751	0.981647	0.980764	NO	1.05275	0.333267	NO
P63168	56455	Dynll1	4	65.2	0.911163	0.978981	0.984503	0.992225	0.953174	0.97514	1.05144	1.02135	1.00435	1.0534	0.913724	1.07813	1.06072	1.08801	0.933689	NO	1.05274	0.243555	NO
Q8VC30	225913	Tkfc	23	46	1.00822	1.00649	1.05065	1.03808	1.01261	0.907399	0.935502	0.914566	0.87682	0.864551	1.02518	1.13162	1.12701	1.07669	1.02461	kinase	1.05259	0.0635761	NO
A0A6I8MWZ8	17827	Mtx1	16	50.8	0.961375	0.926321	0.989064	0.974891	0.981676	1.03395	1.03721	1.03036	1.00397	0.974244	0.953428	1.07185	1.05523	1.02957	0.976875	NO	1.05247	0.0791982	NO
Q1MX41	18753	Prkcd	6	13.2	0.958124	0.978503	0.889604	1.01811	0.961892	0.984963	0.983886	1.04056	1.1077	1.01842	0.897141	1.10931	1.03295	1.09078	0.928055	kinase	1.05243	0.319141	NO
E9Q173	330660	Btbd16	22	39.5	0.976945	0.961385	0.969532	0.980101	0.940248	0.991183	1.01144	0.999403	1.05834	1.03016	0.968137	1.02304	1.02612	1.06803	0.995954	NO	1.05241	0.0234372	NO
A0A0G2JGL8	72831	Dhx30	2	1.8	0.950326	0.926232	0.931403	1.09968	1.01306	0.932034	1.02033	1.015	0.999146	0.934304	0.967963	1.1388	1.03688	1.02541	1.00944	NO	1.05239	0.267745	NO
Q99J47	216820	Dhrs7b	17	48.9	0.938671	0.925399	0.984736	1.00506	0.96407	1.00405	1.03068	1.04596	0.965217	1.06654	0.922081	1.07672	1.03674	1.05112	0.982954	NO	1.05224	0.145502	NO
Q5EBG8	230696	AU022252	3	21.6	0.900128	0.970434	0.901057	1.04909	0.99735	0.991936	0.985671	1.00508	1.00717	1.1228	0.87708	1.05621	1.0477	1.08614	1.00215	NO	1.05214	0.312459	NO
Q99N15	15108	Hsd17b10	13	64	0.922608	0.917519	0.937066	0.99837	0.952	1.07085	1.03628	1.05996	1.05335	1.07837	0.908673	1.03318	1.04793	1.01801	0.96584	NO	1.05205	0.132862	NO
Q8C428	209760	Tmc7	2	2.5	0.974783	0.903035	0.944566	0.979566	0.981692	1.05412	1.04858	1.00485	1.03271	1.04532	0.934164	1.01821	1.04122	0.978579	1.0586	NO	1.05166	0.104442	NO
P61222	24015	Abce1	8	16.9	0.965901	0.985248	0.991239	1.03085	1.04204	0.912312	0.944117	0.967183	0.978158	0.908978	0.970518	1.11256	1.09928	1.08202	1.0096	NO	1.05158	0.134652	NO
A0A5F8MP96	18952	Septin4	42	52.6	0.947075	0.95344	1.01789	0.994866	0.969119	0.975657	1.07922	1.01506	0.979592	0.934405	0.967036	1.12539	1.05359	1.01431	0.973343	NO	1.05147	0.155357	NO
Q61187	22088	Tsg101	4	14.1	0.950077	0.93574	0.999665	1.00649	0.985883	1.0139	0.967287	0.990315	0.998384	1.02436	0.932208	1.03287	1.07457	1.06885	1.0194	NO	1.05126	0.124248	NO
E9PVD7	12638	Cftr	5	4.3	0.968824	0.952181	0.99126	1.00427	0.942196	1.0071	0.988918	1.02041	1.0394	0.977823	0.98676	1.02985	1.08378	0.988733	1.0185	NO	1.05123	0.0463632	NO
Q9DC29	74104	Abcb6	8	9.9	0.976464	0.96891	0.9467	0.961356	0.994478	1.00539	0.984793	1.03741	1.03599	0.992605	0.97343	1.05052	1.06059	1.04645	0.964907	NO	1.05115	0.0547628	NO
G3UWD6	14380	G6pd2	16	52	0.996671	0.969068	0.993082	1.0322	1.00434	0.950415	0.934288	0.957593	0.981208	0.93061	0.967562	1.07217	1.09889	1.08068	1.03123	NO	1.05108	0.0806755	NO
A0A2I3BQJ1	105522	Ankrd28	3	5	0.980995	0.959612	0.990363	1.02789	0.96843	0.954653	0.996921	0.924012	1.09772	0.920485	0.988214	1.01825	1.12648	1.00882	1.03715	NO	1.05107	0.0968705	NO
Q9D4J9	70981	Potegl	8	22.8	0.980904	0.940112	0.946079	1.05875	0.982423	0.95766	0.96219	1.00323	1.04757	0.963763	0.958935	1.0422	1.08649	1.03314	1.03656	NO	1.05074	0.129425	NO
Q9QZD8	27376	Slc25a10	16	63.1	0.916557	0.939868	0.966149	0.985483	0.949862	1.03988	1.03331	1.0488	1.05594	1.06619	0.920987	1.04102	1.02266	1.00522	1.00806	NO	1.05045	0.0776557	NO
Q924M7	110119	Mpi	9	28.6	0.946305	0.978739	0.978739	1.03991	1.07556	0.926392	0.973791	0.970154	0.894673	0.944934	0.976533	1.1111	1.0826	1.09345	1.00712	NO	1.05012	0.191352	NO
P56480	11947	Atp5b	31	77.7	0.942744	0.924597	0.983979	0.987644	0.963982	1.03608	1.048	1.01751	1.02945	1.02313	0.927795	1.02399	1.08	0.991436	1.01966	NO	1.04996	0.119767	NO
Q9R1Q9	54411	Atp6ap1	2	5.2	0.855246	0.998543	1.0386	0.979246	0.967279	0.994247	1.05187	1.01089	1.07406	0.949823	0.912115	1.06107	1.17355	1.00881	0.924662	NO	1.04986	0.421188	NO
Q9DBS1	74122	Tmem43	5	15	0.854334	0.817467	0.888398	0.883684	0.867986	1.17622	1.25915	1.20779	1.28699	1.23127	0.897826	0.934737	0.917038	0.887731	0.889377	NO	1.04983	0.024884	NO
Q60738	22782	Slc30a1	11	23.9	0.901485	1.00322	0.97521	1.05516	0.933087	0.988789	0.970462	1.02364	0.978723	1.06058	0.888989	1.07197	1.07045	1.09248	0.98575	NO	1.0496	0.329084	NO
D3Z494	67861	Akr1b10	1	16	0.919757	0.941199	0.926547	1.06899	0.992658	1.07292	0.971359	0.971717	1.00602	1.03954	0.986797	0.965499	1.04926	1.01531	1.07242	NO	1.04952	0.196425	NO
Q9D9J7	73456	Izumo1	26	51.1	0.956258	0.935275	0.957512	1.01674	1.01441	0.979974	0.974137	1.04398	0.964935	1.03523	0.906315	1.09817	1.0612	1.04175	1.01412	NO	1.04945	0.222787	NO
Q9D6Y7	110265	Msra	11	51.9	0.907989	0.980278	1.04915	1.04583	0.925502	1.00737	1.06974	1.02253	0.926552	0.913549	1.02797	1.15885	1.04166	1.01311	0.90992	NO	1.04945	0.354006	NO
A0A0U1RP81	76614	Immt	3	76.6	0.913669	0.939654	0.95162	0.988217	0.997912	1.04683	1.06023	1.05687	0.941706	1.07552	0.904235	1.13893	1.02569	1.00093	0.957996	NO	1.04941	0.294321	NO
O35683	54405	Ndufa1	2	24.3	0.97912	0.925354	1.01418	0.960947	0.95176	1.00763	1.07558	1.02652	1.01789	0.97111	1.01809	1.04787	1.0754	0.942573	0.985977	NO	1.04937	0.121718	NO
Q8CIG8	27374	Prmt5	14	25.7	0.999937	1.01806	0.925483	1.08119	0.993923	0.888375	0.959664	0.953967	1.02541	0.888059	0.992262	1.11229	1.05311	1.04567	1.0626	NO	1.04928	0.154459	NO
G3XA25	110460	Acat2	6	28.2	0.951655	0.898735	0.949234	0.974829	0.976213	1.01052	1.07873	1.07147	1.07624	1.02775	0.950202	1.02194	1.04788	0.993022	0.971578	NO	1.04925	0.0697139	NO
Q9Z0Y1	53598	Dctn3	5	23.7	0.962101	0.956009	0.979964	1.00255	1.02646	0.944609	0.953116	1.01271	1.02126	0.971848	0.962645	1.05946	1.07236	1.02863	1.04628	NO	1.04918	0.0705929	NO
Q63811	19059	Ppp3r2	8	36.3	0.939467	0.943295	1.00845	0.991485	0.952643	1.01449	1.02916	0.997529	1.05458	0.996803	0.960218	1.03883	1.07356	0.997891	1.0016	NO	1.04896	0.081645	NO
O88673	13139	Dgka	7	11.9	1.01884	0.913096	1.01896	1.012	0.956133	1.02382	0.994126	0.957666	0.9947	0.951855	0.997127	1.03122	1.08799	1.02401	1.01845	kinase	1.04874	0.103457	NO
Q9JHK4	56187	Rabggta	5	9.5	1.00438	0.984094	0.951581	1.01931	0.972688	0.963222	0.958578	0.963222	1.05688	0.953874	0.996794	1.04406	1.05182	1.054	1.02549	NO	1.04868	0.0167839	NO
Q8VIG3	22092	Rsph1	21	75.4	0.92177	0.973608	1.04072	0.998359	0.94187	0.99925	1.03042	1.01687	0.977656	0.9868	1.00073	1.10287	1.01875	1.02488	0.965453	NO	1.04847	0.163682	NO
A0A0U1RQ92	78118	4930451I11Rik	3	32.2	0.886803	0.945475	1.0022	1.02344	0.989985	0.954435	1.00588	1.03977	0.998295	1.07164	0.917079	1.06195	1.08724	1.01108	1.00473	NO	1.04831	0.253169	NO
Q9CQ91	66091	Ndufa3	4	50	0.985542	0.884487	1.00125	0.924872	0.990098	1.0786	1.08465	1.02087	0.982474	1.02998	0.906576	1.09171	1.09524	0.910025	1.01362	NO	1.04825	0.356669	NO
E9PZS8	20463	Cox7a2l	5	46.3	0.90925	0.951942	0.968077	1.00526	0.956221	1.00637	1.01713	1.06596	1.01082	1.08806	0.884874	1.07692	1.0335	1.03173	0.993885	NO	1.04804	0.237525	NO
Q921L5	76332	Cog2	1	1.5	0.931469	0.966747	1.00118	0.940639	0.970566	1.05135	0.966553	0.992596	1.15887	0.978399	0.972854	0.950996	1.07297	0.954945	1.08986	NO	1.04802	0.194009	NO
Q9JM14	50773	Nt5c	3	17.5	1.00452	0.969892	0.971945	1.0245	0.969268	0.976585	0.998001	0.99693	1.02343	0.887707	1.02798	1.01674	1.04057	1.03432	1.05761	NO	1.04799	0.00696184	NO
D3Z4S3	69709	Ptrhd1	2	25	0.945139	1.06052	0.807537	1.0733	0.954808	0.925386	1.07641	1.01377	1.14925	0.920851	1.1076	1.01404	0.950181	0.983539	1.01766	NO	1.04786	0.421589	NO
Q9Z1X2	27388	Ptdss2	3	7	0.972076	0.958485	0.917571	1.02989	0.996371	0.957429	1.0375	1.01531	0.957077	1.05151	0.900177	0.999962	1.08918	1.13411	0.983343	NO	1.04767	0.334412	NO
Q99LC5	110842	Etfa	17	55.9	0.902249	0.881567	0.893899	0.949907	0.94357	1.10222	1.10881	1.14987	1.10487	1.17402	0.865852	1.0233	0.983477	0.98913	0.927255	NO	1.04765	0.196039	NO
Q9CX00	71955	Ist1	2	4.4	1.04087	0.934854	0.962145	0.882909	1.01035	1.06132	1.06355	1.01128	1.07162	0.901539	1.04772	0.970274	1.08287	0.923801	1.03491	NO	1.04729	0.285014	NO
O89112	14768	Lancl1	15	49.4	0.962128	0.940829	0.983327	0.980135	1.00722	1.0138	1.00323	0.999887	0.991607	1.0139	0.962328	1.05919	1.06967	1.02333	0.989412	NO	1.04725	0.082074	NO
Q9D9Z7	69382	H2bl1	8	61.8	0.955836	0.94258	1.08462	0.991681	0.902618	1.04738	1.04058	0.957907	1.04815	0.923797	1.03586	0.97572	1.11832	0.968639	1.00631	NO	1.04665	0.299502	NO
O09172	14630	Gclm	9	34.3	0.947947	0.921703	0.962483	0.98312	0.990791	1.04521	1.02897	1.03848	1.02377	1.02821	0.910577	1.0444	1.07392	1.01439	0.986036	NO	1.04646	0.182887	NO
Q9DC70	75406	Ndufs7	9	25.4	0.912434	0.895097	1.01329	1.02696	0.945966	1.04799	1.03465	0.997874	1.02426	1.08545	0.913901	0.999883	1.04846	1.0336	1.02019	NO	1.04637	0.246085	NO
Q9WV38	56485	Slc2a5	13	16.2	0.918685	0.985048	1.08728	1.01417	0.903391	1.02298	1.05585	1.01926	0.93888	0.920001	1.0049	1.17658	1.02759	0.987909	0.937469	NO	1.04602	0.412925	NO
A0A5F8MPC6	106369	Ypel1	4	26.3	0.971595	0.927301	0.990944	1.02809	0.952867	1.01721	1.09321	1.02863	0.97618	0.919219	1.02164	1.19648	1.00571	1.03469	0.836226	NO	1.04598	0.474278	NO
Q9ERI6	105014	Rdh14	18	60.2	0.95009	0.908363	0.984627	0.944955	0.946624	1.11148	1.06218	1.03367	1.09267	1.013	0.93616	1.02192	1.05383	0.972238	0.968193	NO	1.04598	0.109605	NO
Q5SV66	276920	Ccdc42	20	52.5	0.97338	0.909701	1.00397	0.984057	0.963352	1.02812	1.04906	0.979279	1.079	0.974737	0.959872	1.00285	1.08219	1.00243	1.00801	NO	1.04569	0.119216	NO
Q91WK5	68133	Gcsh	2	17.6	0.9964	0.902477	0.909705	0.941094	0.960666	1.08821	1.07355	1.08228	1.08683	1.03355	0.955265	1.01561	1.0463	0.973416	0.934637	NO	1.04562	0.144971	NO
Q9D0J4	56327	Arl2	2	10.9	0.934678	0.866108	0.935542	0.943429	1.03112	1.06566	1.10208	1.06245	1.07813	1.05567	0.891764	0.967977	1.09256	1.01623	0.956612	NO	1.04548	0.342874	NO
Q14AA6	75471	1700009N14Rik	3	53.2	0.896858	0.945852	0.964141	1.02538	0.985555	1.02479	0.998522	1.05398	1.02779	1.04025	0.890607	1.05128	1.074	1.01905	1.00194	NO	1.04547	0.284905	NO
Q9JI90	56736	Rnf14	7	11.8	0.928666	0.933226	0.954476	1.0145	0.958395	1.01327	1.05054	1.04078	1.04297	1.05769	0.91915	1.03548	1.06122	0.998281	0.991354	NO	1.04515	0.168228	NO
Q80W69	73344	1700034J05Rik	6	18.3	0.964711	0.910494	0.97354	0.995499	0.99697	1.05787	1.04938	1.01853	1.00529	0.967994	0.931604	1.06143	1.04513	1.02317	0.998385	NO	1.04514	0.152261	NO
O35594	12589	Ift81	15	17.8	0.9205	0.942091	0.963888	1.01046	0.960398	1.00451	1.1285	1.00535	1.06911	0.981817	0.958078	1.03069	1.05264	1.00286	0.969114	NO	1.04503	0.100512	NO
Q8VDW0	68278	Ddx39a	2	14.8	0.974612	1.01676	1.05943	1.02376	0.994251	0.981941	0.922787	0.912682	0.987462	0.83005	0.995631	1.09757	1.10863	1.05252	1.04192	NO	1.04487	0.105222	NO
P59279	76338	Rab2b	7	68.5	0.927444	0.943649	0.968175	1.00869	0.981149	1.02287	1.02139	1.03502	0.998066	1.0486	0.913812	1.04953	1.0861	1.03201	0.963521	NO	1.0447	0.241401	NO
B1AXP3	75811	Saxo1	40	77.7	0.96586	0.910153	0.996138	0.974284	0.98827	1.0199	1.02785	1.04406	1.01799	1.00488	0.932881	1.04167	1.05661	1.03015	0.989304	NO	1.04466	0.147978	NO
Q8VDK1	27045	Nit1	12	60.4	0.971024	0.946915	0.95673	0.988434	1.00756	0.983311	1.00126	1.02712	1.04604	0.985174	0.953721	1.04131	1.05761	1.0196	1.01419	NO	1.0443	0.0714568	NO
E9QAS1	631784	Gm7073	15	50.1	0.99081	0.924516	0.957303	0.988539	0.955974	1.02221	1.06502	1.02648	1.06862	0.971869	1.01928	1.02902	1.0375	0.953703	0.989149	NO	1.04391	0.0632563	NO
Q8CIM3	98314	D2hgdh	4	9.9	0.944949	1.01152	0.920916	0.98284	0.998167	1.04085	0.984063	1.00992	1.05007	0.985097	0.909981	1.1203	1.0449	1.03117	0.965258	NO	1.04389	0.313565	NO
Q9JJC9	80517	Herpud2	1	2.2	0.910685	0.929863	0.997671	1.02541	0.909452	1.08849	1.02137	1.02158	1.06767	1.04562	0.870616	1.09781	1.01829	1.02712	0.968356	NO	1.04381	0.375718	NO
E9Q1G8	235072	Septin7	1	69.3	0.937871	0.996192	0.929315	0.988536	1.00249	0.961431	0.985941	1.05205	1.04244	1.03671	1.01914	1.06441	0.999044	1.01382	0.970629	NO	1.0438	0.0859847	NO
A0A286YCY6	407788	BC051142	1	39.4	0.711258	1.04435	1.12167	0.910328	1.00783	1.04146	0.971808	0.963056	1.23031	0.992855	0.908014	1.11082	1.07068	0.970795	0.944757	NO	1.04371	0.616476	NO
Q99MD9	50927	Nasp	5	8	1.06494	1.015	1.14298	1.06105	1.01064	0.854813	0.889316	0.771193	0.899195	0.765561	1.05921	1.0629	1.19157	1.08254	1.1291	NO	1.04358	0.217923	NO
Q9D1N9	353242	Mrpl21	2	11	0.969516	0.963498	0.962173	0.940685	0.9216	1.07789	1.02139	1.0688	1.13614	0.974373	1.00548	0.96703	1.02656	0.968159	0.996712	NO	1.0434	0.0212757	NO
Q80W76	21461	Tcp10a	5	54.8	0.960756	0.912732	0.962884	0.989533	1.00017	1.0197	1.01378	1.02025	1.01868	1.06643	0.912528	1.07022	1.04209	1.02377	0.986479	NO	1.04331	0.216901	NO
Q80ZQ7	434439	BC048562	9	61.8	0.940931	1.0013	0.953066	0.920091	1.03689	0.96643	1.01303	0.98768	1.1585	0.959774	0.949943	1.02639	0.940521	1.27739	0.868067	NO	1.04329	0.585615	NO
P28658	54138	Atxn10	8	17.5	0.915564	0.965356	0.958337	1.00882	0.965753	1.01894	1.01721	1.09572	1.00138	1.03178	0.946339	1.09439	1.00638	1.0183	0.955742	NO	1.04307	0.208984	NO
B2KF54	224647	Ilrun	3	19.9	0.939447	0.956405	0.929089	1.02257	1.02357	0.986478	1.00385	1.0427	0.949054	1.06617	0.88682	1.10602	1.0097	1.08764	0.990488	NO	1.04303	0.369983	NO
Q3TAA8	228812	Pigu	1	2.5	0.94594	0.95781	0.942311	1.082	0.851248	1.10717	1.19809	0.780045	1.09746	1.05338	0.914138	0.996638	1.24653	0.871073	0.956165	NO	1.04294	0.601154	NO
Q6P9S7	171212	Galnt10	2	3.8	0.910116	0.986295	0.951089	1.03873	1.00741	1.04111	0.970601	0.947421	1.13317	0.91074	1.06262	1.02558	1.00397	1.03381	0.977332	NO	1.04285	0.152446	NO
Q99JY4	67976	Trabd	8	29.3	1.01041	0.938394	0.914382	0.961063	0.962901	1.0491	1.08178	1.03489	1.06623	0.98875	1.00873	1.0334	1.03805	0.997234	0.914688	NO	1.04281	0.172531	NO
F8WJI3	381045	Ccdc58	10	55.2	0.96991	0.946513	1.00476	1.04399	1.00074	0.968382	0.959079	0.977478	0.995737	0.954983	0.929294	1.05579	1.08356	1.04309	1.06669	NO	1.0428	0.221189	NO
Q9D1E8	52123	Agpat5	10	27.4	0.954769	0.917021	0.976749	0.986505	0.961325	1.00877	1.00804	1.09346	1.03592	1.05605	0.935859	1.07206	1.00983	1.00233	0.981311	NO	1.04275	0.141166	NO
Q9WU65	14626	Gk2	24	63.4	0.969781	0.910558	1.01932	0.975578	0.959848	1.04144	1.05172	0.999204	1.01249	1.01854	0.932085	1.02753	1.08161	1.00347	0.996823	kinase	1.04269	0.203353	NO
P60867	67427	Rps20	4	28.6	1.00741	1.03515	0.999751	1.17379	1.13922	0.757943	0.7819	0.926443	0.728986	0.865503	0.96672	1.2632	1.08313	1.23629	1.03456	NO	1.04268	0.518728	NO
E9QMB7	70646	Naa30	2	4.6	0.9675	0.940711	1.04012	1.01393	1.06765	0.927584	0.95479	0.962734	0.954274	0.927306	1.00601	1.11243	1.09702	1.04922	0.97874	NO	1.04245	0.251664	NO
Q9D4W2	75311	4930550C14Rik	5	19	0.982055	0.944003	0.977492	1.00277	0.942701	1.0356	1.00666	0.961046	1.11677	0.976986	0.999389	0.9218	1.10099	1.0556	0.976129	NO	1.04225	0.252594	NO
Q9QWV4	17349	Mlf1	2	62.2	0.995838	0.932654	1.06781	0.970393	0.91442	1.07403	1.05648	0.9274	1.05641	0.91806	1.03866	0.933512	1.13285	0.948484	1.03299	NO	1.04208	0.387104	NO
A0A0N4SVS3	66700	Chmp3	2	23.7	1.037	0.911168	0.890175	0.946865	1.00282	0.975695	1.06693	1.03801	1.10014	1.04178	0.96835	1.01593	1.06004	0.944653	1.00045	NO	1.04206	0.269628	NO
Q9WUA2	23874	Farsb	12	20	0.958763	1.04704	1.04297	1.09035	1.00853	0.849885	0.951434	0.936505	0.92251	0.827958	1.03781	1.15381	1.08999	1.06055	1.02189	NO	1.04204	0.212996	NO
Q80V26	242291	Bpnt2	3	8.7	0.856833	0.92997	0.985674	0.97537	0.957342	1.03724	1.02687	1.15646	1.10837	1.06308	0.970297	1.06059	0.989444	0.987639	0.894807	NO	1.04199	0.292884	NO
Q9ERS2	67184	Ndufa13	12	68.1	0.97253	0.920362	0.964928	0.979312	0.977673	1.01834	1.04533	1.03965	1.02806	1.03707	0.92819	1.02874	1.06649	0.992566	1.00076	NO	1.04194	0.149008	NO
Q149S1	71840	Tekt4	53	85.5	0.946224	0.929083	0.984006	0.989013	0.95378	1.03355	1.03125	1.07502	1.01393	1.04083	0.920421	1.04461	1.01393	1.00966	1.01469	NO	1.0419	0.130757	NO
Q99PL6	66530	Ubxn6	26	61.3	0.97984	0.922703	0.99252	0.988919	0.951788	1.03122	1.05016	1.01926	1.02611	0.999345	0.959928	1.04318	1.04681	0.988731	0.999501	NO	1.04185	0.0926218	NO
Q3UW22	432867	Defb48	2	12.6	0.951763	0.944503	1.02296	1.03347	0.984239	1.01138	0.955724	0.954625	0.992581	1.00529	0.90215	1.04371	1.09685	1.07235	1.02841	NO	1.04183	0.31194	NO
Q9QYL0	54388	H1f9	3	17.6	0.940696	1.0377	0.903542	1.0438	1.12554	0.93661	0.89387	1.00319	0.897062	0.955985	0.943537	1.20106	1.08459	1.08025	0.95257	NO	1.04172	0.516476	NO
Q3V0F0	239731	Rimbp3	51	33.9	0.933665	0.957618	0.998139	1.00047	0.958557	1.01138	1.02455	1.01874	1.00984	1.03653	0.927094	1.04957	1.06343	1.04069	0.969721	NO	1.04167	0.205316	NO
Q6GT24	11758	Prdx6	11	69.6	0.944751	0.916289	0.961194	0.958106	0.942498	1.07329	1.08147	1.05251	1.07437	1.07596	0.900264	1.01987	1.05584	0.976301	0.967287	NO	1.04165	0.189553	NO
Q640L5	73254	Ccdc18	4	3	0.947933	0.935242	0.987025	1.00078	0.976279	1.02037	0.978086	1.01106	1.01384	1.08105	0.920791	1.04205	1.05423	1.00282	1.02843	NO	1.04148	0.171063	NO
Q8R2I5	246082	Defb15	4	34.2	0.903052	0.901045	0.934456	1.0149	0.990619	1.04286	1.03263	1.10175	1.00525	1.13263	0.930489	1.02088	1.02953	1.0094	0.950516	NO	1.04147	0.233839	NO
A2BFF8	13427	Dync1i2	2	2.8	0.993463	1.04946	1.02143	0.994613	1.07324	0.92306	0.883425	0.946043	0.875138	0.895214	0.969542	1.15589	1.13473	1.08813	0.996622	NO	1.04145	0.320069	NO
Q9CQ54	68197	Ndufc2	12	67.5	0.965156	0.955611	0.937155	0.989412	0.995994	1.01724	1.00042	1.07428	1.0034	1.01741	0.886506	1.10631	1.06078	1.05085	0.939462	NO	1.04141	0.37265	NO
H3BK43	13885	Esd	3	25.7	0.946213	1.063	1.03744	0.952814	1.03559	0.912687	0.967352	0.923368	0.907532	1.01519	1.02773	1.08113	1.14384	1.04861	0.937498	NO	1.04047	0.354707	NO
O35239	56294	Ptpn9	14	29.2	0.87832	0.941182	0.958311	1.05798	0.950217	1.00622	1.03417	1.08481	1.0225	1.08669	0.911911	1.06937	1.01102	1.01666	0.970641	phosphatase	1.04045	0.350009	NO
A0A1B0GRV7	100416162	Gm17949	6	32.5	0.966171	0.959296	1.01592	0.989933	0.995411	0.990953	0.98676	0.980225	1.02004	0.97044	0.966247	1.03772	1.06983	1.01668	1.03436	kinase	1.04021	0.0810741	NO
Q8R127	109232	Sccpdh	26	62	0.939072	0.960656	1.01138	0.992426	0.995004	0.974127	0.967834	0.984945	1.03825	1.04088	0.919737	1.05844	1.06582	1.07426	0.97716	NO	1.04019	0.26735	NO
Q6P542	224742	Abcf1	4	5.6	0.956899	1.038	0.964551	1.06995	1.00998	0.906056	0.939129	0.949975	0.967515	0.956086	0.986261	1.1104	1.06947	1.02127	1.05445	NO	1.04018	0.215896	NO
Q921W0	234852	Chmp1a	3	12.8	0.935139	0.896483	0.956434	1.01896	0.994073	1.0625	1.05382	1.08936	1.01191	0.987901	0.949177	1.02371	1.00526	0.999905	1.01537	NO	1.04006	0.165444	NO
B1AUS6	74686	Slc25a54	22	43.8	0.939946	0.956594	0.956234	1.01427	1.01346	0.975581	0.967707	1.0235	1.01463	1.06278	0.911376	1.08379	1.03704	1.0747	0.968382	NO	1.03991	0.316862	NO
Q9D5Y0	70821	4921507P07Rik	39	76.5	0.953402	0.913972	0.989642	0.983564	0.97118	1.05331	1.03371	1.02482	1.03743	1.03523	0.937752	1.04662	1.04533	0.982501	0.991542	NO	1.0399	0.15821	NO
Q8BMF4	235339	Dlat	28	47.8	0.944127	0.939501	0.971809	0.999833	0.985346	1.00263	1.01921	1.0384	1.01644	1.04935	0.903005	1.0411	1.05145	1.02822	1.00957	NO	1.03982	0.224166	NO
A0A571BDQ7	613264	1810020O05Rik	32	31.3	0.958427	0.933013	1.00125	0.986201	0.962063	1.03448	1.02086	1.00341	1.04214	1.02457	0.919281	1.01409	1.07486	1.02357	1.00179	NO	1.03979	0.202952	NO
Q6ZWV3	110954	Rpl10	2	46.3	1.07715	0.959634	1.06457	0.984651	1.04815	0.904027	0.967891	0.874862	0.929722	0.851172	1.03636	1.07489	1.19	1.00234	1.03459	NO	1.03974	0.33799	NO
E9PUM4	70549	Tln2	4	4.3	0.968312	1.00366	1.1223	1.06852	1.02918	0.863164	0.917955	0.896292	0.875642	0.857463	1.06238	1.13756	1.11546	1.05655	1.02557	NO	1.03959	0.255602	NO
P52503	407785	Ndufs6	9	65.5	0.986222	0.911957	1.04198	0.940409	0.962672	1.06091	1.04329	0.981126	1.06838	0.968272	0.975469	1.00367	1.1033	0.94909	1.00325	NO	1.03955	0.295037	NO
Q9CQB4	67530	Uqcrb	19	82.9	0.910748	0.942757	1.01228	0.99594	0.987994	1.03138	1.01084	0.997701	1.02118	1.04804	0.917159	1.06583	1.02122	1.04732	0.989619	NO	1.03947	0.268068	NO
F7BAX1	102635067	Gm7954	1	43.2	0.728264	1.11339	0.695611	1.17645	1.12915	0.911705	0.833201	1.23527	0.806076	1.33687	0.69242	1.36417	0.82877	1.45116	0.697476	NO	1.03947	0.850729	NO
Q05CL8	28036	Larp7	1	2.1	1.05763	1.07685	1.12584	1.08356	1.13509	0.795359	0.745637	0.73714	0.837951	0.709993	1.0309	1.13915	1.162	1.18187	1.18104	NO	1.03942	0.21149	NO
P51410	20005	Rpl9	6	32.3	0.949857	0.968218	0.944047	1.08396	1.02396	0.918234	0.946115	1.02107	1.01561	0.963166	0.943936	1.08164	1.05674	1.03778	1.04567	NO	1.03938	0.301692	NO
S4R2G5	14447	Gapdhs	3	66.1	0.922013	0.947516	1.0576	1.00238	0.947094	1.01095	1.04861	1.01643	0.978708	1.00028	0.968381	1.11416	1.03765	1.01629	0.931919	NO	1.03933	0.360836	NO
Q8K190	67509	Saysd1	1	17.6	0.929471	1.02724	0.826756	0.890589	1.10602	0.796753	1.34482	1.02278	1.18782	0.899876	0.748833	1.15059	1.02389	1.08299	0.961583	NO	1.03929	0.669458	NO
Q9D485	74405	Efhc2	45	59.1	0.979552	0.914503	1.02226	0.969941	0.939517	1.03868	1.03906	1.01049	1.0665	1.00437	0.941617	1.01392	1.0777	0.980825	1.00107	NO	1.03924	0.226075	NO
Q9EPL8	233726	Ipo7	3	3.8	0.994814	0.95848	1.04735	1.04859	0.960739	0.951176	1.23974	0.786784	1.00107	0.805168	1.00165	0.888702	1.33656	0.973321	1.00586	NO	1.03915	0.634189	NO
P62334	67089	Psmc6	25	67.4	1.00417	0.959345	1.01214	0.99483	0.998024	0.989153	1.01593	0.946735	0.971083	0.945888	0.976787	1.05977	1.09503	1.01533	1.01579	NO	1.03909	0.120283	NO
Q9D7J4	66359	Cox20	1	12	0.942517	0.993146	0.959669	1.00964	0.993212	1.08503	0.977914	0.981093	0.991788	0.976689	0.932748	1.06162	1.08341	0.980993	1.03053	NO	1.03902	0.238595	NO
Q9CXI0	52064	Coq5	2	6.4	0.830002	1.04096	0.834296	1.08097	0.974289	0.999794	1.06348	0.978007	1.28056	0.971565	0.955277	0.957006	1.07479	0.91694	1.04206	NO	1.03898	0.551562	NO
A6ZI46	353204	Aldoart1	10	83.5	0.949541	0.925959	0.994981	0.949462	0.972261	1.05476	1.01974	1.07199	0.938807	1.14391	0.872136	1.06494	1.02554	1.04332	0.972652	NO	1.03889	0.335707	NO
Q9CQI3	63985	Gmfb	6	45.8	1.00198	0.992525	0.976755	1.0692	1.07386	0.884707	0.91871	0.925858	0.939031	0.904466	0.980075	1.131	1.1186	1.06297	1.02026	NO	1.03883	0.290693	NO
Q3U6K5	67946	Spata6	34	60.7	0.915971	0.981441	1.00289	1.03237	0.959035	0.9945	0.993845	1.01944	1.01511	1.00385	0.939555	1.04115	1.05329	1.03215	1.01542	NO	1.03881	0.215245	NO
Q9WTP6	11637	Ak2	20	77.4	1.01808	1.00299	1.12412	1.07958	1.03364	0.847032	0.910381	0.876687	0.838493	0.806653	1.06607	1.18635	1.12174	1.0478	1.04039	kinase	1.03878	0.281267	NO
Q99L13	58875	Hibadh	21	60.6	0.917109	0.952559	1.00461	0.98089	0.968094	1.02265	1.04451	0.999597	1.06457	1.03514	0.975249	0.985558	1.09014	0.974907	0.984423	NO	1.03877	0.196247	NO
H3BL26	56496	Tspan6	6	36.7	0.937912	0.938486	0.995501	0.992997	1.0041	1.02015	1.01461	1.02963	1.00369	1.00552	0.921595	1.04909	1.05912	1.0221	1.0055	NO	1.0387	0.222147	NO
Q8R2I4	246083	Defb13	1	18.8	0.956672	1.0057	0.943837	0.943865	0.872893	1.07599	1.07569	0.966434	1.11553	1.1378	0.940574	0.963579	1.16453	0.899215	0.937692	NO	1.03867	0.498971	NO
Q9CRD0	68095	Ociad1	13	56.3	0.936318	0.969061	0.995844	1.03126	0.955224	1.04208	0.968171	0.995296	0.986871	1.04331	0.924262	1.04612	1.06852	1.04681	0.990844	NO	1.03864	0.256994	NO
Q9CR24	66387	Nudt8	6	35.7	0.931856	0.90419	0.90141	0.973549	0.958746	1.05997	1.05354	1.06986	1.22154	1.07587	0.922483	0.968507	1.00134	0.946659	1.01046	NO	1.03848	0.138756	NO
J3QMS2	102638268	1700014D04Rik	25	34.1	0.974361	0.942527	0.941798	1.00624	1.00221	1.0216	1.01164	1.0269	0.995065	1.02364	0.901848	1.07919	1.04158	1.03521	0.996183	NO	1.03839	0.294149	NO
Q99LX0	57320	Park7	13	78.3	1.00814	0.926831	1.0423	0.99246	0.978164	0.964789	1.00725	0.999094	0.986784	0.95734	0.968302	1.06465	1.09683	1.00239	1.00466	NO	1.03819	0.243833	NO
Q9CZ13	22273	Uqcrc1	21	54.8	0.947447	0.943577	1.01659	0.998387	0.94314	1.01568	1.07221	1.03089	0.988731	1.00952	0.967365	1.02504	1.04664	1.02739	0.967399	NO	1.03809	0.143188	NO
D3Z2B4	19775	Xpr1	4	8.9	0.94412	0.987325	0.901742	1.01969	1.0501	0.973034	0.984449	1.03343	1.00927	1.00786	0.962619	1.05878	1.06748	1.04789	0.952215	NO	1.03794	0.335437	NO
Q920N1	69287	Odf3	24	89.8	1.00589	0.897911	1.08637	0.936431	0.907287	1.06207	1.10731	0.951588	1.09074	0.937681	1.02636	0.963074	1.11051	0.914944	1.00183	NO	1.03782	0.469933	NO
P56382	67126	Atp5e	4	57.7	1.02939	0.826275	1.17952	0.953501	0.84771	1.10617	1.15684	0.940488	1.03398	0.906888	1.01812	1.0002	1.12654	0.823913	1.05047	NO	1.0378	0.665851	NO
Q8BWT1	52538	Acaa2	23	71	0.813647	0.824139	0.84112	0.876551	0.842894	1.28464	1.26117	1.29184	1.29858	1.30852	0.813951	0.892416	0.904328	0.897738	0.848469	NO	1.03777	0.15899	NO
A0A0A6YW80	74838	Naa15	7	8.3	1.05504	0.996297	1.00698	1.09764	1.06681	0.87278	0.860361	0.893335	0.880853	0.850487	1.01098	1.13037	1.11475	1.1023	1.061	NO	1.03765	0.207581	NO
Q8CFI5	230577	Pars2	12	27.4	0.958863	0.948619	1.01331	0.982749	0.939267	1.0345	1.04074	0.996945	1.07646	0.983544	0.966311	1.03004	1.06798	0.987328	0.973349	NO	1.03762	0.158143	NO
G3V005	235431	Coro2b	1	10.7	0.843543	1.00426	0.993832	1.10379	0.822728	0.959949	1.12606	1.0823	1.05848	1.05885	0.967119	1.04747	0.992283	1.02436	0.914987	NO	1.03734	0.554341	NO
P63276	20068	Rps17	4	40	1.03803	1.02342	1.073	1.09497	1.06516	0.852818	0.84337	0.845892	0.851051	0.820825	0.990363	1.11245	1.18945	1.11455	1.08465	NO	1.03719	0.287076	NO
Q91V89	21770	Ppp2r5d	2	5.9	1.01851	0.996465	0.891253	0.953563	1.05939	1.01067	0.964515	1.07862	0.997766	0.927215	0.951359	1.04822	1.02205	1.06333	1.01707	NO	1.03717	0.321537	NO
A0A0G2JF44	67286	Ift22	4	35.5	1.0001	0.939747	0.930218	0.987867	1.02213	0.975431	1.00807	0.99672	1.07181	1.00699	0.933597	1.03869	1.05822	1.02321	1.0072	NO	1.03706	0.228723	NO
O54833	13000	Csnk2a2	24	67.1	0.939484	0.960505	0.925576	1.02319	1.01963	0.999357	0.982465	1.0703	0.973831	1.05717	0.919119	1.1161	1.01165	1.04703	0.954593	kinase	1.037	0.395398	NO
Q9D3N2	66793	Efcab1	16	66.5	0.978203	0.925572	0.9981	0.985678	0.958947	1.03427	1.04091	1.01815	1.01856	1.01607	0.93603	1.04322	1.07361	0.988661	0.984017	NO	1.03694	0.224937	NO
Q9CPT0	66813	Bcl2l14	15	43.3	0.967098	0.917309	0.949137	0.987559	0.989105	1.0393	1.03371	1.06318	1.02621	1.0399	0.907305	1.0524	1.05126	0.976692	0.999836	NO	1.03686	0.27185	NO
F7CUE2	73721	1110017D15Rik	5	75.3	0.925395	0.917801	1.00938	0.977046	0.969604	1.03961	1.02272	1.06261	1.00943	1.09067	0.920223	1.02942	1.02176	0.996685	1.00766	NO	1.03678	0.210591	NO
P62911	19951	Rpl32	8	48.9	1.01215	0.973878	1.03153	0.988555	1.10971	0.886093	0.947363	0.946154	0.899791	0.900914	0.991433	1.17639	1.08564	1.07221	0.978195	NO	1.03675	0.407753	NO
Q8BVN3	329954	Catsper4	15	31.4	0.90491	0.969774	0.900285	1.07074	1.03751	0.952791	0.962351	1.12006	0.930871	1.08901	0.877822	1.13883	1.00704	1.08357	0.954423	NO	1.03655	0.552068	NO
Q9D7N9	71881	Apmap	15	37.1	0.809291	0.814849	0.839677	0.864793	0.819323	1.31379	1.26767	1.2777	1.35969	1.33422	0.791609	0.868619	0.899437	0.881105	0.858225	NO	1.03642	0.188439	NO
D3Z100	73833	Fam98c	1	6.3	0.965671	0.927693	0.956006	1.07543	1.02278	0.967905	0.961786	1.04959	0.939931	1.00569	0.957803	1.11928	1.06445	1.04163	0.944351	NO	1.03637	0.419366	NO
A0A3Q4EGR0	67504	Rnf151	2	7.5	0.968292	1.01816	0.979893	0.984181	0.973337	0.988274	1.00961	1.00527	1.01392	0.95634	0.986384	1.11057	1.06746	0.960954	0.977351	NO	1.03632	0.272518	NO
Q9CQZ6	66495	Ndufb3	5	42.3	0.940057	0.906459	0.952419	1.01117	1.00324	1.09425	1.01378	1.00112	1.03576	1.05413	0.899185	1.07869	1.03116	1.03067	0.947918	NO	1.03621	0.384581	NO
Q8VI75	75751	Ipo4	11	10.8	0.986118	0.953463	0.981882	1.02989	1.00634	0.992145	0.954024	0.956848	1.04395	0.958224	0.969609	1.0311	1.07136	1.05141	1.01365	NO	1.03619	0.134868	NO
Q9CQ66	66061	Dynlt2b	9	53.5	0.975357	0.912672	0.978467	0.983412	0.977829	1.04729	1.02552	1.02743	1.06061	1.00949	0.907728	1.04338	1.03661	1.01013	1.00407	NO	1.03608	0.244538	NO
A2ACP1	230603	Ttc39a	5	6.6	0.961441	0.91801	0.996206	0.958535	0.961547	1.02051	1.09031	1.06917	1.02273	1.03398	0.968944	1.07282	1.03927	0.961758	0.924773	NO	1.03583	0.282588	NO
Q62470	16400	Itga3	3	3.6	0.925581	1.01155	0.930511	0.979151	0.965537	1.02934	1.00722	1.06565	1.0623	1.03842	0.909083	1.01018	1.05402	1.02821	0.983243	NO	1.03583	0.275999	NO
M0QWH5	18700	Piga	3	16.5	0.913155	1.03518	0.967302	0.99422	0.965759	0.985967	1.0378	1.05369	1.02114	0.975555	0.979025	1.08894	1.00463	1.01674	0.9609	NO	1.03582	0.273353	NO
A0A5K1VVQ1	22138	Ttn	1	0	1.004	0.910258	0.960607	0.948494	1.00616	1.01692	0.998843	1.08381	1.05561	1.01412	0.916314	1.06347	1.07333	0.949669	0.998391	NO	1.03554	0.363974	NO
Q61941	18115	Nnt	40	35.5	0.904042	0.918418	0.899267	0.988515	0.974289	1.05026	1.0587	1.15254	1.04043	1.16322	0.884542	1.07239	0.965088	1.0082	0.920115	NO	1.03539	0.406556	NO
A2RSG8	384814	Adam34	13	15.7	0.970426	0.964739	0.981212	1.06253	1.01096	0.94722	0.952842	0.972126	0.995594	0.975983	0.96572	1.09104	1.07044	1.03933	0.999843	NO	1.03537	0.259452	NO
B2RWF7	73075	Ppil6	14	54.3	0.935643	0.931563	1.01652	1.00468	0.950338	1.00991	1.03212	1.01208	1.05335	1.04465	0.938495	1.02461	1.07458	1.00117	0.970304	NO	1.03522	0.278661	NO
P97449	16790	Anpep	5	8.8	0.853061	0.827593	0.776367	0.897031	0.893113	1.17638	1.23297	1.2723	1.3688	1.30582	0.844499	0.929537	0.891589	0.893476	0.837461	NO	1.03518	0.319356	NO
Q3TVK3	13437	Dnpep	10	49.5	1.00402	0.94546	0.955266	0.979246	0.984202	0.986008	1.06553	1.03569	1.00129	1.00482	0.972611	1.07368	1.0418	0.965345	0.985021	NO	1.03497	0.189061	NO
Q9D881	12859	Cox5b-ps	9	58.1	0.985238	0.923726	0.975518	0.983187	0.982362	0.992531	1.05839	0.971914	1.09106	1.0171	1.01077	1.01186	1.06078	0.973188	0.962376	NO	1.03483	0.144762	NO
A0A494BB26	225745	Haus1	3	15.7	0.951144	0.907701	0.956415	0.987672	1.04846	1.02648	1.01853	1.0131	1.09177	0.979381	0.936495	1.13355	1.08698	0.962984	0.899331	NO	1.03462	0.527618	NO
A0A286YCQ8		Gm47429	2	13.8	0.951499	1.05806	0.875205	1.02643	1.02207	0.939821	0.929263	1.04586	0.978493	1.07104	0.86669	1.1451	0.995207	1.11546	0.979792	NO	1.03425	0.588924	NO
A0A0R4J0X4	74281	Spatc1	18	47.1	0.972059	0.91438	0.971655	0.999946	1.04025	1.00532	1.01484	1.01432	0.98863	1.01299	0.920211	1.07166	1.07154	1.02148	0.98072	NO	1.03416	0.372108	NO
Q9CYG7	67145	Tomm34	17	58.9	0.924226	0.929358	1.07039	1.01241	0.94912	1.00336	1.01453	1.08322	0.995801	0.966766	0.903068	1.10978	1.12104	0.975994	0.940927	NO	1.03383	0.547614	NO
A0A338P7B7	100310872	Dynlt1a	2	23.2	1.02489	0.955861	1.02056	0.961892	0.926017	1.00361	1.00392	0.956213	1.1073	0.985538	0.971342	1.00523	1.10158	0.968026	1.00802	NO	1.03374	0.317166	NO
Q9QYA2	53333	Tomm40	10	38.5	0.948987	0.919007	0.982084	0.958865	1.00511	1.01917	1.03821	1.06167	1.06503	1.02546	0.933813	1.02761	1.04422	0.997046	0.973715	NO	1.03372	0.221121	NO
Q9D8W5	66997	Psmd12	19	41	0.952744	0.971656	0.929821	1.0318	1.04738	0.960687	0.959779	1.02454	0.995637	1.02643	0.93368	1.11698	1.03044	1.05162	0.966815	NO	1.03367	0.424113	NO
Q9D1F9	14385	Slc37a4	2	4.2	1.03509	0.921674	0.893555	0.760102	0.971364	1.05761	1.41822	1.11945	1.04113	1.04578	1.05797	1.08277	0.980513	0.795752	0.81902	NO	1.03366	0.692566	NO
G3X8X7	80743	Vps16	1	1.8	0.906855	1.03195	1.01742	0.973925	0.952343	1.10043	0.982806	0.911171	1.06349	1.01286	1.06532	0.991439	0.971766	1.07079	0.947445	NO	1.03365	0.357647	NO
B1AVK0	73873	Fam161a	9	17.9	0.937283	0.960235	0.992061	1.00168	0.944489	1.02099	1.03946	1.05315	1.02032	1.03296	0.919175	1.04344	1.03379	1.01916	0.981799	NO	1.03342	0.249076	NO
Q9Z1G3	66335	Atp6v1c1	13	36.1	0.986246	0.932314	0.976416	0.980168	0.970286	1.04928	1.02054	1.02999	1.04492	1.00255	0.928819	1.04281	1.03879	1.00254	0.994329	NO	1.0334	0.190733	NO
P68372	227613	Tubb4b	7	75.3	0.984112	0.939771	1.01808	0.974346	0.967165	1.03312	1.02432	0.976787	1.04314	0.992836	0.957615	1.02052	1.09182	1.0059	0.970468	NO	1.03335	0.258706	NO
A0A1W2P7S7	70881	Nt5c1b	1	75.6	0.916035	0.917122	1.07447	0.992235	0.926796	1.09164	1.05822	1.03555	0.951635	1.04892	0.895707	1.0393	1.07528	0.990496	0.986583	NO	1.0333	0.477421	NO
A0A2R8W744	11429	Aco2	1	23.7	0.968572	0.950016	0.962628	0.985851	1.02228	1.02493	1.02893	0.981017	1.02478	0.999185	0.967294	1.00437	1.08102	1.00796	0.991166	NO	1.03323	0.191766	NO
Q99L04	52585	Dhrs1	19	65.5	0.968688	0.921229	0.959576	0.971917	0.986822	1.06471	1.04224	1.04985	1.03326	1.0341	0.918	1.03609	1.03499	0.991378	0.987132	NO	1.03314	0.224207	NO
Q9DCW4	110826	Etfb	16	59.6	0.898186	0.872552	0.938174	0.942872	0.951687	1.10596	1.10732	1.13423	1.1228	1.17062	0.86333	1.00278	0.983846	0.969318	0.936318	NO	1.03305	0.321507	NO
A0A140LHA3	102636989	Acte1	7	24.9	0.955779	0.916046	0.972489	1.00425	0.965214	1.01544	1.05832	1.06477	1.0267	1.04869	0.898952	1.04202	1.03909	1.00958	0.982668	NO	1.03293	0.318864	NO
Q03265	11946	Atp5a1	51	71.6	0.940164	0.920992	0.996615	0.986222	0.98581	1.04205	1.04225	1.04145	1.01015	1.04586	0.921514	1.04486	1.04195	0.994659	0.985449	NO	1.03284	0.273732	NO
P14152	17449	Mdh1	14	39.5	0.979239	0.909307	1.04534	0.989696	0.947327	1.02598	1.02484	0.992879	1.04847	1.00623	0.935939	1.02427	1.06421	0.996011	1.01025	NO	1.0328	0.330287	NO
Q9D051	68263	Pdhb	21	69.4	1.00574	0.930062	1.02012	1.00242	0.95228	1.03161	1.02753	0.954237	1.03528	0.970156	0.966666	0.985989	1.10099	0.988627	1.0283	NO	1.03257	0.310437	NO
Q78T54	67048	Vma21	1	11.9	0.958656	0.982085	0.873943	0.925399	0.942159	0.997528	1.20988	1.0357	1.21953	1.02061	0.940579	1.02192	1.0357	1.00718	0.82913	NO	1.03252	0.49151	NO
F7CTF8	75734	Mff	1	22.7	0.908209	0.953889	0.998138	0.961712	0.952374	1.0635	1.15091	1.04508	0.98838	1.04878	0.962722	1.05223	1.03389	0.990651	0.889533	NO	1.0324	0.363815	NO
P0DN34	102631912	Ndufb1	5	84.2	0.950513	0.877758	0.91032	1.01281	1.01532	1.0512	1.03392	1.08531	1.01412	1.1277	0.837787	1.05806	1.02322	1.00098	1.001	NO	1.03238	0.528619	NO
Q32MW3	64833	Acot10	8	50.8	1.02618	0.900898	1.10264	0.938128	0.895019	1.09157	1.05063	0.910482	1.10204	0.963346	0.934465	0.923134	1.12641	0.972718	1.06234	NO	1.03212	0.592627	NO
P39098	17156	Man1a2	2	3.7	0.879077	1.02729	1.1189	1.08104	0.945587	0.903517	0.95822	1.05227	0.876847	0.94344	1.07241	1.08744	1.11704	0.996491	0.940426	NO	1.03205	0.569104	NO
A0A1C7CYV0	102866	Pls3	8	19.4	0.837065	0.890037	0.922292	0.928446	0.893027	1.16311	1.18586	1.19756	1.16075	1.20855	0.864827	0.968341	0.948027	0.939268	0.892834	NO	1.03186	0.287222	NO
O55013	27096	Trappc3	7	35.6	0.966167	0.897901	0.98414	0.963737	1.00896	1.0504	1.0503	1.02775	1.0374	1.03893	0.888004	1.04572	1.07965	0.977101	0.983836	NO	1.03182	0.439319	NO
P35279	19346	Rab6a	4	41.8	0.968339	0.934703	0.972918	1.01038	0.983203	1.0043	1.00288	1.0383	1.04965	1.0111	0.901974	1.03758	1.05196	1.03544	0.99727	NO	1.03176	0.330764	NO
A3KGW0	18286	Odf2	6	82	0.959161	0.937436	1.014	0.987106	0.965551	1.02373	1.03126	1.00723	1.04175	1.01524	0.942548	1.03622	1.04395	1.00189	0.992923	NO	1.03172	0.20348	NO
P10833	20130	Rras	1	6.9	0.979089	0.920774	0.886207	0.957039	0.952393	1.08681	0.994413	1.15646	1.23988	0.983596	0.896609	0.979575	0.978881	1.0114	0.97687	NO	1.03148	0.271608	NO
P47199	12972	Cryz	9	32.9	0.991273	0.956149	0.978082	0.960754	0.986772	0.996919	1.04209	1.00452	1.05122	1.00644	0.960884	1.03124	1.06517	1.00504	0.96346	NO	1.03135	0.186692	NO
E0CZE0	234664	Nae1	8	20	0.999892	0.992858	1.02581	1.01834	0.998269	0.940817	0.952032	0.921732	1.0145	0.942981	0.986906	1.07043	1.08799	1.03565	1.0118	NO	1.0313	0.145955	NO
Q99J99	246221	Mpst	6	30	1.02053	0.886729	0.670998	1.18271	1.03319	0.93602	0.981753	0.953766	1.44273	0.947668	1.06552	1.00994	0.919524	0.875041	1.07389	NO	1.03124	0.759548	NO
Q7TMV1	75841	Rnf139	6	9.9	0.957388	1.00439	0.967672	1.00758	1.02305	0.97518	0.98531	0.985876	0.987984	0.991275	0.936921	1.06167	1.08358	1.03082	1.0013	NO	1.03109	0.31086	NO
P97807	14194	Fh1	26	58.2	0.910459	0.950391	0.991063	1.01141	0.945799	1.03102	1.07096	1.08121	0.976824	1.07239	0.917532	1.08807	1.00322	1.01219	0.937459	NO	1.03105	0.419368	NO
Q60662	11643	Akap4	109	84.8	0.967887	0.936417	1.0475	0.975134	0.934896	1.05211	1.05095	0.996419	1.05465	0.971333	0.973057	1.01669	1.05662	0.986435	0.979898	NO	1.03103	0.272891	NO
G3UYQ4	633979	Ak9	83	46	0.960547	0.930245	0.993186	1.0027	0.963034	1.03732	1.0308	1.01856	1.04423	1.02097	0.930505	1.01866	1.06088	0.997918	0.990438	kinase	1.03066	0.264853	NO
Q9CXJ4	74610	Abcb8	36	52.6	0.981104	0.882408	1.00228	1.02021	0.970544	1.01192	1.04611	1.01937	1.0796	0.981342	0.94313	1.03729	1.09876	0.931399	0.994537	NO	1.03059	0.468276	NO
Q8R0Y8	73095	Slc25a42	7	24.2	0.947444	0.937758	0.972642	0.97297	1.00028	0.976062	1.05092	1.03297	1.09721	1.033	0.919892	1.01182	1.04999	1.0284	0.968647	NO	1.03056	0.282933	NO
Q8C2Q8	11949	Atp5c1	17	44.9	0.938725	0.938202	0.956761	1.01313	0.975232	1.01897	1.03509	1.06933	1.01679	1.06855	0.91128	1.05069	1.02158	1.00189	0.983771	NO	1.03052	0.312025	NO
Q66LM6	225497	Fam170a	10	42.9	0.948405	0.940019	0.942061	1.04981	0.994053	0.972581	1.008	1.02331	1.11306	0.985747	0.930777	1.03156	1.05028	1.00077	1.00957	NO	1.03049	0.341523	NO
O55057	18582	Pde6d	3	28.7	0.959045	0.958208	0.981443	1.02405	1.05707	0.941796	1.0003	0.999142	0.999528	0.94791	0.973719	1.03203	1.08146	1.0431	1.0012	NO	1.03046	0.288969	NO
P99029	54683	Prdx5	12	57.6	0.934845	0.985515	0.935595	0.975354	1.0383	0.981628	1.06524	0.992062	1.03844	1.03632	0.897336	1.03318	1.13841	0.978968	0.968807	NO	1.03021	0.526245	NO
Q91W53	628040	Golga7	3	22.6	0.935347	1.00749	0.945338	1.02979	0.921503	1.00578	1.09545	1.02068	1.11234	0.941192	1.01593	1.07732	1.00436	0.951411	0.936087	NO	1.0301	0.403047	NO
P45591	12632	Cfl2	10	66.9	0.950285	0.93638	1.03149	1.00957	0.971526	1.0216	1.03209	1.00266	0.995667	1.00215	0.951735	1.05308	1.04924	1.00087	0.991657	NO	1.03007	0.291108	NO
A0A0B4J1F7	50540	Igbp1b	16	39.4	0.954027	0.939998	0.958982	1.04772	0.981139	0.997896	1.04009	1.03965	0.998508	1.01359	0.933819	1.06381	1.06236	0.99372	0.974681	NO	1.03001	0.382294	NO
A6H630	73419	Armt1	15	42.8	0.981759	0.985464	1.05912	1.0424	1.02325	0.943747	0.926673	0.950132	0.9028	0.939984	0.975328	1.08925	1.10086	1.05413	1.02511	NO	1.02998	0.297491	NO
P62965	12903	Crabp1	4	32.1	0.977202	0.938459	0.837794	1.12226	1.00044	0.928773	0.955438	1.04852	1.19322	0.975583	0.955482	1.0282	1.03131	0.965212	1.04211	NO	1.02997	0.571632	NO
Q3TZZ7	52635	Esyt2	5	6.4	0.94784	0.904257	0.88483	1.0084	0.930977	1.07791	1.0623	1.10303	1.19248	1.07198	0.899756	0.948809	1.02908	0.982707	0.955646	NO	1.02987	0.379461	NO
D3Z720	210145	Irgc1	40	63.5	0.947981	0.915836	0.961448	0.980465	0.975321	1.05612	1.06161	1.06932	1.04015	1.06831	0.913332	1.04976	1.03298	0.967877	0.959486	NO	1.02978	0.33265	NO
P52196	22117	Tst	3	12.5	0.998212	1.00057	0.970261	1.01254	0.932439	1.01961	0.979083	0.966156	1.05909	1.00206	0.971396	0.984586	1.11176	1.04486	0.947376	NO	1.0297	0.401765	NO
Q9CQ21	66405	Mcts2	10	60.8	0.9557	0.932648	0.967736	1.01002	0.976396	1.01696	1.03434	1.02829	1.06759	1.02403	0.904757	1.01792	1.06351	1.00683	0.993271	NO	1.02969	0.349002	NO
Q9QY84	11470	Actl7a	33	82.5	1.01152	0.93654	1.05606	0.974656	0.979545	1.00555	1.01536	0.958277	1.01384	0.943329	0.967024	1.02037	1.11881	0.960528	1.03859	NO	1.02965	0.424952	NO
Q0VFX2	227736	Cfap157	39	66.7	0.948154	0.924296	1.00499	0.984032	0.995383	1.02712	1.04186	1.04403	0.995078	1.03439	0.909087	1.06483	1.04403	1.01609	0.966631	NO	1.02961	0.394097	NO
Q64669	18104	Nqo1	1	3.6	0.600704	0.551247	0.608001	0.674369	0.671125	1.63042	1.76625	1.70791	1.80779	1.78482	0.649042	0.634371	0.695487	0.654061	0.564413	NO	1.0296	0.576136	NO
G3UZX2	22213	Ube2g2	1	21.1	1.01234	0.944662	0.936328	0.978139	0.983468	1.03523	1.02421	1.07813	0.994865	1.01462	0.888778	1.06634	1.08581	1.04805	0.909026	NO	1.02947	0.532755	NO
Q9R0X5	19893	Rpgr	5	7.2	1.00449	0.957124	0.965109	0.996931	0.961903	0.978116	1.04751	1.03879	0.993906	1.02676	0.958939	1.01078	1.03861	1.02954	0.991486	NO	1.02943	0.134928	NO
A0A3Q4EBV4	72722	Fam98a	2	8.1	1.00133	0.955741	0.970471	1.02378	0.982745	1.00133	1.02707	0.959388	1.11657	0.884197	1.02539	0.990461	1.06811	0.961913	1.03149	NO	1.02904	0.22375	NO
Q9D3V1	75732	Iqcd	30	52.8	0.919319	0.938085	1.01339	1.01293	0.903717	1.05303	1.06555	1.07926	1.05468	1.03383	0.947008	1.05306	1.01937	0.964367	0.942411	NO	1.02899	0.41037	NO
P17710	15275	Hk1	73	61.4	0.946397	0.952576	0.998556	1.02399	0.972476	1.02046	1.03306	1.02857	0.986439	1.00169	0.938292	1.09814	1.03442	1.00995	0.954983	kinase	1.02897	0.403808	NO
P08249	17448	Mdh2	26	69.8	0.957461	0.901731	0.962507	0.991533	0.959649	1.06039	1.05606	1.05861	1.04954	1.09187	0.907134	1.02199	1.03771	0.968178	0.975636	NO	1.02886	0.340691	NO
Q14DL3	74435	Lrriq3	15	26.4	0.974407	0.932336	0.97256	1.01397	0.977323	1.04148	1.00347	1.01728	1.03584	1.02039	0.902182	1.01387	1.07657	1.0024	1.01591	NO	1.02882	0.391505	NO
A0A0R4J076	67507	1700019N19Rik	18	47.7	0.896893	0.913346	0.997399	1.07634	1.01789	1.0327	1.02751	1.04436	0.965137	0.985739	0.88087	1.07816	1.07394	1.01932	0.990388	NO	1.02873	0.582094	NO
Q8BVN7	103775	Slc25a41	8	26	0.946517	0.965251	0.983839	1.02373	0.964376	1.02249	1.03572	1.03161	0.978657	1.02389	0.882743	1.04674	1.07289	1.03534	0.986218	NO	1.02871	0.459318	NO
A2A520	69926	Dnah17	264	59.7	0.952374	0.93081	0.986824	0.998352	0.984551	1.01952	1.03026	1.04561	1.01088	1.04964	0.924389	1.05915	1.02668	1.01345	0.967503	NO	1.02849	0.331204	NO
A0A0U1RPW2	21872	Tjp1	2	1.6	0.944598	0.997327	0.892635	0.925577	1.01287	1.07081	1.04117	1.0473	1.07839	1.08041	0.89938	1.01302	1.03663	0.987521	0.972358	NO	1.02847	0.424884	NO
Q91X57	67238	Fam220a	1	14.7	1.02588	0.926349	1.01279	0.981885	0.968109	1.00964	1.04591	0.962782	1.06611	0.946111	1.01025	0.982957	1.05632	0.940352	1.06456	NO	1.02837	0.36495	NO
Q9DA01	75526	Eppin	6	31.3	0.955608	1.0042	0.852656	1.05873	1.07394	0.895828	0.977309	1.15238	0.995888	0.948144	0.955888	1.15388	0.962151	1.06573	0.947674	NO	1.02835	0.635214	NO
A0A1L1SR69	56295	Higd1a	1	28.6	0.973039	0.960347	0.954636	0.998804	0.954475	1.02997	1.0272	1.00766	1.05156	1.06503	0.9022	1.02109	1.00205	1.07405	0.977888	NO	1.02809	0.381874	NO
A0A0N4SVE1	66144	Atp6v1f	2	28.2	0.967279	0.950418	1.01469	0.972895	0.925716	1.09981	1.09282	0.975423	1.10743	0.92745	0.983053	1.05478	1.05236	1.00152	0.874352	NO	1.02796	0.474133	NO
Q3TYX3	232187	Smyd5	5	16.8	0.947588	0.970612	0.964644	0.975328	1.0968	0.940196	1.00959	0.990151	1.07437	0.937472	1.01835	1.14964	1.03491	0.908086	0.982258	NO	1.02791	0.577615	NO
Q9QX60	27369	Dguok	5	27.1	0.944496	0.958788	0.959921	1.00646	0.98563	1.01295	1.02062	1.03421	1.05517	1.03116	0.903102	1.05556	1.06258	1.01151	0.95783	kinase	1.02787	0.425063	NO
A0A0G2JFZ8	77595	Nup210l	56	31.3	0.945708	0.934071	0.973198	1.01811	0.97346	1.02632	1.02584	1.04429	1.04296	1.03734	0.91163	1.03532	1.03417	1.01079	0.986805	NO	1.02769	0.350315	NO
P61750	11843	Arf4	4	55.6	0.984575	0.863332	0.947214	0.920429	0.942993	1.16567	1.13042	1.07764	1.16097	1.01992	0.908995	0.974	1.05443	0.892924	0.956491	NO	1.02754	0.481424	NO
Q9CR61	66916	Ndufb7	13	73	0.947148	0.950557	1.00382	1.01192	0.970701	1.01889	1.01068	1.00367	1.03969	1.02443	0.926888	1.02722	1.06538	1.02063	0.978371	NO	1.02751	0.351515	NO
A0A1W2P6U8	102635990	4932415D10Rik	214	49	0.980261	0.960717	1.02438	1.02619	0.993442	0.975006	0.986851	0.98259	0.980829	0.967791	0.958388	1.07119	1.06898	1.01679	1.00659	NO	1.02747	0.298179	NO
O88441	53375	Mtx2	12	47.5	1.06983	0.841706	1.12106	0.944756	0.910975	1.11738	1.11239	0.881811	1.11994	0.857699	1.03547	0.930492	1.1379	0.903191	1.01541	NO	1.02744	0.695985	NO
P62196	19184	Psmc5	23	61.8	1.01963	0.942445	0.993882	1.00628	0.997503	1.01313	0.989964	0.966403	1.02176	0.953952	0.946413	1.0786	1.07528	0.996759	0.997999	NO	1.02728	0.372022	NO
Q9QZE7	53424	Tsnax	10	32.4	0.956952	0.95337	1.004	0.996243	0.962228	1.03181	0.99684	1.03812	1.01426	1.04055	0.914518	1.023	1.0676	1.01876	0.981745	NO	1.02726	0.365449	NO
Q91WG2	70314	Rabep2	13	24.5	0.942711	0.959791	0.973816	0.999661	0.972689	0.963648	1.03142	1.00655	1.19806	0.970885	0.939881	1.04116	1.03452	1.00064	0.964574	NO	1.02725	0.258401	NO
G3X975	71941	Cars2	14	26.8	0.991392	0.914962	0.938838	1.02212	0.972461	1.00764	1.03088	1.03964	1.05051	1.06104	0.913126	1.01929	1.00743	0.991674	1.039	NO	1.02702	0.389897	NO
Q80WW9	77006	Ddrgk1	3	10.2	0.812809	1.07866	1.06394	1.07426	0.905303	0.985764	1.03501	1.0345	0.976458	0.966389	0.996425	1.09559	1.03738	1.01216	0.925355	NO	1.02673	0.67659	NO
P67871	13001	Csnk2b	2	57.2	0.961568	0.95475	0.965258	1.04216	1.00812	0.98234	0.982389	1.01003	1.02215	1.00785	0.946685	1.05521	1.04426	1.02853	0.988694	NO	1.02667	0.34322	NO
Q9D581	75040	Efcab10	7	65.9	0.937984	0.962428	0.987138	1.01873	0.982498	0.982765	1.06613	1.04747	0.958176	1.0376	0.915825	1.06511	1.08025	1.0187	0.939199	NO	1.02665	0.484988	NO
Q8VEM8	18674	Slc25a3	20	48.5	0.935393	0.906329	0.97855	1.00221	0.970174	1.0293	1.02493	1.06965	1.04546	1.11824	0.84636	1.05324	1.03289	1.00389	0.983393	NO	1.02653	0.544172	NO
A2AJB1	77058	Ccdc183	43	62.7	0.966253	0.925376	0.975902	0.999552	0.998039	1.04335	1.02245	1.02661	1.00419	1.04572	0.890865	1.05537	1.04988	1.01913	0.977321	NO	1.0262	0.464128	NO
Q922G7	24084	Tekt2	44	80.7	0.960371	0.937892	1.00862	0.997676	0.958338	1.04006	1.04694	1.01884	1.03683	1.00425	0.931316	1.01675	1.06159	1.00186	0.978665	NO	1.02617	0.342222	NO
A2RRY8	71020	Spats1	8	42	0.990882	0.934749	0.990882	0.981589	0.986915	0.998072	1.03043	1.02734	1.05801	0.988646	0.955786	1.03751	1.0672	0.986542	0.965452	NO	1.02609	0.318954	NO
P97819	53357	Pla2g6	16	26.3	0.968362	0.91859	0.975341	0.988926	0.969944	1.04122	1.05955	1.04652	1.06076	1.02391	0.923894	1.02894	1.0616	0.991903	0.94054	NO	1.02607	0.404532	NO
A0A1B0GR60	14325	Ftl1	2	22.5	0.962695	0.922894	0.920861	1.09656	1.01104	0.984264	0.979962	0.980159	1.16235	0.937062	0.940792	1.06197	1.01755	0.995985	1.02584	NO	1.02607	0.523885	NO
Q9DCS9	68342	Ndufb10	14	59.7	0.971501	0.942109	0.97959	0.986607	0.977993	1.03001	1.04587	1.0344	1.0068	1.0422	0.92257	1.03438	1.03953	1.0052	0.981229	NO	1.02575	0.301397	NO
A2AVQ5	242602	Lexm	36	68.8	0.939246	0.926978	0.962802	1.00697	0.96543	1.04348	1.02074	1.0633	1.0779	1.06846	0.896872	1.05273	1.01615	0.985118	0.97383	NO	1.02567	0.425092	NO
Q9DAA3	74218	1700016H13Rik	5	32.5	1.04084	0.887904	1.02836	0.982954	0.913151	1.09532	1.0628	0.94323	1.11609	0.951692	0.9382	0.938042	1.11377	0.945932	1.04171	NO	1.02564	0.608998	NO
A0A0R4J284	100041639	Dynlt2a2	7	37.7	0.8859	0.926135	1.04586	1.04968	0.8859	1.05731	1.10866	1.12046	0.969698	1.03416	0.920017	1.04997	0.996375	0.993585	0.956287	NO	1.02561	0.583746	NO
Q8CG76	110198	Akr7a5	17	48.2	0.9336	0.904458	0.966494	0.963622	0.952039	1.07379	1.11118	1.10727	1.07257	1.07417	0.917176	1.01614	1.01669	0.9579	0.932905	NO	1.02555	0.338575	NO
Q8R2K3	381760	Ssbp1	10	59.5	0.924118	0.937382	0.944848	1.01291	0.992249	1.04965	1.02334	1.06647	1.0132	1.10169	0.85606	1.0319	1.0187	1.06147	0.966012	NO	1.02549	0.556744	NO
Q5BN45	69327	1700007K13Rik	11	79	0.987564	0.923457	1.02707	0.968441	0.986136	1.03879	1.06784	0.991946	1.03972	0.952008	0.950813	1.00224	1.08324	0.970599	1.01014	NO	1.02542	0.403335	NO
Q9D7X8	110175	Ggct	2	11.7	0.973465	1.02199	0.915391	1.00825	0.977946	0.929246	1.0086	1.09056	1.00866	1.04492	0.96975	0.907372	1.12139	0.946815	1.07564	NO	1.02531	0.592165	NO
Q78IK2	102639577	Atp5md	4	44.8	0.955589	0.935945	0.979425	1.00411	0.984463	1.01276	1.03389	1.03061	1.04691	1.03406	0.91319	1.01932	1.06368	1.00198	0.984057	NO	1.02525	0.395929	NO
Q9D9V4	75564	Rsph9	18	57.6	1.00983	0.902239	1.02153	0.96768	0.95913	1.05737	1.0461	0.981042	1.06313	1.009	0.941265	0.972242	1.08407	0.953097	1.03228	NO	1.02521	0.494075	NO
Q3V157	20849	Stat4	13	18.3	1.00001	0.955948	0.995974	1.02094	1.01689	0.992738	1.00481	0.982386	0.965392	0.949514	0.976728	1.09544	1.07283	0.994706	0.975706	NO	1.02518	0.394009	NO
P62075	30055	Timm13	6	77.9	0.998868	0.92377	1.00986	0.976015	1.00054	1.02121	1.02417	1.01051	1.03581	0.966889	0.945794	1.03561	1.06265	0.995312	0.993005	NO	1.02512	0.358529	NO
J3QK56	668433	4930544D05Rik	5	29	1.04752	0.930717	1.04793	0.947743	0.988717	0.999175	1.0643	0.94648	1.03393	0.906315	0.985786	1.02595	1.11007	0.984978	0.980381	NO	1.02509	0.492742	NO
Q3TMX7	227638	Qsox2	4	5.5	0.678264	0.692832	0.682999	0.759491	0.724718	1.52585	1.60131	1.53678	1.60653	1.56413	0.692558	0.759491	0.728498	0.739631	0.70692	NO	1.02509	0.38484	NO
A0A571BEL4	78016	Ccdc150	2	19.2	1.00957	0.923456	1.00509	1.00273	0.968552	1.01753	1.04118	0.990347	0.972007	1.03707	0.94836	1.07422	0.97683	1.01384	1.0192	NO	1.02507	0.385746	NO
F8WIR1	13033	Ctsd	14	33.7	0.828158	0.821729	0.893758	0.89602	0.891734	1.23944	1.23509	1.24301	1.19223	1.31903	0.79881	0.932927	0.951738	0.928582	0.827741	NO	1.02503	0.55707	NO
P14685	22123	Psmd3	33	55.7	0.980397	0.953911	0.912803	1.08112	1.0172	0.965918	0.963552	0.991487	1.1224	0.94261	0.960762	1.04082	1.04096	0.988555	1.0375	NO	1.02491	0.477597	NO
A0A0G2JF96	53814	Oaz3	13	44.4	1.00468	0.899509	1.02793	0.967571	0.98551	1.03817	1.0297	0.983585	1.05765	0.99883	0.910134	1.0605	1.0759	0.978504	0.981814	NO	1.0249	0.532381	NO
O35551	54189	Rabep1	6	7.9	1.00101	0.958922	0.993394	1.04417	1.01778	0.924297	0.974923	0.957791	1.00867	0.98012	0.949301	1.05416	1.06815	1.08508	0.982229	NO	1.02465	0.431165	NO
A0A494BBN4	225852	Gm550	6	31	0.988213	0.995697	0.945615	1.01874	1.00759	0.959044	0.983113	0.969134	1.06343	0.992065	0.95842	1.05792	1.04563	1.04442	0.970968	NO	1.02452	0.348629	NO
Q91X72	15458	Hpx	3	5.7	0.944634	0.921636	0.933995	1.01224	1.05644	1.00782	1.13093	1.11961	0.821219	1.06364	0.985799	0.990975	1.17007	0.959839	0.88116	NO	1.02442	0.671452	NO
Q9DAK2	69310	Pacrg	17	71.8	0.956847	0.929078	0.957837	1.03347	0.977606	1.03061	1.01564	1.05051	1.03895	1.03617	0.908884	1.04886	1.01838	0.999047	0.998121	NO	1.0244	0.439501	NO
G3UW53	68736	Tyw5	2	10.6	0.985323	0.948159	1.0482	1.0064	1.03581	0.9735	0.885495	0.995939	1.03975	0.934972	0.939396	1.04998	1.045	1.14229	0.969793	NO	1.0244	0.553964	NO
Q921L6	13043	Cttn	2	3.7	1.07267	0.971097	0.921512	0.97813	1.02463	1.00045	0.984937	0.950545	0.987062	1.01995	1.0264	1.04274	1.05974	0.971831	0.988303	NO	1.02435	0.450435	NO
P17751	21991	Tpi1	22	91.2	0.964	0.921464	1.00974	0.979041	0.97613	1.04108	1.04551	1.03636	1.02164	1.03655	0.915383	1.02669	1.05121	0.995474	0.979721	NO	1.02435	0.410799	NO
Q9JJE7	60527	Fads3	2	8.7	0.922266	1.02191	0.971095	1.10186	0.933876	1.05427	0.99079	0.968623	1.07062	0.893792	1.05773	1.09197	1.0128	0.960294	0.948107	NO	1.02422	0.591679	NO
Q922K9	14302	Frk	2	6.1	0.933504	0.943438	0.98803	1.00247	1.0117	1.07554	1.05051	0.949526	0.971129	1.07697	0.929966	0.986557	1.08332	1.09308	0.904253	kinase	1.02419	0.587175	NO
A0A2R8VHX1	67130	Ndufa6	1	25	1.00046	0.880098	1.08042	0.967249	0.974766	1.06902	1.01524	1.00343	1.07423	0.914793	0.941228	1.00343	1.07348	0.989966	1.01219	NO	1.02392	0.559569	NO
A0A0R3P9C8	66108	Ndufa9	25	65.4	0.965104	0.950927	1.00585	0.992598	0.974195	1.02073	1.04713	1.01465	1.02252	1.00136	0.939424	1.03938	1.06102	0.98146	0.983651	NO	1.02378	0.359651	NO
Q9DAD0	75504	1700013F07Rik	11	63.1	0.957209	0.917145	1.01498	1.01471	0.956712	1.03419	1.00749	1.01649	1.0299	1.0767	0.879971	1.02119	1.03573	1.02506	1.01252	NO	1.02339	0.529255	NO
Q9CRB8	67900	Mtfp1	9	47	0.939873	0.967041	0.96406	1.05871	1.0236	0.976746	0.968798	1.05003	0.985993	0.996131	0.925735	1.11058	1.03951	1.02139	0.971791	NO	1.02336	0.561256	NO
Q9ESG2	76378	Ropn1	12	67.9	0.98553	0.935721	1.00717	0.980496	1.01291	1.00292	1.02016	0.983079	1.02461	1.0113	0.926603	1.03639	1.06254	1.02525	0.985319	NO	1.02322	0.427199	NO
A0A0J9YUP0	226265	Eno4	15	30.4	0.958987	0.935522	1.00057	1.00074	0.977275	1.02446	1.04466	1.03072	1.0435	0.999488	0.93118	1.00333	1.07656	0.984958	0.988047	NO	1.02277	0.426873	NO
A2RT91	319695	Ankar	26	17.2	0.967575	0.934964	0.980567	1.01693	0.995101	1.00784	1.02437	1.02345	1.02216	1.02062	0.92875	1.04414	1.06854	0.992379	0.972607	NO	1.02273	0.457951	NO
O35227	11500	Adam7	23	33.7	0.87784	0.893267	0.877464	0.915186	1.02212	1.12946	1.15857	1.14351	1.14314	1.15086	0.875949	0.987775	0.979051	0.929833	0.915967	NO	1.02239	0.563804	NO
B7ZNB2	207854	Fmr1nb	2	13.4	0.960803	0.9985	0.904341	1.06918	0.965069	0.932614	1.0657	0.980265	1.08042	1.0362	1.02864	1.02217	1.03491	0.972709	0.948479	NO	1.02226	0.515379	NO
E9QLE5	76400	Pbp2	4	36.4	1.0434	1.00486	1.03613	0.968918	0.97588	0.928617	0.951276	0.984579	0.973839	0.99289	0.981967	1.07954	1.01674	1.01746	1.04391	NO	1.02196	0.348929	NO
Q14BE7	70864	Fam47c	12	32.3	0.963865	0.966952	1.01018	0.993855	1.01002	0.993251	0.976519	1.03338	1.00025	0.998886	0.912247	1.07195	1.05111	1.04106	0.976465	NO	1.02183	0.505701	NO
A0A087WST1	329244	Il19	1	6.9	0.995386	0.92059	0.946863	0.97513	0.988978	1.01742	1.03857	1.08026	1.06409	1.04042	0.920234	1.0212	1.0008	0.969612	1.02045	NO	1.02182	0.398049	NO
Q3V079	72873	Bbof1	29	47.3	0.96309	0.94203	0.975362	1.01959	0.983024	1.02572	1.01327	1.03785	1.0201	1.03077	0.929176	1.04773	1.03146	1.01156	0.969262	NO	1.02173	0.422576	NO
Q925I1	108888	Atad3a	27	43.1	0.92319	0.891372	0.945472	0.947747	0.913062	1.13043	1.13641	1.12712	1.13108	1.13382	0.878346	0.969904	0.99951	0.945285	0.927241	NO	1.02152	0.41184	NO
F8WIC0	78801	Ak7	33	44.5	0.95384	0.954962	0.967728	1.01232	1.00577	1.03432	1.0093	0.998608	1.02837	1.03484	0.921494	1.02181	1.06727	1.03441	0.954962	kinase	1.02152	0.497133	NO
Q7M753	74450	Pank2	8	18.2	0.958328	1.00019	0.972192	1.06363	1.00284	0.955798	0.94518	0.9945	1.01736	0.985836	0.954037	1.05493	1.03851	1.03098	1.02569	kinase	1.02141	0.419274	NO
B1AW18	75775	4930402K13Rik	5	15.4	0.976164	0.974796	1.09567	0.96686	0.917761	1.01902	1.10264	0.996103	0.964809	0.94948	0.97364	1.02595	1.04589	0.976812	1.01441	NO	1.02138	0.535479	NO
E9Q9F7	75172	Ccdc146	51	46.6	1.01533	0.924668	0.984416	0.995882	0.975418	1.01	1.03842	1.01306	1.05781	0.985071	0.951208	1.01447	1.05883	0.964546	1.01088	NO	1.02129	0.419976	NO
Q62148	19378	Aldh1a2	6	21	1.01796	0.976016	1.0316	1.02021	1.04606	0.975914	0.916653	0.930804	0.929834	0.955531	0.95267	1.07359	1.11799	1.03323	1.02194	NO	1.02113	0.493011	NO
O70250	56012	Pgam2	14	55.3	0.99134	0.990458	1.04283	1.06067	1.00503	0.919526	0.956055	0.957589	0.923857	0.955694	0.955834	1.13685	1.05987	1.04974	0.994658	NO	1.02095	0.547671	NO
Q9D9G4	74279	Magea14	11	50.7	0.955803	0.960823	1.00082	0.996399	0.992961	1.02314	0.995471	1.02341	1.01173	1.0299	0.902821	1.03618	1.06253	1.03972	0.968298	NO	1.02094	0.524167	NO
A0A0G2JH12	84652	Fam126a	2	7.4	1.00802	0.964273	0.963058	0.916288	1.00969	1.05914	1.00935	1.07515	1.01164	1.02082	0.980964	1.01474	1.02587	0.985737	0.955263	NO	1.02083	0.371104	NO
Q8BHE8	68115	Maip1	6	19.9	1.07831	0.83768	1.11628	0.920916	0.872177	1.13236	1.14629	0.924489	1.13358	0.912379	0.961978	0.875487	1.16388	0.862723	1.06148	NO	1.02076	0.808412	NO
P49722	19166	Psma2	10	47	0.930933	0.995943	0.92533	1.04922	1.04143	0.944146	0.97452	1.07322	0.93576	1.08407	0.885796	1.12797	0.995203	1.08379	0.952673	NO	1.02075	0.698361	NO
Q9D5Y1	51938	Ccdc39	62	56	0.956975	0.939198	0.990341	1.00694	0.994226	1.02023	1.03104	1.04512	0.992129	1.03495	0.913993	1.04668	1.04374	1.00568	0.978764	NO	1.0207	0.483167	NO
E9PWZ8	71236	Rsph14	14	36.9	0.96213	0.912875	0.988918	1.00479	1.00829	1.03228	1.0687	1.00432	1.00645	1.0334	0.918021	1.02232	1.07052	0.995367	0.971618	NO	1.02068	0.532634	NO
Q9JKC7	11781	Ap4m1	1	3.3	1.12578	0.911454	1.0286	0.987847	0.934357	0.925278	1.08931	0.99512	0.947459	0.963655	0.935027	1.03922	1.16168	1.03731	0.917902	NO	1.02067	0.731357	NO
Q3U125	70564	Prxl2a	14	45.9	0.948155	0.932036	0.958766	1.00294	0.987457	1.06563	1.03388	1.08743	1.00914	1.04553	0.894752	1.06892	1.00559	1.00888	0.950894	NO	1.02064	0.552602	NO
Q91V57	108699	Chn1	8	19.8	0.969609	0.956374	0.98111	0.962834	0.962294	1.046	1.07481	1.03123	1.09131	0.992904	0.910593	1.02327	1.03664	0.993849	0.967178	NO	1.02055	0.409395	NO
Q9D9W0	76573	Spatc1l	10	36	0.913857	0.944649	0.982985	1.00654	0.96792	1.04756	1.03251	1.0645	1.02097	1.10416	0.891471	1.04096	1.00555	1.0184	0.957966	NO	1.02043	0.543047	NO
Q91WD5	226646	Ndufs2	29	70.2	0.977188	0.934438	0.993366	0.992713	0.992022	1.01999	1.01483	1.03083	1.02914	1.02598	0.926596	1.04644	1.04585	0.994094	0.976535	NO	1.02041	0.452227	NO
A0A0A6YWU3	432701	Ighv6-7	1	13.4	1.06485	0.847691	1.2129	0.884122	0.853891	1.14495	1.13861	0.844043	1.17532	0.873258	1.0246	0.840806	1.18953	0.867827	1.03761	NO	1.01993	0.84498	NO
P35980	19899	Rpl18	7	41	1.02732	0.977182	1.00353	1.01842	0.993451	0.969167	1.00423	0.95014	0.977632	0.959014	1.00893	1.02772	1.06729	1.01113	1.00483	NO	1.01992	0.206396	NO
Q3TYL0	432964	Iqank1	10	20	0.988142	1.01377	0.966727	1.05846	1.01109	0.951687	0.990054	0.97012	0.969156	0.942292	0.964458	1.07482	1.07999	1.04537	0.973853	NO	1.01991	0.509113	NO
Q9D0P8	67042	Ift27	8	50.5	0.999628	0.936511	0.986345	0.97872	0.984276	1.04085	1.05635	1.01038	1.00763	1.01666	0.95123	1.02199	1.02869	1.00633	0.974412	NO	1.01989	0.316404	NO
Q402U7	73336	Prss44	5	19.6	0.962483	0.990719	0.936861	1.02121	1.03275	1.00793	1.00681	0.97097	1.02567	1.0052	0.938631	1.05085	1.0988	1.00488	0.946233	NO	1.01929	0.604902	NO
Q91XQ0	13417	Dnah8	277	53.8	0.958206	0.933509	0.988408	1.00129	0.981794	1.04941	1.02548	1.0326	1.01602	1.0566	0.906932	1.04944	1.03002	0.998071	0.972238	NO	1.01922	0.518066	NO
Q99JB2	66592	Stoml2	14	43.9	0.987054	0.950208	0.928719	1.0423	0.963321	1.00722	1.03539	1.00516	1.10359	1.01337	0.952648	1.02378	1.03541	0.949282	1.00254	NO	1.0189	0.505313	NO
Q61469	19012	Plpp1	2	13.8	0.882495	1.00012	0.979827	1.03705	0.999616	1.08324	1.08375	0.946432	0.973087	1.02355	0.939743	1.00752	1.01888	1.04248	0.982225	NO	1.01872	0.574953	NO
A0A0R4J070	73435	Tex35	7	29.5	1.00897	0.928522	0.98149	1.01193	0.980607	1.03405	1.01093	1.00031	1.06203	0.978093	0.930093	0.989935	1.06327	0.995376	1.0244	NO	1.01864	0.509777	NO
A0A1Y7VNT1	56541	Habp4	1	3.2	0.991996	1.01499	1.12018	1.07872	1.02822	0.830039	0.98964	0.89849	0.921268	0.795211	1.13052	1.16124	1.17367	0.912171	0.953649	NO	1.01856	0.754178	NO
A2ARP9	212670	Catsper2	8	13.9	0.963732	0.930779	1.02875	1.01462	0.985997	1.01684	1.02235	1.02808	1.02476	0.969264	0.937318	1.0849	1.04455	0.985681	0.962389	NO	1.01847	0.588869	NO
Q9D2G2	78920	Dlst	22	52.6	0.934472	0.928596	0.955382	1.02266	1.00169	1.00055	1.03902	1.10435	1.01306	1.06796	0.907812	1.07889	0.986464	0.999099	0.959994	NO	1.01847	0.608609	NO
E9Q6H0	239134	Gucy1b2	1	1.5	0.921284	0.961874	1.04171	0.965244	0.960941	1.09116	1.00993	1.03108	1.0231	1.05337	0.879502	1.11428	1.00868	1.02719	0.910657	NO	1.0184	0.711355	NO
A0A1W2P721	14051	Eya4	3	7.5	0.950705	0.955059	0.982852	1.00388	0.999065	1.02547	1.00221	0.996934	1.02009	1.08346	0.854023	1.05502	1.0704	1.02501	0.975811	phosphatase	1.01813	0.673098	NO
Q9CRY7	66569	Gdpd1	10	33.1	0.966821	0.955189	1.00551	1.01113	0.95532	1.0438	1.01733	1.01008	1.01897	1.03341	0.901408	1.01485	1.0655	1.01622	0.984465	NO	1.01808	0.568213	NO
Q9D6T9	66128	Mrps36	4	48	1.02724	0.882554	1.06996	0.929142	0.910672	1.12165	1.10833	0.987519	1.06361	0.994314	0.945285	0.967509	1.09932	0.913037	0.97986	NO	1.01773	0.730799	NO
Q8CDT5	73863	Tex49	8	58	0.993027	0.901226	1.05464	0.975249	0.934636	1.06682	1.08536	1.00023	1.06345	0.98092	0.946284	0.97977	1.08169	0.925977	1.01073	NO	1.01763	0.662681	NO
Q8BT60	70568	Cpne3	2	3.8	1.00737	0.960765	0.893284	0.962858	1.02892	1.07451	1.01094	0.968982	1.09995	1.05381	1.01929	1.00674	0.988829	0.959445	0.964316	NO	1.0176	0.530656	NO
P48771	12866	Cox7a2	3	30.1	0.960116	0.902899	0.962407	1.01633	1.00454	1.01392	1.00906	1.08936	1.01923	1.09114	0.865462	1.02521	1.02219	0.987383	1.03074	NO	1.01748	0.659188	NO
A0A286YEB7	20088	Rps24	5	39	1.04122	1.03063	1.12041	1.09095	1.03113	0.876965	0.931072	0.84131	0.863906	0.765348	1.07066	1.12683	1.13738	1.02848	1.04372	NO	1.01745	0.532307	NO
A2ARZ3	241516	Fsip2	385	50.6	0.970282	0.94129	1.01218	1.00458	0.976267	1.01351	1.03868	1.02595	1.025	1.00268	0.93881	1.0383	1.04352	0.977312	0.991656	NO	1.01733	0.487391	NO
Q9Z0V7	21855	Timm17b	7	52.9	0.999363	0.948108	0.989241	1.00511	0.96434	1.01742	1.05529	0.987985	1.0431	0.998873	0.937817	1.03189	1.06132	0.977112	0.983038	NO	1.01733	0.50348	NO
Q9DA64	66338	Cdrt4	6	29.1	0.960323	0.919867	1.04058	1.01354	0.977171	1.03409	1.02716	1.03306	0.977665	1.0202	0.92599	1.0534	1.02258	1.02603	0.968357	NO	1.01728	0.599601	NO
Q9CR51	66290	Atp6v1g1	3	25.4	1.0327	0.927353	0.981616	0.985063	0.99807	1.00941	1.03515	1.01417	1.03822	0.968474	0.935485	1.0386	1.06354	0.913915	1.05823	NO	1.01725	0.651571	NO
F7D6F6	52372	D6Ertd527e	1	7.3	0.58257	0.888867	0.489532	0.785344	1.96899	0.441292	0.420488	2.29789	0.351348	1.9785	1.36102	0.40828	1.31587	0.421716	1.2883	NO	1.01694	0.964386	NO
E9PVB3	73936	Ccdc175	18	22.4	0.902034	0.940476	0.915612	1.05013	1.04222	1.00006	0.979261	1.10908	0.921627	1.20699	0.816557	1.09751	0.96849	1.09653	0.953423	NO	1.01691	0.795279	NO
A0A338P7I8	76872	Ccdc116	5	30.9	0.964525	0.925494	1.01264	1.00407	1.02124	1.02937	1.02523	1.01908	0.989831	0.997292	0.930324	1.04804	1.05435	0.984491	0.994013	NO	1.01689	0.5811	NO
Q4VAE3	74868	Tmem65	4	20.1	0.952863	0.925828	0.97634	0.966766	0.973515	1.06797	1.06959	1.02663	1.10238	1.06214	0.874326	0.959429	1.03621	1.02707	0.978944	NO	1.01682	0.610777	NO
Q5U4F6	71820	Dync2i2	5	16.4	0.967262	0.992126	0.999109	0.993856	1.02237	0.973444	0.993518	1.01132	1.00297	0.985881	0.960701	1.04381	1.05077	1.01917	0.983687	NO	1.01677	0.415313	NO
E9Q4P1	69368	Wdfy1	3	8.8	0.958926	0.971215	0.948983	1.07236	0.97916	1.05376	0.971654	0.975967	1.02913	1.02556	0.945063	1.06511	1.03836	0.979584	0.985169	NO	1.01676	0.607793	NO
E9PXF3	408191	Gm5415	3	5.2	0.982625	0.919942	1.00337	0.974503	0.98292	1.12549	1.01371	1.02545	0.991411	1.03623	0.905545	1.02057	1.06103	0.988679	0.968523	NO	1.01665	0.598901	NO
Q9CXZ1	17993	Ndufs4	10	53.7	0.917932	0.955762	1.00792	1.03265	0.954533	1.04655	1.06549	1.07094	0.960793	1.03768	0.955531	1.07236	1.00239	0.984297	0.935176	NO	1.01663	0.619061	NO
B2CKC6	71877	Efhc1	49	73.8	0.967826	0.937213	0.985275	0.996908	0.991934	1.02813	1.04443	1.03969	1.00877	1.03954	0.915401	1.03395	1.05086	0.996602	0.963464	NO	1.01663	0.560496	NO
Q64433	15528	Hspe1	10	79.4	0.920139	0.897851	0.991459	0.99476	1.01666	1.04032	1.09831	1.0864	1.00899	1.04422	0.896994	1.05811	1.00363	1.0101	0.932054	NO	1.0166	0.677573	NO
Q3UR97	101113	Snx21	8	26.4	0.972936	0.951054	0.984226	0.977468	1.00223	1.04194	1.05264	1.03139	0.987366	1.0298	0.926408	1.02513	1.04153	1.01316	0.962721	NO	1.01658	0.499836	NO
P19783	12857	Cox4i1	7	61.5	0.984543	0.942307	1.03462	0.948391	1.02023	1.05349	1.08267	0.972999	1.02007	0.929125	0.911185	0.953773	1.09066	1.07545	0.980487	NO	1.01653	0.690556	NO
G5E8H0	22351	Vill	2	2.8	0.993536	0.968959	0.922681	1.029	1.0012	1.02468	0.981679	0.982522	1.06422	1.03576	0.919039	1.0087	1.03353	1.07149	0.96302	NO	1.01636	0.630015	NO
A0A1B0GR16	211535	Odad1	30	46.3	0.970631	0.927293	1.00032	1.00279	0.994041	1.03086	1.03964	1.02143	1.019	1.01893	0.914	1.04343	1.04133	1.0118	0.964491	NO	1.01634	0.590163	NO
Q9D172	28295	Gatd3a	15	60.9	0.990355	0.916124	0.953897	1.00678	1.00206	1.01645	1.04576	1.01668	1.06173	1.04201	0.948141	0.991247	1.01979	1.00634	0.982635	NO	1.01621	0.474357	NO
Q3UYH7	320129	Grk3	28	44.9	0.989413	0.943978	0.973511	1.00403	1.00574	0.986284	1.02147	1.01423	1.03918	1.02589	0.919846	1.02122	1.03476	1.01873	1.00171	kinase	1.01619	0.517286	NO
Q9CWN7	52846	Cnot11	4	10.3	0.971592	0.961745	1.04362	1.018	0.969519	0.974758	1.06249	0.984502	0.983368	0.985729	0.948608	1.08806	1.00475	1.04166	0.9616	NO	1.01616	0.611297	NO
B2KF24	21463	Tcp11	14	29.3	0.94503	0.953033	1.08982	1.02603	0.971147	0.985228	1.03463	1.05239	0.89081	0.987034	0.962541	1.12237	1.04709	0.992991	0.939854	NO	1.01601	0.717253	NO
E9QNC6	71710	Lrrcc1	67	55.4	1.00448	0.94577	0.982112	1.00893	0.99284	1.011	1.02749	0.993925	1.04716	0.973199	0.968666	1.02992	1.03012	0.971343	1.01304	NO	1.016	0.399045	NO
D6RGR6	227746	Rabepk	1	23.1	1.01029	0.986818	1.03002	1.04597	0.958949	0.933129	0.985026	0.962583	0.961059	1.01381	0.902615	1.06564	1.06049	1.04381	1.0398	NO	1.01596	0.649869	NO
Q3V081	381534	Ube2u	4	19.2	0.801217	1.05958	1.06059	1.11372	0.867966	1.01254	1.00782	1.06825	0.984198	1.04316	0.968106	1.05678	1.01153	1.03779	0.906764	NO	1.01589	0.82185	NO
Q9ERF3	66317	Wdr61	5	23.3	0.902079	0.98537	1.0131	1.00555	0.952625	1.04716	1.01834	1.00461	1.07184	1.06349	0.895146	1.0137	1.06197	1.02407	0.940958	NO	1.01587	0.683056	NO
Q6ZWQ7	76687	Spcs3	5	25.6	1.00023	0.843685	0.985841	0.927555	0.906494	1.12481	1.15243	1.07542	1.1915	1.05478	0.898599	0.917237	1.04289	0.865881	1.01265	NO	1.01575	0.748963	NO
E9PV66	74376	Myo18b	2	1	0.964586	0.905976	1.06205	0.958329	0.982276	1.07464	1.06893	1.05294	0.99534	0.985032	0.905047	0.999924	1.07205	1.00282	0.97007	NO	1.01574	0.689406	NO
D3Z4N9	67420	Far1	3	15.5	0.982254	0.915371	0.924005	0.997256	1.0025	1.00379	1.03923	1.05599	1.1579	1.02445	0.957831	1.0005	1.03523	0.953908	0.949776	NO	1.01574	0.559807	NO
A2A9P6	12537	Cdk11b	2	2.7	1.05513	0.949174	1.0016	1.08862	0.970735	0.907627	1.00399	0.929278	1.07516	0.874283	1.02961	1.02642	1.14883	0.868193	1.07137	NO	1.01563	0.771412	NO
A0A494B9W4	66704	Rbm4b	1	23.5	0.971501	0.950097	0.957843	1.07796	1.00132	0.90639	0.984186	1.05787	1.05397	1.00275	0.915707	1.00567	1.04148	1.09458	0.978686	NO	1.01561	0.69415	NO
A0A1D5RMH2	16525	Kcnk1	1	5.8	0.936728	0.958387	1.01056	1.01855	0.9029	1.05397	1.00901	1.10298	1.07873	1.02665	0.873089	0.985825	1.07707	1.04928	0.916267	NO	1.01541	0.746029	NO
O35129	12034	Phb2	24	83.3	0.93147	0.921638	0.968434	1.00828	1.01094	1.01212	1.04376	1.11436	0.988911	1.08472	0.892437	1.0947	1.00384	1.01634	0.908036	NO	1.01541	0.729844	NO
A6H6Q4	432479	4930404N11Rik	14	72.3	0.939498	0.958838	1.00444	1.05469	0.975398	1.01308	1.01904	1.03652	1.01486	0.975264	0.927193	1.06644	1.05567	1.00214	0.956921	NO	1.01531	0.666104	NO
Q497N7	66761	4933417A18Rik	5	27.8	0.96649	0.970576	1.01697	0.974616	0.940391	0.99909	1.07432	1.04302	1.03341	1.03768	0.916289	1.03415	1.05013	0.991706	0.951165	NO	1.01528	0.608051	NO
A0A2R8VHF7	666504	Tmem249	5	34.5	1.03608	0.917733	1.01603	1.00981	0.952871	1.03125	1.03049	0.956622	1.12375	0.917706	0.954747	0.977439	1.14343	0.920124	1.01192	NO	1.01523	0.743548	NO
E9Q046	100041352	Tcp10c	7	70.7	0.951261	0.923404	0.93956	1.01138	1.0322	0.998587	1.03761	1.08425	1.01028	1.08085	0.911053	1.05933	0.987577	0.981411	0.99126	NO	1.01499	0.657872	NO
Q91XD2	225341	Lims2	7	20.2	0.957312	0.949346	1.00869	1.04517	0.962507	1.03809	1.01346	0.982172	1.05237	0.994217	0.962392	1.02558	1.06433	0.993948	0.950423	NO	1.01496	0.610194	NO
Q7TPM5	69987	Spaca9	12	72.6	0.987216	0.931042	0.969266	1.02945	1.01957	0.95945	1.04547	1.02253	0.979143	1.04654	0.95312	1.05195	1.05669	0.994769	0.953793	NO	1.01495	0.621903	NO
Q9DAF3	71829	Ddi1	9	37.5	1.08743	0.916272	1.15266	0.920925	0.895157	1.08243	1.06976	0.893606	1.11699	0.818905	1.07717	0.903862	1.1325	0.867493	1.06485	NO	1.01477	0.84739	NO
O70325	625249	Gpx4	2	76.1	0.989567	0.936507	0.984813	1.01196	1.00788	1.00258	1.02502	1.02792	0.992624	1.01825	0.93379	1.04166	1.04934	1.00527	0.972821	NO	1.01463	0.585959	NO
A0A1D5RLL5	77352	Axdnd1	28	25.9	0.951733	0.958025	0.986947	1.03252	1.00757	1.00498	0.997469	1.02877	1.01714	1.00614	0.918581	1.0394	1.04305	1.03015	0.977536	NO	1.01457	0.624959	NO
F6X4N5	228960	Stx16	3	9.2	0.932853	1.00775	0.999443	1.01943	0.989212	1.01478	1.00568	1.07088	0.952484	0.986759	0.938285	1.12342	0.996079	1.03625	0.926689	NO	1.01456	0.720441	NO
E9Q828	381290	Atp2b4	1	49	0.955529	0.962933	0.972516	1.03223	1.019	0.976537	1.01581	1.04854	0.975598	1.0275	0.928358	1.09841	1.024	0.99529	0.967743	NO	1.01449	0.672144	NO
O88987	11642	Akap3	81	79.4	0.988289	0.932743	1.02731	0.988817	0.98202	1.01835	1.04928	1.00223	1.02936	0.991395	0.953485	1.03956	1.05462	0.987235	0.955301	NO	1.01444	0.598205	NO
Q99LJ6	67305	Gpx7	1	9.1	0.892576	0.903607	0.860723	0.937777	0.884286	1.18565	1.17054	1.17877	1.18484	1.2582	0.836735	0.943032	0.903215	0.955271	0.904782	NO	1.0143	0.611684	NO
A0A0R4J0X7	14447	Gapdhs	2	66	0.94315	0.903295	1.07696	0.926801	1.00442	1.1185	1.04102	0.975919	1.0285	1.05754	0.911217	0.994653	1.02298	1.01809	0.976946	NO	1.01427	0.719854	NO
Q8C115	213556	Plekhh2	30	25	0.966106	0.9913	1.02075	1.01034	0.980458	1.00502	1.02083	0.991812	1.00605	0.967644	0.934013	1.04717	1.0588	1.02745	0.972257	NO	1.01423	0.596859	NO
Q9DAN9	75437	Cfap97d1	13	61.6	0.975393	0.939853	1.00097	1.00097	1.01071	1.01611	1.00947	0.993637	1.0175	1.03782	0.931425	1.0202	1.0591	0.984697	1.00214	NO	1.01413	0.587284	NO
Q8CG27	69481	Actl9	15	45.5	1.09849	0.935961	1.03527	0.987185	0.982261	0.962407	1.01478	0.942434	1.03082	0.900383	1.02654	0.973605	1.0888	0.947318	1.07375	NO	1.01406	0.725279	NO
Q9D9V3	52665	Echdc1	14	42.5	1.0098	0.928519	1.03511	0.939736	0.979371	1.07751	1.11277	0.981212	1.06537	0.909305	0.955211	0.978393	1.0698	0.974252	0.983628	NO	1.01405	0.641608	NO
Q6NSR8	228961	Npepl1	5	10.1	0.983721	0.946396	0.978661	1.03669	0.997276	1.04291	1.01004	0.951595	1.0697	0.97114	0.939989	1.04546	1.043	0.994723	0.988688	NO	1.01399	0.586985	NO
Q9DCC8	67952	Tomm20	3	17.9	0.907752	0.93785	0.901535	1.01171	1.00611	1.09634	1.03885	1.12263	1.02685	1.11912	0.877715	1.06975	0.950099	0.990661	0.94302	NO	1.01391	0.74552	NO
P62737	11475	Acta2	1	61.3	0.722317	1.19951	1.12952	1.15787	0.826854	0.989056	0.886511	0.937047	1.04216	1.00328	1.00559	1.02715	1.12704	0.986256	0.959819	NO	1.01386	0.893705	NO
A2AGR6	107986	Ddb2	1	3.4	1.00986	0.902845	1.0949	0.992807	0.999549	1.05147	1.02778	1.0861	0.936758	0.828792	0.877928	1.09179	1.17359	0.889898	1.03594	NO	1.01384	0.836749	NO
Q9D4Q1	67747	Ribc2	27	57.6	0.967752	0.936599	1.01343	0.99725	0.986859	1.02883	1.04185	1.04272	1.00491	1.01036	0.926907	1.03192	1.04825	0.9809	0.981472	NO	1.01378	0.606467	NO
A2AF73	209005	Fsip2l	48	64	0.961715	0.923333	0.987224	1.01988	0.98193	1.01427	1.10095	1.01886	1.05178	0.998916	0.933037	1.01941	1.0283	0.969706	0.990689	NO	1.01376	0.583616	NO
P29341	18458	Pabpc1	3	23.9	1.09181	1.05494	1.1166	1.13253	1.10691	0.77938	0.792784	0.787233	0.772277	0.787108	1.006	1.13483	1.17586	1.14982	1.11191	NO	1.01374	0.650618	NO
A0A338P6I9		AL731706	3	42.4	0.958727	0.963084	0.97139	1.0133	0.985823	1.07079	0.999683	1.01576	1.01012	1.05179	0.950498	0.997034	1.01772	1.05106	0.943224	NO	1.01374	0.568518	NO
A0A3Q4L2R6	71138	Tmem217	2	16.4	0.928599	0.994019	0.95228	1.07721	0.980475	1.04097	0.945467	1.01011	1.01442	1.0562	0.924988	1.06995	1.00325	1.05751	0.944564	NO	1.01372	0.734711	NO
P62700	383295	Ypel5	5	55.4	1.01585	0.974189	1.02639	1.01365	1.01631	0.985716	1.00494	0.911781	1.02765	0.908446	1.01707	1.01114	1.12134	0.960668	1.00488	NO	1.01362	0.636907	NO
Q8CI32	70369	Bag5	19	49.7	0.976098	0.986011	1.00464	1.05357	1.02952	0.938097	0.977108	0.97674	0.973252	0.967011	0.950764	1.07284	1.0622	1.03365	0.998495	NO	1.01349	0.620379	NO
G3X920	74125	Armc8	15	23.3	0.959867	0.965532	0.945065	1.06205	0.984505	1.02922	0.99201	0.987244	1.10532	0.985853	0.934633	1.00324	1.03215	1.01641	0.996902	NO	1.01349	0.630498	NO
Q8K4F5	68758	Abhd11	10	38.8	0.964736	0.911873	1.00535	0.991526	0.965501	1.04759	1.04898	1.03688	1.08084	1.04281	0.903692	1.00296	1.03511	0.991335	0.970811	NO	1.01342	0.644955	NO
A0A0R4J093	66588	Cmpk1	4	18.5	0.981685	0.998692	1.01055	1.00366	1.0558	0.916016	0.915644	1.01582	0.955927	1.02811	0.924085	1.15598	1.01353	1.02166	1.00285	kinase	1.01341	0.739828	NO
A2AMW0	12345	Capzb	7	65.4	0.9689	0.944756	1.01397	1.01441	0.957734	1.0421	1.02676	0.987581	1.04737	1.03096	0.921145	1.00638	1.0583	0.978977	1.00066	NO	1.01341	0.633578	NO
Q8CBE3	207615	Wdr37	7	14.3	0.94076	0.972535	1.00775	1.02874	1.02391	0.998288	0.923128	0.954341	1.04481	1.0657	0.897966	1.01021	1.02638	1.08857	1.01692	NO	1.01334	0.715064	NO
Q99P25	72236	Tsnaxip1	34	46.9	0.962357	0.92961	0.982652	1.01315	1.00393	1.03377	1.00574	1.04976	1.01128	1.05119	0.886386	1.05651	1.03062	1.0106	0.972422	NO	1.01325	0.706337	NO
V9GXH2	13663	Ei24	1	4.9	0.945225	0.911842	0.852907	1.02945	0.925705	1.06503	1.18545	1.07104	1.15202	1.13456	0.897441	1.02723	0.937487	0.94817	0.916424	NO	1.01321	0.74259	NO
O54827	11982	Atp10a	1	0.7	1.16993	0.886789	0.94464	1.02476	0.958083	0.9404	0.968279	1.14638	0.953753	0.957001	1.00473	1.15847	0.977842	0.931828	0.977121	NO	1.0132	0.837748	NO
O35963	19338	Rab33b	3	19.7	0.981076	0.993415	0.915272	1.0344	1.00734	1.00532	1.00965	1.03663	1.02718	0.993126	0.974294	1.00691	1.01383	1.01434	0.98721	NO	1.0132	0.559608	NO
A0A0U1RPB1	403187	Opa3	8	40.4	0.963261	0.942343	0.968453	1.01792	1.01134	1.00496	1.03873	1.04197	0.989057	1.05443	0.888807	1.05639	1.03382	1.02233	0.966196	NO	1.0131	0.710872	NO
Q78J03	76467	Msrb2	6	36.6	0.939372	0.977873	1.02112	1.01726	0.962983	1.01946	1.02432	1.02165	1.06828	0.965178	0.937059	1.00059	1.04924	0.951	1.04461	NO	1.01299	0.660175	NO
Q9EQS3	56309	Mycbp	11	78.6	0.942108	0.942778	0.986798	1.04001	0.97988	1.03618	0.988689	1.0171	1.05373	1.05763	0.880087	0.997091	1.0155	1.06641	0.996014	NO	1.01299	0.729162	NO
Q8K2T4	107197	Uqcc3	4	37.1	0.948963	1.01913	0.983721	1.05074	0.940803	1.03849	0.960231	0.986247	1.02534	1.03941	0.909085	0.99253	1.07563	1.0518	0.977882	NO	1.01286	0.732866	NO
A0A668KLF4	211484	Tsga10	1	57.7	0.928482	0.913736	1.02066	1.01232	0.988787	1.06771	1.0206	1.03511	0.987348	1.09912	0.85302	1.03943	1.04821	0.992224	0.993252	NO	1.01278	0.770907	NO
Q810M1	75784	Cfap299	15	44.2	0.98408	0.931565	1.0575	0.984782	0.951177	1.01255	1.1105	1.02917	1.00634	0.961551	0.977894	1.05518	1.04024	0.942749	0.954716	NO	1.01256	0.703273	NO
D3YUZ2	330188	Ccdc63	45	59.4	0.986239	0.934357	0.978065	1.00757	0.985546	1.01041	1.02004	1.01997	1.09056	1.01415	0.917802	1.00238	1.04131	0.976264	1.01533	NO	1.01253	0.626331	NO
Q8R4P9	224814	Abcc10	3	2.8	0.94078	1.09334	0.997586	0.965808	0.894175	1.06281	1.01875	1.02743	1.02413	1.02261	0.873774	1.02113	1.05299	0.97999	1.0247	NO	1.01245	0.797106	NO
Q3U1D9	69479	1700029J07Rik	24	79.1	0.953385	0.95063	0.986417	1.02773	1.0012	1.0011	1.01431	1.05934	1.00408	1.02156	0.915651	1.04747	1.03612	1.00367	0.977325	NO	1.01237	0.672365	NO
P09671	20656	Sod2	15	67.1	0.886418	0.982046	0.99389	1.06433	0.981421	0.993947	0.976139	1.05228	1.02096	1.08023	0.880737	1.03797	1.02809	1.04984	0.971708	NO	1.01227	0.782444	NO
Q8R1T4	229782	Slc35a3	2	6.7	0.968879	0.930105	1.02689	0.989086	0.953902	1.09833	1.08289	0.958416	1.04899	1.01391	0.900512	1.02083	1.06356	0.959236	0.98447	NO	1.01227	0.719534	NO
Q9DB32	68977	Haghl	2	11	0.990944	0.884416	0.974981	0.987822	1.0367	0.989431	1.17141	1.09384	1.00223	0.933924	0.956354	1.06699	0.982334	0.938644	0.989985	NO	1.01219	0.730093	NO
Q99KI0	11429	Aco2	55	67.9	1.00388	0.944676	1.01439	1.00008	0.952504	1.01307	1.03474	1.00162	1.06107	0.999056	0.968443	0.98578	1.04497	0.978307	0.997416	NO	1.01208	0.56128	NO
A0A1D5RLN8	18861	Rsph10b	1	24.9	0.862089	0.966159	1.00665	0.959103	1.05764	1.05518	0.984614	1.02616	1.05756	1.11477	0.877757	1.12053	0.995035	0.926029	0.990729	NO	1.01205	0.828038	NO
E9Q0T8	627872	Dnah7a	43	50.9	0.958871	0.951443	0.965248	1.03214	0.98806	1.04003	1.03286	1.02231	1.02307	1.03164	0.9143	1.02402	1.03339	1.01488	0.967746	NO	1.01196	0.671181	NO
O35566	12476	Cd151	3	6.7	0.92656	0.945356	0.978904	0.989135	0.932746	1.0372	1.09144	1.10596	1.08716	1.07622	0.96788	1.02546	0.951701	0.977556	0.906733	NO	1.01186	0.634744	NO
Q3V0X1	434800	Smim9	2	16.1	1.05625	0.999968	0.921033	1.03868	1.06803	0.894447	1.03583	1.00031	0.979512	0.861777	0.999839	1.0969	1.01028	1.04226	0.994876	NO	1.01184	0.721509	NO
Q9DCC4	66194	Pycrl	2	9.1	1.04191	1.01751	0.978845	1.05251	0.972926	0.948829	1.0234	0.838145	1.14013	0.863011	0.965305	0.970908	1.10638	0.974026	1.10617	NO	1.01167	0.75802	NO
Q8BT07	74107	Cep55	2	5.8	0.951794	0.972208	1.0018	1.07445	0.963555	1.01957	1.00676	0.998516	1.015	0.975111	0.906393	1.07624	1.04879	1.00605	0.983763	NO	1.01157	0.762045	NO
F2Z3X6	18607	Pdpk1	13	22.7	1.0677	1.00267	1.08616	1.04637	1.01423	0.92065	0.946008	0.852105	0.949467	0.837429	1.00106	1.06051	1.15308	1.02373	1.03884	NO	1.01152	0.704777	NO
O88532	22763	Zfr	2	3.2	0.956015	0.969972	0.98845	1.0256	1.06669	0.961912	0.989826	1.0121	0.985043	0.980194	0.935047	1.06518	1.02102	1.05031	0.992644	NO	1.01148	0.717025	NO
Q9D9I4	67231	Tbc1d20	6	13.2	0.972804	0.974859	0.973523	1.00034	0.98969	1.00089	1.01463	0.994999	1.08238	1.02905	0.908238	1.06234	1.03603	1.00726	0.952971	NO	1.01133	0.706522	NO
Q5SUD5	52892	Sco1	4	15.6	0.994865	0.906127	1.03568	0.982537	0.98596	1.01417	1.04773	1.01639	1.05774	0.998692	0.920821	1.03444	1.07114	0.962324	0.971382	NO	1.0112	0.755487	NO
Q3TPX4	105504	Exoc5	5	10.9	0.931886	1.02952	1.01743	1.0301	0.9832	0.966915	0.977265	1.00636	0.953526	1.0563	0.929932	1.04153	1.01121	1.11738	0.947447	NO	1.01109	0.781644	NO
P28271	11428	Aco1	4	5.4	0.888848	0.962766	0.990859	1.01466	0.96913	1.02552	1.07893	1.15003	0.928131	1.1119	0.93636	1.11412	0.928486	1.01957	0.880678	NO	1.01097	0.824739	NO
P0C7N9	69666	Psmg4	2	27.6	0.997621	1.02229	1.00235	0.994395	0.99555	0.99445	0.953743	0.99478	1.02148	0.956419	0.933967	1.02251	1.0864	1.01861	1.00543	NO	1.01092	0.671257	NO
E9Q743	269701	Wdr66	36	30.9	0.993606	0.932829	1.01432	0.995245	0.989958	1.01948	1.03581	1.00729	1.0349	0.997689	0.915962	1.02985	1.06044	0.987213	0.985406	NO	1.01074	0.715294	NO
D3YZP9	76551	Ccdc6	3	9	0.984591	1.03157	1.10739	1.02234	0.957652	0.912422	1.04711	0.975611	0.922066	0.881492	1.07755	1.1927	0.99382	0.96314	0.930547	NO	1.01062	0.844546	NO
Q9R1Q7	18824	Plp2	2	17.8	0.91006	0.981501	1.0395	1.05495	0.920004	1.03708	1.04754	1.11653	0.927935	1.0076	1.01886	1.01112	1.0219	0.939067	0.966333	NO	1.01045	0.770536	NO
D3Z667	327954	Dnah2	210	47	0.966639	0.946571	0.988031	1.0057	1.00799	1.01912	1.01536	1.03378	1.01676	1.03493	0.901962	1.04849	1.04355	1.00373	0.96739	NO	1.01021	0.742761	NO
P62838	56550	Ube2d2a	2	14.3	1.09053	1.00104	1.03249	1.0701	1.05159	0.923269	0.899473	0.87247	0.938563	0.821455	1.09025	1.05833	1.07776	1.02756	1.04512	NO	1.01015	0.591339	NO
Q91V01	14792	Lpcat3	4	10.5	0.910656	0.994949	0.960122	1.02053	0.973393	1.0412	1.05423	1.03927	0.998568	1.09863	0.860225	1.04715	1.04626	1.03565	0.919182	NO	1.01005	0.825674	NO
Q8CJ61	97487	Cmtm4	1	4.8	0.921196	1.02836	0.974109	0.990819	0.930314	1.00883	1.07749	1.04739	1.11625	1.01188	0.966632	0.929856	1.0997	0.965373	0.931801	NO	1.01002	0.799477	NO
D3Z3I3	27045	Nit1	1	69.7	0.987931	0.993377	1.04631	0.808644	0.964912	1.02918	1.15814	1.08465	0.96317	1.11472	0.941312	0.993595	1.09569	1.02969	0.788675	NO	1.00995	0.887672	NO
Q8VDZ4	228136	Zdhhc5	1	1.3	1.03305	0.908606	1.01972	0.916213	0.93642	1.04076	1.16623	1.00809	1.17057	0.938864	0.995491	0.998176	1.01997	0.867676	0.980172	NO	1.00986	0.807653	NO
Q3UM45	66385	Ppp1r7	23	60.1	1.06291	0.978733	1.11249	1.01458	0.968502	0.968502	1.01032	0.872922	0.995555	0.827741	1.01409	0.98711	1.16934	0.980037	1.03717	NO	1.00984	0.823081	NO
Q8C0T9	271639	Adcy10	19	15.6	0.983594	0.982732	0.959459	1.05375	0.971674	0.998008	0.993765	0.986641	1.09605	0.974542	0.942139	1.00025	1.04679	1.00279	1.00782	NO	1.00981	0.689983	NO
Q9ESU7	20514	Slc1a5	2	2.9	0.774588	0.743349	0.819897	0.698586	0.789023	1.39735	1.3719	1.63164	1.39635	1.51443	0.753276	0.702093	0.800453	0.784287	0.822766	NO	1.00978	0.805695	NO
P31428	13479	Dpep1	4	8.3	0.847038	0.824145	0.878885	0.925884	0.864256	1.2249	1.282	1.23194	1.32029	1.21801	0.835454	0.941876	0.922853	0.865579	0.816886	NO	1.00978	0.782208	NO
Q3TMC4	229517	Slc25a44	3	9.6	0.966617	1.0006	1.00378	1.04119	0.915789	1.00098	0.959432	0.984863	1.11749	1.0332	0.898245	0.958508	1.06834	0.973468	1.0775	NO	1.00976	0.816697	NO
Q3TUU5	75623	Tex30	2	6.7	0.986481	1.02149	1.00426	1.08173	0.978276	0.971882	1.13219	1.13348	0.932499	0.636883	1.13539	1.26112	1.02533	1.01012	0.688874	NO	1.00958	0.922582	NO
Q60930	22334	Vdac2	3	76.3	1.00647	0.919207	1.01159	0.998281	1.02566	1.0089	1.00481	1.00461	1.02214	0.98958	0.928611	1.01555	1.06245	1.0224	0.979728	NO	1.00958	0.754114	NO
Q06185	11958	Atp5k	8	77.5	0.879852	0.93577	0.89914	1.08652	1.08724	0.963062	0.960394	1.15539	0.929378	1.16817	0.829825	1.1625	0.966619	1.04499	0.931156	NO	1.00953	0.900275	NO
Q9Z1P6	66416	Ndufa7	15	70.8	0.979818	0.940342	0.972895	1.03243	1.01484	0.986314	1.00767	1.03791	1.02558	1.01499	0.916742	1.06778	1.02342	1.00005	0.979213	NO	1.00949	0.76092	NO
Q3V0B4	241116	Cfap65	49	26.2	0.964451	0.960079	0.982592	1.01956	1.00126	1.0181	0.996713	1.02778	1.03038	1.0251	0.923692	1.04851	1.02961	0.999569	0.972613	NO	1.00934	0.718633	NO
Q9D5Q8	70941	4921539E11Rik	16	37.2	0.95007	0.972963	1.04284	1.03761	0.979706	0.997682	1.00717	1.02091	0.963901	0.997486	0.936656	1.07776	1.04223	1.01578	0.957243	NO	1.00933	0.779288	NO
P50295	17961	Nat2	3	11	0.949293	0.984181	0.971267	0.98594	0.998118	1.06597	1.04695	0.998046	1.08704	0.978966	0.949211	0.986962	1.04849	0.972974	0.976594	NO	1.00929	0.637573	NO
O54962	23825	Banf1	10	73	0.9922	0.909472	0.956741	0.992021	1.0463	1.03762	1.01991	1.05056	1.02065	1.03282	0.879381	1.02322	1.05528	0.98552	0.998314	NO	1.00918	0.815681	NO
Q9DAS2	75434	Fam166c	14	71.5	1.03815	0.89158	1.06536	0.976662	0.957455	1.04841	1.09093	0.951951	1.03359	0.971961	0.974368	0.96101	1.09657	0.920562	1.02144	NO	1.00908	0.840311	NO
Q8BK58	66667	Hspbap1	1	1.9	0.979077	0.956329	1.01529	1.02317	0.982559	0.96606	0.946356	1.02758	1.02207	1.08012	0.911351	1.05675	1.00426	1.05222	0.976794	NO	1.00907	0.7683	NO
A0A494BB10	110599589	Gm50478	4	44.4	1.00866	0.956814	1.01385	1.04778	0.933584	1.00265	1.1072	0.980044	1.03906	0.905035	0.966463	0.954104	1.11443	0.977334	0.992997	NO	1.009	0.808486	NO
Q9JHQ5	93730	Lztfl1	12	48.8	1.00626	0.931077	1.03127	1.01898	1.00389	1.01566	1.00468	0.99643	0.980505	0.975521	0.919042	1.06366	1.04706	1.01983	0.986121	NO	1.00886	0.782973	NO
Q3V096	73845	Ankrd42	5	9.1	0.965141	0.974657	0.954523	1.06181	1.0314	0.97631	0.981669	1.0316	1.03771	0.954222	0.951267	1.09311	1.02549	0.992087	0.968997	NO	1.00871	0.796533	NO
Q9DBC0	223776	Selenoo	4	7.9	0.983117	0.98589	0.903939	0.991996	0.932185	1.07315	1.12363	1.02471	1.16815	0.974757	1.00362	0.938961	1.01835	0.876491	1.00105	NO	1.00862	0.80151	NO
Q61165	20544	Slc9a1	1	2.2	1.10561	1.11231	0.79231	0.90143	0.948084	0.788871	1.00285	1.13452	1.26521	1.04727	0.992256	1.00453	0.945692	1.02003	0.939018	NO	1.0086	0.898524	NO
P70195	19177	Psmb7	10	31.4	0.948982	0.944431	1.01902	1.02141	1.03391	1.00463	1.01649	1.02688	0.938117	1.03659	0.886394	1.08889	1.0382	1.04969	0.946378	NO	1.00842	0.846673	NO
F6UTK3	70060	Spata3	1	28.7	0.992057	0.948507	1.0318	0.995764	0.984254	1.03483	1.028	0.996788	0.997178	0.996885	0.936851	1.03127	1.04839	0.981962	0.995471	NO	1.00839	0.734345	NO
Q9D4K5	68222	Fam166a	29	91.5	0.999035	0.93459	0.989182	1.00179	1.02065	1.00787	0.998636	1.00343	1.05345	1.00489	0.95727	1.006	1.05172	1.0175	0.953986	NO	1.00834	0.735911	NO
P47857	18642	Pfkm	23	46.8	0.958084	0.956985	0.973449	1.02586	1.00836	1.00435	1.04671	1.04549	0.976724	1.0404	0.917621	1.07488	1.06288	0.983689	0.924525	kinase	1.0083	0.826097	NO
Q9WUM3	23789	Coro1b	6	12.6	1.05717	1.05257	0.955358	1.13063	1.0653	0.848912	0.872632	0.886339	0.976064	0.850565	0.865762	0.991553	1.65482	0.894666	0.897647	NO	1.00825	0.95601	NO
A0A0X1KG63	66333	Aqp11	1	4.2	0.973832	0.980933	0.924675	1.07916	1.05665	0.929286	0.94561	0.955663	1.09705	1.00058	0.970881	1.08201	1.00021	1.03433	0.969128	NO	1.00824	0.821821	NO
[truncated: 2,758 more rows]
