# Supplementary material for: Quantitative Phosphoproteomic Profiling of Mouse Sperm Maturation in Epididymis Revealed Kinases Important for Sperm Motility
Source: Mol Cell Proteomics. 2024 Jul 6;23(8):100810. doi: 10.1016/j.mcpro.2024.100810 (PMC11338950; doi:10.1016/j.mcpro.2024.100810)
Supplement: Supplemental Table S3 [file mmc3.xlsx]

## Sheet: Table S3
Supplemental Table S3: Phosphopeptides identified and quantified in mouse epididymal sperm
Sequence	Modifications	Protein ID	ENTREZ gene ID	Gene symbol	Mass	Charges	m/z	Score	Caput_1	Caput_2	Caput_3	Caput_4	Caput_5	Corpus_1	Corpus_2	Corpus_3	Corpus_4	Corpus_5	Cauda_1	Cauda_2	Cauda_3	Cauda_4	Cauda_5
AAAAAGPASSQR	Acetyl (Protein N-term);Phospho (STY)	Q9CX34	67955	Sugt1	1178.51	2	589.254	117.27	1.37781	1.4253	1.49302	1.51203	1.46048	0.811925	0.793964	0.717815	0.711695	0.785476	0.823335	0.866853	0.808818	0.783661	0.627827
AAADADVSLHNFSAR	Phospho (STY)	D3Z016	69666	Psmg4	1623.7	3	541.235	195.17	1.00989	1.10237	1.06616	1.0761	1.08133	1.00106	0.986292	1.01505	0.968448	0.947729	0.913349	0.924657	1.00414	0.97518	0.928251
AAAELDMPSCK	Oxidation (M);Phospho (STY)	A2ARZ3	241516	Fsip2	1287.49	3	429.163	72.496	1.01019	1.03883	1.10819	1.08276	1.07663	0.972491	0.917358	0.939322	0.933198	0.939832	0.959308	1.02773	1.06579	0.995709	0.932667
AAAELDMPSCK	Phospho (STY)	A2ARZ3	241516	Fsip2	1271.49	3	423.831	70.977	0.94797	0.99517	1.10392	0.986932	1.0398	1.00337	0.986662	1.0081	0.938247	1.04618	0.95398	1.03302	1.04494	1.00121	0.910495
AAATEHSQRELDTVTLEDIKEHVR	Phospho (STY)	P14685	22123	Psmd3	2827.35	5	565.47	122.09	0.918796	0.896976	0.951221	0.95965	0.895584	1.0488	0.972964	0.909886	1.00362	1.05781	0.963574	1.0712	1.14238	1.09652	1.11102
AAATPESQEPQAK	Phospho (STY)	P28667	17357	Marcksl1	1406.61	3	468.869	51.03	1.25157	1.18144	1.25442	1.18412	1.14617	0.905636	0.987755	0.833178	0.906218	0.954698	0.814031	0.944862	0.930371	0.769392	0.936132
AACFAANSPK	Phospho (STY)	B7ZMV8	73324	Clhc1	1115.45	3	371.816	44.203	1.0362	1.0179	1.12182	0.951695	0.982496	1.01515	1.03114	1.18971	0.876441	0.928543	0.852302	1.02868	1.00594	1.02641	0.935575
AACLEMPISSESFEWNQDFYSR	Oxidation (M);Phospho (STY)	C0HKD3	100862261	Fam205a4	2762.1	3	920.701	46.132	0.951105	0.991639	1.06074	0.873173	0.995113	0.992266	1.10938	1.07001	1.01919	0.947293	0.99299	1.04665	0.929824	0.978658	1.04197
AACQVCPSTK	Phospho (STY)	A0A1D5RMD1	637079	Iqcn	1200.47	2	600.233	78.964	1.26494	1.3011	1.2065	1.27852	1.25815	0.979051	0.97226	0.885172	0.910184	0.886435	0.817635	0.8727	0.820887	0.769783	0.776679
AACVPIESR	Phospho (STY)	L7N480	243822	Fam71e2	1081.46	2	540.731	67.704	1.28519	1.29264	1.26857	1.30361	1.25781	0.848035	0.843532	0.814743	0.836509	0.792961	0.878013	0.944882	0.92998	0.857863	0.845672
AADISLDNLVEGKR	Phospho (STY)	F6ZRL3	27223	Trp53bp1	1579.76	3	526.587	44.567	0.988148	0.87892	1.02191	1.20899	0.820237	1.16862	0.895912	1.21578	0.915207	0.992277	1.17119	0.969615	1.03623	0.860937	0.856028
AADQALDSTGGIER	Phospho (STY)	A0A140LIY9	217341	Qrich2	1482.64	2	741.318	129.38	1.29763	1.35314	1.23633	1.19756	1.24874	0.905785	0.853144	0.873112	0.836866	0.784928	0.840906	0.969669	0.903853	0.865851	0.832475
AAEKGYSVGDLLQEVMK	Oxidation (M);Phospho (STY)	Q60662	11643	Akap4	1932.89	2	966.445	149.94	1.04173	1.0539	0.945206	0.926969	1.0293	1.01431	1.06705	1.101	0.939007	0.976824	0.958555	1.01431	1.01087	0.923985	0.996963
AAEKGYSVGDLLQEVMK	Phospho (STY)	Q60662	11643	Akap4	1916.9	2	958.448	188.38	1.02996	1.03762	0.949113	0.939765	1.01894	0.993633	1.04828	1.09698	0.97828	1.00826	0.93739	1.00211	0.985197	0.94746	1.027
AAELGHELSMEILAK	Phospho (STY)	Q9D2J7	319196	Ankef1	1690.8	3	563.6	85.636	1.1048	1.04382	0.990846	1.07541	1.03966	1.02319	0.890794	0.999537	1.01427	0.91014	0.872205	1.03014	0.935153	0.961904	1.10813
AAETKSSSEQELR	2 Phospho (STY)	Q9JK48	54673	Sh3glb1	1594.63	3	531.543	49.049	1.09617	1.09593	1.17157	1.15902	1.18927	0.930069	0.935395	0.903019	0.931319	0.92502	0.932616	0.959157	0.969578	0.914969	0.8869
AAGDGDCGSTHSR	Phospho (STY)	Q8VC30	225913	Tkfc	1369.47	2	684.736	110.97	0.572522	0.828157	0.941222	1.04219	1.00445	1.38611	1.26439	0.795984	1.09035	0.718978	1.24179	1.59934	0.809967	0.959973	0.74458
AAGGGGGSGEDEAQSR	Phospho (STY)	Q05BZ0	66629	Golph3	1484.55	2	742.276	145.52	1.03371	1.16263	0.953118	1.09005	1.18775	1.11566	1.10977	1.16176	1.12705	1.04973	0.740775	0.893017	0.965759	0.753307	0.655936
AAHSEGHITAGLDMK	Oxidation (M);Phospho (STY)	P80314	12461	Cct2	1632.7	3	544.232	120.63	0.963251	0.98598	1.06143	1.07974	1.0697	1.00442	0.970701	0.946394	0.957253	0.95315	0.975247	1.06162	1.04728	0.974931	0.94892
AAHSEGHITAGLDMK	Phospho (STY)	P80314	12461	Cct2	1616.7	3	538.901	136.34	0.911314	0.959804	0.973352	0.97476	0.955981	1.02305	0.96631	1.02627	1.04599	1.02392	0.9702	1.05511	1.05652	1.05839	0.999039
AAKESEEEEEEEETEEK	Phospho (STY)	A0A286YDA2	70769	Nolc1	2103.79	3	701.263	138.22	1.2863	1.37577	1.32195	1.45695	1.36621	0.913017	0.976485	0.849833	0.948206	0.898743	0.68672	0.764947	0.75566	0.752832	0.646377
AALSCLLDSVR	Acetyl (Protein N-term);Phospho (STY)	A6H656	18285	Odf1	1325.61	1	1325.61	160.61	1.01466	1.07217	0.957189	1.00793	1.00058	0.995456	0.995709	0.996127	1.09293	0.99729	0.892926	0.981794	1.03571	0.953179	1.00636
AALSCLLDSVR	Phospho (STY)	A6H656	18285	Odf1	1283.59	2	641.797	154.94	0.945445	1.00677	0.951044	0.994453	0.994195	1.02262	0.974471	1.01211	1.02529	1.01667	0.929856	1.05673	1.05009	1.08274	0.937522
AALSCLLDSVRR	Acetyl (Protein N-term);Phospho (STY)	A6H656	18285	Odf1	1481.71	2	740.853	147.72	1.16404	1.01146	0.982833	1.04796	0.988159	1.00711	0.974123	1.03018	0.984836	0.92896	0.947661	1.00868	1.02928	0.971605	0.923118
AALSCLLDSVRR	Phospho (STY)	A6H656	18285	Odf1	1439.7	2	719.848	167.22	0.971712	1.05478	0.950157	0.969662	0.995685	1.00883	1.00762	1.00189	0.975234	1.03664	0.933544	1.04085	1.0267	1.00652	1.02018
AALSCLLDSVRR	Acetyl (Protein N-term);2 Phospho (STY)	A6H656	18285	Odf1	1561.67	2	780.836	62.542	1.06014	0.987752	0.987447	1.04881	1.08413	1.06484	0.979469	0.992	0.904683	0.989137	0.878378	1.01603	1.08096	0.992727	0.933499
AALTLTPSAVNK	Phospho (STY)	A0A286YCW6	69046	Isca1	1264.64	3	421.548	89.231	1.01187	1.02335	1.1206	1.03097	1.09153	1.03888	1.07066	0.987009	0.980597	1.02007	0.886548	0.937847	0.983447	0.905643	0.910987
AANCDVELLKSTAR	Phospho (STY)	A0A668KLF4	211484	Tsga10	1626.74	3	542.248	99.891	0.871067	0.897086	0.975026	0.889326	0.919538	0.989404	0.997792	1.03981	1.05197	1.06141	1.12095	1.13074	0.973714	1.03907	1.0431
AANIQTSESETR	Phospho (STY)	Q8C115	213556	Plekhh2	1385.58	2	692.791	215.02	1.10258	1.08788	1.06779	1.09248	1.06096	1.01135	0.971296	0.982094	0.963969	0.927502	0.868264	1.02131	1.01179	0.93265	0.898077
AANIQTSESETR	2 Phospho (STY)	Q8C115	213556	Plekhh2	1465.55	2	732.774	65.563	0.991695	1.03929	0.991377	1.20853	1.05541	1.10486	0.949305	1.00777	0.982994	0.890043	0.940179	0.946811	1.03684	0.927499	0.927393
AAPEGELEVSDHEK	Phospho (STY)	A0A494BAF9	207607	Ccdc40	1589.66	3	529.887	125.52	1.38593	1.3605	1.42536	1.47617	1.40028	0.732531	0.744203	0.738833	0.791025	0.799768	0.790684	0.891917	0.867759	0.846426	0.748612
AAPQSPSVPK	Phospho (STY)	A0A2R8VHH1	170762	Nup155	1060.5	3	353.498	74.237	1.3456	1.48851	1.30251	1.35407	1.50148	0.892281	0.904827	0.914761	0.851859	0.786385	0.779453	0.752426	0.748835	0.710817	0.666176
AAQPLSPSSK	Phospho (STY)	A0A0R4J076	67507	1700019N19Rik	1064.49	3	354.83	52.891	1.12224	1.10225	1.23453	1.17381	1.11235	0.874876	0.92697	0.960643	0.908048	0.910384	0.88243	1.01166	0.977706	0.950181	0.851927
AAQQAASSSGQGQQAQTPTGIKDEK	Phospho (STY)	H7BXB1	93687	Csnk1a1	2566.17	4	641.542	74.308	0.671357	0.714033	0.697676	0.761396	0.720222	1.142	0.923495	1.02733	1.12462	1.10307	1.16493	1.21799	1.32597	1.31324	1.09267
AAQQAASSSGQGQQAQTPTGIKDEKLDPLS	Phospho (STY)	H7BXB1	93687	Csnk1a1	3091.45	4	772.861	46.32	0.918684	0.972874	1.0153	0.979778	0.99459	0.983246	0.908053	0.964901	0.911456	0.869905	1.01718	1.02577	1.09335	1.08275	1.26217
AAQQQQPSASPR	Phospho (STY)	D3Z1N4	66923	#N/A	1347.59	2	673.797	68.44	1.55808	1.68179	1.63516	1.69331	1.44945	0.744393	0.7827	0.889859	0.731226	0.612039	0.623395	0.742912	0.721804	0.581975	0.55191
AAQSPQQHSSGDPTEEESPV	Phospho (STY)	P53986	20501	Slc16a1	2159.86	3	719.955	110.67	1.22647	1.21994	1.20956	1.26677	1.23645	0.920624	0.956853	0.828354	0.948033	0.859805	0.87135	0.896186	0.891439	0.937314	0.730846
AASAAATAAASAATAASAASGSPGSGEGSAGGEK	Acetyl (Protein N-term);Phospho (STY)	Q62318	21849	Trim28	2842.23	3	947.408	56.504	1.04907	0.995764	1.17067	1.14252	1.15798	0.899311	0.957537	0.894004	0.889312	0.85716	0.981227	1.09191	0.954922	1.01392	0.944692
AASADSTTEGTPTDGFTVLSTK	Phospho (STY)	Q9QZQ8	26914	Macroh2a1	2235.98	3	745.326	87.102	1.28096	1.26861	1.17059	1.06514	1.24053	0.977253	0.895478	1.10633	0.889368	0.896496	0.84736	0.865283	0.864596	0.845323	0.786691
AASAYAVGDVK	Phospho (STY)	A0A0A6YX73	19087	Prkar2a	1130.5	2	565.25	120.87	0.743793	0.74507	0.715464	0.761423	0.7689	1.12447	1.02277	1.05043	1.07323	1.05991	1.07839	1.21518	1.27165	1.20679	1.16253
AASCLEGDR	Phospho (STY)	F6X8L5	66171	Pgls	1057.39	2	528.695	60.598	1.05036	1.02773	0.942043	0.825703	1.02249	0.923842	0.93147	1.08623	0.757998	0.765428	1.1131	1.21695	1.1132	1.04641	1.17703
AASGDITNNK	Phospho (STY)	A2AF73	209005	Fsip2l	1069.44	2	534.722	62.338	1.1711	1.33034	1.33581	1.42841	1.3831	1.07733	0.922477	0.910895	0.883064	0.815746	0.693834	0.811302	0.739752	0.779884	0.716948
AASGDITNNKDTCSNKK	Phospho (STY)	A2AF73	209005	Fsip2l	1902.81	4	475.704	55.186	1.15907	1.34514	1.247	1.39776	1.26969	1.03483	1.02322	0.964171	0.935708	1.01846	0.74637	0.769759	0.728924	0.673457	0.686455
AASGSGMAQK	Acetyl (Protein N-term);Phospho (STY)	A0A087WRH6	26754	Cops5	1028.4	2	514.2	63.283	1.07303	1.15586	1.17145	1.09469	1.15296	1.01754	0.947076	0.940569	0.964516	0.88517	0.919376	0.936787	0.951853	0.932713	0.856416
AASKVLGAEK	Phospho (STY)	B2RWK3	667055	Unc93a2	1052.53	3	350.842	56.569	0.620003	0.617762	0.728724	0.584593	0.72474	0.897558	0.9121	0.868472	0.892179	0.874997	1.3554	1.44037	1.55989	1.40829	1.51492
AASPSPQSVR	Phospho (STY)	A2A8V8	51796	Srrm1	1078.48	2	539.24	131.54	1.27323	1.30021	1.28403	1.37082	1.33384	0.952125	0.957458	0.843627	0.903156	0.818846	0.794449	0.85126	0.791242	0.802116	0.723592
AASPTLPR	Phospho (STY)	Q9D952	14027	Evpl	891.422	2	445.711	64.711	0.907317	0.972491	0.990517	1.02635	1.09291	1.04058	1.06759	0.9649	0.930015	1.09393	0.987598	1.03474	0.980081	1.0181	0.892867
AASSTVAEDSQQCVDGR	Phospho (STY)	A2ARZ3	241516	Fsip2	1859.74	2	929.868	260.18	1.05398	1.11608	1.16808	1.19263	1.15125	0.992772	0.918137	0.897993	0.911762	0.890673	0.93622	0.988166	0.99539	0.937214	0.849659
AASSTVAEDSQQCVDGR	2 Phospho (STY)	A2ARZ3	241516	Fsip2	1939.7	2	969.851	185.99	1.05299	1.13456	1.18132	1.18087	1.17466	1.04738	0.992114	0.87051	0.931183	0.920047	0.858856	0.929941	0.943382	0.924755	0.857423
AASVGDIPQVQK	Phospho (STY)	Q5QNR3	76389	Ankrd36	1291.62	3	430.539	52.891	0	0	0	0	0	0	0	0	0	0	0	0	0	0	0
AATAVAATAK	2 Phospho (STY)	Q6P924	245566	Cypt2	1033.42	3	344.475	47.774	0.999287	0.851709	0.943232	1.01966	0.92879	1.00233	1.10389	0.952069	0.963671	0.850853	1.08653	1.00788	1.16181	1.08295	1.04533
AATAVAATAK	Phospho (STY)	Q6P924	245566	Cypt2	953.458	2	476.729	110.08	0.834371	0.790952	0.863348	0.834707	0.954828	0.932324	0.911867	1.0289	0.940385	0.953118	1.12218	1.20231	1.27293	1.20328	1.15449
AATETTEDKPLESHR	Phospho (STY)	Q80Y39	66765	4933411K16Rik	1763.77	3	587.924	153.95	1.18155	1.21884	1.20537	1.2101	1.27774	0.960602	0.938383	0.895818	0.900905	0.888974	0.823191	0.910185	0.922856	0.847596	0.81789
AATTGSGVK	Acetyl (Protein N-term);Phospho (STY)	Q9CZY3	66589	Ube2v1	912.395	2	456.198	50.108	0.885525	0.861527	0.924085	0.82987	0.935518	0.983893	0.987183	0.926458	0.884608	1.00536	1.05443	1.17917	1.15641	1.11084	1.27511
AATTGSGVKVPR	Acetyl (Protein N-term);Phospho (STY)	Q9CZY3	66589	Ube2v1	1264.62	2	632.309	75.378	1.073	1.16554	1.17983	1.12011	1.11682	1.0533	0.959809	0.964292	0.913051	0.946415	0.882621	0.911367	0.944676	0.907182	0.862
AAVQELSGSILTSEDPEER	2 Phospho (STY)	P49769	19164	Psen1	2189.91	3	729.971	80.683	1.08452	1.05695	1.03481	0.983749	1.15908	0.927115	1.00682	1.07783	0.964887	0.913588	0.879795	0.992549	1.05812	0.918784	0.941391
AAVQELSGSILTSEDPEER	Phospho (STY)	P49769	19164	Psen1	2109.95	3	703.316	96.504	1.05151	1.05371	1.04313	1.00606	1.0078	1.02291	0.969696	1.01311	1.00087	0.971356	0.968699	0.981816	0.978163	0.955624	0.975548
AAVVTSPPPTTAPHK	Phospho (STY)	E9Q1K3	11518	Add1	1552.77	3	517.588	72.433	1.13163	1.26483	1.14863	1.25955	1.13399	0.923735	1.04695	0.856216	0.986431	0.914606	0.852886	0.925113	0.89876	0.903583	0.7531
AAVVTSPPPTTAPHKER	Phospho (STY)	E9Q1K3	11518	Add1	1837.91	4	459.477	80.236	1.30502	1.38876	1.34936	1.31864	1.27867	0.830344	0.843629	0.794861	0.820366	0.818348	0.809772	0.904056	0.891836	0.863416	0.782921
AAYSGHIDVVR	Phospho (STY)	Q8VE42	56503	Ankrd49	1266.58	3	422.192	143.31	0.927774	0.974155	0.961878	0.988858	1.00235	1.04216	1.03332	1.03933	1.0175	1.00988	0.923631	1.075	1.06222	0.948236	0.993708
ACCYNSPR	Acetyl (Protein N-term);Phospho (STY)	Q9DAQ5	72215	1700001P01Rik	1148.38	2	574.189	122.96	1.04621	0.970064	1.01145	1.08268	1.00166	1.1216	1.0106	1.0086	1.0513	0.867997	0.956072	0.982784	0.856584	0.978315	1.05408
ACDTTILK	Phospho (STY)	Q9D5Y0	70821	4921507P07Rik	1000.43	2	500.215	108.98	0.958085	1.02214	0.938706	1.02973	0.967187	0.985476	1.03514	0.995962	0.999779	1.01664	0.924151	1.0369	1.06509	1.02532	0.999695
ACFSGLPR	Phospho (STY)	D3YTR1	70335	Reep6	986.404	2	493.202	100.98	1.23907	1.25947	1.16739	1.21769	1.23736	1.07969	1.08615	1.01306	1.08119	1.04868	0.691598	0.752818	0.770395	0.705857	0.649569
ACGEGFCDSCSSKTRPVPER	2 Phospho (STY)	Q810J8	217695	Zfyve1	2458.91	4	614.728	46.839	0.997566	1.05515	1.07075	1.06731	1.07335	0.984933	0.983779	0.930391	0.97234	0.990602	0.914255	1.07906	1.00654	0.913041	0.960942
ACIGSPTPAR	Phospho (STY)	Q80W76	21461	Tcp10a	1108.47	2	554.237	137.98	0.898689	0.932904	0.902322	0.998774	0.958889	1.00882	0.974161	0.951475	0.999812	0.970565	0.970454	1.1366	1.15098	1.07788	1.06768
ACIGSPTPARASNTLPVYIK	Phospho (STY)	Q80W76	21461	Tcp10a	2195.08	3	731.694	62.064	1.08035	1.09128	0.919052	1.02818	1.04398	1.01936	1.01942	0.977128	0.946881	0.894301	0.959401	1.03555	1.10421	0.920002	0.960909
ACIGSPTPARASNTLPVYIK	2 Phospho (STY)	Q80W76	21461	Tcp10a	2275.05	3	758.349	57.52	1.08842	1.2118	1.08366	1.07471	1.13021	0.855872	0.94281	0.829817	0.929821	0.903354	0.941395	1.04032	1.05483	0.988928	0.924059
ACIGSPTSAR	Phospho (STY)	E9Q046	100041352	Tcp10c	1098.45	2	549.226	161.67	0.971689	1.00747	0.959762	1.03944	1.01791	1.11197	1.08566	1.02796	1.06728	1.03313	0.89593	0.998629	1.00258	0.912469	0.868123
ACIGSPTSARASNTLPVYIK	Phospho (STY)	E9Q046	100041352	Tcp10c	2185.06	3	728.353	77.681	1.09681	1.09495	0.962803	1.00158	1.07728	1.06975	1.10825	1.16489	0.966244	0.901862	0.859837	0.92593	0.916091	0.967546	0.886164
ACIGSPTSARASNTLPVYIK	2 Phospho (STY)	E9Q046	100041352	Tcp10c	2265.03	3	755.009	42.041	0.951864	1.10907	1.07417	0.930206	1.0248	1.06887	1.0387	1.07487	1.04616	1.01249	0.879611	0.982844	1.06345	0.845719	0.897184
ACSEQEER	Phospho (STY)	B7ZCB8	228960	Stx16	1087.36	2	543.682	99.815	1.06013	1.16868	1.39829	1.36586	1.31272	1.07668	1.04727	0.822342	0.872264	0.733418	0.904269	0.989883	0.794024	0.78873	0.665438
ACSLLGYSSHDLIGQK	Phospho (STY)	Q8CEE6	269224	Pask	1827.82	3	609.274	123.03	0.92696	0.87103	0.927059	0.970341	1.03734	1.09312	1.07524	1.03848	1.03536	1.02064	0.933977	1.03378	1.07158	0.958632	1.00646
ACSSGDSLPSQYPIHSEMMIAR	Phospho (STY)	Q9D2H5	78911	Trim42	2516.05	3	838.684	136.34	0.969185	0.970423	0.939076	0.984718	0.966934	0.99665	0.994229	0.997156	1.08332	0.989615	0.984775	1.02349	1.08079	1.01956	1.00008
ACSSVSHTQESF	Phospho (STY)	Q3U6K5	67946	Spata6	1418.52	2	709.259	182.71	0.986137	0.996477	0.976329	1.04549	0.992304	0.98938	0.945521	0.939726	0.963862	0.909769	0.980927	1.09839	1.0994	1.05655	1.01974
ACSSVSHTQESF	2 Phospho (STY)	Q3U6K5	67946	Spata6	1498.48	2	749.242	135.66	1.03459	1.00001	1.00888	0.987862	1.01888	1.02734	0.965585	1.01873	1.01128	1.01828	0.923458	1.00709	1.0488	0.992515	0.9367
ADALQAGASQFETSAAK	Phospho (STY)	P63024	22319	Vamp3	1744.77	3	581.589	58.366	1.01925	1.04064	0.954627	1.12021	1.03677	0.966169	1.02699	1.06396	0.92	0.882208	0.920292	1.00015	1.11622	1.01222	0.920292
ADASEVHRDSE	Phospho (STY)	Q3UH35	73469	Rnf38	1294.48	3	431.494	182.02	1.02243	0.995476	1.07752	1.12085	1.11774	1.03545	0.981232	0.952556	0.924068	0.844189	0.987507	1.032	1.00119	0.999617	0.908192
ADEPRTPYHR	Phospho (STY)	Q6NSU2	70419	2810408A11Rik	1320.56	3	440.187	97.69	1.21755	1.25837	1.26202	1.24484	1.29113	0.688693	0.760071	0.682538	0.693011	0.613664	1.05024	1.09886	1.03602	1.07338	1.02961
ADFTGSGSAVPGTSSSR	Phospho (STY)	Q9DAF3	71829	Ddi1	1662.69	2	831.344	166.48	1.09715	1.03934	1.08275	1.17119	1.08223	1.1738	0.984148	0.953236	1.01022	0.893015	0.805333	1.03209	0.961358	0.892092	0.822038
ADIQVTSAEVIFQQTSPLKEPTVLIHEQR	Phospho (STY)	A0A1W2P6U8	102635990	4932415D10Rik	3356.7	4	839.175	141.46	0.880969	0.987194	1.08778	0.95601	0.945759	1.04939	0.946927	0.91149	1.02122	1.04232	0.952333	0.980302	1.11778	1.06859	1.05193
ADKLAEEHGS	Phospho (STY)	P56480	11947	Atp5b	1135.45	3	378.485	53.569	1.09471	1.07199	1.03905	0.996467	1.06495	1.01196	0.981417	0.974484	0.964507	0.953144	0.93779	0.997008	1.0565	0.961058	0.894974
ADPCCKSLTSAER	Phospho (STY)	Q60662	11643	Akap4	1573.63	2	786.813	115.8	1.02313	1.01411	0.916134	1.00222	0.981124	1.03544	1.034	1.00078	1.01405	1.02022	0.961592	1.02086	1.04576	0.901268	1.0293
ADPCCKSLTSAERVSEHILK	2 Phospho (STY)	Q60662	11643	Akap4	2460.06	3	820.019	86.236	1.01744	1.0508	0.934028	0.909086	1.0074	1.00335	1.0691	1.16069	1.00707	0.997436	0.894833	1.02732	0.967716	0.91516	1.03857
ADPCCKSLTSAERVSEHILK	3 Phospho (STY)	Q60662	11643	Akap4	2540.02	4	635.006	58.08	0.845461	0.873394	0.874228	0.92683	0.983531	1.0762	1.08487	1.03682	1.09734	1.14706	0.906833	1.0132	1.05754	1.01316	1.06354
ADQNPDEQQSYSEIR	Phospho (STY)	Q497N6	58251	Cep295nl	1858.74	2	929.369	295.09	1.0205	1.06161	1.04721	1.08826	1.09094	0.988983	0.928924	0.945615	1.03054	0.987622	0.875593	0.976716	1.09855	0.974102	0.884828
ADRSGTLLADSEEITK	Phospho (STY)	Q9QXW4	56223	Fscn3	1784.82	3	594.94	53.585	1.06024	1.06878	1.00286	1.04947	1.07439	1.05773	0.993042	1.0634	0.95037	0.958928	0.937899	1.02008	0.908134	0.95124	0.90343
ADRSTAEVWK	Phospho (STY)	D3YVA6	69358	Lrrc51	1241.54	3	413.848	114.7	1.00623	1.07899	0.976593	1.11584	1.08014	0.997577	0.934336	1.03241	0.956258	1.07986	0.920347	1.01272	0.967146	0.935634	0.905925
ADSLTIEER	Phospho (STY)	Q9D9U8	71089	Septin12	1112.48	2	556.238	63.944	0.960755	0.972059	1.04026	0.954937	1.03205	1.01551	1.00804	1.02017	0.950564	0.972101	1.01848	0.959352	1.00412	1.11242	0.979197
ADSSELLR	Phospho (STY)	Q497K5	76920	Arrdc5	969.417	2	484.708	89.029	0	0	0	0	0	0	0	0	0	0	0	0	0	0	0
ADSVPNLEPSEESLVTK	Phospho (STY)	Q7TQ95	69605	Lnpk	1893.86	3	631.287	79.143	1.20986	1.23372	1.19315	1.2835	1.28075	0.906643	0.89765	0.850305	0.971339	0.890879	0.78434	0.858875	0.909447	0.884108	0.845438
ADSVPNLEPSEESLVTK	2 Phospho (STY)	Q7TQ95	69605	Lnpk	1973.83	3	657.942	66.871	1.03987	1.09668	1.23589	0.875823	0.841979	0.903081	1.0337	1.02698	1.02659	0.799071	1.01768	1.01375	1.09085	1.02955	0.968505
ADSYDRGDLENQMHIAEQR	Oxidation (M);Phospho (STY)	Q9Z1K6	23807	Arih2	2342.96	3	780.986	41.446	0.684146	0.885397	0.779327	0.788647	0.848466	0.982322	0.932251	0.964379	0.994669	0.957009	1.14079	1.15751	1.33605	1.25683	1.29219
ADSYDRGDLENQMHIAEQR	Phospho (STY)	Q9Z1K6	23807	Arih2	2326.96	3	775.655	45.608	0.888647	0.881604	0.928734	1.11165	1.23051	1.03117	0.933864	0.980081	0.890995	0.925647	0.90856	1.17678	1.07612	1.01534	1.0203
AEAEKAEEELEEDDDDELDETLSER	Phospho (STY)	Q9CPQ3	223696	Tomm22	2988.18	3	996.059	166.35	0.855013	0.85196	0.808661	0.871221	0.880068	1.0809	1.14244	1.09147	1.10024	1.11394	1.00542	1.05655	1.09594	1.04371	1.00245
AEAENNSGVESSGYGSPGPTWDR	Phospho (STY)	Q3UR42	13211	Dhx9	2445.97	3	815.324	81.346	1.07089	1.01881	1.08929	1.1859	1.39471	1.10037	0.919112	0.767481	0.804108	0.955927	0.914051	0.861364	1.02403	0.960047	0.933907
AEDGAAPSPSSETPK	Phospho (STY)	P26645	17118	Marcks	1522.62	3	507.54	85.636	1.10514	1.2682	1.26713	1.25081	1.11764	0.917557	0.963555	0.899576	0.927512	0.987631	0.842146	0.944302	0.948899	0.858936	0.70097
AEEDEILNRSPR	Phospho (STY)	P35564	12330	Canx	1507.67	2	753.833	210.9	0.705001	0.755721	0.769154	0.834589	0.839056	1.2586	1.28304	1.19874	1.29803	1.25888	0.867757	1.02321	1.0231	0.983324	0.90179
AEEKPSQPVCQK	Phospho (STY)	Q9R099	27368	Tbl2	1479.64	3	493.214	76.759	1.25711	1.32925	1.23707	1.33705	1.27576	0.987648	0.967678	0.923837	0.94956	0.938649	0.738355	0.805406	0.792049	0.755746	0.70483
AEEKPSQPVCQKENEPK	Phospho (STY)	Q9R099	27368	Tbl2	2076.92	5	415.384	65.855	1.1674	1.31891	1.17281	1.21175	1.15	0.897659	0.982495	0.878571	0.894221	0.930242	0.86359	0.917181	0.961657	0.897064	0.756431
AEGAGTEEEGTPK	Phospho (STY)	Q91XV3	70350	Basp1	1354.53	3	451.51	54.7	1.03283	1.08798	1.05232	1.10516	1.07816	1.03226	1.04301	0.931752	0.94422	1.00454	0.95374	1.01263	0.888163	0.956619	0.876625
AEGGGDSGDFGHPVSGGK	Phospho (STY)	A0A140LHH1	75744	Svip	1709.67	3	569.889	129.77	1.22735	1.29801	1.33765	1.30752	1.29278	0.951875	0.935175	0.932203	0.953064	0.938562	0.742494	0.799074	0.82041	0.74814	0.715689
AEGGGDSGDFGHPVSGGKK	Phospho (STY)	A0A140LHH1	75744	Svip	1837.76	4	459.441	77.681	1.35215	1.41544	1.38043	1.40364	1.42504	0.927864	0.978207	0.923422	0.919553	0.97472	0.653889	0.691097	0.691957	0.630198	0.632395
AEGGGDSGDFGHPVSGGKKEEEGTVR	Phospho (STY)	A0A140LHH1	75744	Svip	2638.13	4	659.532	122.11	1.70025	1.64495	1.62688	1.55161	1.64513	0.946748	0.914864	0.953724	0.829943	0.836311	0.478651	0.50167	0.479506	0.456712	0.433063
AEHTLMGPGGSTHRR	Oxidation (M);Phospho (STY)	Q5F258	216963	Git1	1701.74	4	425.435	64.52	1.01078	1.20792	1.19113	1.22579	1.05474	1.07387	0.928216	0.878274	0.874799	0.822258	0.958503	1.013	0.938059	0.964899	0.857772
AEIVKYPEEDNQHPSSAQSR	Phospho (STY)	A0A0J9YV85	100972	Rab28	2364.04	3	788.013	104.81	1.03925	1.17056	1.13389	1.07271	1.0707	0.971184	0.989369	1.02177	0.920799	1.02137	0.849948	0.969546	0.941666	0.940822	0.886408
AEKHEEPAPMGSPDSHAVSEGQK	Phospho (STY)	J3QMP3	215772	Adgb	2497.06	4	624.265	57.147	1.21202	1.19275	1.19	1.33345	1.23743	0.943897	0.994979	0.90544	0.992404	1.01608	0.796697	0.818949	0.825561	0.774861	0.765492
AELSCRYK	Phospho (STY)	Q62383	20926	Supt6	1105.46	3	368.488	49.418	0.588292	0.579141	0.586817	0.656947	0.597008	1.46616	1.4025	1.33444	1.48902	1.48976	0.880176	0.911185	1.12007	1.01118	0.887316
AEMELKTSEPSNLSISDFSGIQDELHHLR	Phospho (STY)	F6VCV9	232664	Ccdc136	3362.55	3	1120.85	192.07	0.772822	0.816078	0.810666	0.858691	0.835601	1.2069	1.16068	1.1978	1.16785	1.16152	0.923073	1.05039	1.08543	0.987615	0.964885
AEMELKTSEPSNLSISDFSGIQDELHHLR	Oxidation (M);Phospho (STY)	F6VCV9	232664	Ccdc136	3378.54	4	844.636	174.89	0.829558	0.862876	0.828085	0.896498	0.877934	1.187	1.13912	1.1958	1.09252	1.10434	0.984706	1.07367	1.06134	0.901426	0.965134
AEPEPTEDEEENFEEYR	Phospho (STY)	F6VCV9	232664	Ccdc136	2191.81	3	730.604	61.181	1.33606	1.36289	1.46628	1.56573	1.45866	0.870315	0.74262	0.727206	0.74435	0.891706	0.701972	0.729498	0.725745	1.04403	0.632946
AEPQPETKPENLPR	Phospho (STY)	Q7TSD4	65971	Tbata	1684.78	3	561.594	142.58	1.00031	1.10354	0.97637	1.11433	1.13462	1.06493	1.04493	0.997785	1.06626	1.03005	0.902044	0.907004	0.965683	0.893716	0.798433
AEQSLHDLQER	Phospho (STY)	A0A1B0GR78	20866	Stim1	1404.6	2	702.302	118.52	0.784803	0.794117	0.863137	0.893673	0.885024	1.16154	1.09064	1.07689	1.08086	1.08852	0.981165	1.00978	1.15609	1.11714	1.01661
AESGVLTR	Phospho (STY)	A0A1D5RMI8	236266	Alms1	911.411	2	455.706	83.869	1.096	1.12654	1.13263	1.17322	1.19554	0.912823	0.947516	0.960337	0.90327	0.943486	0.843402	0.965586	0.967294	0.949406	0.882946
AESPAFLSAK	Acetyl (Protein N-term);Phospho (STY)	D6RG65	73419	Armt1	1141.51	2	570.753	48.283	1.0019	1.15457	1.08516	1.06392	1.07043	0.956514	0.951306	0.957283	1.01125	0.968941	0.875029	1.0483	1.06552	0.928583	0.8613
AESPEEVACR	Phospho (STY)	Q7TMY8	59026	Huwe1	1226.46	2	613.232	119.34	1.13963	1.13149	1.15818	1.28565	1.18322	0.961589	0.920276	0.933644	0.876928	0.875863	0.870245	1.01094	0.978541	0.848644	0.825154
AESSSDSDHVR	Acetyl (Protein N-term);Phospho (STY)	Q8BI22	75216	Cep128	1310.48	2	655.239	130.1	1.00291	1.11451	1.24861	1.24125	1.2552	1.10059	0.98609	0.895246	0.911586	0.823047	0.901885	0.928999	0.905265	0.899261	0.785557
AESSYESK	Phospho (STY)	Q810M5	245308	Zdhhc19	979.354	2	489.677	129.63	1.10035	1.15492	1.223	1.31309	1.20105	1.04916	1.01229	0.838593	1.00327	0.814371	0.881343	0.923127	0.909087	0.827206	0.749136
AESTPEIAEQR	Phospho (STY)	Q3MIA8	209318	Gps1	1309.56	2	654.778	56.951	1.08649	0.893076	1.13763	1.1959	0.941006	0.944884	0.964907	0.896783	0.963284	0.828785	1.06827	1.00486	1.09849	1.0239	0.951739
AETATSPTSGVISLAATTTKPPGSGQVAAAMIGSAAK	Phospho (STY)	Q5STT6	432552	Fam71b	3479.72	3	1159.91	60.971	0.596938	0.562225	0.60037	0.683333	0.688176	0.791179	0.775172	0.76702	0.731469	0.73083	1.40861	1.62923	1.75793	1.56258	1.71493
AETATSPTSGVISLAATTTKPPGSGQVAAAMIGSAAK	Oxidation (M);Phospho (STY)	Q5STT6	432552	Fam71b	3495.72	4	873.929	42.241	1.30605	1.28312	1.14122	1.39463	1.2779	0.898353	0.941281	0.763865	0.789891	1.02353	0.897516	0.889143	1.04564	0.672184	0.675679
AETSELLPVIPECPSR	Phospho (STY)	B7ZMW1	72000	Lmntd2	1876.86	2	938.432	126.07	0.997346	1.05656	1.03166	1.00835	1.06552	1.01748	1.02621	0.983742	0.958561	0.935793	0.939331	1.00152	0.988923	1.08127	0.90774
AETSELLPVIPECPSR	2 Phospho (STY)	B7ZMW1	72000	Lmntd2	1956.83	2	978.415	189.45	0.892305	0.973979	1.05424	1.08012	1.10451	0.982351	0.963682	0.956273	1.02079	1.01564	0.955467	1.04581	0.983609	1.06872	0.902504
AETSELLPVIPECPSRLCLGEDSLGR	2 Phospho (STY)	B7ZMW1	72000	Lmntd2	3057.36	3	1019.12	133.25	1.08882	1.16457	0.968547	1.05846	1.07951	1.03485	0.922314	0.9266	0.9585	0.919815	0.950216	1.01337	1.01318	0.958048	0.943193
AETSELLPVIPECPSRLCLGEDSLGR	Phospho (STY)	B7ZMW1	72000	Lmntd2	2977.39	3	992.464	170	0.870363	0.915047	0.929377	0.905363	0.907274	1.02074	0.916914	0.925621	0.981704	1.01473	1.09902	1.19016	1.163	1.08597	1.07472
AETSESSGSAPAVPEASASPK	Phospho (STY)	D3YY81	17257	Mecp2	2038.87	3	679.624	128.98	1.35239	1.45148	1.35074	1.24179	1.2838	0.900262	0.864566	0.994204	0.793917	0.838816	0.80452	0.822926	0.816124	0.844103	0.640358
AETTEFKPK	Phospho (STY)	A0A5F8MPU3	73463	C2cd6	1129.51	3	376.502	82.171	1.88618	2.00278	1.82393	1.94348	1.86252	0.658832	0.610728	0.572953	0.584841	0.565968	0.530597	0.52079	0.535957	0.466147	0.434293
AEVSSGSER	Phospho (STY)	Q9R0Y5	11636	Ak1	1000.39	2	500.193	92.428	0.7692	0.838576	1.08446	1.19637	1.03776	1.14239	1.13458	0.750283	0.946848	0.723064	1.25703	1.41125	0.9401	1.02199	0.746098
AFEFLNHSVTMLEK	Phospho (STY)	Q8C963	67119	Ccdc159	1744.79	3	581.597	94.882	0.984112	1.03683	1.0018	0.979392	0.939245	1.03063	0.892843	0.998897	0.996793	0.994177	1.03353	0.914338	1.09949	1.02642	1.07151
AFEGQAHSGK	Phospho (STY)	P32037	20527	Slc2a3	1110.45	3	370.15	76.759	0.837385	0.867006	0.887837	0.925752	0.816057	0.991492	1.03388	0.947385	0.957399	0.890894	1.13734	1.22185	1.19785	1.18848	1.09939
AFEGQAHSGKGPAGVELNSMQPVK	Phospho (STY)	P32037	20527	Slc2a3	2518.17	4	629.542	67.951	0.797859	0.770312	0.757528	0.926878	0.722533	1.0103	0.909247	0.967631	1.00932	1.00209	1.1386	1.26838	1.35015	1.32728	1.04189
AFEGQAHSGKGPAGVELNSMQPVKETPGNA	Phospho (STY)	P32037	20527	Slc2a3	3087.41	4	771.853	158.54	0.834177	0.925658	0.798505	0.870219	0.853008	0.959768	0.995015	1.0519	0.937275	0.918246	1.1844	1.20195	1.25523	1.01529	1.19936
AFHSCTELEGR	Phospho (STY)	Q3USL1	68874	Klhdc9	1385.54	3	461.848	102.33	0.898133	0.938857	0.992308	0.985701	1.03128	1.01251	1.03856	1.0399	0.936952	0.933208	1.04765	1.13268	0.991063	1.04794	0.973252
AFPMSNTQSLMDIHR	Phospho (STY)	A0A571BEV2	102636082	Gm8251	1826.78	3	608.928	211.17	1.22496	1.12061	0.981592	1.14293	1.12104	0.925901	0.995766	0.943135	0.976677	0.965795	0.879066	0.899253	1.01546	0.912546	0.895265
AFQSSENSSIR	Phospho (STY)	Q9D4J9	70981	Potegl	1304.54	2	652.27	62.338	1.16734	1.29465	1.2083	1.1969	1.21368	0.924944	0.920396	0.910809	0.857645	0.85564	0.861313	0.925653	0.937905	0.861729	0.863099
AFSDVNR	Phospho (STY)	A0A571BEV2	102636082	Gm8251	887.354	2	443.677	91.069	1.01945	1.11602	1.06879	1.18514	1.10781	1.01671	0.920233	0.929325	0.948921	0.956777	0.896929	0.95819	1.05882	0.950069	0.866811
AFSEPALR	Phospho (STY)	Q9D9R3	75571	Spata9	969.432	2	484.716	98.009	1.09152	1.10494	1.06605	1.03222	1.05459	0.99339	1.0156	0.983776	0.999218	0.925776	0.83403	0.957079	1.01892	0.99403	0.928841
AFSMDEHNAALR	Oxidation (M);Phospho (STY)	D2DFA9	64297	Gprc5b	1456.58	3	485.527	118.51	1.14989	1.19116	1.14156	1.14613	1.17821	0.971047	0.943477	0.932616	0.903292	0.901203	0.885524	0.942001	0.939522	0.891011	0.883352
AFSPPPTLQSQDELR	Phospho (STY)	Q80YS7	76406	Tex45	1764.81	2	882.404	130.24	1.04309	0.9566	1.0535	0.908421	1.0314	0.804729	0.982184	1.01275	1.1111	1.02411	0.873872	0.935861	1.19844	1.0703	0.99364
AFSPPPTLQSQDELRER	Phospho (STY)	Q80YS7	76406	Tex45	2049.95	3	683.317	165.36	0.95888	1.04005	1.03002	0.945506	1.05714	0.993862	0.998134	1.04606	0.986804	0.963648	0.952131	1.01528	1.04408	1.00525	0.963152
AFSVFLFNTENK	Phospho (STY)	H3BLP1	319554	Idi1	1495.67	3	498.558	68.972	1.04122	0.980121	0.997301	1.06686	0.916093	0.965371	0.974757	0.972327	1.02865	1.08999	0.897739	1.11547	1.06024	1.02211	0.871759
AGAFDPYPAHSADPYVVK	Phospho (STY)	Q3U1D9	69479	1700029J07Rik	1983.88	3	661.292	100.21	0.970838	1.02503	0.991743	0.993887	0.933076	1.0403	1.0141	1.016	0.997915	1.05173	0.969197	1.04968	0.946409	1.05205	0.948032
AGDPKLSNLNFAMK	Oxidation (M);Phospho (STY)	O88987	11642	Akap3	1600.73	2	800.366	97.579	1.05508	1.05032	0.998734	1.03181	1.08095	1.04366	1.00476	1.02088	0.955701	0.97932	0.926685	1.01009	1.03224	0.886105	0.923671
AGDPKLSNLNFAMK	Phospho (STY)	O88987	11642	Akap3	1584.74	3	528.246	135.27	0.96424	0.968342	0.904871	1.06919	1.01915	1.01622	1.03935	0.98126	1.0924	1.12005	0.795282	1.00215	1.02804	0.998434	1.00101
AGDPKLSNLNFAMKSESK	2 Phospho (STY)	O88987	11642	Akap3	2095.91	3	698.635	71.06	0.968047	0.951318	0.838902	1.07153	0.930756	1.06409	1.05129	1.10378	1.0829	1.11478	0.856624	0.979185	1.03853	0.962456	0.985814
AGDTSCDRGGVDIVTK	Phospho (STY)	Q5STT6	432552	Fam71b	1729.73	3	576.578	50.883	0.849266	0.844658	0.865713	0.909859	0.857195	0.95604	0.870106	0.922717	0.91152	0.906644	1.11987	1.27106	1.31295	1.18213	1.22027
AGDVLEDSPKRPK	Phospho (STY)	E0CXA0	15191	Hdgf	1490.71	4	372.678	74.772	1.22051	1.31889	1.20318	1.30602	1.20777	0.884057	0.890866	0.947364	0.912123	0.870488	0.854234	0.888621	0.855186	0.813623	0.827071
AGGAGGEGSDDDTSLT	Phospho (STY)	G3UY87	56018	Stard10	1488.53	2	744.263	72.937	0.988156	0.88909	0.906129	0.896936	1.05733	1.06384	0.882155	1.15185	0.902113	0.988513	0.997528	1.14819	1.15578	1.0393	0.933085
AGGANYDAQSE	Phospho (STY)	Q9CQI6	72042	Cotl1	1161.4	2	580.699	113.38	0.958875	0.98605	0.958564	1.0132	0.957942	0.967332	1.00792	0.985925	0.975022	0.968451	0.982899	1.12731	1.08741	1.06865	0.954439
AGGLNSPLSKPLSK	Phospho (STY)	D3YVL2	76670	Cfap70	1447.74	3	482.581	117.26	1.16613	1.2612	1.1852	1.18294	1.17394	1.03375	1.01088	0.993691	1.00254	1.00517	0.764303	0.838621	0.841329	0.786824	0.753499
AGHSCEKENSSEGPTQK	Phospho (STY)	Q8K450	66722	Spag16	1924.76	4	481.191	195.78	0.748491	0.715333	0.759504	0.891232	0.833394	1.19255	1.15973	0.997466	1.08382	1.09917	1.08638	1.19361	1.12868	1.01653	1.0941
AGKVPQGTPPFAVGTMLADMSR	Phospho (STY)	E9Q5W2	238663	Spata31d1d	2310.09	3	770.03	119.85	1.00023	0.900218	0.878611	0.967589	0.935742	1.01628	1.12049	1.07926	0.94587	0.908808	0.975392	1.00728	1.06238	1.09074	1.11111
AGLEDSEEDVEEAEVEAEDKDH	Phospho (STY)	A2AQ07	545486	Tubb1	2523.97	3	841.322	98.7	0.761401	0.752116	0.797325	0.851261	0.926508	1.21547	1.09765	1.16407	1.18097	1.18746	0.945384	0.980902	0.996123	1.05011	1.09324
AGPSVSKR	Phospho (STY)	Q9D9B7	76627	Prr30	880.417	3	293.472	53.124	0.908424	0.943202	1.12663	1.23945	1.09675	1.20235	1.20647	0.757557	1.00088	0.922154	1.04338	1.10752	0.852577	0.852113	0.740541
AGPVPSTGSPVRK	Phospho (STY)	A0A1B0GRK0	108168208	Gm45521	1331.66	3	443.887	146.58	0.994173	1.01478	1.00125	1.03229	1.03284	1.02059	1.00398	0.994536	1.00289	0.934993	0.939622	1.00833	1.08349	0.976292	0.959954
AGSDAAASRPR	Phospho (STY)	P47911	19988	Rpl6	1137.49	3	379.164	71.558	0.959914	0.952929	1.09459	1.00886	1.00717	1.0678	0.925154	0.853505	0.9693	0.830641	0.992109	1.08422	1.08586	1.13044	1.03751
AGSKEDNVQAK	Phospho (STY)	C6KI89	76718	Catsperg2	1225.53	3	408.511	76.588	0.98429	1.04997	1.31071	1.53219	1.32682	1.00086	0.959226	0.593992	0.824884	0.688803	1.0316	1.21042	0.879507	0.88738	0.719346
AGSLESLATAHSCSLDNTLNCSQASESEVR	Phospho (STY)	Q3V0F0	239731	Rimbp3	3273.39	3	1091.13	85.203	0.950012	0.88389	1.00624	0.854068	1.07721	1.09238	1.06573	1.27232	1.0432	1.08256	0.831032	0.914721	0.997402	0.84224	1.08699
AGSPQLDDIR	Phospho (STY)	A0A338P6D9	224045	Eif2b5	1150.5	2	575.251	64.121	1.02045	1.04106	1.04047	1.18368	1.10851	0.923705	0.963589	0.933281	1.03638	0.954719	0.914549	1.04859	0.938242	0.963063	0.929703
AGSRLSAEDR	Phospho (STY)	Q9ER00	100226	Stx12	1140.49	2	570.246	75.739	0.99662	1.03358	1.03994	1.03056	1.03031	1.06391	1.03148	0.984972	1.0143	0.923547	0.970559	1.01053	1.02117	0.93838	0.91014
AGSSPTQGAQNEAPR	Phospho (STY)	Q9EPQ8	21411	Tcf20	1549.65	2	774.826	88.075	1.30429	1.59711	1.66126	1.74893	1.52634	0.835231	0.797452	0.750793	0.668561	0.743958	0.623517	0.793953	0.792716	0.63245	0.52344
AGTEEEEEEEEQSRR	2 Phospho (STY)	A0A3B2W3V4	56088	Psmg1	1966.68	3	655.561	137.05	1.09209	1.11567	1.12707	1.08425	1.00276	1.09106	1.03329	1.12662	1.0806	0.904594	0.870262	1.00069	0.822215	0.953775	0.695045
AGTEEEEEEEEQSRR	Phospho (STY)	A0A3B2W3V4	56088	Psmg1	1886.72	3	628.906	231.91	1.19495	1.16138	1.09105	1.1993	1.16573	1.00959	0.980625	0.962207	0.960281	1.03245	0.804543	0.889955	0.905109	0.817712	0.825105
AGYPNHSLR	Phospho (STY)	A0A1W2P7K9	70881	Nt5c1b	1093.47	3	364.49	113.61	0.865258	0.975173	0.98531	1.02239	0.947039	1.02199	1.00513	1.05883	1.18054	0.985652	0.973749	1.02159	1.06106	0.951481	0.944818
AHGNSGMVR	Phospho (STY)	O55142	57808	Rpl35a	1007.4	2	503.7	71.03	1.01851	1.03619	1.10274	1.01631	1.0819	0.988414	0.989431	1.01808	0.915322	0.910886	0.991288	1.07901	0.964423	0.984406	0.903091
AHHRSPDRGLDR	Phospho (STY)	A0A668KLF4	211484	Tsga10	1495.68	3	498.56	134.88	0.864627	0.892074	0.922535	0.971693	0.922245	1.203	1.07451	0.926492	1.00945	0.957098	1.08896	1.19882	0.983711	0.984655	1.00012
AHPQCVFISR	Phospho (STY)	Q9CPZ3	67646	4930522H14Rik	1293.57	3	431.19	91.858	0.807203	0.974681	0.91527	0.855509	0.912688	1.0789	1.08958	1.02167	0.938475	1.0373	1.04087	1.15467	1.10451	1.08792	0.980744
AHPTAEVGIQTSLPNVK	Phospho (STY)	E9PWP9	210940	4931408C20Rik	1840.91	3	613.636	92.063	0.99092	1.11779	0.975912	0.971144	1.00949	1.05303	0.976824	1.03748	0.956385	0.945605	0.945191	1.07011	1.04424	0.960158	0.94573
AHQNQHQDTIDSTEVEVWDSR	Acetyl (Protein N-term);Phospho (STY)	Q9D5U0	70902	Lpcat2b	2616.09	3	872.029	80.786	1.01877	0.997146	1.18967	1.16344	0.943697	1.17979	1.04999	0.808531	0.844665	0.890016	0.937383	1.01528	1.10293	0.890341	0.968351
AHQSYCHSK	Phospho (STY)	E9Q5D6	56705	Ranbp9	1196.44	3	398.814	89.43	0.948934	0.970362	1.18241	1.24301	1.12897	1.16025	1.11806	0.742018	0.948803	0.839692	1.00106	1.19424	0.877487	1.01512	0.629595
AHSEDAIR	Phospho (STY)	D3Z3R3	21915	Dtymk	977.397	2	488.698	134.05	1.00606	0.997674	1.04544	1.08666	1.01654	1.07169	1.03308	0.999622	0.996571	0.954874	0.921156	0.98315	0.989143	0.997012	0.901337
AHSSTVGVNLPQK	Phospho (STY)	P09041	18663	Pgk2	1416.68	3	472.225	157.01	0.890724	0.849013	0.839081	0.879624	0.862332	0.918123	0.90048	0.937635	0.923556	0.849714	1.14462	1.27425	1.32098	1.22296	1.18691
AHSSTVGVNLPQK	2 Phospho (STY)	P09041	18663	Pgk2	1496.64	2	748.321	101.71	0.699751	0.77127	0.744336	0.815829	0.79869	0.849717	0.826952	0.876859	0.861404	0.859182	1.3096	1.39365	1.47857	1.36135	1.35284
AHSSTVGVNLPQKASGFLMK	Oxidation (M);Phospho (STY)	P09041	18663	Pgk2	2167.05	4	541.762	104.53	0.713864	0.782491	0.855406	0.839863	0.712405	1.00932	0.850225	0.87884	0.840581	0.812205	1.24652	1.46181	1.33986	1.27275	1.38386
AHSSTVGVNLPQKASGFLMK	2 Phospho (STY)	P09041	18663	Pgk2	2231.02	4	557.755	87.952	0.837865	0.949486	0.993926	0.913676	0.899093	0.934264	0.912423	0.903689	0.875007	0.964382	1.08053	1.18407	1.17838	1.27901	1.09419
AHTPTPGIYMGRPTHSGGGGGGGGGGGGGGGGGGR	Phospho (STY)	A0A0N4SVC2	101214	Tra2a	2984.28	4	746.071	173.22	1.28386	1.31697	1.24661	1.16565	1.32433	0.955012	1.00868	0.93377	0.840347	0.833629	0.71206	0.927605	0.900974	0.880838	0.669668
AHTPTPGIYMGRPTHSGGGGGGGGGGGGGGGGGGR	Oxidation (M);Phospho (STY)	A0A0N4SVC2	101214	Tra2a	3000.28	4	750.07	76.97	1.15169	1.31549	1.31629	1.26868	1.24792	0.889911	0.899764	0.987588	0.944348	0.918993	0.839101	0.932631	0.789475	0.79732	0.700785
AHTSTTQLQEELEK	Phospho (STY)	G3X928	207352	Sec23ip	1693.76	3	564.585	157.91	1.11724	1.15002	1.14926	1.07766	1.23231	0.980561	1.0089	0.873822	0.912313	0.900427	0.882606	0.984017	1.01023	0.879639	0.840996
AIAEIPLEEFGYDSPISK	Phospho (STY)	Q8C627	242408	Fam221b	2057.96	3	685.987	70.453	1.09492	1.0589	0.941821	0.923101	1.07336	0.983277	1.00249	0.995387	0.931318	0.894742	1.05519	0.954919	1.06953	1.07058	0.950471
AIAEYRASVMK	Phospho (STY)	A0JLY1	75051	Ccdc173	1317.62	3	439.205	80.534	0.948264	1.00743	0.955007	1.02961	0.98147	0.982514	0.985058	1.06076	0.97633	1.08852	0.890603	1.03844	1.08163	0.985771	0.988595
AIEKYSESLLCSSLESATYSNR	Phospho (STY)	Q9CYG7	67145	Tomm34	2587.15	3	862.384	152.99	1.01624	0.949129	0.925184	1.01046	0.996185	1.06691	1.01535	1.00702	1.01352	1.10102	0.870683	1.07646	1.06313	0.99813	0.890572
AIEKYSESLLCSSLESATYSNR	2 Phospho (STY)	Q9CYG7	67145	Tomm34	2667.12	3	889.039	117.88	0.989812	1.01393	0.900398	1.02252	0.930518	1.1091	1.05176	1.03401	1.06912	1.03881	0.923004	1.01254	1.04267	0.960955	0.90084
AIELGRDPSSYAVCGPPEK	Phospho (STY)	Q8CDT9	233918	4933402N03Rik	2124.96	4	531.239	133.68	1.08431	1.07378	0.821585	1.02934	0.957451	0.980643	0.965242	1.03938	1.05113	0.94485	0.853725	1.0115	1.09277	1.00889	1.0854
AIFVSETTEEEQHSAVNR	Phospho (STY)	Q8CGQ2	11498	Adam4	2125.93	3	708.644	176.11	1.31069	1.26982	1.43343	1.35806	1.29709	0.876148	0.990258	1.021	0.889026	0.804423	0.757559	0.755487	0.825756	0.756887	0.654367
AIGGIILTASHNPGGPNGDFGIK	Phospho (STY)	A2CEK3	72157	Pgm1	2285.12	4	571.28	81.297	1.0391	1.08365	1.0512	0.993883	1.08828	0.933355	0.98508	1.02341	0.92395	0.977549	0.938658	0.993883	1.07884	0.953366	0.935794
AIGSASEGAQSSLQEVYHK	Phospho (STY)	Q9Z2U1	26442	Psma5	2040.92	3	680.305	113.17	1.20755	1.1354	1.1849	1.02382	1.14819	0.91091	0.961574	0.891755	0.990598	0.89568	0.942226	0.922449	0.976028	0.968179	0.840741
AISAFLRK	Phospho (STY)	A0A087WQR2	74369	Mei1	984.516	3	328.172	45.368	1.01325	0.95911	0.920915	1.00841	1.07005	0.946027	0.999887	1.0158	0.999446	1.03159	0.885948	1.05149	1.07025	1.01117	1.01665
AITVASQTNCPLYVTK	Phospho (STY)	Q3TT92	22240	Dpysl3	1844.87	3	614.958	99.021	0.937399	0.975217	0.941423	0.985275	1.03568	0.929181	0.985678	1.04102	0.92441	0.961251	1.01821	1.08723	1.15229	1.00551	1.02022
AIVSPPVEMVEEISK	Phospho (STY)	G3UYX5	626596	Rgs22	1706.82	3	568.94	79.013	1.01324	1.10886	1.01238	1.00037	1.06778	0.969984	1.01153	1.01262	0.961603	1.00291	0.902362	0.979482	1.03452	0.953377	0.968972
AIVSPPVEMVEEISK	Oxidation (M);Phospho (STY)	G3UYX5	626596	Rgs22	1722.82	3	574.272	63.691	0.998924	1.04608	1.0256	1.0296	1.01283	1.04187	0.95195	0.984032	0.99191	0.97284	0.916555	1.04778	1.01584	0.999312	0.964872
AIVSPPVEMVEEISKDR	Phospho (STY)	G3UYX5	626596	Rgs22	1977.95	3	659.316	133.09	1.03737	1.0817	1.01798	1.00937	1.03961	1.03292	0.999152	1.03456	0.95487	0.914367	0.942683	1.01138	1.01695	0.939151	0.96793
AIVSPPVEMVEEISKDR	Oxidation (M);Phospho (STY)	G3UYX5	626596	Rgs22	1993.94	3	664.648	40.012	1.11573	1.17534	1.19374	0.906722	1.03977	0.938721	1.06232	1.04587	0.891415	0.916982	0.879934	1.01347	0.9787	0.942141	0.89915
AIVWEVQSGRR	Phospho (STY)	Q9D994	76646	Wdr38	1379.67	3	459.89	147.18	0.944071	0.978257	1.00127	0.973101	0.985131	1.04786	1.07793	0.949165	1.04184	1.06762	0.866063	1.06817	1.13065	0.996117	0.872753
AKDHHISGAEVEK	Phospho (STY)	O54863	22115	Tssk2	1499.68	4	374.919	99.044	1.52348	1.45753	1.38143	1.48505	1.49789	0.803136	0.779147	0.769247	0.734957	0.739887	0.725378	0.830893	0.815822	0.738966	0.717181
AKDHHISGAEVEKAST	Phospho (STY)	O54863	22115	Tssk2	1758.79	4	439.698	111.45	1.28058	1.30121	1.29505	1.3166	1.30663	0.897188	0.891592	0.805034	0.815002	0.815351	0.846434	0.950522	0.881494	0.809056	0.788247
AKDHHISGAEVEKAST	2 Phospho (STY)	O54863	22115	Tssk2	1838.76	4	459.69	86.557	1.10183	1.15848	1.15975	1.18084	1.13387	0.983812	0.904192	0.909062	0.874004	0.849156	0.877378	1.06754	0.999096	0.908093	0.892897
AKDLEYSLSLLNLPPLEECENR	Phospho (STY)	A2ARZ3	241516	Fsip2	2682.26	3	894.087	87.489	1.14124	0.938368	0.974019	1.15508	1.03034	0.952592	0.91153	1.04021	1.09443	0.826399	0.975676	1.06701	1.1814	0.822814	0.8889
AKEILTKESNVQEVR	Phospho (STY)	P63330	19052	Ppp2ca	1822.92	4	455.73	47.047	0.985557	1.04052	1.01626	0.965751	1.04842	0.883953	0.960546	1.10144	0.953289	0.980121	0.957886	1.03046	1.01933	1.08008	0.976391
AKESSELTR	Phospho (STY)	Q80VN0	243538	Cfap100	1099.49	3	366.497	53.136	1.08893	1.01555	0.979025	1.22009	1.14079	1.12687	1.06383	1.02689	0.960013	0.991867	0.887635	0.99145	0.869457	0.804792	0.832818
AKGDTCPGHSENR	Phospho (STY)	Q9D2F0	78217	Tmem210	1507.59	3	502.529	118.1	1.18796	1.2912	1.3815	1.75475	1.40083	1.22826	1.14658	0.690739	1.02888	0.896411	0.678506	0.727803	0.623792	0.548124	0.41466
AKGDTCPGHSENRLVGPYGVQEDR	Phospho (STY)	Q9D2F0	78217	Tmem210	2721.2	4	680.299	166.32	1.10352	1.1042	1.01979	1.05934	1.1013	1.0434	1.09022	1.02097	1.026	1.0136	0.851737	0.924314	0.890605	0.883389	0.867605
AKNDLPTSSKTEIPK	Phospho (STY)	A2ARZ3	241516	Fsip2	1707.84	4	426.961	125.18	1.08152	1.06065	1.05126	1.1532	1.09526	1.02822	1.05681	0.973728	1.03852	1.04449	0.795179	0.944953	0.988925	0.816899	0.870378
AKPAVGGESPHTDK	Phospho (STY)	E0CXQ7	264134	Ttc26	1472.67	4	368.167	62.646	0.861672	0.960371	0.960859	1.06387	0.876176	1.02585	1.10433	0.993434	1.04529	1.04642	1.02075	1.18144	1.0754	0.915219	0.868937
AKPEPGLQSLSPK	Phospho (STY)	A0A1W2P6U8	102635990	4932415D10Rik	1430.72	3	476.906	107.34	0.831808	0.869811	0.820519	0.906534	0.903625	1.07464	1.07766	1.00029	1.04091	1.07357	0.987718	1.15342	1.16653	1.0689	1.02407
AKPEPGLQSLSPKESVEGIQIPNVK	2 Phospho (STY)	A0A1W2P6U8	102635990	4932415D10Rik	2804.38	4	701.094	60.036	1.1065	1.12329	1.08495	1.20376	1.21168	0.930049	1.03503	0.92369	0.92369	0.908185	0.857287	1.0026	0.984522	0.889044	0.815721
AKPEPGLQSLSPKESVEGIQIPNVK	Phospho (STY)	A0A1W2P6U8	102635990	4932415D10Rik	2724.41	5	544.882	108.88	1.29342	1.41259	1.37848	1.41771	1.36953	0.869714	0.967264	1.00748	0.877828	0.837856	0.65665	0.775638	0.884206	0.614192	0.637457
AKPIIAETCR	Phospho (STY)	Q8CF27	68223	Fam24a	1237.59	3	412.53	87.18	0.820876	0.916238	0.842063	0.906577	0.877715	1.02944	1.05089	1.05194	1.04979	1.04685	1.04378	1.14323	1.08876	1.09438	1.03747
AKPVSSKPDSAYR	Phospho (STY)	D3Z4I4	74205	Acsl3	1484.7	3	494.901	96.993	1.11181	1.12724	1.07906	1.12637	1.17126	1.00098	0.915678	0.987685	0.984421	0.960222	0.867891	0.981374	0.991972	0.886475	0.80757
AKRESMDPGW	Phospho (STY)	A0A1D5RLT3	75502	Cmtm2b	1255.51	3	418.502	42.809	1.16994	1.13511	1.25016	1.23201	1.30733	1.0926	0.987735	1.05061	1.03145	1.13939	0.663902	0.807592	0.768771	0.689917	0.673481
AKVPLTALSQK	Phospho (STY)	A0A571BF43		Gm50461	1234.67	3	411.556	119.31	1.15459	1.11842	1.11271	1.1226	1.16905	1.03992	1.0443	1.03024	1.03503	0.989893	0.761166	0.862183	0.883222	0.870283	0.806402
AKVPSPR	Phospho (STY)	E9Q5M6	212517	Cfap44	833.416	3	277.805	56.432	0.916245	0.905332	0.990911	1.07553	0.983906	1.11319	1.06141	0.978526	0.98949	1.01127	0.967257	1.05543	1.01512	0.990403	0.945989
ALAEHESCPR	Phospho (STY)	Q8C5V8	329366	Ccdc187	1248.5	3	416.165	101.39	0.966686	0.92364	1.05821	1.21066	1.09258	1.04842	1.05764	1.06403	0.916739	0.979985	0.86706	1.0238	1.02735	0.881699	0.881498
ALASASVTSAGSMTRHPK	3 Phospho (STY)	J3QNE4	381522	Ccdc180	2010.8	3	670.268	55.588	1.48984	1.50424	1.4061	1.42182	1.53233	0.796227	0.763955	0.847122	0.738432	0.778504	0.780228	0.753406	0.746207	0.757006	0.684587
ALDCMTHWSR	Phospho (STY)	Q8C963	67119	Ccdc159	1355.52	3	451.838	129.34	0.952996	0.94384	0.940387	0.946393	0.983664	1.09605	1.08988	0.952054	1.02943	1.04316	0.862204	0.996168	1.14209	1.04886	0.972814
ALDTPYR	Phospho (STY)	F6UVB2	432479	4930404N11Rik	914.39	2	457.195	104.06	1.02558	1.08987	1.07389	1.10014	1.08481	1.01214	0.966757	0.934467	0.996742	0.932303	0.902911	1.01887	1.00159	0.956808	0.903121
ALDTPYREAHTR	Phospho (STY)	F6UVB2	432479	4930404N11Rik	1508.68	3	502.892	122.93	1.06315	0.960218	0.996274	0.882471	1.02048	1.08569	1.057	1.01203	0.982645	0.941299	0.961196	1.08334	0.980977	0.963496	1.00973
ALDVSASDEEMARPK	Phospho (STY)	A0A0R4J107	235606	Apeh	1697.73	3	565.911	144.5	1.01242	1.03176	0.973326	1.09109	1.04233	0.986574	1.02526	0.965605	0.982185	1.01087	0.915378	0.982998	1.03087	1.02315	0.926188
ALEEDEPQGGEVSLEAAGDNLVEKR	Phospho (STY)	D3Z720	210145	Irgc1	2734.23	4	683.558	113.47	0.870755	0.807807	0.831393	0.876286	0.884128	1.04227	1.01622	1.02626	0.988748	1.01039	1.16805	1.16401	1.16288	1.19227	0.958535
ALEERSDVEGEGEEEHEGK	Phospho (STY)	Q80W93	244653	Hydin	2207.89	4	551.971	195.09	1.06336	1.17132	1.11829	1.08267	1.12337	0.876484	0.844777	0.876701	0.906538	0.809429	0.919351	1.06757	1.09603	1.05077	0.993334
ALEERSDVEGEGEEEHEGKK	Phospho (STY)	Q80W93	244653	Hydin	2335.98	5	467.196	102.95	1.24214	1.31191	1.27207	1.30978	1.35284	0.914394	0.96747	0.846787	0.884241	0.909689	0.807516	0.82992	0.87457	0.781809	0.694878
ALEHHRSEIQAEQDR	Phospho (STY)	E9Q800	76614	Immt	1897.84	3	632.614	141.6	0.991708	1.06533	1.0584	1.06855	1.03538	0.964177	0.938315	1.02885	0.987516	0.979365	0.959011	1.02211	0.998583	1.00021	0.902493
ALENKQSSTDIGR	Phospho (STY)	Q8CDT9	233918	4933402N03Rik	1497.68	3	499.227	161.24	0.949807	0.968894	0.94924	1.00934	1.0117	1.03154	0.992611	0.927886	0.97513	0.980422	0.943193	1.09664	1.11923	0.987131	1.05724
ALENKQSSTDIGRLSPK	2 Phospho (STY)	Q8CDT9	233918	4933402N03Rik	2002.91	4	500.728	64.295	1.05844	1.09387	1.01329	1.11069	1.08856	1.05229	1.05457	0.971044	1.05129	1.04547	0.852331	0.935454	0.95042	0.880346	0.841936
ALGPDPSLNLAQTSPSFGSNVPFLSPGFR	Phospho (STY)	Q9DAQ4	71837	1700003E16Rik	3052.47	3	1017.49	134.91	0.998981	1.23027	0.962475	1.01272	1.0071	1.02148	0.931116	1.02689	0.982161	0.96152	1.09746	0.924908	0.924908	0.899439	1.01856
ALGTWSTDSWTQVSLPCR	Phospho (STY)	Q9CPT0	66813	Bcl2l14	2143.94	3	714.647	150.98	0	0	0	0	0	0	0	0	0	0	0	0	0	0	0
ALGTWSTDSWTQVSLPCRGSPSSEK	2 Phospho (STY)	Q9CPT0	66813	Bcl2l14	2896.21	3	965.405	52.669	0.990261	0.9038	1.02822	1.10726	0.927362	1.10119	1.00126	1.12532	0.943932	1.05479	0.901626	1.05887	0.958229	1.00594	0.891934
ALHGAQTSDEER	Phospho (STY)	F8WHU8	380773	#N/A	1392.57	3	464.189	95.195	0.792096	0.800357	0.827732	0.889897	0.843088	1.09206	1.10165	1.10673	1.08354	1.07655	0.978537	1.13146	1.11722	1.14671	1.01237
ALKPPCDLSMQSVEIAGTTDGIR	Phospho (STY)	D3Z041	14081	Acsl1	2538.19	3	846.062	44.811	0.886267	1.02263	0.906359	1.24547	1.02079	1.11591	1.08567	0.988644	0.90339	1.07819	0.735073	0.975485	1.08273	0.963234	0.990143
ALLLPSLQPSSSAR	Phospho (STY)	A2APZ1	73598	1700001O22Rik	1518.78	3	506.26	142.74	1.00464	1.03767	1.06969	1.05529	1.04109	1.0039	0.990129	0.973274	0.946172	0.983777	0.93801	0.962732	1.05108	0.965329	0.977227
ALLQCVHSIYVPNK	Phospho (STY)	Q80YT5	217116	Spata20	1720.84	3	573.612	85.619	0.887757	0.966176	0.933216	0.945009	0.90328	1.01894	1.10074	0.980943	1.0013	1.03814	0.934829	1.05422	1.1598	1.07972	0.995911
ALNPEDLGSGFRHSK	Acetyl (Protein N-term);Phospho (STY)	A2AFS9	67944	Tex13a	1748.79	3	582.929	100.92	1.01217	0.979702	1.02331	1.02213	1.04823	0.982583	0.944218	1.0074	0.971058	0.985057	0.947621	1.00426	1.06441	1.03467	0.973208
ALNPGSK	Phospho (STY)	Q9DA60	71863	Tex44	765.342	2	382.671	90.906	0.926846	0.939734	1.03176	1.05694	1.02804	1.05467	1.06852	1.00367	1.03222	0.981168	0.907614	1.04516	1.03136	1.02013	0.872171
ALQAEQGKSDMER	Phospho (STY)	Q8BVN8	75563	Dnali1	1541.65	3	513.885	50.079	0.94236	0.998123	0.915346	1.00343	0.965	0.956517	0.903515	1.04226	0.926	1.03843	0.986384	1.07739	1.16895	1.10951	0.966799
ALQHVNSRLR	Phospho (STY)	A0A1W2P7K9	70881	Nt5c1b	1272.65	3	424.215	74.987	0.99302	0.957257	0.952306	0.931537	1.00443	0.901217	1.07248	1.16059	0.90227	0.991296	0.976271	1.00733	1.02848	1.06156	1.05995
ALQPIVSEEEWAHTK	Phospho (STY)	B7ZDD7	12908	Crat	1816.84	3	605.613	72.184	0.933945	0.893572	0.895713	0.888218	0.982696	0.97835	1.02691	1.00965	0.943141	0.906988	1.03718	1.14167	1.16561	1.10999	1.08637
ALSAGQPK	Phospho (STY)	Q3U3V8	446101	Xrra1	850.395	2	425.197	63.216	0.871128	0.928368	0.948679	0.97139	1.06745	0.97163	0.991858	0.979548	0.969183	0.900162	1.03308	1.1645	1.07064	1.05499	1.07739
ALSARSDLETK	Phospho (STY)	B1AVK0	73873	Fam161a	1269.6	3	423.199	102.65	1.0091	1.0983	1.03875	1.1113	1.07374	1.00338	0.992877	0.995307	1.00017	0.992803	0.893552	0.975943	0.965999	0.914785	0.934
ALSDHHVYLEGTLLKPNMVTPGHACTQK	Phospho (STY)	A6ZI44	11674	Aldoa	3196.52	5	639.304	77.925	0.657648	0.713167	0.650128	0.853762	0.8037	1.08679	1.07931	1.15433	1.06653	1.04572	1.07292	1.26429	1.16289	1.20972	1.1791
ALSFSEK	Phospho (STY)	V9GXM7	17427	#N/A	860.368	2	430.184	87.308	0.821485	0.850952	0.876889	0.902995	0.93291	0.949044	0.948652	1.03548	1.02467	0.999518	1.03604	1.15156	1.18993	1.1603	1.11957
ALSLPQLAATYLER	Phospho (STY)	Q9DAC6	69380	1700013G24Rik	1624.82	3	541.608	135.55	1.08446	1.03352	1.07661	1.01404	1.04256	0.960358	0.99839	0.993905	1.01127	1.00911	0.927995	0.965857	1.02726	0.914267	0.94039
ALSPPEHHFR	Phospho (STY)	E9Q5W2	238663	Spata31d1d	1269.57	3	423.189	130.56	0.958118	0.960839	1.03562	1.06121	1.05875	0.950574	0.845408	0.893756	0.87891	0.818795	1.11756	1.15806	1.1661	1.06788	1.02842
ALSPPEHHFRK	Phospho (STY)	E9Q5W2	238663	Spata31d1d	1397.66	4	349.415	80.905	1.09702	0.96208	1.05226	0.895048	1.07364	0.922857	0.905764	0.918127	0.829343	0.813592	1.03289	1.09604	1.1788	1.08077	1.14176
ALSRGELRPELNK	Phospho (STY)	A0A1D5RMD1	637079	Iqcn	1561.8	2	780.899	181.71	1.09051	1.16654	0.998879	1.06135	1.12632	0.968058	1.00873	0.997856	0.947979	0.971127	0.887295	0.959809	0.979887	0.909292	0.926366
ALSRNPSLTPPVNITR	2 Phospho (STY)	C0J8I2	20446	St6galnac2	1894.91	2	947.453	102.07	1.30072	1.26028	1.22039	1.25536	1.25971	0.833776	0.763395	0.792917	0.699233	0.730528	0.964558	0.98027	1.04363	0.986832	0.908403
ALSRNPSLTPPVNITR	Phospho (STY)	C0J8I2	20446	St6galnac2	1814.94	2	907.47	211.12	1.25553	1.29843	1.28975	1.33883	1.24322	0.914724	0.820414	0.818826	0.825465	0.803391	0.842715	0.878578	0.931804	0.902013	0.836303
ALSSPSFTNR	Phospho (STY)	Q8CH19	224291	Csnka2ip	1158.51	2	579.254	150.1	1.09204	1.15171	1.11685	1.10376	1.20963	0.961216	0.9119	0.98793	0.936939	0.908323	0.940211	0.910454	0.999269	0.896755	0.87301
ALSSVKSR	Phospho (STY)	A0A494B9K0	71242	Spata24	926.459	3	308.82	108.43	0.935143	0.971683	1.0528	1.15043	1.08237	1.13473	1.15744	0.93944	0.987804	0.9286	1.00606	1.01015	0.94299	0.870893	0.829456
ALSWGELGISLSR	Phospho (STY)	A0A1D5RMD1	637079	Iqcn	1467.71	2	733.856	180.3	1.06095	1.07202	1.02749	1.04628	1.04104	1.00393	1.02614	1.00574	0.972247	1.00758	0.920206	0.961126	0.973768	0.979346	0.902128
ALTWPGQGVYYDFPK	Phospho (STY)	Q9D5Y0	70821	4921507P07Rik	1820.82	2	910.409	109.84	0.878691	0.938081	0.90325	0.940147	0.923047	0.846614	0.917768	0.928326	0.896995	0.917883	1.06484	1.23096	1.21231	1.21541	1.18568
ALVILKDSAQLVPAK	Phospho (STY)	A2ARZ3	241516	Fsip2	1644.92	3	548.307	123.03	1.01364	1.02209	1.01549	1.08636	1.07622	1.05323	0.950079	0.920638	0.979876	0.908151	0.920708	1.02351	1.11176	1.01159	0.906662
ALVILKDSAQLVPAKDLSSSGHR	2 Phospho (STY)	A2ARZ3	241516	Fsip2	2564.28	5	512.855	43.155	0.998265	0.941667	1.06242	0.852406	1.05821	1.00419	0.912051	1.13164	0.889698	1.00706	1.06862	1.08229	1.05807	0.913698	1.01971
ALWLFSSADQLTQQASDK	Phospho (STY)	Q8C4J0	269693	Ccdc60	2087.96	3	695.985	84.499	1.01141	1.10995	1.12092	1.13056	1.23792	0.990186	1.13332	0.934923	0.877824	0.977225	0.921911	0.960845	0.885325	0.852667	0.855014
AMDTESELGR	Oxidation (M);Phospho (STY)	A0A668KLF4	211484	Tsga10	1203.45	2	601.724	60.641	0.967313	0.99441	1.01164	1.07138	0.982299	1.06708	0.972546	1.00063	0.949354	0.955439	1.00089	0.996313	1.02184	1.02971	0.979147
AMDTESELGR	Phospho (STY)	A0A668KLF4	211484	Tsga10	1187.45	2	593.726	97.452	1.25308	1.44999	1.51186	1.42538	1.47637	0.861153	0.793266	0.808134	0.802645	0.818545	0.779029	0.823201	0.754549	0.765758	0.677048
AMNSEVDESLFGGVKPSSQGK	Oxidation (M);Phospho (STY)	Q9D9U9	71870	Cfap45	2261.99	3	753.996	126.68	1.11074	1.17834	1.05573	1.11116	1.09907	1.04965	1.05115	1.04465	1.07582	0.992726	0.80024	0.872792	0.911547	0.808091	0.838287
AMNSEVDESLFGGVKPSSQGK	Oxidation (M);2 Phospho (STY)	Q9D9U9	71870	Cfap45	2341.95	4	585.488	129.01	1.07148	1.12931	1.08279	1.07048	1.15935	1.12213	1.05499	1.10854	1.02834	1.02724	0.823368	0.859138	0.849318	0.813056	0.800466
AMNSEVDESLFGGVKPSSQGK	Phospho (STY)	Q9D9U9	71870	Cfap45	2245.99	3	748.664	178.69	0.957044	1.03217	0.965777	1.0718	0.991127	1.01733	0.991174	0.954612	1.04187	1.02516	0.900278	1.02962	1.04612	1.02471	0.95119
AMNSEVDESLFGGVKPSSQGK	2 Phospho (STY)	Q9D9U9	71870	Cfap45	2325.96	3	775.32	49.141	0.964049	1.17602	1.1604	1.29341	1.09747	1.04628	1.00955	1.08971	1.05958	1.02794	0.703563	0.790627	0.956038	0.82902	0.796371
AMRDSDSGLER	Oxidation (M);Phospho (STY)	Q9QWV4	17349	Mlf1	1331.52	2	665.759	63.691	0.877708	0.956326	0.869918	0.980749	0.953839	1.00639	1.11103	1.05559	0.98889	0.988116	1.06033	1.07877	1.08513	1.09381	0.893403
AMSSASFK	Phospho (STY)	O54863	22115	Tssk2	907.351	2	453.676	108.57	0.90296	0.978736	1.04481	1.08548	1.2199	0.887624	0.955582	1.01565	0.98584	1.04692	0.815832	0.934307	1.03835	1.12984	0.958175
AMSSASFKR	Phospho (STY)	O54863	22115	Tssk2	1063.45	3	354.484	92.866	1.3191	1.38735	1.24657	1.3903	1.29749	0.854827	0.8601	0.812639	0.796715	0.820962	0.819773	0.859118	0.912525	0.837041	0.785495
AMSSASFKR	2 Phospho (STY)	O54863	22115	Tssk2	1143.42	2	571.709	57.348	1.50096	1.47704	1.42776	1.46141	1.43273	0.802111	0.739019	0.729804	0.745184	0.742294	0.74711	0.796716	0.86106	0.778833	0.757963
AMSSASFKR	Oxidation (M);Phospho (STY)	O54863	22115	Tssk2	1079.45	2	539.724	61.353	1.41769	1.3534	1.35984	1.40198	1.41463	0.893303	0.81455	0.73033	0.772299	0.748066	0.861852	0.852453	0.885181	0.769622	0.724794
ANAIFGSPTEEKSEPASVR	Phospho (STY)	A2AU72	70882	Armc3	2068.95	3	689.649	68.552	1.15897	1.13752	1.19479	1.22302	1.17815	0.994243	0.975424	0.924608	0.845665	0.892551	0.876406	0.963137	0.930496	0.868706	0.836314
ANALEESCQEPQEGNSNSLEFVTIYK	Phospho (STY)	A2ARZ3	241516	Fsip2	3036.31	3	1012.1	87.659	0.983493	1.05426	0.99428	1.09608	1.02145	0.993994	1.00152	0.980007	0.930336	0.97651	0.993268	1.0516	1.02941	0.99379	0.90001
ANALEESCQEPQEGNSNSLEFVTIYKGSK	2 Phospho (STY)	A2ARZ3	241516	Fsip2	3388.42	4	847.105	75.893	1.19697	1.3185	1.28273	1.39697	1.37854	0.813365	0.776335	0.899522	0.836285	0.773428	0.86048	0.91162	0.913811	0.800954	0.840489
ANALEESCQEPQEGNSNSLEFVTIYKGSK	Phospho (STY)	A2ARZ3	241516	Fsip2	3308.45	4	827.114	42.024	1.10901	1.29881	1.15586	1.14385	1.11917	0.827919	1.01967	1.04156	0.996711	0.920637	0.743588	0.986402	0.981379	0.826849	0.828585
ANDSWIK	Phospho (STY)	Q80Y39	66765	4933411K16Rik	912.374	2	456.187	109.15	1.38486	1.44885	1.4035	1.44818	1.3898	0.782811	0.76615	0.754881	0.775081	0.782967	0.753666	0.834057	0.881111	0.810024	0.784058
ANHSSLDNSK	Phospho (STY)	Q9D9J2	73376	Tex33	1151.46	3	383.82	116.19	0.924317	0.99501	1.48216	1.7007	1.3595	1.03489	1.0856	0.67649	0.955855	0.696872	0.907985	1.08485	0.712024	0.776495	0.607245
ANIADAGLDIVPSKVHILPNKK	Phospho (STY)	A0A571BEV2	102636082	Gm8251	2392.29	5	478.458	102.05	0.996484	0.901329	1.10906	1.13986	1.09909	1.05896	0.943099	0.956944	0.881149	0.948144	0.929137	1.01226	1.0968	1.00716	0.920513
ANKSTTSVPLLPNSCPLDVSHAICSIGDSK	Phospho (STY)	Q8CDE2	442829	Ccin	3247.53	4	811.881	128.01	1.05055	1.05384	1.01141	1.16829	1.02507	1.05754	0.99035	1.01462	1.01607	0.937384	0.961737	0.965274	0.974999	0.928142	0.844715
ANSDPGCVITPVK	Phospho (STY)	A0A571BEV2	102636082	Gm8251	1436.64	3	478.879	79.805	1.0774	1.03307	1.05014	1.05702	1.04253	0.940178	1.06161	0.933849	0.970482	0.919153	0.98247	1.06344	1.03791	0.957673	0.873087
ANSFVGTAQYVSPELLTEK	Phospho (STY)	F2Z3Z9	18607	Pdpk1	2133	3	711.001	46.307	1.0002	1.17934	1.11431	1.04903	0.994601	0.956549	1.05298	1.03257	0.968462	0.917824	0.904355	0.957728	1.03042	0.986688	0.854938
ANSKSPLQR	Phospho (STY)	Z4YJZ2	68099	Cibar1	1079.51	3	359.838	63.76	0	0	0	0	0	0	0	0	0	0	0	0	0	0	0
ANSPPREFPPATAR	Phospho (STY)	Q8BHL8	228769	Psmf1	1589.74	3	529.912	40.349	1.0829	1.06153	1.09507	1.07977	1.09585	1.04138	0.929355	0.904075	0.875959	0.874247	0.989255	1.05859	0.95312	0.966811	0.992092
ANTPTEPAAEPR	Phospho (STY)	A0A5F8MPV9	67741	4930579F01Rik	1332.57	2	666.286	104.24	1.25375	1.24742	1.22424	1.29442	1.25167	1.02861	0.972459	0.921766	0.990345	1.02379	0.701399	0.681732	0.844204	0.910617	0.653586
ANWVTVGICSSNPIFK	Phospho (STY)	D3YV92	70897	Fam71d	1871.86	3	623.955	86.479	0.946206	0.98289	1.02164	1.00668	0.962487	1.04162	0.96053	0.993651	0.989249	0.978593	1.01486	1.04414	1.03928	1.06524	0.952949
APATSASIPDTSSPQPPPQLPSIHR	Phospho (STY)	Q3V0F0	239731	Rimbp3	2631.27	3	877.09	85.248	0.97666	0.926832	1.10841	1.01625	1.11398	0.998998	1.01643	0.930486	1.02738	1.06428	0.904793	1.04565	0.957495	1.01637	0.89599
APDRTPPSEEDSAEAER	Phospho (STY)	Q8BJU0	52551	Sgta	1935.78	3	645.262	101.48	0.929542	1.04572	0.951547	1.06226	1.06188	0.995027	0.948436	0.89881	1.03312	0.883179	1.00914	1.09481	1.08487	1.05975	0.941911
APEAAMPSPQSTSLEALK	Phospho (STY)	A0A571BEG0	268816	Mroh5	1906.87	3	635.625	50.608	0.954693	0.991362	0.978938	1.02205	1.04721	0.953586	0.930979	1.06018	0.88068	0.967621	1.00111	1.12965	1.12525	1.00199	0.954693
APEGISGPPDIQASDFSCQVTR	Phospho (STY)	E9Q5W2	238663	Spata31d1d	2411.05	3	803.682	171.19	1.53902	1.73105	1.63343	1.58513	1.55039	0.766628	0.753634	0.776347	0.70306	0.700541	0.64554	0.701117	0.718106	0.539462	0.656554
APEGISGPPDIQASDFSCQVTR	2 Phospho (STY)	E9Q5W2	238663	Spata31d1d	2491.01	3	830.338	67.911	1.58573	1.60512	1.5726	1.54487	1.68863	0.712928	0.586653	0.769229	0.647967	0.692866	0.804494	0.824347	0.776529	0.688748	0.499274
APEVLLNTLESGSSEQPQKTDK	Phospho (STY)	Q5SPV6	75087	4930505A04Rik	2450.16	4	612.539	102.27	0.852184	0.688605	0.881222	0.942314	0.994901	1.0231	1.00239	1.06041	0.867225	0.944403	1.14478	1.1583	1.27019	1.14021	1.02976
APFQSSTTSLVPVHLR	Phospho (STY)	Q569E4	229588	Gm128	1818.9	3	606.301	58.693	1.04338	0.877955	1.11292	1.10961	0.998665	1.07376	0.94976	0.95556	1.06748	0.841192	0.829536	1.07015	1.08987	1.0709	0.909255
APGSGDRASGSSQAPGLR	Phospho (STY)	O88987	11642	Akap3	1749.78	3	583.26	117.31	1.01351	0.985934	1.04115	1.01258	1.02895	1.07275	1.05578	1.01894	0.969003	0.963811	0.908132	1.00875	1.01996	0.966953	0.933797
APHSCGSPSEGR	Phospho (STY)	A0A2R8VHQ0	209039	Tns2	1320.49	3	440.164	52.527	1.1225	1.24199	1.20461	1.08393	1.39617	1.05093	1.06336	1.06634	0.770543	0.814849	0.821529	0.868896	0.796697	0.792383	0.905269
APKEELASDLEEMATSSAK	Phospho (STY)	A2APD7	67134	Nop56	2085.92	4	521.479	124.14	1.24752	1.21551	1.21301	1.22875	1.23034	0.945136	0.911842	0.958636	0.867854	0.904106	0.843926	0.788903	0.891478	0.917492	0.835507
APLSEEDQLLIFQQK	Phospho (STY)	A0A2R8W6P2	105833	Ccdc65	1837.89	3	612.629	141.97	1.01572	1.06689	1.12863	1.1212	1.131	1.08121	0.995266	1.09217	1.00676	0.981631	0.881132	0.90189	0.897754	0.883123	0.815639
APPASSGLMIPHSSQR	Oxidation (M);Phospho (STY)	Q8C5U4	108803	Spem2	1730.78	3	576.927	42.679	1.13369	1.14122	1.19743	1.2509	1.10648	0.9549	0.91132	0.889894	0.842312	0.866321	0.86774	1.00364	0.972943	0.944605	0.916595
APPPMSPK	Oxidation (M);Phospho (STY)	Q6P1E8	77627	Efcab6	919.387	2	459.694	65.5	1.07935	1.04017	1.11662	1.08427	1.08534	1.00176	0.992001	0.939918	0.986372	0.92061	0.946259	0.990077	0.979533	0.980031	0.857697
APPPMSPK	Phospho (STY)	Q6P1E8	77627	Efcab6	903.393	2	451.696	80.706	1.02006	1.07923	1.03481	1.13702	1.06911	1.02731	0.974993	0.974098	0.991641	0.970858	0.928053	0.983633	0.988902	0.934718	0.885565
APQTSSPPPVR	Phospho (STY)	A2A8V8	51796	Srrm1	1215.56	2	607.782	51.998	1.07345	1.13558	1.05223	1.08774	1.05522	0.927547	0.926948	1.00542	0.889466	0.957669	0.965456	0.981715	1.03905	0.977351	0.92515
APQTSSPPPVRR	Phospho (STY)	A2A8V8	51796	Srrm1	1371.67	3	457.222	49.298	1.2003	1.18711	1.28023	1.1867	1.12166	0.920558	0.904368	0.96999	0.892041	0.930009	0.845526	0.873755	0.97451	0.816392	0.896848
APRPSTPPSR	Phospho (STY)	Q3V3Y6	16578	Kif9	1144.54	3	381.513	84.169	0.962922	1.04664	1.0212	1.09526	1.07397	1.02776	0.96344	0.957577	1.01991	0.960853	0.940679	1.01672	1.06517	0.982148	0.865759
APRPSTPPSR	2 Phospho (STY)	Q3V3Y6	16578	Kif9	1224.51	2	612.253	59.418	0	0	0	0	0	0	0	0	0	0	0	0	0	0	0
APSPAPEPLFLSDMYPVAPNTK	Phospho (STY)	B9EJX3	668210	Atp6v1fnb	2421.13	3	807.044	102.27	0.864118	0.917926	0.91873	0.970989	0.973589	1.03169	0.937112	1.02891	1.0294	1.07635	0.955376	1.10722	1.16975	1.05233	0.966512
APSPAPEPLFLSDMYPVAPNTK	Oxidation (M);Phospho (STY)	B9EJX3	668210	Atp6v1fnb	2437.13	3	812.376	68.689	0.961614	0.916906	0.886983	1.04775	1.0474	0.871304	0.939658	1.16284	1.16222	1.00535	0.931868	1.27112	0.938419	0.919474	0.937091
APSPTSPCQPAPNPPYAPVK	Phospho (STY)	A0A1B0GT45	105243794	Gm39566	2154.98	3	718.327	53.779	1.10126	1.01987	0.95577	1.01653	1.03277	0.95923	0.989364	0.974792	0.940821	1.00697	0.936466	1.08989	0.960808	1.02781	0.987645
APSTENFHR	Phospho (STY)	F6VCV9	232664	Ccdc136	1137.46	2	568.73	113.27	1.02219	1.01063	0.967704	1.07185	1.01511	0.949136	0.953057	1.02447	0.945038	0.919742	0.874336	1.12307	1.0976	0.953487	1.07258
APSTSTPEPTR	Phospho (STY)	A0A0A6YXC8	13800	Enah	1222.52	2	611.262	61.958	0	0	0	0	0	0	0	0	0	0	0	0	0	0	0
APTIQPQHSHEAVRR	Phospho (STY)	E9Q8P8	76156	Fam131b	1805.87	4	451.467	47.942	0.971326	1.05341	1.03791	1.02823	1.21252	1.04481	1.00421	0.983962	0.980736	0.93575	0.883908	1.02308	1.05552	0.848421	0.936198
APVEPGDAGSKNK	Phospho (STY)	D3YTR1	70335	Reep6	1348.6	3	449.534	83.37	1.3153	1.25904	1.32891	1.28391	1.23551	1.02598	0.993668	1.09727	0.967025	0.975528	0.694873	0.708181	0.787891	0.69065	0.636265
AQANSLACQGK	Phospho (STY)	A6ZI47	79459	Aldoart2	1226.51	3	408.837	88.275	0.828982	0.777096	0.751566	0.914359	0.829883	1.01137	1.02557	1.00019	0.938312	1.00116	1.099	1.28342	1.27666	1.13347	1.12896
AQASAISVGSRCEVR	Phospho (STY)	Q9D1E6	66411	Tbcb	1669.76	3	556.587	118.72	0.964308	1.07147	1.04745	1.13843	1.07855	0.969465	0.962403	0.967233	0.939447	0.900481	0.949876	1.03275	1.08407	0.984917	0.90914
AQASVSQTQR	Phospho (STY)	E9QMW4	78809	4930562C15Rik	1154.51	2	577.254	171.67	1.58018	1.69003	1.70202	1.85002	1.70051	0.778061	0.739739	0.635186	0.618826	0.624497	0.651821	0.658248	0.677255	0.571224	0.522385
AQATGSPHTSPTHGGGR	2 Phospho (STY)	G3UYK9	13528	#N/A	1777.69	3	592.564	69.72	0	0	0	0	0	0	0	0	0	0	0	0	0	0	0
AQATSPGTPSQDER	Phospho (STY)	A0A140LIX9	100862066	Cfap99	1523.63	2	761.813	240.2	0.961081	1.01145	1.0274	1.00251	1.02221	0.988828	1.01418	0.995116	1.03369	0.960368	1.01755	1.0543	1.06234	0.967759	0.881213
AQCIQSMTR	Oxidation (M);Phospho (STY)	A0A5F8MP96	18952	Septin4	1189.46	2	594.731	76.332	1.02885	1.02147	0.994025	1.02538	1.02685	1.09488	1.0622	0.979325	0.986797	0.918129	0.948849	0.984648	1.05366	0.952561	0.922378
AQCIQSMTR	Phospho (STY)	A0A5F8MP96	18952	Septin4	1173.47	2	586.734	129.89	1.0793	1.08455	1.06717	1.13694	1.07709	0.980873	1.02282	0.954484	0.97387	0.989107	0.919536	0.956688	0.976464	0.921935	0.859171
AQDKPESPSGSTQIQR	Phospho (STY)	A0A1D5RLW4	17925	#N/A	1807.81	3	602.603	55.206	0	0	0	0	0	0	0	0	0	0	0	0	0	0	0
AQDLQHRDSTSQLR	Phospho (STY)	G3UWS7	240084	Cchcr1	1733.78	3	577.928	112.34	0.994854	1.04855	1.05653	1.0277	1.06798	0.923163	0.924529	0.986999	0.909369	1.01761	0.955837	1.05465	1.05074	1.03225	0.949227
AQDSPTPGNHGK	Phospho (STY)	E9Q5W2	238663	Spata31d1d	1287.52	3	429.175	130.72	0.98197	0.988995	1.11627	1.25608	1.12969	1.12239	1.10601	0.902961	1.03004	0.960669	0.929294	0.99304	0.876342	0.806262	0.799997
AQEAINNSVGSPSSIK	Phospho (STY)	Q9D4B2	74407	Odad4	1680.77	3	560.257	73.783	1.08264	1.06854	1.04434	0.948616	0.934907	1.03233	0.975548	1.02744	0.898633	0.909855	0.916345	1.05795	1.06311	1.03196	1.00779
AQEAINNSVGSPSSIKLENK	Phospho (STY)	Q9D4B2	74407	Odad4	2165.04	4	541.259	50.883	0.865645	1.37195	0.862789	0.749493	0.841084	0.890859	1.64074	1.55651	0.803044	0.818507	0.735579	0.975916	0.852045	0.953605	1.08224
AQEGTPAEGEQNSR	Phospho (STY)	Q8CDT9	233918	4933402N03Rik	1552.62	2	776.308	219.95	0.979371	1.13199	0.979094	1.10427	1.03292	1.04713	1.00695	0.975358	1.04837	0.989656	0.893813	0.976511	1.01465	0.918397	0.901516
AQEGTPAEGEQNSRKPSR	Phospho (STY)	Q8CDT9	233918	4933402N03Rik	2020.9	4	505.224	104.18	0.904134	0.862048	0.912011	1.00679	0.989246	1.07943	0.978177	1.02664	1.02781	0.930581	1.01673	1.1476	1.07854	0.937217	1.10305
AQEGTPAEGEQNSRKPSR	2 Phospho (STY)	Q8CDT9	233918	4933402N03Rik	2100.86	4	525.216	63.122	1.0189	1.07118	1.04668	1.06801	1.03176	1.01566	1.05236	0.979438	0.957465	0.992122	0.888739	1.01359	1.06194	0.888347	0.913801
AQEQLKPRTPEPVEGR	Phospho (STY)	A0A338P7J7	66832	Rsph3a	1913.94	4	478.484	70.453	1.1193	1.1307	1.11645	1.10617	1.16861	0.97794	0.963001	0.991324	0.905231	0.94953	0.872417	0.948148	0.978544	0.87898	0.89366
AQFSNSSTMLLETGVR	Phospho (STY)	A0A1D5RMI8	236266	Alms1	1819.82	3	606.606	52.541	0	0	0	0	0	0	0	0	0	0	0	0	0	0	0
AQGGYPGFAVMKPSCSQASCR	Phospho (STY)	Q8BVM2	239029	Antxrl	2337.97	3	779.323	84.524	1.10814	1.16374	1.16629	1.15216	1.11802	0.911146	0.928419	0.828969	0.956698	0.880904	0.906322	0.945981	1.00537	0.972527	0.955311
AQGTNVELTPK	Phospho (STY)	A0A1W2P6U8	102635990	4932415D10Rik	1236.58	3	412.192	53.038	0	0	0	0	0	0	0	0	0	0	0	0	0	0	0
AQHSVSTEK	Phospho (STY)	Q9DAK9	75454	Phpt1	1065.45	2	532.725	152.85	0.619177	0.662498	1.02107	1.29507	1.00171	1.14866	1.14278	0.52628	1.00007	0.526943	1.43308	2.11676	0.762114	1.13614	0.607635
AQHSVSTEKIK	Phospho (STY)	Q9DAK9	75454	Phpt1	1306.63	3	435.543	127.36	0.740247	0.777893	0.737477	0.809725	0.82774	1.0844	1.11698	0.998222	0.969654	0.973139	1.17864	1.26954	1.16941	1.11676	1.23019
AQIGGVPFLTLSECK	Phospho (STY)	C0HKD3	100862261	Fam205a4	1698.81	3	566.268	52.784	0	0	0	0	0	0	0	0	0	0	0	0	0	0	0
AQKPLSTTAAER	Acetyl (Protein N-term);Phospho (STY)	Q9DA42	72221	1700021F07Rik	1393.66	2	696.83	41.996	1.25944	1.23477	1.24605	1.22094	1.43138	0.979076	0.907007	1.04186	0.950408	1.01646	0.755439	0.758257	0.780134	0.664921	0.753869
AQNSVSLSAGDQANR	Acetyl (Protein N-term);Phospho (STY)	Q91VN2	434402	Gm5617	1638.7	2	819.35	46.318	1.4092	1.42241	1.41493	1.30981	1.3034	0.879346	0.828052	0.80167	0.792194	0.892692	0.72306	0.681464	0.958979	0.780761	0.802026
AQPAGSPSHQIQQR	Phospho (STY)	A0A1B0GRM0	19651	#N/A	1583.72	3	527.907	40.349	0	0	0	0	0	0	0	0	0	0	0	0	0	0	0
AQPSQAAEEPAEK	Phospho (STY)	A0A1B0GS70	26440	Psma1	1434.6	3	478.201	103.01	1.03514	1.08947	1.10771	1.14141	1.10437	0.967698	0.929632	0.941793	0.873968	0.950356	0.905097	1.1117	1.01767	0.988422	0.83556
AQQAEGENSSVR	Phospho (STY)	Q6P5D4	381644	Cep135	1354.55	2	677.276	195.72	0.99788	1.0154	0.980527	1.07673	1.01998	1.06843	1.0051	0.978048	1.03819	0.982682	0.913807	1.02639	1.04601	0.967539	0.883304
AQQEFATGVMSNK	Phospho (STY)	Q8K021	107767	Scamp1	1489.63	3	496.542	91.457	1.28172	1.31437	1.3783	1.30725	1.37075	0.962168	0.889022	0.842907	0.889022	0.930616	0.769628	0.758955	0.78572	0.803641	0.715932
AQQEFATGVMSNK	Oxidation (M);Phospho (STY)	Q8K021	107767	Scamp1	1505.62	3	501.874	48.423	1.02975	1.08995	1.08077	1.01193	1.16774	0.932358	1.0448	0.94625	0.983217	0.960604	0.81181	1.13842	1.00822	0.9569	0.837278
AQQEQLSLITFTGCK	Phospho (STY)	Q9D5V1	67722	Actl11	1802.83	3	600.942	135.08	0.879123	0.889408	0.835627	0.922214	0.894789	1.01955	0.983883	0.97887	0.971958	0.925568	1.10136	1.14633	1.17011	1.15654	1.12467
AQQSYER	Phospho (STY)	E9PUK3	214459	Fnbp1l	960.37	2	480.185	121.35	0.916334	0.961465	0.994158	1.13254	1.0002	1.12095	1.03161	0.908232	1.0437	0.861608	0.974542	1.14355	1.07255	1.01129	0.82728
AQQSYERLDNDTNATK	Phospho (STY)	E9PUK3	214459	Fnbp1l	1932.82	3	644.274	149.85	0.957882	0.949684	0.921403	0.990965	0.983554	1.07291	1.00007	1.00417	1.03937	1.02591	0.948193	1.07742	1.07792	0.967281	0.983264
AQSELAAHQK	Phospho (STY)	A0A1B0GS70	26440	Psma1	1161.52	3	387.173	66.215	0.843393	0.813894	0.816611	0.910251	0.878471	0.97364	0.953481	0.934656	0.953408	0.858215	1.16837	1.27807	1.29071	1.19185	1.13499
AQSESQEPMATGQPLEPSLVQR	Phospho (STY)	D3YVL2	76670	Cfap70	2462.11	3	820.705	63.491	1.2479	0.933891	0.905775	1.13192	1.07149	0.888104	1.00858	1.02644	1.04696	1.00573	0.930429	1.05904	0.986843	0.878509	0.878388
AQSESQEPMATGQPLEPSLVQRSSNALLK	2 Phospho (STY)	D3YVL2	76670	Cfap70	3255.49	3	1085.16	40.952	1.15838	1.07492	1.32039	1.16083	1.19899	0.910534	0.936594	0.929367	0.984281	0.945835	0.812677	0.983492	0.947977	0.864702	0.771034
AQSLIKR	Phospho (STY)	Q9DA15	71868	Thegl	894.469	3	298.156	61.78	1.09083	1.08687	1.00946	1.16702	1.1242	1.10576	1.12276	1.13235	1.09459	1.14049	0.72055	0.839303	0.822107	0.781926	0.761776
AQSLTCTGLYR	Phospho (STY)	Q3UR97	101113	Snx21	1348.58	2	674.292	124.12	0.955326	1.01089	0.956178	1.03616	1.00783	0.964858	1.02764	1.01405	1.02764	0.993855	0.898556	0.980553	1.10994	1.07836	0.938176
AQSPDSCR	Phospho (STY)	D3YXX1	66505	Zmynd11	999.348	2	499.674	68.847	1.27444	1.22907	1.77634	1.90978	1.69403	0.974728	0.981248	0.627381	0.748993	0.559826	0.730589	0.753275	0.603756	0.631254	0.505287
AQSPSTSPDPNQAGSK	Phospho (STY)	D3YTR1	70335	Reep6	1650.69	2	825.344	137.13	1.05747	1.1444	1.13755	1.21892	1.06849	1.07404	0.949621	0.928884	1.00118	0.96758	0.837107	0.960452	0.945177	0.919664	0.789478
AQSPSTSPDPNQAGSK	3 Phospho (STY)	D3YTR1	70335	Reep6	1810.62	3	603.54	62.362	1.09372	1.16249	1.07626	1.16356	1.07996	0.964495	0.999779	0.912307	0.943474	0.995097	0.938752	0.918189	1.03929	0.919672	0.792956
AQSPSTSPDPNQAGSK	2 Phospho (STY)	D3YTR1	70335	Reep6	1730.65	2	865.327	97.911	0.89956	0.962971	1.00414	1.02214	1.10386	0.977269	0.96002	0.987964	0.969474	0.954687	0.949507	1.0894	1.11312	1.06264	0.943259
AQSPSTSPDPNQAGSKAPVEPGDAGSK	3 Phospho (STY)	D3YTR1	70335	Reep6	2819.11	4	704.777	76.478	0.963792	1.00705	0.920736	0.969674	0.93074	0.960311	1.01413	1.06835	0.922857	0.988321	1.00865	1.02441	1.16527	1.09084	0.964873
AQSPSTSPDPNQAGSKAPVEPGDAGSK	2 Phospho (STY)	D3YTR1	70335	Reep6	2739.14	4	684.786	53.1	1.33063	1.57779	1.58636	1.30366	1.27777	0.983375	0.843158	0.86102	0.887086	0.872534	0.758747	0.733451	0.732227	0.613181	0.639021
AQSPSTSPDPNQAGSKAPVEPGDAGSK	Phospho (STY)	D3YTR1	70335	Reep6	2659.18	3	886.392	109.77	1.15291	1.13829	1.04902	1.03485	1.10398	1.00959	1.03956	1.11524	0.948163	0.999534	0.880709	0.911672	0.88304	0.861979	0.871462
AQSSKSNHILPK	Phospho (STY)	Q8CDN8	237465	Ccdc38	1388.68	4	347.17	79.771	1.13476	1.17005	1.08556	1.1154	1.19751	0.940973	0.986807	0.962008	0.968518	0.936324	0.888011	0.954303	0.918168	0.892085	0.849529
AQSTQGSYNR	Phospho (STY)	Q8CH19	224291	Csnka2ip	1190.47	2	595.236	181.66	0.997884	1.06516	1.13223	1.21602	1.20823	1.03556	1.08532	0.938112	0.992593	0.886277	0.913303	0.990519	0.905867	0.874837	0.758083
AQVLLVHPSEDPEEK	Phospho (STY)	Q7TSD4	65971	Tbata	1769.82	3	589.941	117.67	0.845043	0.890516	0.782308	0.866537	0.826908	1.02962	1.03943	1.0307	1.02371	1.01578	1.08268	1.152	1.23146	1.09974	1.08356
AQVTTIENAEERLSLSPVEGNILQK	Phospho (STY)	A2ARZ3	241516	Fsip2	2818.41	4	704.603	78.45	0.890366	1.06095	1.07511	1.02379	0.906656	1.09623	0.89658	0.962762	0.956858	1.03911	0.926719	0.889745	1.22642	0.975901	1.0728
ARARSLPPR	Phospho (STY)	A0A0U1RPK0	76237	6430628N08Rik	1102.58	3	367.525	57.348	1.03878	0.890166	0.897274	0.88072	1.03712	1.0113	0.855429	0.991118	1.03884	0.883151	1.08222	1.21804	1.07293	1.00543	1.09749
ARASSEGAEQSKR	Phospho (STY)	S4R2J8	668218	Bin2	1455.65	3	485.216	51.593	0.673427	0.708419	0.865941	1.03044	0.937101	1.30791	1.24325	0.724524	1.06794	0.987061	1.27793	1.45982	0.923465	1.00548	0.787298
ARDKSESYSLISTK	2 Phospho (STY)	O88987	11642	Akap3	1743.75	3	581.249	40.085	0.85604	0.885211	0.842508	0.835533	0.998663	0.948293	1.06401	1.20599	1.04842	1.01952	1.03838	1.0874	1.08788	1.07026	1.01189
ARDKSESYSLISTK	Phospho (STY)	O88987	11642	Akap3	1663.78	4	415.945	100.35	1.16536	1.04559	1.10274	0.85997	1.11296	1.01127	1.11123	1.24989	0.961242	0.931757	0.965807	0.894138	0.819219	0.7594	1.00944
ARGPTSQDSIR	Phospho (STY)	Q99PL6	66530	Ubxn6	1266.57	2	633.286	107.99	1.08501	1.14681	1.07138	1.13525	1.05047	1.05507	1.0413	1.21535	0.992602	0.996132	0.866318	0.951589	0.859528	0.669045	0.86414
ARLPSGTLGSAQLPMR	Phospho (STY)	D3YTR1	70335	Reep6	1733.86	3	577.955	140.32	0.868836	0.90169	0.839939	0.778284	0.861117	0.898836	0.892123	0.96195	0.960653	0.900717	1.22897	1.29286	1.25997	1.08604	1.26802
ARLSTHLR	Phospho (STY)	G3UZM8	11816	Apoe	1032.52	3	344.174	67.207	1.20054	1.23828	1.0083	1.07096	0.974343	1.0779	1.10086	1.08871	1.12329	1.10196	0.768999	0.895228	0.962146	0.639469	0.749005
ARPSIDTVHR	Phospho (STY)	A0A338P7I8	76872	Ccdc116	1230.59	3	410.196	122.46	1.07521	1.07242	1.05411	1.10357	1.03221	1.10935	0.994688	1.03654	1.01872	0.961944	0.871721	0.968015	0.945422	0.89934	0.856742
ARPSIDTVHR	2 Phospho (STY)	A0A338P7I8	76872	Ccdc116	1310.55	3	436.851	80.96	1.11496	1.13962	1.12315	1.21993	1.10196	1.08703	1.06651	1.01459	1.0486	1.00284	0.802182	0.869864	0.84687	0.819045	0.742845
ARSPDIEQGK	Phospho (STY)	G5E887	75782	Lca5	1179.53	3	393.176	81.565	1.09134	1.10028	1.05584	1.10346	1.1878	0.986727	0.972082	0.947297	0.956581	0.897844	0.911052	0.950133	1.00013	0.952425	0.887006
ARSYSQLTSPSR	Phospho (STY)	A0A3Q4EGK1		Gm50092	1431.65	2	715.825	171.62	1.79164	1.82332	1.79034	1.68286	1.7899	0.630988	0.742437	0.605095	0.587576	0.578854	0.569579	0.658943	0.646767	0.590216	0.511487
ARSYSQLTSPSR	2 Phospho (STY)	A0A3Q4EGK1		Gm50092	1511.62	2	755.809	43.635	1.17655	1.3621	1.39112	1.3658	1.32065	1.03749	1.01696	0.963078	0.966834	0.998894	0.658352	0.622419	0.749608	0.68918	0.680955
ARSYSQLTSPSREQTHTLTDPTHTSDR	2 Phospho (STY)	A0A3Q4EGK1		Gm50092	3231.4	4	807.85	56.383	1.71115	1.62041	1.67877	1.57974	1.47159	0.753497	0.781	0.682833	0.897642	0.636104	0.677733	0.553253	0.763807	0.61791	0.57456
ARTKQTAR	Acetyl (Protein N-term);Phospho (STY)	F8WI35	15078	H3f3a	1052.51	3	350.838	42.109	0.904152	0.814874	1.19721	1.29083	1.15783	1.15098	1.16746	0.812477	0.813048	0.827052	1.1536	1.15478	0.839116	0.966486	0.750105
ARTPPENTVVELPDPCPEAR	Phospho (STY)	Q8CDN1	381798	4930590J08Rik	2327.06	3	775.687	82.486	0.996369	1.0214	1.03254	1.03931	1.04665	1.00323	1.02546	0.99401	1.02939	0.985492	0.889743	0.923159	1.05582	1.00825	0.949193
ASASGAMAK	Acetyl (Protein N-term);Phospho (STY)	Q9WV55	30960	Vapa	914.357	2	457.178	54.608	1.51302	1.55381	1.45983	1.50994	1.39923	0.819225	0.827882	0.743245	0.704222	0.718191	0.740261	0.774103	0.820275	0.711403	0.705369
ASASGAMAK	Acetyl (Protein N-term);Oxidation (M);Phospho (STY)	Q9WV55	30960	Vapa	930.352	2	465.176	43.512	1.03991	1.01803	0.901251	1.03166	0.993908	1.13214	1.13693	0.943757	0.887666	1.01194	0.845096	0.953303	1.17799	0.98339	0.943022
ASATTLKPLPR	Phospho (STY)	Q8C6S9	380654	Cfap54	1233.65	3	411.216	54.094	1.0592	1.12004	1.15275	1.23486	1.15552	0.967363	0.954503	0.908535	0.91889	0.961395	0.879121	0.91391	0.91091	0.952656	0.910349
ASCDEIKEHPR	Acetyl (Protein N-term);Phospho (STY)	A0A0R4J233	103080	Septin10	1462.59	3	487.53	57.679	0	0	0	0	0	0	0	0	0	0	0	0	0	0	0
ASCKLSTEFSPDSK	Phospho (STY)	Q80VP2	104871	Spata7	1635.69	3	545.228	69.148	1.08519	1.08185	1.0321	1.08192	1.12549	0.972962	0.996092	1.00191	0.978417	1.06133	0.899719	0.917685	0.961543	0.918485	0.885318
ASEIKLNQIPDMVNTSLQNR	Phospho (STY)	A0A571BEV2	102636082	Gm8251	2350.14	3	783.378	55.994	1.01878	1.0266	0.925129	1.13829	1.09099	1.06077	1.04201	0.985553	0.997515	0.982217	0.874977	0.950348	0.970343	1.04644	0.890034
ASENIVK	Phospho (STY)	A2ARZ3	241516	Fsip2	839.379	2	419.69	73.067	1.0448	1.10158	1.07073	1.02035	1.04071	1.06967	0.938733	0.997733	1.02694	0.981937	0.815262	1.00912	1.03585	0.960608	0.885973
ASESAQDDSR	Phospho (STY)	A0A1D5RMI8	236266	Alms1	1144.4	2	572.202	142.19	0.772749	0.901885	1.64303	2.09255	1.46583	1.06835	0.95001	0.517469	0.842083	0.486831	1.0095	1.35966	0.584778	0.833861	0.47143
ASESAQDDSRGGHR	Phospho (STY)	A0A1D5RMI8	236266	Alms1	1551.61	3	517.202	41.412	1.19191	0.971445	1.44311	1.30089	1.21461	1.13691	1.00076	0.793629	0.954215	0.750786	1.01806	0.869085	0.797327	1.03791	0.519358
ASESIPR	Phospho (STY)	Q9ES52	16331	Inpp5d	838.359	2	419.179	67.993	1.10354	0.952542	1.11888	1.16803	1.20732	1.07458	1.03459	0.970493	0.97735	0.997766	0.85832	0.961171	0.897304	0.832049	0.846071
ASFMEEMQKPK	Acetyl (Protein N-term);Phospho (STY)	A0A0B4J1F7	50540	Igbp1b	1446.59	3	482.197	58.676	0.772194	0.776967	0.773447	0.870723	0.809147	1.0047	1.12058	1.11192	1.02977	1.00354	1.01747	1.12205	1.22494	1.22362	1.13892
ASFPSTAGVPSVEASGSQIEFYPDILR	Phospho (STY)	Q9D9G4	74279	Magea14	2904.36	3	968.119	114.13	1.09385	1.02365	1.04823	1.04344	1.07167	1.01985	1.02614	1.00021	0.957297	0.952235	0.952388	0.984682	0.934784	0.925407	0.966157
ASFTEEMQKPK	Acetyl (Protein N-term);Phospho (STY)	Q9QZ29	50540	Igbp1b	1416.6	3	472.2	44.188	0.981477	0.941557	0.974658	1.05833	0.982124	0.951661	0.927271	0.944892	0.913533	0.934688	0.990038	1.19521	1.17575	1.04763	0.981178
ASGSGSCNAPGSPEGSSQLCSPR	Phospho (STY)	S4R2J8	668218	Bin2	2328.91	3	776.303	142.28	0.996884	1.00077	1.07892	1.1293	1.13577	0.936571	0.971076	0.90156	0.959734	1.03212	0.890331	1.01521	1.04051	0.960803	0.950446
ASGSISPR	Phospho (STY)	A0A668KL73	104601	Mycbpap	853.37	2	426.685	96.665	1.08538	1.11172	1.18003	1.19269	1.16928	0.850447	0.865996	0.815461	0.836364	0.791553	0.952016	1.10022	1.05601	0.999875	0.992954
ASGSSQAPGLR	Phospho (STY)	O88987	11642	Akap3	1109.49	2	554.743	167.84	1.12811	1.12507	1.02887	1.12864	1.04896	1.05366	1.02804	0.969515	0.956173	0.977475	0.866491	0.958523	0.983464	0.86922	0.877787
ASGVAVSDGVIK	Acetyl (Protein N-term);Phospho (STY)	F8WGL3	12631	Cfl1	1223.58	2	611.79	65.347	1.14643	1.13552	1.13336	1.22401	1.12308	0.915264	0.958774	0.946467	0.916137	0.942679	0.869068	0.905782	0.994982	0.890353	0.89809
ASGVTVNDEVIK	Acetyl (Protein N-term);2 Phospho (STY)	P45591	12632	Cfl2	1432.59	2	716.294	66.621	1.00745	0.931822	1.00601	1.04664	1.03373	1.04211	0.987698	0.998735	0.999601	0.883321	0.904998	1.04246	1.08799	1.01927	1.00816
ASGVTVNDEVIK	Acetyl (Protein N-term);Phospho (STY)	P45591	12632	Cfl2	1352.62	2	676.311	86.275	1.05902	1.03996	0.986043	1.02512	1.07034	1.00314	1.01173	0.949054	0.986018	1.00832	0.960831	0.994882	0.993451	0.984863	0.927233
ASHEGASMITTTPK	Oxidation (M);Phospho (STY)	Q80W32	69707	Iqcg	1525.65	3	508.549	105.39	1.02893	1.12793	1.14579	1.13701	1.15433	0.976053	0.978341	0.968657	0.940871	0.913085	0.917458	0.967267	1.02893	0.896496	0.818859
ASHEGASMITTTPK	Phospho (STY)	Q80W32	69707	Iqcg	1509.65	3	503.218	100.23	0.959076	0.951001	0.946978	0.963475	0.95129	0.979971	0.865828	0.936704	1.02416	0.952969	0.971549	1.11683	1.22747	1.10902	1.04367
ASIDPIPTSIDESSSVVLR	Phospho (STY)	Q8C552	241303	Fam78a	2065	3	688.333	75.184	1.03518	1.07734	1.13614	1.05921	1.06589	0.946172	0.947366	0.971561	0.936883	1.05488	0.862629	1.03151	1.03982	0.876862	0.958569
ASIISLEAQEAVK	Phospho (STY)	E9Q3H7	330355	Dnah6	1437.71	3	479.237	122.93	1.08507	1.12698	1.08572	1.11642	1.12568	0.930395	0.892309	0.885119	0.933116	0.9006	1.019	1.03125	0.983638	0.973469	0.911223
ASIISLEAQEAVKR	Phospho (STY)	E9Q3H7	330355	Dnah6	1593.81	3	531.271	60.949	1.14153	1.12078	1.14545	1.02589	1.26767	0.907288	0.953739	1.03506	0.819395	0.922611	0.905599	0.901678	0.977507	0.92979	0.946017
ASIPTNR	Phospho (STY)	A0A338P7I8	76872	Ccdc116	837.375	2	418.687	107.01	0.953131	1.07095	1.01365	1.11539	1.02215	1.04609	1.05964	1.03788	1.05059	0.952078	0.877372	1.04083	1.03135	0.875125	0.853781
ASKANMVR	Acetyl (Protein N-term);Phospho (STY)	O09117	19027	Sypl	997.442	2	498.721	62.714	1.56109	1.52836	1.49511	1.46159	1.41559	0.898853	0.909026	0.883133	0.852718	0.887431	0.624384	0.622439	0.696635	0.586057	0.577579
ASLGESQSR	Acetyl (Protein N-term);Phospho (STY)	A0A2I3BRK9	378462	Morn2	1055.43	2	527.714	93.561	1.23574	1.26883	1.25726	1.22546	1.25236	0.931013	1.00031	0.803319	0.945307	0.848098	0.874114	0.871451	0.813359	0.869217	0.804176
ASLLSNPIPEVK	Phospho (STY)	Q9JMB1	21830	Theg	1346.68	3	448.895	109.07	1.27345	1.26843	1.21847	1.2597	1.19791	0.960359	0.982603	0.955578	0.910277	0.885714	0.775139	0.871717	0.855688	0.787067	0.797897
ASLNAEPEWSCTDAPVFLAK	Phospho (STY)	E9QNI0	320256	Dlec1	2285.01	3	761.669	72.532	1.00306	1.02157	0.964961	1.07833	1.03015	1.0035	1.06933	1.04095	0.964745	1.05384	0.920735	0.975621	0.977926	0.938454	0.956822
ASLPPSPK	Phospho (STY)	A0A5F8MP96	18952	Septin4	875.415	2	437.708	98.048	0.969961	1.04588	0.950474	1.02393	1.0197	0.99538	1.01656	1.00156	1.02724	0.959031	0.928529	1.06884	1.02758	1.02046	0.944882
ASLPVSQSVALPK	Phospho (STY)	A0A1W2P6U8	102635990	4932415D10Rik	1375.71	3	458.57	73.435	0.926095	0.971522	0.972341	1.04983	1.01163	0.966611	1.03468	1.1028	1.03118	1.05515	0.949104	0.997896	0.998897	0.988574	0.943693
ASLTHEQQQSAR	Phospho (STY)	E9Q4M4	66098	Chchd6	1434.63	2	717.313	119.39	1.03481	1.00744	1.11884	1.14304	1.15335	0.981057	0.96926	0.97052	0.89306	0.896725	0.93891	1.03218	1.00389	0.954181	0.902757
ASMDSDTVK	Oxidation (M);Phospho (STY)	D3Z6V5	78829	Tsc22d4	1048.38	2	524.189	102.95	1.46123	1.50083	1.43658	1.46771	1.42247	1.02487	0.989261	0.951743	0.952407	0.927671	0.577586	0.620791	0.613495	0.564281	0.489086
ASMDSDTVK	Phospho (STY)	D3Z6V5	78829	Tsc22d4	1032.38	2	516.192	172.56	1.35988	1.4703	1.3261	1.38204	1.33141	0.984405	0.976825	0.954002	0.973811	0.968779	0.627275	0.678273	0.696213	0.664005	0.606681
ASMHIPNTIK	Oxidation (M);Phospho (STY)	A2ARZ3	241516	Fsip2	1206.55	3	402.182	61.235	1.03406	1.07349	1.03183	1.04482	1.09725	1.01644	1.02746	0.998885	0.996572	0.918079	0.900826	1.01053	0.996284	0.962444	0.891028
ASMHIPNTIK	Phospho (STY)	A2ARZ3	241516	Fsip2	1190.55	3	396.851	59.155	0.951297	1.02046	0.970393	1.01339	1.00494	1.02801	1.02731	0.997462	1.06172	1.05611	0.898107	0.94211	1.04278	1.08515	0.900762
ASNAHNPPSDR	Phospho (STY)	O70451	20503	Slc16a7	1244.49	2	622.247	107.69	0.908341	0.934264	1.09943	1.14391	1.0554	0.908045	0.849866	0.700809	0.77206	0.691181	1.26152	1.35396	1.17431	1.17753	0.969371
ASNAHNPPSDRDK	Phospho (STY)	O70451	20503	Slc16a7	1487.62	3	495.872	66.022	0.845372	0.907823	1.0392	1.1299	0.986099	0.96999	0.854681	0.814855	0.81101	0.722777	1.26699	1.35748	1.17746	1.11047	1.00589
ASNAHNPPSDRDKESNI	Phospho (STY)	O70451	20503	Slc16a7	1930.82	3	643.606	94.885	0.649556	0.648815	0.677319	0.741144	0.695379	0.827765	0.756555	0.809704	0.844383	0.764368	1.43473	1.55763	1.58409	1.50086	1.50771
ASNETLISYGIPDNDEQR	Phospho (STY)	Q8C624	320869	Spata33	2100.9	2	1050.45	291.7	1.18241	1.28566	1.18318	1.26227	1.24841	0.909019	0.911303	0.885082	0.886815	0.93626	0.820568	0.885428	0.886876	0.85625	0.860471
ASNTLPVYIK	Phospho (STY)	E9Q046	100041352	Tcp10c	1184.58	2	592.292	117.98	1.04101	0.99597	1.01577	1.05366	1.05153	1.06695	1.03688	1.02297	1.00004	0.997975	0.883775	0.974295	1.00436	0.941157	0.913656
ASNYQSTTR	Phospho (STY)	Q8BTU1	14894	Cfap20	1106.44	2	553.22	130.23	0.824056	0.874391	0.85764	0.936448	0.92067	1.14505	1.10643	0.958026	1.03225	0.967639	1.02592	1.14156	1.15908	1.04957	1.00126
ASPSASVKT	2 Phospho (STY)	A0A338P6M4	114565	#N/A	1006.38	2	503.189	63.486	0.722391	0.743333	0.893379	0.908533	0.80317	1.0669	1.1138	0.979491	0.975328	0.996726	1.15965	1.24466	1.20414	0.943719	1.24479
ASPSDVPQASESNMEESVSWDSK	2 Phospho (STY)	A0A1L1SR47	381884	Slc6a16	2625.98	3	875.327	54.324	0.899084	0.852526	0.872139	0.89439	0.832719	0.821401	0.852718	0.831111	0.794006	0.905708	1.27458	1.32622	1.30937	1.33998	1.19406
ASPSRAPDFIPAFSEVSKPAK	Phospho (STY)	A0A1B0GT45	105243794	Gm39566	2281.11	4	570.279	82.342	1.10425	1.11181	1.12503	1.16375	1.1814	0.98923	0.892797	0.910145	0.92118	0.922622	0.904976	0.960698	0.974765	0.950707	0.886634
ASQADFNSDYSGDKSEATEN	Phospho (STY)	Q9D9J7	73456	Izumo1	2214.82	2	1107.41	106.93	1.4403	1.49884	1.42589	1.43767	1.39595	0.940117	0.87686	0.939143	0.898143	0.962054	0.664057	0.614797	0.676837	0.631881	0.597469
ASQADFNSDYSGDKSEATEN	2 Phospho (STY)	Q9D9J7	73456	Izumo1	2294.79	3	764.93	47.752	1.40844	1.48951	1.39029	1.46548	1.44889	0.861172	0.878346	0.830363	0.827667	0.835099	0.700607	0.755314	0.775286	0.670422	0.663108
ASQASQEY	Phospho (STY)	P27661	15270	H2ax	962.338	2	481.169	101.64	1.04108	1.14246	1.10707	1.11151	1.05713	1.024	1.01457	0.95101	1.01085	0.974801	0.891332	0.960626	0.969783	0.899729	0.844049
ASQLLAR	Phospho (STY)	A0A140LHH9	102638882	Gm35339	837.411	2	418.705	80.755	1.02063	1.03101	0.956507	1.00364	1.00903	0.95604	0.959446	1.02203	1.00055	0.973763	0.972249	1.03165	1.11096	0.980932	0.971559
ASQMHTSISSGDEGKDAVLKK	Acetyl (Protein N-term);Phospho (STY)	Q8CDN8	237465	Ccdc38	2310.06	4	577.514	47.018	1.16046	0.999221	1.06941	1.12993	1.00082	1.08471	0.953201	0.960434	0.907258	0.948748	0.800336	1.0618	1.02636	0.95343	0.943876
ASSAPLQGEQEPPAHEAPDTQVTSASR	Phospho (STY)	Q9D424	71132	Cabyr	2840.26	3	946.754	144.2	1.08084	1.12427	1.06316	1.07876	1.04138	1.0813	0.986735	0.93714	1.0287	0.945024	0.917041	0.969853	1.02157	0.874173	0.850059
ASSAPLQGEQEPPAHEAPDTQVTSASR	2 Phospho (STY)	Q9D424	71132	Cabyr	2920.23	3	973.409	114.94	0.888497	0.962116	0.938141	0.993411	0.969665	1.00663	1.06662	1.01395	1.14884	0.971816	0.991627	1.02507	1.06712	1.00563	0.95086
ASSDPPSTQDAK	Phospho (STY)	Q8BGR3	12326	Camk4	1282.51	2	641.254	55.186	1.08514	1.12732	1.08028	1.09931	1.12629	0.999294	0.947249	0.976926	0.945581	0.89957	0.945385	0.97153	0.960984	0.930228	0.904917
ASSESTR	Phospho (STY)	Q9R099	27368	Tbl2	816.301	2	408.151	68.846	1.13419	0.955524	1.41061	1.62168	1.22846	1.0674	0.964858	0.762657	0.826289	0.724597	1.01114	1.01679	0.862049	0.825763	0.587999
ASSHSSQSQGGGSVTK	Phospho (STY)	P48678	16905	Lmna	1583.66	3	527.886	56.081	1.16166	1.11764	1.21673	1.32984	1.23785	0.964858	0.951616	0.810365	0.891188	0.757119	1.10297	1.02119	0.854858	0.82773	0.754397
ASSLDSLEANIK	2 Phospho (STY)	B7ZWC9	381218	#N/A	1406.57	3	468.858	54.402	0.895425	1.10442	0.990877	1.03577	1.01103	1.06154	0.918653	1.03178	1.01128	0.962023	0.836212	1.14497	1.114	0.969924	0.912091
ASSPPDRIDIFGR	Phospho (STY)	A0A140LIS5	234023	Arglu1	1509.7	3	503.233	137.89	1.50997	1.65652	1.53849	1.56888	1.57922	0.794027	0.774105	0.676854	0.728345	0.71675	0.715171	0.741358	0.728666	0.658539	0.613099
ASSQSPSPHVQHVPR	Phospho (STY)	C0J8I2	20446	St6galnac2	1692.77	3	564.258	221.9	1.11174	1.16981	1.1748	1.23588	1.15765	1.04143	0.997842	0.984017	0.983279	0.956777	0.825317	0.895549	0.853028	0.831983	0.780888
ASSQSPSPHVQHVPR	2 Phospho (STY)	C0J8I2	20446	St6galnac2	1772.74	2	886.37	147.39	0.524692	0.53056	0.553945	0.598385	0.580436	1.24811	1.18577	1.24043	1.15854	1.17373	1.13598	1.27305	1.31671	1.29574	1.18391
ASSQSPSPHVQHVPR	3 Phospho (STY)	C0J8I2	20446	St6galnac2	1852.71	2	926.353	70.335	0.890928	0.933432	0.92992	0.92842	0.909402	1.01224	1.04463	1.01947	1.01446	1.01019	1.03681	1.10592	1.08719	1.05702	1.01997
ASSSDDEGGPR	Phospho (STY)	A0A668KLD3	83397	Akap12	1156.4	2	578.202	226.93	1.80571	1.87524	1.95086	2.01921	1.87322	0.597467	0.562382	0.499866	0.491289	0.502757	0.594758	0.595427	0.602074	0.557405	0.472324
ASSSVNLGDSK	Phospho (STY)	Q80YS7	76406	Tex45	1143.48	2	571.74	53.377	0.955861	0.92078	1.13242	1.05722	0.942634	1.10826	0.938273	0.998658	0.821192	0.967842	1.0634	0.992667	1.16347	1.13285	0.804467
ASSVCKSSDELSGITALTSASYSYK	Phospho (STY)	A0A1D5RMI8	236266	Alms1	2691.2	4	672.8	148.22	1.3218	1.4664	1.2638	1.37036	1.29492	0.799385	0.763682	0.968886	0.96853	0.934527	0.730154	0.736717	0.842877	0.824729	0.713231
ASTLHLQTGNLLNWGR	Phospho (STY)	O09172	14630	Gclm	1859.9	2	929.952	254.02	0.971898	0.979607	0.961165	1.00693	0.993804	1.01664	0.978875	1.00659	1.00249	1.05586	0.982485	1.03283	1.02317	1.01098	0.97668
ASVQLWQHLGTLSTGSR	Phospho (STY)	A0A1D5RMD1	637079	Iqcn	1919.93	3	639.975	147.35	1.03952	1.05232	0.999322	1.00042	1.02327	0.973898	1.00672	1.06223	0.99339	0.961005	0.933162	0.998665	1.00868	1.0154	0.932002
ASVSDLSPR	Phospho (STY)	Q8BZN7	230753	Thrap3	1010.44	2	505.222	105.4	1.29979	1.38414	1.39829	1.46652	1.48229	0.810545	0.797664	0.765143	0.808884	0.770582	0.81958	0.83881	0.818783	0.782963	0.756017
ASYTPEVIEK	Phospho (STY)	Q9D9J2	73376	Tex33	1215.54	2	607.771	91.855	1.10871	1.04969	0.981397	0.971881	1.05944	1.03194	1.06356	1.04906	1.00066	0.982441	0.892095	0.957548	0.959231	0.969501	0.922848
ASYYQCHFCDK	Phospho (STY)	Q8BMD2	66573	Dzip1	1557.54	3	519.181	47.532	0.965768	1.04245	0.962253	0.977597	0.989685	0.992471	1.03319	0.97644	1.04459	0.973183	0.964224	1.06032	1.06212	1.01634	0.939364
ATAAVSLSPPPLPSQR	Phospho (STY)	A0A5F8MP96	18952	Septin4	1670.84	2	835.42	136.66	0.899606	0.942991	0.924466	0.951469	0.957867	1.05662	0.949559	0.960988	0.975429	1.01636	0.997385	1.09633	1.15951	1.09822	1.01319
ATALSEEELDNEDYYSLLNVR	Acetyl (Protein N-term);Phospho (STY)	Q5U458	230935	Dnajc11	2565.12	2	1282.56	182.02	1.07022	0.980365	1.03475	1.03399	1.04537	1.00442	1.00786	1.00127	0.98354	1.03448	0.936844	0.924483	0.966418	1.03445	0.941544
ATAPQTQHVSPMR	Oxidation (M);Phospho (STY)	D3Z7N2	66656	Eef1d	1518.66	3	506.222	125.96	0.990103	1.05516	1.05651	1.04753	1.11464	0.92808	0.899941	0.875251	0.85742	0.757787	1.05763	1.1497	1.13017	1.03489	1.0452
ATAPQTQHVSPMR	Phospho (STY)	D3Z7N2	66656	Eef1d	1502.67	3	500.89	213.71	1.03069	1.01352	0.997565	0.955262	0.989119	0.939451	0.911787	0.93564	0.829527	0.886065	1.03836	1.18053	1.13499	1.10798	1.0495
ATASSRPAPTQLQGR	Phospho (STY)	A0A338P6M1	102638083	Ccdc188	1619.78	3	539.926	81.643	1.07112	1.17923	1.05252	1.03084	1.06207	0.989782	1.01677	1.00349	0.850231	0.863224	0.94506	0.945419	1.08547	0.986409	0.918356
ATCELFPNQSFLASGSSIR	Phospho (STY)	A0A0R4J233	103080	Septin10	2163.97	3	721.322	116.94	1.04764	0.97183	1.0088	1.04959	1.07473	0.977872	1.01624	0.989814	0.974027	0.916543	0.9484	1.07048	1.02997	1.00802	0.916041
ATEDNIYQLPDAEEETRRSPENQ	Phospho (STY)	E9QLU4	73301	Ttc29	2784.19	3	928.063	164.48	1.08295	1.06448	1.04805	1.04219	1.06331	0.998754	0.984503	0.990936	0.895696	0.938895	0.930543	1.00338	1.0732	0.974952	0.908159
ATEGSDEAEEEGSQLIVLDPDHPLMIR	Oxidation (M);Phospho (STY)	A0A494BAF9	207607	Ccdc40	3046.35	4	761.587	63.203	1.01733	0.929244	1.03492	1.0828	1.1148	0.932419	0.96776	1.04202	1.02631	0.906255	0.901147	1.09672	0.931963	0.947672	1.06866
ATHSIGNIPGSK	Phospho (STY)	E9QJV1	623046	Fscb	1260.59	2	630.293	147.7	1.12	1.19811	1.07395	1.1745	1.1134	0.981853	0.970327	0.922991	0.977377	0.922823	0.867766	0.944421	0.983643	0.912752	0.836097
ATHSIGNIPGSKDNYSR	Phospho (STY)	E9QJV1	623046	Fscb	1895.85	2	947.926	186.06	1.06923	1.08386	1.04886	1.01736	1.08284	0.983282	1.04337	1.0353	0.927611	0.912474	0.938735	0.999333	1.02082	0.910442	0.926493
ATHSIGNIPGSKDNYSR	2 Phospho (STY)	E9QJV1	623046	Fscb	1975.82	3	658.606	136.92	0.971142	0.990874	0.962314	1.01933	0.990448	0.98045	0.981194	0.944816	0.965452	0.937743	1.04507	1.03512	1.10054	1.03869	1.03682
ATHSIGNIPGSKDNYSRK	Phospho (STY)	E9QJV1	623046	Fscb	2023.95	4	505.987	64.87	1.30399	1.09528	1.13187	0.906533	1.10225	0.955562	1.05737	1.06283	0.816645	0.893099	0.913229	0.900314	0.874205	0.838688	1.14813
ATHSIGNIPGSKDNYSRK	2 Phospho (STY)	E9QJV1	623046	Fscb	2103.91	4	525.979	42.806	1.10674	1.09954	1.04558	1.06644	1.08357	0.908672	0.932136	0.975532	0.860915	0.874533	1.06436	1.00825	1.02364	0.97703	0.97307
ATISDEEIER	Phospho (STY)	A0A338P7L8	68942	Chmp2b	1241.52	2	620.759	72.089	0.869015	0.92427	0.967561	1.02982	0.952019	0.968846	0.961381	0.963339	1.01382	1.03453	0.970009	1.12522	1.10144	1.09015	1.02857
ATLSQALCQGELGAVFTQSLAQMAQR	Oxidation (M);Phospho (STY)	A0A1D5RMD1	637079	Iqcn	2874.34	3	958.113	62.57	1.02598	1.01124	0.947743	1.04988	1.11238	1.04657	0.996625	1.02981	1.0049	0.994702	0.88723	0.884043	1.0525	1.06562	0.890765
ATLSQALCQGELGAVFTQSLAQMAQR	Phospho (STY)	A0A1D5RMD1	637079	Iqcn	2858.35	3	952.782	125.59	1.01409	1.02899	1.05151	1.03402	1.02045	1.03344	1.05499	0.935788	0.954374	0.982788	0.86018	1.06175	1.02175	1.0266	0.919288
ATNGQSPSPVSPGPASVSR	Phospho (STY)	D3YTR1	70335	Reep6	1874.85	2	937.426	93.404	1.07414	1.07894	1.11095	1.09648	1.109	0.975199	0.963411	0.935758	0.896596	0.911624	0.924529	0.998831	1.03252	0.970674	0.921344
ATNGQSPSPVSPGPASVSR	2 Phospho (STY)	D3YTR1	70335	Reep6	1954.82	3	651.606	65.854	1.11035	1.18226	1.1378	1.07259	1.11395	0.943897	0.906861	0.914669	0.968095	0.904188	0.901761	0.993982	0.991907	0.99866	0.859027
ATPEASGSGEK	Acetyl (Protein N-term);Phospho (STY)	Q9CQX2	66427	Cyb5b	1154.45	2	577.225	146.07	0.959796	1.06819	1.24236	1.31167	1.21355	1.08211	0.972632	0.846382	1.00737	0.884605	0.885917	1.02358	0.870057	0.877417	0.754361
ATPEASGSGEKVEGSEPSVTYYR	Acetyl (Protein N-term);Phospho (STY)	Q9CQX2	66427	Cyb5b	2522.09	2	1261.04	193.22	0.947294	0.949546	0.908577	0.928041	0.906958	1.0834	1.05862	1.0443	1.07432	1.05116	0.985412	0.999209	1.13169	0.955424	0.97605
ATPEASGSGEKVEGSEPSVTYYR	Acetyl (Protein N-term);2 Phospho (STY)	Q9CQX2	66427	Cyb5b	2602.05	2	1301.03	200.39	1.06294	1.13994	1.08933	1.06113	1.11462	1.08003	1.06314	1.16639	0.983103	1.01176	0.773827	0.95031	0.855169	0.857276	0.791039
ATPSSQRPSVR	Phospho (STY)	E0CXA2	100504164	Gm45711	1264.59	3	421.531	74.133	1.76209	1.76949	1.84838	1.82053	1.80976	0.659401	0.70764	0.603748	0.548497	0.679088	0.580692	0.608259	0.576994	0.542817	0.482617
ATSIRSGDHHEHFR	2 Phospho (STY)	A0A0G2JEB6	636104	Cfap47	1808.71	4	452.179	45.704	0.833815	0.803349	0.893648	1.02132	0.935343	1.03946	0.893531	0.994784	0.959174	0.937031	1.013	1.22037	1.1912	1.13063	1.13333
ATSNGCVTIIGGGDTATCCAK	Phospho (STY)	P09041	18663	Pgk2	2192.89	3	730.963	168.25	0.725744	0.814697	0.706638	0.738689	0.731282	0.953629	0.827849	0.899842	0.929124	0.829234	1.23807	1.45384	1.4348	1.32931	1.38725
ATSTEPSNSASSSKSEK	Phospho (STY)	A0A0R4J078	67812	Ubxn4	1776.74	3	592.247	46.926	1.15415	1.19216	1.52465	1.24094	1.33351	0.972624	0.959538	0.86097	0.947974	0.827526	0.837295	0.882546	0.850228	0.726645	0.689245
ATSVGDQLEAPAR	Phospho (STY)	D3Z2Z6	50769	Atp8a2	1393.62	2	696.812	166.62	0.915714	0.953584	0.966543	0.915458	0.944939	1.01875	1.04939	1.02993	0.996201	1.00331	0.991809	1.0709	1.1566	1.01188	0.974991
ATTACSFAVSPNLKPMQQIK	Phospho (STY)	A0A0R4J198	353371	Oxct2b	2271.08	4	567.77	43.38	0.920463	0.917841	0.966069	0.998954	1.02683	1.12263	1.02004	1.01738	0.919267	0.953232	0.950841	1.06723	1.0729	0.953617	1.09271
ATTADGSSILDR	Phospho (STY)	O88544	26891	Cops4	1285.56	2	642.778	156	0.894563	0.969401	0.932908	0.932959	0.966546	0.991493	0.971176	1.1217	1.04301	0.996199	0.8941	1.03192	1.06255	1.17435	1.01713
ATVETSVAPYQGQEATFSPDP	Phospho (STY)	Q9DAF1	76382	1700012A03Rik	2273.97	3	757.991	46.839	1.00435	1.07516	1.04563	1.04947	1.04302	0.973105	1.03649	1.00566	1.0469	0.982079	0.942145	0.948712	0.961806	0.942063	0.94341
ATWGDGGDNSPSNVVSK	Phospho (STY)	B0R030	20619	Snap23	1769.73	3	589.909	141.6	0.927934	1.02101	0.946263	1.07492	0.981051	0.964296	0.957423	0.993348	0.910057	0.902015	1.07321	1.07019	1.14743	1.03665	0.994205
AVANQTSATFLR	Phospho (STY)	P62192	19179	Psmc1	1357.64	2	678.82	104.24	0.790243	0.876741	0.834233	0.77494	0.894234	0.983308	0.946468	1.00074	0.967915	0.906832	1.13594	1.20197	1.22257	1.21946	1.24441
AVEQRLSSLK	Phospho (STY)	A0A0B4J1F7	50540	Igbp1b	1209.61	3	403.204	68.034	0.91062	0.955902	0.930845	0.921316	0.974969	1.04824	1.02163	1.0738	1.02849	1.0078	0.965207	1.0324	1.09069	1.05476	0.983318
AVGSSLSEQPPSEELAK	Phospho (STY)	Q3TD49	73218	Sppl2b	1807.82	3	602.608	118.72	0.946278	0.96756	0.968319	0.955998	0.972113	0.972908	0.955889	0.970704	0.950831	0.909278	1.01883	1.11603	1.1552	1.08253	1.05753
AVGSSLSEQPPSEELAK	2 Phospho (STY)	Q3TD49	73218	Sppl2b	1887.79	3	629.263	82.765	1.59654	1.58294	1.57301	1.59978	1.58269	0.812461	0.735277	0.814379	0.711964	0.700457	0.645648	0.767029	0.636655	0.647864	0.59331
AVHVLSVQPLCLENLSLR	Phospho (STY)	Q9JIB0	57785	Rangrf	2127.09	3	709.03	94.463	0.949422	0.973541	1.00248	0.930755	1.0997	0.874281	0.916793	1.14684	0.932637	0.936284	0.969698	1.0259	1.13492	1.09625	1.01048
AVLEALGSCLNNK	Phospho (STY)	P50431	20425	Shmt1	1467.68	3	489.226	93.228	0.804528	0.870553	0.749128	0.847135	0.768027	0.986319	1.04216	1.1177	1.03039	0.982958	1.10453	1.20239	1.15187	1.22667	1.11564
AVLEALGSCLNNKYSEGYPGQR	Phospho (STY)	P50431	20425	Shmt1	2505.14	4	626.284	122.41	0.816819	0.818929	0.906562	0.804018	0.8226	1.05756	1.09651	1.14211	0.982954	1.13087	0.995617	1.12615	1.1517	1.10495	1.04264
AVLGPLVGAVDQGTSSTR	Phospho (STY)	Q8C635	14625	Gykl1	1806.89	3	602.296	85.227	1.02674	0.913565	1.03672	0.951633	0.994346	1.02808	0.989514	1.00005	0.988329	0.995594	1.00276	0.978571	1.05683	1.05985	0.977417
AVLVGLTPSHPSNHVSDNTLSAWSLSR	Phospho (STY)	Q9D5V1	67722	Actl11	2924.42	3	974.806	171.93	0.957034	1.06279	0.973835	1.05762	1.03304	1.003	1.08294	0.969471	1.06817	0.986636	0.882627	1.02555	1.02118	0.960379	0.915721
AVLVGLTPSHPSNHVSDNTLSAWSLSR	2 Phospho (STY)	Q9D5V1	67722	Actl11	3004.38	4	751.096	55.702	1.06606	1.01198	0.984364	0.910274	1.01293	0.928255	1.18896	0.928024	1.03881	1.14778	0.905548	1.00009	1.1121	0.681524	1.08331
AVPDSER	Phospho (STY)	A0A0N4SVL9	67857	Ppp6c	852.338	2	426.169	76.827	0.767445	0.866953	0.967795	1.07103	1.03271	1.00731	0.927606	0.918647	1.00403	0.856962	1.16776	1.23415	1.13311	1.08242	0.962076
AVPSRGWDHPVR	Phospho (STY)	Q810J8	217695	Zfyve1	1455.68	3	485.226	87.519	1.17091	1.10158	1.16796	1.17726	1.14136	0.992236	0.934947	0.971843	0.904573	0.873855	0.867477	0.948705	0.960174	0.951021	0.836101
AVQKTSDLIVLGLPWK	Phospho (STY)	A0A087WQA5	230908	Tardbp	1847	3	615.665	143.57	1.05156	1.03051	0.99696	0.999967	1.07462	1.00454	1.00024	0.978089	0.981449	0.983463	0.927692	0.989572	1.00982	1.01068	0.960836
AVSELDEEEEGSISMKDSPSQALLR	Phospho (STY)	G3UYX5	626596	Rgs22	2799.25	3	933.084	146.34	1.01708	1.04462	1.03686	1.03413	1.05008	1.01674	1.01827	1.02271	0.970016	0.999261	0.893026	0.935145	1.06414	0.938044	0.95987
AVSELDEEEEGSISMKDSPSQALLR	Oxidation (M);Phospho (STY)	G3UYX5	626596	Rgs22	2815.25	4	703.812	77.984	1.07456	1.04631	1.0914	0.924017	1.07656	1.02096	0.998242	1.03402	1.0051	0.973916	0.949546	0.96554	0.996727	0.906464	0.936626
AVSPPSR	Acetyl (Protein N-term);Phospho (STY)	Q80YT3	242891	Cct8l1	834.364	1	834.364	82.426	1.15841	1.15425	1.10293	1.03667	1.1928	1.02724	1.00297	1.00015	0.884464	0.978238	0.825582	0.989403	0.950693	0.896578	0.799618
AVSSRTSDVSSQR	2 Phospho (STY)	O88502	18584	Pde8a	1538.61	2	769.306	132.24	1.30303	1.26025	1.2158	1.29572	1.29501	0.868889	0.901567	0.746494	0.760023	0.843281	0.848554	0.932974	0.978749	0.923232	0.826421
AVSTDSESDASSK	Phospho (STY)	A0A1B0GR13	67407	Cylc1	1362.52	3	454.173	108.66	1.25225	1.26743	1.53459	1.81974	1.52492	0.930087	0.896399	0.659779	0.928816	0.579744	0.740062	0.769926	0.886246	0.679884	0.530124
AVSTDSESDASSKK	2 Phospho (STY)	A0A1B0GR13	67407	Cylc1	1570.58	3	523.527	47.201	1.35225	1.59848	2.13453	2.83142	2.30865	0.636906	0.62844	0.417521	0.385816	0.385109	0.516546	0.502356	0.552807	0.390414	0.358757
AVSTDSESDASSKK	Phospho (STY)	A0A1B0GR13	67407	Cylc1	1490.61	4	372.653	69.602	1.29274	1.14015	1.32768	1.47539	1.42338	0.925485	0.863564	0.795278	0.816075	0.860562	0.779834	0.768911	0.797376	0.860852	0.872715
AVSVNDEDLLLR	Phospho (STY)	D3Z7V1	66930	Fank1	1422.68	2	711.338	148.68	1.0072	0.994796	0.957327	0.991406	1.00648	1.04243	1.06831	0.990246	1.0766	0.955632	0.910848	1.04475	1.05876	0.968657	0.926549
AVVESQAFR	Phospho (STY)	A0A1D5RMD1	637079	Iqcn	1085.49	2	542.745	80.916	1.04099	1.06933	1.03537	0.995304	1.06079	1.01656	0.865135	1.01396	0.985762	1.04463	0.837017	1.04752	1.08833	1.02488	0.874423
AWCSGPIPGVCAPK	Phospho (STY)	Q8C5R5	434285	BB014433	1578.67	3	526.224	63.682	1.0293	1.07262	0.989638	1.08905	1.04755	1.00488	0.987666	0.986285	0.919525	0.996398	0.974849	0.967891	1.00265	0.990961	0.940736
AWPNTVSNQSGSPQEK	Phospho (STY)	E9Q5W2	238663	Spata31d1d	1808.77	3	602.924	110.74	0.914281	0.896739	0.934945	1.0426	0.971252	1.01618	0.970732	0.856743	0.851845	0.975171	1.16471	1.14064	1.14956	1.08902	1.02559
AYETSTK	Phospho (STY)	B7XG49	619288	Fam71a	878.342	2	439.171	41.448	1.54593	1.78005	1.97006	2.2625	2.02379	0.528448	0.547971	0.449712	0.516031	0.481322	0.610806	0.608339	0.616602	0.586459	0.471986
AYLPTYLQNWSPARPTK	Phospho (STY)	D3Z0N5	75472	Cfap126	2085.01	3	695.003	83.849	1.01307	0.978076	0.952539	0.901743	0.93504	0.998512	1.07661	1.04427	1.04853	0.990072	0.946541	0.971645	1.08282	1.08264	0.977891
AYSACEDR	Phospho (STY)	Q8C5V8	329366	Ccdc187	1050.35	2	525.174	72.638	1.0196	1.03065	1.05146	1.01757	0.958984	1.05112	0.935414	0.982554	1.00979	0.940319	0.960337	1.03471	1.07373	0.996651	0.937105
AYSTLNK	Phospho (STY)	E9QNC6	71710	Lrrcc1	875.379	2	437.69	88.948	0	0	0	0	0	0	0	0	0	0	0	0	0	0	0
AYSTLNKK	Phospho (STY)	E9QNC6	71710	Lrrcc1	1003.47	3	334.491	69.979	1.1077	1.13111	1.02574	1.15148	1.07776	1.10473	1.0154	0.966694	0.992389	0.996671	0.825556	0.977081	0.935031	0.843323	0.849337
AYTHQVVTR	Phospho (STY)	A0A286YDC0	12572	Cdk7	1153.53	3	384.509	93.345	1.14565	1.16901	1.22717	1.1942	1.17257	0.909971	0.867604	0.905155	0.864326	0.855558	0.923968	0.983563	0.972892	0.873286	0.935091
AYWFGEPALSR	Phospho (STY)	E9Q8F8	67928	Abca14	1375.6	2	687.798	78.653	1.04612	1.00987	1.12733	1.08186	1.13678	1.0108	0.972313	1.08531	0.887136	0.874103	0.910001	1.09659	0.902639	0.885312	0.973838
CCDPRSSKAAPMAK	2 Phospho (STY)	Q60662	11643	Akap4	1737.64	4	434.411	58.159	0.404133	0.419431	0.437633	0.539657	0.444579	1.04363	0.964044	1.05492	1.062	1.10977	1.42998	1.49549	1.59228	1.40982	1.59264
CCQPTSGENIESIEESGIQIMDPNK	Phospho (STY)	A2ARZ3	241516	Fsip2	2915.2	3	971.734	117.03	1.09818	1.21436	1.13888	1.10381	1.17144	0.970685	0.946566	0.864706	0.954201	0.826765	0.964237	0.957444	0.969286	0.928264	0.891164
CEALQPRPSASHR	Phospho (STY)	E9Q5W2	238663	Spata31d1d	1587.7	3	529.233	138.91	1.33842	1.3567	1.35967	1.33289	1.3767	0.959723	0.932301	0.878228	0.852969	0.846836	0.7848	0.792596	0.774572	0.755633	0.657964
CEALQPRPSASHRESELR	2 Phospho (STY)	E9Q5W2	238663	Spata31d1d	2281.97	4	570.492	70.699	1.32404	1.29412	1.26532	1.25144	1.4924	0.952414	0.837981	0.806513	0.843431	0.810818	0.856131	0.848937	0.820845	0.794957	0.80066
CEEYLSPR	Phospho (STY)	Q3U6K5	67946	Spata6	1132.43	2	566.213	142.92	1.01819	1.0106	1.14821	1.12357	1.10362	0.995446	0.987234	0.916922	0.94799	0.913724	0.893812	1.03138	1.02898	0.972735	0.907583
CEEYLSPRTCSKPQHSAR	2 Phospho (STY)	Q3U6K5	67946	Spata6	2364.94	4	591.235	42.904	1.15868	1.04743	1.00951	0.950217	1.04557	1.03741	0.949708	0.922863	1.02997	0.907428	0.935946	1.09974	1.01717	0.945027	0.94333
CEKIPDKADSLLVWEK	Phospho (STY)	Q9D4K7	70976	Ccdc105	2009.95	4	502.488	43.12	0.834062	1.05786	0.96211	1.0585	1.13096	0.916771	1.06931	0.981121	0.981672	1.01109	0.913974	0.977557	1.11017	1.1106	0.884241
CEQDKDIESCSE	Phospho (STY)	B1AWF1	67652	Spaca1	1578.52	3	526.174	83.856	0.864125	0.903344	0.898886	0.960462	0.949607	0.993802	0.958911	0.872201	0.914781	0.934681	1.10106	1.16102	1.21465	1.1574	1.11508
CEQDKDIESCSE	2 Phospho (STY)	B1AWF1	67652	Spaca1	1658.49	3	552.829	62.924	0.972753	0.982415	1.04344	0.940311	0.959876	0.902703	0.891678	0.878231	0.944436	0.90827	1.06397	1.12064	1.12655	1.1675	1.09721
CFLSCQPDVCSVCQSLGPPVESPPSVVMLVGSQPR	Oxidation (M);Phospho (STY)	A0A1D5RMD1	637079	Iqcn	3968.76	4	992.191	40.491	1.1878	1.00605	0.726762	1.04139	0.94895	1.20094	1.11137	0.918311	0.827428	1.00475	0.970189	1.17126	0.973061	0.943292	0.968448
CFLSCQPDVCSVCQSLGPPVESPPSVVMLVGSQPR	Phospho (STY)	A0A1D5RMD1	637079	Iqcn	3952.77	4	988.192	141.76	0.948122	0.942967	1.02121	1.08567	1.01177	0.976696	0.989366	0.980403	0.938654	1.01912	0.935453	1.05457	1.0767	1.01464	1.00466
CGAVESR	Phospho (STY)	D3Z720	210145	Irgc1	857.31	2	428.655	60.91	0.940884	0.807877	1.24175	1.14048	1.06222	1.18022	1.18261	0.748238	1.08873	0.755797	1.03104	1.20206	0.869239	1.0137	0.735176
CGCVDPLPGRLPYQGYESPCSGR	Phospho (STY)	F7CUE2	73721	1110017D15Rik	2704.12	3	901.374	105.17	0.965887	1.02392	0.919496	0.899854	0.968458	1.01403	1.05745	1.06235	0.962494	0.975208	0.958173	1.05738	1.07345	1.00299	1.05885
CGDASRPNSAFPDNLYECLPVK	Phospho (STY)	O88987	11642	Akap3	2589.1	4	647.276	55.67	0.909895	0.899532	1.03431	0.975199	0.98667	1.00348	1.0102	0.987191	1.0626	0.93603	0.922408	1.01267	1.20259	0.996772	1.06045
CGGGQSSK	Phospho (STY)	Q60662	11643	Akap4	859.29	2	429.645	89.886	0.948964	0.838842	0.882565	1.04798	0.868419	1.04177	1.14362	0.934304	1.07568	1.01523	0.945963	1.00812	1.12986	1.14842	0.970268
CGGGQSSKSLSMK	Oxidation (M);2 Phospho (STY)	Q60662	11643	Akap4	1501.53	3	500.511	77.746	1.01076	1.01382	0.981239	0.97845	0.995184	1.11674	1.04634	1.00239	1.09899	1.00471	0.903692	1.01158	1.0128	0.910835	0.912467
CGGGQSSKSLSMK	2 Phospho (STY)	Q60662	11643	Akap4	1485.54	3	495.18	68.944	0.964138	0.989736	0.888849	0.942104	0.981267	1.06753	1.05453	1.03926	1.12855	1.07329	0.866467	1.01919	1.04818	0.944331	0.992571
CGGGQSSKSLSMK	3 Phospho (STY)	Q60662	11643	Akap4	1565.51	3	521.835	41.695	0.804463	0.886413	0.885726	0.844685	0.965219	1.05943	0.990985	0.978485	0.963052	1.06176	0.969896	1.12325	1.15108	1.25769	1.05787
CGGGQSSKSLSMK	Oxidation (M);Phospho (STY)	Q60662	11643	Akap4	1421.57	4	355.392	61.265	1.04193	1.05476	0.943355	0.986357	0.954019	0.857394	0.971618	0.992859	0.965723	1.07522	1.05363	1.0558	1.07184	0.973352	1.00214
CGILQKSQELLSK	Phospho (STY)	F6VCV9	232664	Ccdc136	1582.78	3	527.593	136.48	0.478769	0.415675	0.387191	0.422681	0.498285	1.21415	1.30846	1.35246	1.16835	1.22284	1.24935	1.37152	1.25522	1.15008	1.50497
CGRDAMMSQNYSETPGPEVIVNNQCSTTNLQK	2 Oxidation (M);Phospho (STY)	Q60662	11643	Akap4	3740.56	4	935.139	62.605	0.906202	0.828484	0.855681	0.88355	0.837023	0.990125	0.955536	0.945456	0.883788	0.871968	1.22984	1.16659	1.31799	1.112	1.21577
CGRDAMMSQNYSETPGPEVIVNNQCSTTNLQK	Oxidation (M);Phospho (STY)	Q60662	11643	Akap4	3724.56	4	931.141	84.408	0.829845	0.777971	0.840484	0.884987	0.836173	0.971142	0.990821	0.981017	0.950143	0.964258	1.14018	1.26521	1.25186	1.16445	1.15145
CGRDAMMSQNYSETPGPEVIVNNQCSTTNLQK	Phospho (STY)	Q60662	11643	Akap4	3708.57	4	927.142	134.69	0.879127	0.91378	0.819115	0.852675	0.883261	1.00669	0.922414	0.945339	0.966375	0.997248	1.07219	1.14795	1.22013	1.16795	1.20576
CGSGPVHISGQHLVAVEEDAESEDEDEEDVK	Phospho (STY)	Q9DAY9	18148	Npm1	3445.41	3	1148.47	115.76	1.13206	1.18117	1.18463	1.2438	1.22565	0.955739	1.00016	1.05159	0.962863	0.990676	0.802737	0.821014	0.818884	0.869758	0.759269
CGSQGNLDTIVPKPPATYPLEVEK	Phospho (STY)	A0A1D5RMD1	637079	Iqcn	2692.28	3	897.427	129.71	1.07808	1.10108	1.03392	1.05631	1.05974	0.972562	1.0176	0.966561	0.999735	1.00412	0.908507	0.930488	0.980923	0.979102	0.911271
CHELSPK	Phospho (STY)	Q3ULB1	21753	Tes	949.373	3	316.458	64.711	0.818018	0.887061	0.853887	0.964012	0.931585	0.911232	0.911631	0.886862	0.81036	0.90951	1.12998	1.3218	1.29943	1.20442	1.16022
CHESEVHR	Phospho (STY)	F6VCV9	232664	Ccdc136	1132.41	2	566.206	134.84	0.548147	0.544094	0.668566	0.683887	0.708968	1.45144	1.32476	0.852902	1.18276	0.97673	1.38971	1.51617	1.10046	1.16622	0.885178
CHPPLCSNSPICIAR	Phospho (STY)	A0A3F2YNM7	67645	Armc12	1860.78	2	930.392	187.75	1.02834	1.08248	1.02103	1.06928	1.07365	0.969122	0.970723	0.989007	0.982227	0.988434	0.920359	0.984876	1.0149	0.957856	0.947715
CIDEISSR	Phospho (STY)	A6H656	18285	Odf1	1058.41	2	529.205	148.52	0.566539	0.611207	0.626425	0.748528	0.667731	1.10338	1.08866	1.08375	1.09088	1.13543	1.16369	1.29904	1.30879	1.27273	1.23322
CILPLVTSGDEEEEK	Phospho (STY)	Q8VEH8	66753	Erlec1	1797.77	4	449.444	42.317	0.732263	0.699058	0.86868	0.902396	0.798695	1.26707	1.365	0.847114	1.07069	0.951415	1.15988	1.25828	1.04175	1.05094	0.986774
CINIEKSSTSCSAK	Phospho (STY)	E9QAS1	631784	Gm7073	1663.69	3	554.565	45.992	0.848465	0.945377	0.945363	0.901249	0.928094	1.06293	1.08761	1.03262	1.08424	1.07903	0.863393	1.12479	1.02092	1.05476	1.02116
CKEAENSRLCMQIK	Phospho (STY)	A3KGV9	18286	Odf2	1845.79	4	461.448	51.606	1.03394	0.943227	0.882909	0.935425	0.984395	1.00348	1.08299	1.03724	1.00837	1.08339	0.967433	1.11037	1.00637	0.963616	0.956833
CKESPSPK	Phospho (STY)	A0A1B0GR13	67407	Cylc1	1011.41	3	337.137	90.685	0.779895	0.774141	0.867576	1.00539	0.899111	1.25754	1.18676	0.798101	1.01657	0.920828	1.20556	1.33742	1.05688	0.995537	0.898689
CKNQSLEFSAMK	Oxidation (M);Phospho (STY)	Q60662	11643	Akap4	1537.63	2	768.815	162.94	0.975243	0.995832	0.883977	0.959122	1.01452	1.09702	1.08793	0.960989	1.04764	1.07485	0.89927	1.03492	1.04337	0.926892	0.998433
CKNQSLEFSAMK	Phospho (STY)	Q60662	11643	Akap4	1521.64	2	760.818	186.13	0.95836	0.97064	0.890132	1.03085	0.983783	1.01494	1.00937	1.07354	0.960149	1.02373	0.955575	1.04203	1.07049	1.0646	0.951814
CKNQSLEFSAMK	Oxidation (M);2 Phospho (STY)	Q60662	11643	Akap4	1617.6	3	539.199	42.647	0.629569	0.666845	0.749976	0.77691	0.825486	1.05834	1.00736	0.996063	0.972395	0.979021	1.16752	1.33771	1.30358	1.26285	1.26636
CKSKADPCCK	Phospho (STY)	Q60662	11643	Akap4	1332.5	3	444.168	50.675	0.786354	0.855399	0.932119	0.999455	0.977292	1.27317	1.20812	0.735826	1.11997	0.969088	1.14655	1.25483	0.972123	1.00443	0.765292
CLCDLYMHPYCCCDLHPYPYCLCYSKR	Phospho (STY)	A6H656	18285	Odf1	3783.44	4	945.861	64.152	0.726115	0.729995	0.720022	0.842487	0.725425	1.11813	1.02374	1.0401	1.15901	1.02254	1.07878	1.18842	1.23844	1.22926	1.15755
CLHHSMYTSGDK	Oxidation (M);Phospho (STY)	Q60662	11643	Akap4	1530.56	3	510.188	102.26	0.812559	0.849175	0.882205	0.918585	0.905132	1.15265	1.07884	1.05607	1.09347	1.04592	1.04071	1.12339	1.09564	0.995219	0.950438
CLHHSMYTSGDK	Oxidation (M);2 Phospho (STY)	Q60662	11643	Akap4	1610.53	3	536.843	69.92	0.665759	0.654547	0.743225	0.758018	0.778872	1.0911	1.02083	1.01491	1.04375	1.06791	1.17482	1.32226	1.29783	1.21559	1.15058
CLHHSMYTSGDK	Phospho (STY)	Q60662	11643	Akap4	1514.57	3	504.856	172.57	0.886896	0.881129	0.889155	0.992393	0.933373	1.06194	1.0717	1.01287	1.04344	1.05016	1.00143	1.08823	1.06295	1.07328	0.95106
CLHHSMYTSGDK	2 Phospho (STY)	Q60662	11643	Akap4	1594.53	3	531.512	98.676	0.799235	0.843261	0.843617	0.917265	0.885709	1.05293	0.975491	0.914466	1.07062	0.966152	1.12246	1.19358	1.24939	1.09472	1.0711
CLHHSMYTSGDKGK	Oxidation (M);2 Phospho (STY)	Q60662	11643	Akap4	1795.65	4	448.911	74.786	0.547897	0.477263	0.438765	0.565483	0.573605	1.20125	1.14542	1.02251	1.1357	1.14404	1.24093	1.34092	1.48967	1.30795	1.36861
CLHHSMYTSGDKGK	Phospho (STY)	Q60662	11643	Akap4	1699.68	3	566.562	143.38	0.788228	0.792408	0.778533	0.898321	0.837221	1.11608	1.14718	1.08925	1.09652	1.15211	0.972958	1.13629	1.06548	1.06298	1.06644
CLHHSMYTSGDKGK	2 Phospho (STY)	Q60662	11643	Akap4	1779.65	3	593.217	67.416	0.747681	0.8199	0.780791	0.837283	0.846567	1.05308	1.03084	0.975082	1.0365	1.00996	1.06862	1.20056	1.24204	1.16371	1.18739
CLHHSMYTSGDKGK	Oxidation (M);Phospho (STY)	Q60662	11643	Akap4	1715.68	4	428.92	87.519	0.799457	0.813122	0.792326	0.832768	0.870379	1.18659	1.16135	1.07627	1.0591	1.08785	1.0758	1.13383	1.07793	0.998773	1.03445
CLHHSMYTSGDKGKTSPR	Oxidation (M);Phospho (STY)	Q60662	11643	Akap4	2156.91	3	718.971	160.3	1.03978	1.00026	0.953329	0.96912	1.03963	1.06689	1.10549	1.08787	0.981455	0.998967	0.954058	1.00057	0.954435	0.814358	1.03379
CLHHSMYTSGDKGKTSPR	Phospho (STY)	Q60662	11643	Akap4	2140.92	3	713.639	118.54	0.980047	1.01883	0.905762	0.931488	0.976623	1.02172	1.04623	1.08113	0.973296	1.04992	0.947727	1.04777	1.01273	0.963664	1.04306
CLHHSMYTSGDKGKTSPR	Oxidation (M);2 Phospho (STY)	Q60662	11643	Akap4	2236.88	4	559.22	47.728	0.882646	0.881617	0.901632	0.917727	0.955227	1.06934	1.00635	1.00835	1.10489	1.04621	0.95973	1.10025	1.0575	1.00201	1.10653
CLHHSMYTSGDKGKTSPR	2 Phospho (STY)	Q60662	11643	Akap4	2220.88	4	555.221	63.037	0.947444	0.921162	0.958582	1.04218	1.00247	0.991953	1.02036	1.00504	0.999365	1.04512	0.92294	1.06313	1.04717	1.04837	0.984714
CLMGMPTISVPIGDPQSNRNPQLSTSDTWR	Phospho (STY)	F6RYN6	65971	Tbata	3437.56	4	859.389	42.024	1.01917	1.18649	0.766734	1.00177	1.09048	1.03357	0.99185	1.19767	0.95899	0.869708	0.912873	1.11619	0.962386	1.05627	0.83585
CLPPPEAQTGQSQKPR	Phospho (STY)	G3UWB9	75482	Hspb9	1872.86	3	624.285	47.397	1.1651	1.21933	1.24685	1.19312	1.10321	0.809775	0.808454	0.82056	0.851746	0.938743	0.979414	1.03548	0.952612	1.01874	0.856866
CLSAETIANVAK	Phospho (STY)	B2RY50	74934	Odad2	1355.62	3	451.872	116.19	0.941965	0.889454	0.772735	0.868081	0.858629	1.03696	1.00073	1.02679	0.945434	0.924372	1.06814	1.17329	1.28236	1.03655	1.17451
CLSDYELHK	Phospho (STY)	A0A087WQH1	213409	Lemd1	1243.49	3	414.498	84.479	1.00403	1.11243	1.07491	1.16311	1.0607	0.954492	0.918846	0.889735	0.949648	0.883383	0.972452	1.02016	1.11211	0.961438	0.922548
CLSPSKR	Phospho (STY)	A0A1W2P6U8	102635990	4932415D10Rik	926.404	2	463.202	73.26	0.794524	0.808701	0.802025	0.831366	0.81237	1.17087	1.15234	0.931297	0.972368	1.07237	1.10737	1.22584	1.19067	1.07141	1.05647
CLVCNNSGFLLSDLSGEEK	Phospho (STY)	E9QAS1	631784	Gm7073	2220.94	3	740.314	109.05	0.948771	1.20178	1.11076	1.11379	0.990063	1.09525	0.933077	1.0245	1.1138	1.05428	0.856098	0.868358	1.0143	0.883387	0.791792
CLVCNNSGFLLSDLSGEEKNNEEK	2 Phospho (STY)	E9QAS1	631784	Gm7073	2915.18	4	728.794	134.45	1.21257	1.00276	1.22502	1.2153	1.08792	1.08025	0.955105	0.922705	1.04019	0.986103	0.804028	0.823187	0.877443	0.840261	0.927156
CLVCNNSGFLLSDLSGEEKNNEEK	Phospho (STY)	E9QAS1	631784	Gm7073	2835.21	3	945.07	129.47	1.03351	1.10806	1.03276	1.12421	1.1074	1.09445	1.03567	1.01811	1.09829	1.10825	0.760778	0.891293	0.883199	0.884363	0.819669
CLVNQEIPNHCSSEDFWR	Phospho (STY)	E9Q5W2	238663	Spata31d1d	2369.96	3	789.985	69.779	1.18201	1.26104	1.13601	1.08555	1.17889	1.02299	0.957791	0.834665	0.901575	0.824791	0.867514	0.962657	0.902556	0.90899	0.972959
CMGGTPFFEDSSLFR	Phospho (STY)	A2ARZ3	241516	Fsip2	1829.72	2	914.858	105	1.0931	1.11842	1.1195	1.1362	1.05332	1.056	0.945535	1.01409	0.994425	0.996021	0.860338	0.8786	1.05776	0.800004	0.876679
CMHAVSQCDCESR	Oxidation (M);Phospho (STY)	B0QZF7	216974	Proca1	1734.56	2	867.281	142.32	0.976378	0.965565	0.9301	0.868106	1.01117	1.01187	1.02528	1.04629	1.00555	0.953681	1.01274	1.11143	1.05998	0.999329	1.02252
CMHAVSQCDCESR	Phospho (STY)	B0QZF7	216974	Proca1	1718.57	2	859.284	231.69	0.978153	1.02394	1.02007	1.07402	1.01785	1.00113	0.893902	0.913915	0.977165	0.947681	0.963	1.06883	1.11635	1.01456	0.989436
CMHAVSQCDCESR	2 Phospho (STY)	B0QZF7	216974	Proca1	1798.53	2	899.267	84.734	0.718864	0.872315	0.867636	0.937455	0.924267	0.953451	0.925203	1.04782	0.95158	1.04109	1.10681	1.22783	1.01979	1.26209	1.14379
CNTPTYCDLGK	Acetyl (Protein N-term);Phospho (STY)	Q60931	22335	Vdac3	1449.53	2	724.765	76.533	1.00809	1.20458	1.10982	1.00017	1.14617	0.984577	1.03023	0.861544	1.00982	0.964084	0.929058	1.07141	0.881075	0.822192	0.977176
CPASYMEPPGYIFEEVDSMGHK	Phospho (STY)	B1AXP3	75811	Saxo1	2623.05	3	874.349	96.303	0.83552	0.942907	0.813092	0.946582	0.879462	1.01103	0.919004	0.923194	0.934408	0.92076	1.06375	1.14101	1.27677	1.22101	1.17149
CPCLAQSPTLNK	Phospho (STY)	Q9D5V1	67722	Actl11	1467.63	3	489.208	91.307	0.795763	0.825062	0.776976	0.864806	0.852202	1.03003	0.892466	0.951676	0.997761	0.865021	1.16564	1.23415	1.33407	1.28185	1.13252
CPCLVPLQSTQSLESSRPFPAPGTGSGRPR	Phospho (STY)	A0A338P6M1	102638083	Ccdc188	3318.56	4	829.641	87.803	1.04494	1.0796	1.01993	1.04592	1.14967	0.910233	0.995977	1.01519	0.915823	0.94966	0.901061	0.992235	1.03613	1.03807	0.905556
CPCLVPLQSTQSLESSRPFPAPGTGSGRPR	2 Phospho (STY)	A0A338P6M1	102638083	Ccdc188	3398.53	4	849.633	40.952	1.02435	1.15748	0.916173	1.04546	1.00413	0.998877	0.944976	1.13501	0.912233	0.955907	0.906275	1.06887	1.0403	0.840224	1.04973
CPGVCTPK	Phospho (STY)	Q8C5R5	434285	BB014433	997.376	3	332.459	67.563	0.913878	0.901958	0.856633	0.925039	0.886107	1.09654	1.12836	1.04964	1.05421	1.03894	0.932531	1.06599	1.07056	1.02288	1.05674
CPIAWAPDTDDEKPPHQHPAICSR	Phospho (STY)	Q5F289	74288	Spem1	2877.24	5	575.447	58.688	1.02533	1.2294	1.09552	1.10759	1.18631	1.08536	0.848728	0.86916	0.952599	0.917098	0.880854	0.970801	1.06458	1.047	0.719662
CPNPGICTPK	Phospho (STY)	Q8C5R5	434285	BB014433	1222.49	2	611.244	89.663	0.793548	0.783265	0.803375	0.845417	0.807149	1.12959	1.07534	1.01694	1.07364	1.04824	1.02336	1.17245	1.20425	1.17656	1.04688
CPSPCLPR	Phospho (STY)	Q9DAE3	69332	Lelp1	1065.41	2	532.707	76.17	1.25364	1.32916	1.31363	1.32898	1.35381	0.895971	0.924247	0.918304	0.904491	0.910974	0.743541	0.817849	0.815608	0.780979	0.708819
CPSPCLPRK	Phospho (STY)	Q9DAE3	69332	Lelp1	1193.51	3	397.836	68.132	1.3322	1.44777	1.24572	1.16422	1.33862	0.972036	1.00215	1.07651	0.882946	0.871664	0.733458	0.747826	0.760212	0.628311	0.796357
CPSPKPSVSPAVR	Phospho (STY)	A0A6I8MWZ8	17827	Mtx1	1460.68	3	486.895	56.851	1.06168	1.06002	1.04357	1.05661	1.05546	1.0209	0.963018	0.890669	0.971451	0.977487	0.902236	1.06878	1.05076	0.9791	0.898273
CPSPKPSVSPAVR	2 Phospho (STY)	A0A6I8MWZ8	17827	Mtx1	1540.65	3	513.55	48.883	1.03195	1.04141	1.06947	1.10223	1.06756	0.988014	0.910176	0.884677	1.03073	0.915739	0.857838	1.04884	1.05245	1.02492	0.974005
CPSPNPAPGAK	Phospho (STY)	Q99MY0	79401	Spz1	1174.48	3	391.495	50.088	1.13784	1.08816	1.17142	1.24088	1.20705	0.982883	0.882534	0.906818	0.932045	0.862276	0.895426	0.930631	0.924164	0.95453	0.883348
CPSSHNILDNSK	Phospho (STY)	A0A0R4J146	68106	Nt5c3b	1450.59	3	483.53	82.651	1.00547	1.02989	0.981958	1.02009	1.01376	1.07149	1.006	0.961988	0.997332	1.00773	0.915716	0.999668	1.06923	0.948573	0.971106
CPSTHSEELR	Phospho (STY)	O09172	14630	Gclm	1294.5	2	647.251	164.1	0.982827	0.964209	1.01117	1.03798	1.01289	1.08311	0.994875	1.00529	1.04369	0.982758	0.912106	1.01011	1.0436	0.994152	0.921224
CPSTHSEELRDCIQK	Phospho (STY)	O09172	14630	Gclm	1938.8	4	484.699	131.54	0.96136	1.01236	0.957158	1.00684	0.972107	1.04702	0.997215	0.987915	1.01865	0.946743	0.960424	1.0931	1.03171	1.03389	0.973516
CPSTHSEELRDCIQK	2 Phospho (STY)	O09172	14630	Gclm	2018.76	3	672.921	48.907	0.895113	0.910703	0.879175	1.05227	0.996557	1.03253	1.02693	1.04548	1.01772	1.03288	0.986338	1.10663	0.993209	0.997119	1.02734
CPSVALAER	Phospho (STY)	G3UWB9	75482	Hspb9	1081.46	2	540.731	107.03	1.22422	1.22506	1.18991	1.22884	1.21547	0.951253	0.950076	0.916019	0.959158	0.952347	0.787694	0.859004	0.901302	0.839478	0.800173
CPSVPTILNFDK	Phospho (STY)	G3UYY4	70846	Ttc6	1469.66	3	489.888	97.797	0	0	0	0	0	0	0	0	0	0	0	0	0	0	0
CPTSHSPAAAQAAK	Phospho (STY)	A0A6I8MWZ8	17827	Mtx1	1475.62	2	737.811	132.23	0.853065	0.87189	0.883021	0.940895	0.898349	1.04417	0.997311	0.946257	1.03176	0.946898	1.06702	1.16767	1.19972	1.09756	1.05443
CPTSHSPAAAQAAKSHASPDPK	Phospho (STY)	A0A6I8MWZ8	17827	Mtx1	2295.01	5	459.002	117.08	1.09938	1.0271	1.13546	1.17569	1.08412	0.989095	0.970228	0.947058	0.89509	0.872733	1.01079	1.0469	0.942123	0.89843	0.905803
CQESNVIK	Phospho (STY)	B0QZF7	216974	Proca1	1056.43	2	528.216	74.962	1.27219	1.27169	1.21131	1.26225	1.28113	0.969001	0.893741	0.926049	0.909515	0.933335	0.768371	0.878157	0.878727	0.808155	0.73638
CQESNVIKDIK	Phospho (STY)	B0QZF7	216974	Proca1	1412.64	3	470.879	83.729	1.16194	1.24297	1.10265	1.08079	1.16835	0.951971	0.941842	0.942357	0.957408	0.934288	0.818804	0.905732	0.947393	0.928222	0.915289
CQPSCLNK	Phospho (STY)	Q9DAE3	69332	Lelp1	1085.4	2	542.702	107.79	0.922118	1.05158	0.987553	1.01224	1.06186	0.934507	0.906623	0.912577	0.940269	0.929961	1.0414	1.02418	1.12601	1.17211	0.977021
CQPSGHWEEPR	Phospho (STY)	A0A0U1RQ88	11595	Acan	1461.55	2	730.775	59.542	1.00615	1.02421	1.02362	0.991288	0.993364	1.0446	0.933103	1.07412	1.00932	0.96821	1.12726	1.14159	0.878927	0.894686	0.889555
CQVHYRIRTGEK	2 Phospho (STY)	J3QNY8	100503920	#N/A	1705.72	2	852.858	46.158	0.905666	1.00712	1.02982	1.07251	1.13504	1.20235	1.04835	1.00368	1.04815	1.15259	0.910718	1.0054	0.777555	0.90829	0.792771
CREAVSR	Phospho (STY)	D3YTR1	70335	Reep6	956.39	2	478.195	74.269	1.12386	1.07194	1.31075	0.988545	1.37509	1.1218	1.28398	0.879187	0.842765	0.746989	1.0957	1.17017	0.67462	0.594865	0.719734
CRPQDLHLVESAVLR	Phospho (STY)	Q9D593	74915	Atp6v1e2	1871.91	3	623.969	148.26	0.959361	0.930328	0.926731	0.94855	0.980983	0.99201	0.983771	1.06267	0.98521	0.929501	0.970514	1.09006	1.09925	1.12185	1.01921
CRPTVDYNSDPTP	Phospho (STY)	A2AVQ5	242602	Lexm	1600.62	2	800.311	83.617	1.08682	1.0756	1.10178	1.03655	1.09701	0.978045	0.990509	0.984656	0.95939	0.949083	0.927013	1.01066	1.00403	0.913071	0.885787
CRRDSSSLVPLAK	Phospho (STY)	F6RN94	215476	#N/A	1567.75	3	522.585	46.408	0.810366	0.756693	0.788027	0.864862	0.787108	1.06367	0.912466	1.01058	1.02267	0.971579	1.24609	1.18625	1.27075	1.17469	1.13422
CRSLDNTPHHTPPSHSK	Phospho (STY)	C4P6S0	72181	Nsun4	2049.88	4	512.471	175.85	1.22367	1.28342	1.26864	1.30634	1.26777	0.93653	0.902141	0.841703	0.886788	0.837933	0.859668	0.924554	0.859003	0.840237	0.7616
CRSLDNTPHHTPPSHSK	3 Phospho (STY)	C4P6S0	72181	Nsun4	2209.82	4	552.454	50.426	0.723287	0.732822	0.73334	0.778765	0.855171	0.934518	1.04651	1.0031	0.885245	0.856014	1.15189	1.3033	1.34801	1.34085	1.30719
CRSLDNTPHHTPPSHSK	2 Phospho (STY)	C4P6S0	72181	Nsun4	2129.85	4	532.463	65.901	0.9242	1.0012	1.08948	1.10407	1.13957	0.961792	0.922966	1.04507	0.961538	0.936338	1.00303	0.943305	1.07306	1.03367	0.8607
CRSPGSSEKEHGSNQNPPSWNGR	Phospho (STY)	Q6NSU2	70419	2810408A11Rik	2647.1	4	661.775	54.167	0.886832	1.00107	1.03248	1.09712	0.931281	0.867385	0.851624	0.925612	0.90832	0.860298	1.02154	1.19968	1.20076	1.23233	0.983668
CRSRSLSPICPR	3 Phospho (STY)	J3QPR5	73472	Spata18	1727.64	2	863.822	43.761	0.930245	0.991956	1.09048	0.954943	0.888588	1.06336	0.906287	1.07836	1.13496	0.905076	1.03489	1.03159	0.95676	0.969277	1.06322
CRYSHQYDNR	Phospho (STY)	A0A1Y7VKG0	217695	Zfyve1	1477.56	3	492.519	72.089	1.03119	1.04598	1.05078	1.00537	1.15601	1.07351	0.951379	1.03172	0.904274	0.905555	0.937296	0.971719	1.04189	0.934542	0.958771
CSCHCFGGR	Phospho (STY)	S4R173	76405	1700018B08Rik	1219.37	2	609.686	45.879	0.90564	0.873878	1.02358	1.17991	1.04594	1.04098	1.04109	0.778178	0.978877	0.961413	0.949888	1.21796	0.967312	1.1105	0.924855
CSEKCSLDK	Phospho (STY)	Q9DAE3	69332	Lelp1	1205.45	3	401.815	58.487	1.03901	1.02744	1.01595	1.14546	1.073	1.02706	1.09902	0.834177	1.0431	0.980589	0.886205	1.03931	1.07073	0.867818	0.851124
CSFSSDSGLSR	Phospho (STY)	A2CG25	407788	BC051142	1281.47	2	640.735	191.33	0.860707	0.853177	0.816434	0.908535	0.869003	1.05467	0.98732	1.01653	1.08291	0.970099	1.03368	1.15347	1.22821	1.09908	1.06617
CSFSSDSGLSR	2 Phospho (STY)	A2CG25	407788	BC051142	1361.44	2	680.718	100.93	0.852815	0.791158	0.836394	0.932907	0.794443	1.00525	1.1121	0.985456	1.1272	1.00945	1.07409	1.22683	1.05675	1.11416	1.08101
CSFSSDSGPSSGSVGGK	Phospho (STY)	A0A286YCY6	407788	BC051142	1681.63	3	560.543	111.01	0.950923	0.957319	0.943563	0.896147	0.965963	0.996641	1.01208	1.00774	0.988151	0.949727	0.988248	1.15987	1.06977	1.06629	1.04758
CSGTLACCPPSCPQK	Phospho (STY)	Q9DAE3	69332	Lelp1	1801.67	3	600.555	120.63	0.938113	0.966901	0.941548	0.952525	1.05317	0.970056	1.023	0.983031	0.978046	0.999348	1.0208	1.01783	1.10707	1.02283	1.02573
CSISKENVIK	Phospho (STY)	B2RY50	74934	Odad2	1256.58	3	418.861	40.113	0.852908	0.901039	0.876994	0.976307	0.9608	0.959439	1.02951	1.01842	1.05318	1.08882	0.960387	1.09925	1.06667	1.13229	1.02398
CSNHVYYAK	Phospho (STY)	Q3V140	54137	Acrbp	1220.47	3	406.823	51.841	0.81167	0.857821	0.820168	0.797825	0.845441	0.847858	0.907122	0.952614	0.901042	0.853059	1.31479	1.31222	1.35588	1.12857	1.29391
CSPDSYSK	Phospho (STY)	Q5S003	74362	Spag17	1022.34	2	511.171	76.282	1.05005	1.08441	1.02177	1.0195	1.0645	1.03984	0.956204	0.926085	1.03971	0.984402	0.906748	1.01618	1.02831	0.9033	0.958998
CSPQSPVVAGNTPSQVHLNSTR	Phospho (STY)	A0A1D5RMD1	637079	Iqcn	2415.1	3	805.033	203.8	0.970963	1.04278	1.04332	1.06665	0.967506	1.02944	0.960642	1.02505	0.952591	1.09209	0.884287	1.0242	1.06959	0.961029	0.909885
CSSINLGHGNYSLYINR	Phospho (STY)	Q9D9Z7	69382	H2bl1	2046.9	3	682.299	252.47	1.0237	0.984642	1.01496	0.998219	0.998839	1.03678	1.03771	0.998033	0.976211	0.968772	0.956063	1.00237	1.05085	0.99016	0.962696
CTNIISNIISK	Phospho (STY)	A2ARZ3	241516	Fsip2	1341.64	3	447.212	150.78	1.01005	1.00976	0.954248	0.993481	0.983684	1.05535	1.03085	1.04442	0.989759	1.02881	0.899142	1.01507	1.05509	0.960084	0.970194
CTPVESQSEK	Phospho (STY)	F6VCV9	232664	Ccdc136	1243.48	2	621.74	143.97	0.792929	0.791873	0.922861	0.853141	0.966393	1.10678	1.05335	1.04239	1.05162	0.998918	0.997639	1.1239	1.11628	1.16766	1.01426
CTPVESQSEKELMCR	Oxidation (M);Phospho (STY)	F6VCV9	232664	Ccdc136	1948.77	2	974.386	91.589	0.625433	0.543302	0.550871	0.563607	0.606344	1.27151	1.16217	1.11539	1.20524	1.20585	1.09624	1.24558	1.305	1.1895	1.31397
CTPVESQSEKELMCR	Phospho (STY)	F6VCV9	232664	Ccdc136	1932.78	2	966.389	240.59	0.538668	0.529943	0.509724	0.611691	0.612716	1.14717	1.14892	1.14213	1.24057	1.22683	1.10434	1.28188	1.32072	1.30813	1.27657
CTTNENSYSNR	Phospho (STY)	Q9D131	68721	1110032A03Rik	1424.5	2	712.251	109.24	1.02888	1.0985	0.971517	1.06095	0.965067	1.04864	1.0469	1.04233	1.02728	0.967308	0.876506	1.00404	1.02696	0.933412	0.901711
CTTVTPTECD	Phospho (STY)	Q9CPU3	67663	Tex46	1262.42	2	631.21	70.056	1.21797	1.17698	1.31618	1.35989	1.29298	0.91698	0.907094	0.901983	0.854267	0.797797	0.846921	0.879211	0.820966	0.882456	0.828312
CTVSFLLSEDGSGK	Phospho (STY)	P17710	15275	Hk1	1578.66	3	526.221	115.38	0.968694	0.970362	0.956991	0.917113	0.964628	0.971639	0.947295	0.998798	1.03221	0.910493	0.942499	1.06036	1.11395	1.14059	1.10438
CVHQSLYMGDEPTPHK	Oxidation (M);Phospho (STY)	O88987	11642	Akap3	1993.81	4	498.452	115.34	1.04361	1.01858	1.01021	1.03873	1.03803	0.976896	0.938437	0.980297	0.933815	0.95178	0.994599	1.05399	1.01535	1.05407	0.951606
CVHQSLYMGDEPTPHK	Phospho (STY)	O88987	11642	Akap3	1977.81	3	659.27	159.8	0.982737	0.945742	0.881969	0.989588	0.924341	1.06298	0.924126	0.999489	0.991933	1.00783	0.972969	1.14182	1.12748	0.999172	1.04782
CVPDRSPQWEVLDVTK	Phospho (STY)	Q9JMB1	21830	Theg	2007.91	3	669.304	59.512	1.06207	0.997999	1.12274	0.980939	1.03622	0.978791	1.00165	1.09045	1.03221	0.955798	0.85453	0.924918	0.999378	1.04597	0.916324
CVSEEDYSR	Phospho (STY)	A0A087WQH1	213409	Lemd1	1223.42	2	611.708	126.29	0.971292	1.03254	0.985891	0.989231	1.091	0.948542	0.970847	0.958852	0.910933	0.948941	0.951729	1.08658	1.04012	1.05267	1.06083
CVSSSHALVDFR	Phospho (STY)	A0A571BE33	70853	Vwa3b	1456.62	2	728.308	144.47	0.998118	1.1098	0.952571	1.04665	0.967078	0.993105	0.962953	0.964127	1.07193	0.994029	0.89938	1.01504	0.996305	0.993069	1.03584
CVTSALR	Phospho (STY)	A0A571BEV2	102636082	Gm8251	885.378	2	442.689	78.77	1.1325	1.16134	1.07605	1.10891	1.14962	0.918197	0.900668	1.03083	0.990915	0.971684	0.80987	0.973587	0.933472	0.949648	0.892705
DAAPLQDTPGKNNQLYHCR	Phospho (STY)	Q9D4K5	68222	Fam166a	2277	4	569.25	80.609	0.808544	0.826726	0.87943	1.03948	0.938239	0.915759	1.09379	0.968229	1.78686	0.917783	0.878159	0.939159	0.963429	0.978633	1.06578
DAEQSSSPR	Phospho (STY)	A0A1Y7VK55	18029	Nfic	1055.39	2	527.696	119.27	0.957255	0.997154	1.49923	1.86018	1.50807	1.15153	1.11409	0.678981	0.964257	0.64055	0.83797	1.0224	0.61575	0.674053	0.47853
DAHWSEDHAADSR	Phospho (STY)	Q8BVU5	74167	Nudt9	1575.57	3	525.191	76.82	0.822363	1.04869	0.954789	1.03684	0.923765	1.12947	1.05365	1.06963	1.1164	1.0496	0.903739	1.0089	1.02631	1.01668	0.839173
DAIDREVEAVDSEYQLAR	Phospho (STY)	A2A9Q2	230598	Nrd1	2157.96	3	719.319	170.18	0.970454	0.973945	0.986554	0.985129	1.10239	1.02488	0.975939	1.00672	0.974372	1.00914	0.954567	1.0288	1.11201	0.961833	0.933266
DAMMSQNYSETPGPEVIVNNQCSTTNLQK	2 Oxidation (M);Phospho (STY)	Q60662	11643	Akap4	3367.4	3	1122.47	185.47	1.01211	1.07513	1.05662	1.07288	1.06257	1.02424	1.03331	0.981907	0.983795	0.979148	0.918813	0.99759	0.995484	0.924622	0.881785
DAMMSQNYSETPGPEVIVNNQCSTTNLQK	Oxidation (M);Phospho (STY)	Q60662	11643	Akap4	3351.41	3	1117.14	106.45	1.04328	1.07327	0.991608	1.07303	1.03064	1.03166	0.96586	1.00937	0.976159	0.958457	0.895517	1.01225	1.00703	0.994609	0.937251
DAMMSQNYSETPGPEVIVNNQCSTTNLQK	2 Oxidation (M);2 Phospho (STY)	Q60662	11643	Akap4	3447.37	3	1149.12	67.814	0.908584	1.0017	0.870998	0.931625	0.994631	1.11785	1.04241	1.028	1.02426	0.976279	1.0679	1.01672	1.02093	1.0278	0.970298
DAMMSQNYSETPGPEVIVNNQCSTTNLQK	Phospho (STY)	Q60662	11643	Akap4	3335.41	3	1111.8	122.41	0.996767	1.02581	1.00222	1.08619	1.00372	1.00498	0.968812	0.987828	1.01319	1.03223	0.893348	0.967985	1.08715	1.02788	0.901889
DAMMSQNYSETPGPEVIVNNQCSTTNLQK	Oxidation (M);2 Phospho (STY)	Q60662	11643	Akap4	3431.38	3	1143.79	76.415	0.952622	0.947981	0.944057	0.965206	0.955052	0.983895	1.00271	1.03921	1.0375	0.953214	0.985888	1.10366	1.11007	1.01816	1.00078
DAMMSQNYSETPGPEVIVNNQCSTTNLQK	2 Oxidation (M);3 Phospho (STY)	Q60662	11643	Akap4	3527.34	3	1175.78	43.951	0.884071	0.602785	0.776485	0.610769	0.824303	1.0826	1.02634	1.20105	0.896642	1.04648	1.27289	1.25294	1.24001	1.03544	1.2472
DAMMSQNYSETPGPEVIVNNQCSTTNLQK	2 Phospho (STY)	Q60662	11643	Akap4	3415.38	3	1138.46	120.82	0.943372	0.994912	1.01469	0.950522	0.977454	1.05732	1.00151	1.0065	1.00977	0.944795	0.998244	1.05246	1.16741	0.931884	0.949168
DAQHSLER	Phospho (STY)	G5E8A8	70426	Tekt5	1034.42	2	517.209	113.27	0.957398	0.987277	0.973398	1.09328	1.06297	1.05025	0.982125	0.933883	1.02182	0.933034	1.02019	1.08255	1.00316	0.991943	0.906731
DASGQSMGR	Phospho (STY)	Q6PFY8	229644	Trim45	987.348	2	493.674	68.132	0.94396	0.969187	1.03205	1.10753	1.16347	1.07974	1.11813	0.968266	0.977062	0.8647	0.922722	1.09481	1.0163	0.937892	0.80419
DASGTKTPELAMVEELKEFYHK	Oxidation (M);Phospho (STY)	Q0VFX2	227736	Cfap157	2618.2	5	523.639	119.45	1.00945	0.963642	0.910469	1.03234	1.00946	1.02679	1.00575	0.990632	1.01966	1.03815	0.879589	1.05258	1.07751	0.995636	0.988336
DASGTKTPELAMVEELKEFYHK	Phospho (STY)	Q0VFX2	227736	Cfap157	2602.2	5	520.441	194.11	0.947962	1.01206	0.949657	0.989436	0.986294	1.01478	1.03058	1.03186	1.00378	1.07437	0.893214	1.05026	1.05841	0.999939	0.95739
DASIPLLTTGQIASTK	Phospho (STY)	A0A571BEV2	102636082	Gm8251	1694.85	3	564.95	80.238	1.03171	1.02447	0.943128	1.00883	0.973694	0.988085	1.02253	0.999847	0.987753	1.00911	0.915189	1.01896	1.05953	1.03013	0.987039
DASKGVLSMIER	Phospho (STY)	B7ZNG8	78250	Iqch	1384.64	3	461.547	40.186	1.24082	1.285	1.25201	1.29517	1.27168	0.847163	0.947271	0.95181	0.874702	0.905751	0.801407	0.840445	0.856787	0.827372	0.802617
DATLWASHEK	Phospho (STY)	P50431	20425	Shmt1	1236.52	3	412.173	119.39	0.786443	0.797933	0.752522	0.767003	0.826895	1.04904	1.08094	1.04353	1.0547	0.989821	1.05973	1.20908	1.28507	1.16122	1.13607
DATLWASHEK	2 Phospho (STY)	P50431	20425	Shmt1	1316.48	3	438.828	81.494	0.86446	0.824437	0.910908	0.950615	0.878679	0.921862	0.996606	1.04172	0.980316	1.08487	1.04867	1.13279	1.21192	1.12124	1.03091
DATSFNEETR	Phospho (STY)	A2ARZ3	241516	Fsip2	1248.47	2	624.233	191.33	1.21146	1.18502	1.13472	1.1867	1.13493	0.966693	0.927798	0.869037	0.923321	0.887505	0.895829	0.965503	0.948505	0.932135	0.830842
DATSSQETLLSTAADK	Phospho (STY)	A0A571BEE2	74914	Cylc2	1716.75	3	572.249	97.384	1.30721	1.28805	1.27258	1.1725	1.27305	1.00722	0.859328	0.887881	0.878014	0.837715	0.860051	0.823691	0.852172	0.857738	0.822788
DATSSQETLLSTAADKDGK	2 Phospho (STY)	A0A571BEE2	74914	Cylc2	2096.86	3	698.952	77.576	2.32126	2.4501	2.25183	2.47554	2.1817	0.448806	0.427585	0.373914	0.386249	0.371971	0.32986	0.266005	0.323439	0.220287	0.171459
DATSSQETLLSTAADKDGK	Phospho (STY)	A0A571BEE2	74914	Cylc2	2016.89	2	1008.44	123.02	1.69828	1.84558	1.64479	1.82377	1.71228	0.69147	0.690444	0.641931	0.674743	0.668476	0.593142	0.618072	0.605783	0.585942	0.505305
DATTETESLEISLLYDKK	Phospho (STY)	A2ARZ3	241516	Fsip2	2134.99	3	711.664	107.33	0.999799	0.957021	0.86263	1.03895	0.941864	1.01316	1.01162	0.985324	1.07347	1.02088	0.974657	1.03115	1.1374	1.00953	0.942546
DCSSEPYCSCSDCQSPLPTSGFTSTSEM	Oxidation (M);Phospho (STY)	J3JS82	69469	Tmco2	3272.13	3	1090.71	57.147	1.61526	1.64944	1.53295	1.34358	1.60415	0.792165	0.75874	0.79554	0.678575	0.791467	0.749127	0.633401	0.655661	0.784987	0.614959
DCSSEPYCSCSDCQSPLPTSGFTSTSEM	Phospho (STY)	J3JS82	69469	Tmco2	3256.13	3	1085.38	42.454	1.79687	1.78127	1.85872	1.86536	1.77952	0.544957	0.623536	0.612678	0.614273	0.627189	0.593329	0.565489	0.616897	0.605216	0.514699
DCVGPEVEQACANPDNGSIILLENLR	Phospho (STY)	P09041	18663	Pgk2	2962.32	3	987.44	128.3	0.932059	0.98201	0.974717	0.953128	1.04912	0.962592	0.973264	1.04861	0.997178	0.946339	0.976995	1.04902	1.06165	1.02109	1.07222
DDGEDSLTHADVNPFQTMDR	Phospho (STY)	Q9QWV4	17349	Mlf1	2341.92	3	780.639	174.7	1.02705	1.00183	1.07548	0.936498	1.0621	1.01233	1.05469	0.961484	1.0299	0.98855	0.955179	0.901383	1.01595	1.03889	0.938678
DDISEQVR	Phospho (STY)	Q3TPR7	234463	Tmem184c	1040.42	2	520.209	88.496	1.29944	1.32728	1.38648	1.2692	1.24466	0.950618	0.977055	0.881431	0.898305	0.880868	0.72344	0.805564	0.845853	0.769213	0.740596
DDITASLVTTDHSEMK	Oxidation (M);2 Phospho (STY)	Q6PB44	104831	#N/A	1937.74	2	968.868	41.283	0	0	0	0	0	0	0	0	0	0	0	0	0	0	0
DDKHGSYENAVHSGALDD	Phospho (STY)	P11983	21454	Tcp1	2008.78	3	669.593	92.833	0.76796	0.823863	0.795058	0.80399	0.834208	1.11621	1.09056	1.06718	1.14035	1.12891	0.95852	1.14775	1.16272	1.07618	1.08653
DDPSLHLRPSDLGFMPIVGEVPDPEPR	Oxidation (M);Phospho (STY)	Q8CDR2	83434	Rsph6a	3080.43	3	1026.81	124.32	1.0437	1.02746	1.02051	1.05144	1.09456	1.01844	0.983776	0.981223	0.978476	0.976677	0.922826	0.969408	1.02299	0.978816	0.929682
DDPSLHLRPSDLGFMPIVGEVPDPEPR	Phospho (STY)	Q8CDR2	83434	Rsph6a	3064.44	3	1021.48	128.86	0.977992	1.00149	0.996392	1.01801	1.0316	1.04235	1.00463	1.05051	1.03173	1.03315	0.929063	1.02433	1.00162	0.955493	0.901629
DDSVEGLR	Phospho (STY)	Q91XD6	70160	Vps36	969.38	2	484.69	112.01	1.00952	0.991415	0.930473	1.075	1.06648	0.974033	0.966969	0.967419	1.05381	1.02223	0.902253	1.05222	1.05561	0.911186	1.02137
DEDAEPSNSGATLVGGSHGR	Phospho (STY)	E9Q9U8	72315	Ccdc74a	2034.83	3	678.276	144.43	1.09062	1.00751	1.08955	1.31616	1.20437	1.00856	0.995766	0.926151	0.947211	0.995951	0.791439	0.979657	0.990629	0.905713	0.750726
DEDSGTDVGEGTDEWSQSK	Phospho (STY)	Q8C0M8	68922	Dnai1	2120.77	3	706.923	85.932	0	0	0	0	0	0	0	0	0	0	0	0	0	0	0
DEFSLSALTQPTFLSR	Phospho (STY)	F6RYN6	65971	Tbata	1890.88	3	630.292	88.176	0.935676	0.907448	1.09187	0.896012	1.0569	1.07194	0.916508	1.10602	1.02683	1.0555	0.950071	0.955124	1.09846	0.990793	0.940859
DEGYSPR	Phospho (STY)	Q9DAE2	76572	Rbmxl2	902.317	2	451.159	61.679	1.07278	1.00095	0.903084	1.08233	1.03169	1.05584	1.05316	0.901747	1.01429	0.857504	1.0021	1.06039	0.958925	1.09547	0.909742
DELSGSPPNR	Phospho (STY)	E9Q046	100041352	Tcp10c	1150.47	2	575.233	147.74	0.918523	0.940449	0.96536	1.04126	1.02885	0.991298	0.953705	0.962484	1.06398	0.991901	0.969578	1.07589	1.11991	1.06698	0.90984
DEMVAGSQESIK	Phospho (STY)	Q8C0M8	68922	Dnai1	1372.56	2	686.279	131.13	0.799538	0.905465	0.88567	1.0041	0.849964	1.11175	1.05845	1.1135	1.13565	1.17013	0.854318	1.06321	1.04362	1.09811	0.906523
DEMVAGSQESIK	Oxidation (M);Phospho (STY)	Q8C0M8	68922	Dnai1	1388.55	3	462.851	81.619	0	0	0	0	0	0	0	0	0	0	0	0	0	0	0
DEPSEPALADFHQLEATSLDR	Phospho (STY)	A0A140LI36	215772	Adgb	2420.05	3	806.684	73.109	1.04376	1.03223	1.08231	1.00729	1.08509	1.02862	0.984441	1.05355	1.00083	0.923942	0.911509	0.984372	1.0928	0.878725	0.890533
DEVTEDGR	Phospho (STY)	G3UW99	74307	1700092M07Rik	999.355	2	499.677	78.098	1.03385	1.13392	1.30546	1.23074	1.16017	1.02492	0.881497	0.987776	1.0002	0.905528	0.846258	0.943572	0.895409	0.898931	0.751782
DEVTEDGREGNEVDNSGR	Phospho (STY)	G3UW99	74307	1700092M07Rik	2056.8	3	685.599	224.36	1.31118	1.44867	1.39891	1.48542	1.47879	0.863828	0.837529	0.820293	0.903235	0.897901	0.66724	0.73958	0.809453	0.709832	0.628137
DEVTEDGREGNEVDNSGRR	Phospho (STY)	G3UW99	74307	1700092M07Rik	2212.9	3	737.633	52.03	1.00731	1.15552	1.21595	1.1234	1.04489	0.896908	0.923229	0.830099	0.861162	1.01975	0.968458	1.01929	0.998975	1.08604	0.849007
DFDVASISK	Phospho (STY)	Q3V3Y6	16578	Kif9	1060.45	2	530.224	120.06	1.13651	1.30746	1.23223	1.3681	1.26121	0.919221	0.941419	0.89439	0.926179	0.887755	0.769923	0.844227	0.893198	0.850787	0.767378
DFDVASISKTQLIPSSK	Phospho (STY)	Q3V3Y6	16578	Kif9	1914.93	3	638.311	131.71	1.43495	1.35638	1.37071	1.46594	1.36172	0.796918	0.803569	0.85027	0.822425	0.804884	0.760668	0.782082	0.880381	0.781936	0.727173
DFEDPFERCEEYLSPR	Phospho (STY)	Q3U6K5	67946	Spata6	2167.86	3	722.619	121.26	1.03719	1.05165	0.99787	0.989248	1.02698	0.967846	1.07254	1.06027	0.941842	0.988781	0.949359	0.979976	1.03291	0.907876	0.99566
DFGHTVDSVEK	Phospho (STY)	P15508	20741	Sptb	1312.53	3	437.511	45.825	1.40478	1.32614	1.2229	1.15003	1.24948	0.939706	0.971416	0.825838	0.902274	0.873723	0.798005	0.888037	0.927636	0.786133	0.733914
DFKLEVSLTNLK	Phospho (STY)	A0A140LI36	215772	Adgb	1485.75	3	495.249	74.141	1.04339	1.14747	1.11902	1.15846	1.20227	0.903169	0.867914	0.835519	0.880818	0.918425	0.939473	0.965895	1.04609	1.03449	0.937609
DFPGSEPYHSAESK	Phospho (STY)	A0A5F8MP96	18952	Septin4	1629.63	3	543.212	164.57	1.06384	1.12231	1.11653	1.22852	1.14345	0.953862	0.913428	0.909731	0.930495	0.929831	0.886293	1.00323	0.97109	0.945086	0.882309
DFPGSEPYHSAESKTR	Phospho (STY)	A0A5F8MP96	18952	Septin4	1886.78	3	628.928	140.32	1.1724	1.29	1.17634	1.22228	1.23549	0.927742	0.909247	0.914021	0.920465	0.889407	0.826921	0.895943	0.918286	0.872627	0.828821
DFYAAHPSADAANGSNEDRGEVADEEKR	Phospho (STY)	P25916	12151	Bmi1	3100.28	4	775.07	46.31	1.30866	1.34686	1.1418	0.828309	1.01954	1.17269	1.07184	1.04665	0.853769	0.830538	0.946695	0.840422	0.871817	0.873004	0.847423
DGDGNTPSTQR	Phospho (STY)	E9Q5W2	238663	Spata31d1d	1226.46	2	613.228	199.12	1.68059	1.84119	2.28864	2.43642	2.27164	0.540306	0.529339	0.365977	0.435495	0.364239	0.49713	0.519941	0.482875	0.444314	0.301913
DGEESPTVLK	Phospho (STY)	Q9Z0E8	20520	#N/A	1153.49	2	576.745	62.303	0	0	0	0	0	0	0	0	0	0	0	0	0	0	0
DGFLSFQTSR	Phospho (STY)	B1ASW6	245828	Trappc1	1236.52	2	618.259	60.305	0.825778	1.0344	0.976282	0.955638	0.898366	0.997186	1.01469	1.028	1.11706	1.04147	0.929407	1.00433	1.21565	0.963629	0.998111
DGRKTFLYSEMCNK	2 Phospho (STY)	Q60662	11643	Akap4	1907.73	3	635.912	50.653	0.424195	0.443513	0.499226	0.518666	0.508263	1.13468	1.10763	1.10399	1.10496	1.13632	1.18072	1.45149	1.49094	1.52279	1.37261
DGSASGTTLLEALDCILPPTRPTDKPLR	Phospho (STY)	P10126	13627	Eef1a1	3073.52	4	768.379	116.45	0.782016	0.847694	0.769994	1.00353	0.869845	1.13805	0.931232	0.920485	1.13534	1.0975	0.936386	1.29178	1.07649	1.23055	0.969103
DGSEDPSTNVMQK	Oxidation (M);Phospho (STY)	D3Z719	71997	#N/A	1502.56	3	500.853	53.034	0.806153	0.791416	0.758358	0.796234	0.829923	1.03363	1.01993	0.995545	0.953389	0.991312	1.17627	1.25844	1.17064	1.14082	1.27794
DGSGNQMLQASK	Phospho (STY)	A0A286YCC3	271564	Vps13a	1314.53	3	438.176	78.505	1.06591	1.04578	1.01545	1.05325	1.0687	0.986172	0.950301	1.04419	1.01715	1.03483	0.899215	0.960226	0.967077	0.964655	0.92709
DGSIQGPLSVGAIQDWCR	Phospho (STY)	Q8BHW9	194219	Slfnl1	2037.9	3	679.299	52.019	1.01458	1.04033	1.03841	1.00028	1.01473	1.01315	1.01635	1.01081	1.01212	1.06074	0.90821	1.00474	0.999815	0.943076	0.922664
DGSLNRPHTQAR	Phospho (STY)	Q9D9S2	75667	Tmem225	1430.64	3	476.881	103.14	0.896832	1.00089	0.81621	0.949276	0.938985	0.621378	0.650777	0.530281	0.635582	0.439346	1.44516	1.58104	1.5661	1.52781	1.40034
DGSQKVSQTSSEAK	Phospho (STY)	Q5STT6	432552	Fam71b	1530.66	3	510.219	167.14	1.88792	1.88779	1.76975	1.9935	1.91516	0.518146	0.502656	0.354936	0.410478	0.380866	0.673258	0.739249	0.742733	0.607519	0.616041
DGSQKVSQTSSEAK	2 Phospho (STY)	Q5STT6	432552	Fam71b	1610.62	3	536.874	61.477	1.72182	1.85803	2.18207	2.14506	2.20464	0.562864	0.53874	0.453541	0.43643	0.46963	0.544081	0.549308	0.489647	0.484744	0.359398
DGTGNMVIEMVSSLAQK	Phospho (STY)	A2ARZ3	241516	Fsip2	1858.82	3	619.607	85.974	1.16579	0.951872	1.13952	0.957593	1.12471	0.996798	1.08244	1.17075	0.949912	0.920045	0.841099	1.02613	0.830728	0.869167	0.973435
DHHISGAEVEK	Phospho (STY)	O54863	22115	Tssk2	1300.54	3	433.515	131.35	1.36516	1.39204	1.46218	1.35817	1.36202	0.812122	0.79251	0.784964	0.745317	0.757309	0.815092	0.845939	0.865883	0.854998	0.786293
DHHISGAEVEKAST	Phospho (STY)	O54863	22115	Tssk2	1559.66	3	519.887	110.38	1.2241	1.29367	1.34123	1.21551	1.23819	0.910101	0.889103	0.864425	0.827956	0.837557	0.816524	0.923142	0.980062	0.823541	0.814898
DHMPSQDETLK	Phospho (STY)	Q8CEE6	269224	Pask	1379.54	3	459.848	142.85	1.45554	1.43985	1.45917	1.52413	1.44688	0.891208	0.90351	0.910194	0.89822	0.854501	0.657234	0.697886	0.681393	0.615739	0.564552
DHMPSQDETLK	Oxidation (M);Phospho (STY)	Q8CEE6	269224	Pask	1395.54	3	465.179	80.96	1.22606	1.34443	1.3083	1.34971	1.31531	0.987709	0.930462	0.9132	0.900245	0.885433	0.720344	0.825502	0.83125	0.76813	0.69391
DHSPTPSVFNSDEER	Phospho (STY)	Q9D824	66899	Fip1l1	1795.7	3	598.568	79.676	1.01469	1.03524	1.15958	1.02141	1.01886	0.960912	1.00195	1.02042	0.948717	0.877135	0.958901	0.989711	1.01937	1.01073	0.962374
DHVLLQSEDTIQDHQR	Phospho (STY)	A0A0R4J1K3	77609	Odad3	2012.9	3	670.965	144.5	0.9911	1.00616	1.11002	0.985578	1.12939	0.949928	0.971919	0.982817	0.994636	0.92348	0.963587	1.0003	1.019	0.992699	0.979378
DIEEGDHNVEYKGSIWHK	Phospho (STY)	Q8CDC8	14202	Fhl4	2234.96	4	558.741	72.11	0.439953	0.400211	0.515992	0.513707	0.526562	0.860665	0.737573	0.750966	0.774744	0.798858	1.63801	1.77604	1.7915	1.81889	1.65631
DIESCSE	Phospho (STY)	B1AWF1	67652	Spaca1	918.268	2	459.134	73.248	0.99232	0.966439	0.995481	1.01975	0.966974	1.01654	1.04794	1.01032	1.03342	1.02281	0.964135	1.04542	0.986158	1.00405	0.928233
DIGAKPKPVDDVSPQPVR	Phospho (STY)	Q8CDN1	381798	4930590J08Rik	1997	4	499.25	90.534	0.997422	0.997841	1.02146	1.02764	1.094	1.01911	1.01362	1.06417	0.987828	0.99842	0.907655	0.993641	0.96034	0.952754	0.964097
DIKEESDEEDDDDEESGR	Phospho (STY)	D3YV48	381626	Rbm33	2190.76	3	730.253	61.648	1.31412	1.43938	1.34025	1.40555	1.39067	0.835852	0.835281	0.791775	0.73564	0.710384	0.84391	0.844782	0.885793	0.89797	0.728635
DIQSHGIIR	Phospho (STY)	P70190	12344	Capza3	1117.53	2	558.764	129.84	0.995875	1.02922	1.00955	0.94698	1.01111	1.01649	0.997458	0.964861	1.00162	1.03078	0.971507	1.02072	1.00035	1.06197	0.94151
DKASLPPSPK	2 Phospho (STY)	A0A5F8MP96	18952	Septin4	1198.5	3	399.501	65.805	0	0	0	0	0	0	0	0	0	0	0	0	0	0	0
DKASLPPSPK	Phospho (STY)	A0A5F8MP96	18952	Septin4	1118.54	3	372.846	81.431	0.994106	1.01988	1.02114	1.03836	1.03638	0.991672	1.02835	0.979415	0.978694	0.994646	0.937235	1.00348	1.03863	1.01339	0.924617
DKCCPTLELSHK	Phospho (STY)	D3Z1X7	22697	Zscan21	1566.66	3	522.219	40.025	0.681929	0.758559	0.72711	0.722421	0.780362	1.09827	1.13993	1.12392	1.08675	1.06461	1.06605	1.20233	1.24279	1.18377	1.12121
DKCLVCNNSGFLLSDLSGEEKNNEEK	Phospho (STY)	E9QAS1	631784	Gm7073	3078.33	5	615.666	51.236	1.2114	1.15177	1.03704	1.09317	0.989778	0.926007	1.01489	1.06947	1.01809	0.924713	0.922302	1.00628	0.847795	0.959966	0.827321
DKDLRGSFSDHLK	Phospho (STY)	A0A1D5RLM8	105242472	Gm11639	1596.73	4	399.182	50.387	1.05224	0.977097	1.00164	1.08667	0.997616	1.08132	1.03365	1.03539	0.998268	0.932554	0.995605	0.957421	0.973754	0.960791	0.915976
DKDRSATTVSSSAPMPAGGK	Oxidation (M);Phospho (STY)	Q80YT5	217116	Spata20	2057.91	4	514.477	91.128	1.17549	1.20822	1.2037	1.18143	1.19243	0.908915	0.899313	0.860685	0.870491	0.894879	0.89256	0.956752	0.965723	0.930199	0.859218
DKDRSATTVSSSAPMPAGGK	Phospho (STY)	Q80YT5	217116	Spata20	2041.91	3	680.638	107.75	1.08359	1.16093	1.1245	1.23249	1.10701	0.946882	0.870736	0.896534	0.912174	0.906393	0.959113	0.953244	1.0122	0.922174	0.912034
DKEEEREETSLGDEHSR	Phospho (STY)	B7ZC91	213980	Fbxw10	2124.86	4	531.215	130.83	0.925427	0.99144	0.945896	0.932437	0.973826	1.10598	1.10376	1.10993	1.06143	1.08766	0.9014	1.00927	0.966329	0.987376	0.897841
DKEYQSQIALQEK	Phospho (STY)	A0A668KLF4	211484	Tsga10	1658.76	3	552.918	93.754	1.12851	1.00496	1.06301	1.05496	1.14253	0.936977	0.951827	0.959303	1.00077	1.00044	0.922208	0.961284	0.958077	0.892406	1.02275
DKEYQSQIALQEKESEIQLLK	2 Phospho (STY)	A0A668KLF4	211484	Tsga10	2679.24	5	535.849	132.69	0.902895	0.947966	1.01835	0.994388	1.00176	1.09777	1.00671	0.986076	0.991437	0.962969	0.911955	1.05143	1.18718	1.04985	0.889264
DKEYQSQIALQEKESEIQLLK	Phospho (STY)	A0A668KLF4	211484	Tsga10	2599.28	4	649.82	194.21	0.982593	0.979838	0.974961	0.989816	1.0712	1.11149	1.02232	0.96368	0.980657	0.951208	0.92295	1.01904	1.02552	1.02083	0.983896
DKFFDEEESEDDDRDVVTR	Phospho (STY)	A0A0R4J1K3	77609	Odad3	2424.96	3	808.32	220.13	1.01142	0.975257	0.92944	1.01288	1.01902	1.05408	0.972371	1.04552	1.01789	1.00226	0.949943	1.03332	1.01527	1.00057	0.960759
DKKTSLGQLIK	Phospho (STY)	Q3V037	214568	Gm136	1309.7	4	327.425	108.71	1.00602	1.04094	0.947337	1.03517	1.01479	0.950171	1.05495	1.05225	1.00518	1.0011	0.901614	1.03166	0.973842	1.02712	0.957863
DKLEGGSK	Phospho (STY)	Q60662	11643	Akap4	912.395	3	304.132	83.397	0.608403	0.721852	1.42761	1.82161	1.32594	1.11428	1.20895	0.3806	0.953855	0.452772	1.18501	1.81435	0.580125	1.02582	0.37882
DKLEGGSKCLHHSMYTSGDK	Oxidation (M);Phospho (STY)	Q60662	11643	Akap4	2344.98	5	468.996	122.5	0.948425	0.983373	0.951229	0.986058	0.995956	1.06313	1.05165	1.0442	1.02264	1.02084	0.970096	1.06715	1.00013	0.919998	0.97513
DKLEGGSKCLHHSMYTSGDK	Phospho (STY)	Q60662	11643	Akap4	2328.99	5	465.797	211.3	0.861866	0.944833	0.894312	0.981774	0.966402	1.02944	0.987364	1.15178	1.10669	1.07431	0.939942	1.07887	0.966706	0.969076	1.04663
DKSAESK	Phospho (STY)	Q3ULB1	21753	Tes	843.338	3	281.113	43.027	0.984654	0.966764	1.10101	1.0203	0.993326	1.07691	1.01668	0.966081	0.930983	0.980489	0.997492	0.986225	1.04556	1.04836	0.885165
DKSESYSLISTK	Phospho (STY)	O88987	11642	Akap3	1436.64	2	718.322	168.89	0.951882	0.960485	0.916302	1.03385	1.00882	1.07423	1.02068	1.03104	1.00746	1.06067	0.933087	1.0116	1.04178	0.990378	0.957735
DKSESYSLISTK	2 Phospho (STY)	O88987	11642	Akap3	1516.61	3	505.537	85.77	0.886215	0.896741	0.89838	0.961792	0.925125	0.989227	0.951266	0.984396	0.999925	0.996733	0.991557	1.14495	1.1478	1.13124	1.09465
DKSLELQK	Phospho (STY)	E9QNC6	71710	Lrrcc1	1039.5	2	519.748	109.24	1.18073	1.23951	1.19868	1.29116	1.21998	1.00667	0.963276	0.904107	1.03706	1.00813	0.761059	0.815009	0.81923	0.835422	0.719963
DKSPSRLDTFLK	Phospho (STY)	Q6P5D4	381644	Cep135	1485.72	3	495.241	52.823	0.954963	0.970944	1.00499	0.895688	0.997198	0.979586	1.08096	0.990275	1.05793	1.00879	0.932093	0.995047	1.05472	1.02921	1.04761
DKSPVFSENMSKHEIR	Oxidation (M);Phospho (STY)	B2RY50	74934	Odad2	1998.89	4	499.722	78.708	1.22339	1.25976	1.19564	1.17239	1.20194	0.942707	0.967176	0.880489	0.814042	0.843167	0.933133	0.926196	0.918333	0.841766	0.879871
DKSPVFSENMSKHEIR	Phospho (STY)	B2RY50	74934	Odad2	1982.89	4	495.723	102.45	1.21767	1.23272	1.14694	1.26675	1.22101	0.885598	0.913548	0.915995	0.877887	0.917404	0.803896	0.940535	0.88582	0.901019	0.873216
DKSPVREPIDNLTPEER	Phospho (STY)	B7ZD61	170791	Rbm39	2073.97	3	691.324	53.585	1.11503	1.24283	1.25484	1.26148	1.17864	0.976046	0.8983	0.928072	0.859274	0.976294	0.771982	0.917959	0.980739	0.872025	0.766488
DKTSISESGSEK	Phospho (STY)	A0A571BEE2	74914	Cylc2	1346.56	3	448.853	179.14	0.858589	0.890852	0.910177	0.984825	0.952292	0.806514	0.755711	0.70323	0.745751	0.706776	1.3015	1.4492	1.42844	1.23399	1.27216
DKTSQGLPLAFTASK	Phospho (STY)	A0A140LIN9	381917	Dnah3	1642.8	3	547.599	127.59	1.08072	1.19103	1.09437	1.14599	1.14203	1.02745	0.961487	0.90302	1.03395	0.992625	0.797018	0.956837	0.982905	0.888577	0.801989
DKTSQGLPLAFTASKTSTEPSK	Phospho (STY)	A0A140LIN9	381917	Dnah3	2373.15	5	474.629	81.341	1.08068	1.09379	1.05978	1.0966	1.08891	0.980383	0.943665	1.023	0.899325	0.96243	0.928388	0.947493	1.04295	0.975234	0.877376
DKTSQGLPLAFTASKTSTEPSK	2 Phospho (STY)	A0A140LIN9	381917	Dnah3	2453.11	5	490.623	70.76	1.16147	1.13634	1.02061	0.923711	1.27028	0.912103	1.02299	1.28835	0.962062	0.906959	0.863845	0.834337	0.947223	0.816947	0.932767
DKVSATESGGEK	Phospho (STY)	A0A571BEE2	74914	Cylc2	1286.54	3	428.846	144.68	1.66821	1.86945	2.04039	2.01534	1.97184	0.604211	0.58273	0.501476	0.480363	0.512021	0.579492	0.613533	0.599176	0.532463	0.429313
DKVSGTESGGEK	Phospho (STY)	A0A571BEE2	74914	Cylc2	1272.52	3	424.175	87.388	1.46504	1.56608	2.10778	2.48612	2.08727	0.55098	0.536435	0.378866	0.438171	0.387325	0.637097	0.70725	0.626959	0.56942	0.455209
DKYQTSLSNIELLECQVK	Phospho (STY)	Q9WVQ0	56523	Pmfbp1	2247.05	3	749.016	159.04	1.00409	0.984213	0.976128	1.04952	1.03597	1.00942	0.982745	1.04138	1.0436	0.967612	0.888752	1.06376	1.01042	0.983608	0.958779
DLDEQKTGVIK	Phospho (STY)	E9QNC6	71710	Lrrcc1	1324.63	3	441.543	125.53	0.87368	0.879323	0.837577	0.962571	0.928653	1.03126	1.09897	1.01675	1.03114	1.02555	0.946431	1.10146	1.17184	1.11978	0.975009
DLDEVLQTHSVFVNVSKGQVAK	Phospho (STY)	P70122	66711	Sbds	2492.23	4	623.058	47.237	1.12592	1.12576	1.03282	1.10828	0.934734	1.01196	1.04764	0.957605	0.783543	1.15402	0.893421	0.991992	0.868617	1.08541	0.878281
DLEAGEEEASTSGDVLGSSQGAQR	Phospho (STY)	Q9D9G4	74279	Magea14	2472.03	3	824.01	213.39	1.33093	1.45848	1.43027	1.39459	1.48804	0.863745	0.825983	0.837462	0.900023	0.878119	0.691884	0.753844	0.71342	0.746694	0.686512
DLEGSDIDTR	Phospho (STY)	F6ZEW4	110750	Cse1l	1199.47	2	599.735	92.943	1.02438	1.05298	1.11734	1.09472	1.1092	0.986754	0.986575	0.924099	0.917395	0.923741	0.920702	1.00829	0.989435	0.971112	0.973258
DLEKSTAGFQDSR	Phospho (STY)	O88987	11642	Akap3	1532.65	2	766.325	182.72	1.06031	1.08581	1.01533	1.12186	1.04265	1.03129	1.06091	0.968864	1.01696	1.00066	0.86715	0.940587	0.969734	0.901152	0.916748
DLFHSHRDSATR	Phospho (STY)	Q8CEE6	269224	Pask	1520.65	3	506.884	125.67	1.14201	1.20287	1.23391	1.35027	1.24741	1.00612	0.973761	0.882022	0.985493	0.859026	0.829998	1.00874	0.830769	0.784638	0.662963
DLGPAYSILGR	Phospho (STY)	E9QNR9	69287	Odf3	1240.59	2	620.293	117.95	1.11913	1.08319	1.05346	1.10315	1.0916	0.963812	0.976154	1.01815	0.931066	0.989104	0.941188	0.937039	0.941902	0.99698	0.854079
DLLNNVASDEANLEAK	Phospho (STY)	Q8R3P7	76779	Cluap1	1794.8	3	598.268	70.197	1.06699	0.937359	1.05823	1.03901	0.967887	0.856499	1.04379	1.08252	0.995896	1.07545	1.00705	1.00038	1.00426	0.984097	0.880585
DLLNSQVLLSPVVK	Phospho (STY)	A0A5F8MPU3	73463	C2cd6	1603.86	3	534.62	45.992	0.984014	0.944614	1.11537	1.02366	1.03131	1.08222	0.994635	1.04792	0.9756	1.00446	0.940258	0.906938	1.00254	0.962716	0.983746
DLLNSQVLLSPVVKNSPQDLLPEGEPGK	2 Phospho (STY)	A0A5F8MPU3	73463	C2cd6	3145.53	4	786.384	53.475	0.947397	0.95852	0.997209	1.36102	1.00861	0.955895	0.910159	1.2044	0.916653	0.919831	0.894614	0.968054	1.11196	0.86691	0.978763
DLLSISDGR	Phospho (STY)	Q9QWV4	17349	Mlf1	1054.47	2	527.235	155.06	1.08098	1.04805	1.02467	1.0187	0.990548	1.05385	1.00923	0.939361	1.06417	1.04498	0.871112	0.9612	1.00096	0.995325	0.896876
DLNENEDDLSSLEK	2 Phospho (STY)	O70291	14772	Grk4	1779.65	3	593.216	74.769	0.725827	0.82309	0.967065	0.836678	0.786691	0.996177	0.981428	1.03367	0.930244	1.07735	1.10974	1.27674	1.0971	1.27378	1.08443
DLNTTSSTSYQR	Phospho (STY)	A0A087WSD2	383435	Ms4a14	1451.59	2	725.797	200.93	0.713306	0.717948	0.780932	0.791629	0.744534	1.13727	1.17374	1.07955	1.11186	1.09232	1.0453	1.13273	1.23807	1.14247	1.09834
DLNTTSSTSYQR	2 Phospho (STY)	A0A087WSD2	383435	Ms4a14	1531.56	2	765.78	77.644	0.734572	0.709385	0.74389	0.729069	0.705465	1.44836	1.41223	1.24617	1.30418	1.39324	0.873984	0.868778	1.01424	0.973562	0.842873
DLNTTSSTSYQRDQQQSEDSD	Phospho (STY)	A0A087WSD2	383435	Ms4a14	2483.96	3	827.985	187.62	0.599479	0.685648	0.65507	0.637896	0.759821	1.08271	1.11071	1.13255	1.02661	1.02132	1.25229	1.25717	1.29409	1.06539	1.41926
DLPISMVATESTNGHQFK	Phospho (STY)	Q9D5V1	67722	Actl11	2053.92	3	684.639	90.718	1.07571	1.068	1.08871	1.02034	0.994259	0.924946	0.981592	0.928711	0.961138	1.05781	0.964063	0.97333	1.035	0.94922	0.977169
DLSAGAVSAVR	Phospho (STY)	Q8C0M9	66514	Asrgl1	1124.52	2	562.261	136.53	0.928342	1.00896	0.989624	0.960384	1.00638	1.04333	0.989015	0.995822	0.979882	0.928789	0.974415	1.02016	1.10028	1.05486	1.01976
DLSFLDSNTK	Phospho (STY)	E9PWP9	210940	4931408C20Rik	1218.52	3	406.172	105.03	1.12195	1.0014	0.991104	0.994694	0.92179	0.977122	0.968997	1.09342	0.974477	0.984491	0.970604	1.05402	1.08605	0.87889	0.980995
DLSHILKK	Phospho (STY)	F8WGM5	20911	Stxbp2	1032.54	3	344.179	51.276	0.908777	0.919887	1.0155	0.967276	1.08156	0.983339	1.04146	1.00296	1.08713	0.887266	0.990437	0.988596	1.05868	1.05156	1.01558
DLSSEQVR	Phospho (STY)	Q8BI22	75216	Cep128	1012.42	2	506.211	99.815	1.28584	1.25511	1.32776	1.36321	1.34405	0.883631	0.843265	0.885782	0.874401	0.859971	0.811384	0.86226	0.851102	0.801644	0.750581
DLSSSGHR	Phospho (STY)	A2ARZ3	241516	Fsip2	937.365	2	468.683	109.02	0.716967	0.855531	1.37698	1.6426	1.29665	1.06036	1.07467	0.499879	0.976797	0.543739	1.17609	1.54301	0.739837	0.973914	0.522988
DLSSSGHRDIAAK	2 Phospho (STY)	A2ARZ3	241516	Fsip2	1515.61	2	757.806	75.669	1.04058	1.17173	1.16016	1.17491	1.09773	1.02511	1.03188	0.971046	0.99176	0.997032	0.87649	0.912802	0.886909	0.881856	0.78
DLSSSGHRDIAAK	3 Phospho (STY)	A2ARZ3	241516	Fsip2	1595.58	2	797.789	53.754	1.19719	1.25639	1.18298	1.26249	1.26332	0.997306	0.935202	0.983703	0.969774	0.925119	0.78946	0.777075	0.874523	0.82277	0.7627
DLSSSGHRDIAAK	Phospho (STY)	A2ARZ3	241516	Fsip2	1435.65	3	478.549	45.084	1.02152	1.02476	0.951173	0.964692	0.985328	1.01435	1.04555	1.07738	0.957235	0.968376	1.03076	1.00793	0.988258	0.89598	1.0667
DLTSLYDVQSFPK	Phospho (STY)	Q9D5Y0	70821	4921507P07Rik	1591.72	3	530.572	131.35	0.965136	1.02949	1.00718	0.979516	0.974094	1.01716	1.03177	1.02171	1.02038	0.998455	0.908243	1.01763	1.06438	0.998455	0.966393
DLTSLYDVQSFPKITDTK	Phospho (STY)	Q9D5Y0	70821	4921507P07Rik	2150.02	3	716.673	130.09	0.943142	0.931606	1.01342	0.839286	1.03835	1.05679	1.17904	1.17001	0.999002	0.966678	0.834688	1.03807	0.900833	0.925239	1.16383
DLVKHHLSK	Phospho (STY)	Q9DAQ9	75469	Spata19	1155.58	4	288.895	71.548	1.16217	1.05627	0.978452	0.914284	1.04801	0.981182	1.12429	1.0802	0.816183	0.927813	1.0377	0.913813	0.968374	0.853195	1.13806
DLYKVSVK	Phospho (STY)	B7XG49	619288	Fam71a	1030.51	3	343.503	67.08	2.03776	2.17051	1.99158	2.06057	2.00392	0.456329	0.439435	0.403103	0.398419	0.333601	0.575707	0.576885	0.58565	0.525897	0.440642
DLYVRSSLVNCNNLR	2 Phospho (STY)	E9QNC6	71710	Lrrcc1	1981.85	3	660.616	109.04	1.07482	1.12225	1.05571	1.10735	1.08486	1.00304	1.11892	0.927813	0.951462	1.01934	0.870735	0.901799	0.989812	0.907359	0.864727
DLYVRSSLVNCNNLR	Phospho (STY)	E9QNC6	71710	Lrrcc1	1901.88	3	633.961	150.7	0.983756	0.996913	0.955505	0.999541	1.06533	0.992563	0.998573	1.00532	0.972705	0.982157	0.941518	1.07731	1.06294	0.950894	1.01497
DMCSSCLQR	Oxidation (M);Phospho (STY)	D3Z3F9	67580	Lrrc18	1251.41	2	625.704	74.849	0.967174	1.01359	0.934379	0.973452	1.01601	1.06979	1.06822	1.08614	1.04442	0.9772	0.974014	0.995171	1.05879	0.916332	0.905313
DMGPGLGSETRLDR	Phospho (STY)	Q8CFJ9	268933	Wdr24	1582.68	3	527.56	127.94	1.03056	0.958591	0.964635	1.05232	1.13276	0.947227	1.00203	1.01331	0.905479	0.930785	0.920953	1.07038	1.04571	0.984945	1.04031
DMHGDSEYNIMFGPDICGPGTK	Phospho (STY)	P14211	12317	Calr	2519.98	3	839.993	73.109	0.657635	0.629886	0.74826	0.713591	0.690155	0.881112	0.874573	0.853324	0.811292	0.648855	1.58164	1.5902	1.52778	1.48232	1.30937
DMLRYIQESK	Phospho (STY)	A2AUM9	99100	Cep152	1361.61	3	453.868	41.704	1.02238	0.990821	0.933431	1.07388	1.03336	1.12922	0.993503	0.996709	0.967731	0.962975	0.924002	0.990486	1.01569	0.982084	0.983739
DMPHSSRYPASS	Oxidation (M);Phospho (STY)	A0A494B8Y3	67752	Ppp1r32	1429.53	3	476.511	46.249	1.0025	1.03302	0.99775	1.0361	1.04426	1.05652	0.998608	0.95898	0.892861	0.880188	1.03465	1.07775	1.05916	0.986264	0.941378
DMSSDSSSHLGSQTGK	Oxidation (M);2 Phospho (STY)	A2ARZ3	241516	Fsip2	1798.61	3	599.537	83.423	1.09248	1.06917	1.14924	1.25106	1.11438	1.0307	0.958355	0.928933	1.00118	0.938648	0.882856	0.918541	0.913089	0.890651	0.860718
DMSSDSSSHLGSQTGK	Phospho (STY)	A2ARZ3	241516	Fsip2	1702.65	2	851.325	299.31	1.0387	1.09224	1.05153	1.14112	1.0602	1.03281	0.962304	1.00238	1.00665	1.01737	0.891989	0.962165	0.960333	0.894433	0.885769
DMSSDSSSHLGSQTGK	2 Phospho (STY)	A2ARZ3	241516	Fsip2	1782.62	3	594.206	122.65	1.08343	1.11974	1.07665	1.12638	1.05946	1.00131	0.974353	1.0489	1.00204	0.957889	0.878225	0.93472	0.954702	0.909825	0.872383
DMSSDSSSHLGSQTGK	3 Phospho (STY)	A2ARZ3	241516	Fsip2	1862.58	3	620.861	66.325	1.00011	1.10184	1.06478	1.08588	1.08775	0.983377	0.974368	0.926685	1.04	1.02842	0.746252	0.938526	1.0689	0.976813	0.976298
DMSSDSSSHLGSQTGK	Oxidation (M);Phospho (STY)	A2ARZ3	241516	Fsip2	1718.65	2	859.323	109.99	1.05286	1.05226	1.03552	1.13407	1.04649	1.09216	1.0244	0.98932	0.992594	0.979868	0.907033	0.998949	0.959672	0.859933	0.874872
DNFHFWASPEGSMHFMR	Phospho (STY)	Q8CDE2	442829	Ccin	2174.85	3	724.95	139.44	1.07491	1.06049	1.08025	1.08628	1.06195	0.962507	1.02165	1.03437	0.960724	0.997058	0.906167	0.952738	0.999007	0.923909	0.877997
DNIQGITKPAIR	Phospho (STY)	P62806	319159	H4c11	1404.71	3	468.238	97.904	0.897293	0.916319	0.938286	0.973647	0.939663	1.00375	0.936972	0.972646	0.980219	0.911562	1.05445	1.08449	1.19564	1.11002	1.08505
DNKGSSIPSESNSSALEELER	Phospho (STY)	A0A5F8MPU3	73463	C2cd6	2328.01	3	776.004	102.21	0.621137	0.664463	0.650613	0.689952	0.661133	1.24096	1.27154	1.30412	1.16259	1.22845	1.01489	1.17378	1.08727	1.11952	1.10958
DNRDAQHSLER	Phospho (STY)	G5E8A8	70426	Tekt5	1419.59	3	473.196	103.6	1.07852	1.07626	0.983794	0.890532	1.0999	1.00514	1.01039	1.08918	0.937277	0.851983	0.953911	1.09114	0.927373	0.924285	1.08032
DNSHHGAPR	Phospho (STY)	A0A0R4J225	14705	#N/A	1069.41	3	356.47	51.013	0	0	0	0	0	0	0	0	0	0	0	0	0	0	0
DNSPDQDQHQSDNESFSETQPTQVQDDLAESGK	Phospho (STY)	Q0P557	73472	Spata18	3755.5	3	1251.83	233.28	1.35245	1.38269	1.33595	1.33661	1.34155	0.923027	0.889831	0.881279	0.893943	0.889968	0.734957	0.744304	0.824592	0.755899	0.712945
DNSPDQDQHQSDNESFSETQPTQVQDDLAESGK	2 Phospho (STY)	Q0P557	73472	Spata18	3835.46	3	1278.49	116.68	0.774197	0.807595	0.754624	0.779218	0.772378	1.07813	1.07806	1.03614	1.04444	1.04757	1.07791	1.24425	1.2342	1.12419	1.14711
DNSPDQDQHQSDNESFSETQPTQVQDDLAESGK	3 Phospho (STY)	Q0P557	73472	Spata18	3915.43	4	978.858	51.871	0.656437	0.694279	0.804419	0.646289	0.815704	0.903085	1.21491	0.956049	0.973308	1.01646	1.11693	1.47244	1.23282	1.0738	1.42308
DNSPDQDQHQSDNESFSETQPTQVQDELK	3 Phospho (STY)	E9QAP8	73472	Spata18	3585.31	4	896.328	88.161	0.566207	0.47013	0.565464	0.637792	0.646972	0.962337	1.0631	0.905062	1.01274	1.00452	1.21797	1.36791	1.75136	1.3843	1.44414
DPCEEECPGSSMGYMSQSAQYEK	Phospho (STY)	Q60662	11643	Akap4	2748.97	3	916.323	103.4	0.871195	0.860445	0.954912	1.13492	1.00707	1.05573	1.01026	1.03979	0.996783	1.08917	0.916024	1.03876	1.01615	1.06435	0.944444
DPCEEECPGSSMGYMSQSAQYEK	Oxidation (M);Phospho (STY)	Q60662	11643	Akap4	2764.96	4	691.241	55.588	0.945762	0.923951	1.03029	0.981972	0.953004	1.0119	1.0048	1.03357	1.00002	1.02554	0.972156	1.02401	1.02735	1.01029	1.05538
DPDSFHEETVEPKPELKEPEPK	Phospho (STY)	Q8C0X2	74446	Slc9b1	2656.19	5	531.239	103.29	0.86562	0.922685	0.82185	0.864249	0.90377	0.935889	0.940458	1.00543	0.897145	0.873067	1.16461	1.13203	1.3041	1.22949	1.13962
DPPTMSNTQLISK	Phospho (STY)	A2ARZ3	241516	Fsip2	1510.67	3	503.558	45.14	0.952273	1.01563	1.02536	1.13378	1.05261	1.04331	0.958402	1.05512	0.960845	0.848102	0.975547	1.04915	1.05734	1.04995	0.822597
DPSCTQVQR	Phospho (STY)	Q8BMD2	66573	Dzip1	1169.45	2	584.727	64.103	1.0383	0.968601	0.975078	0.886177	1.20457	0.885192	1.04157	1.22271	1.09891	0.818077	0.970498	1.02396	0.957629	0.990288	0.91845
DPSFVLAK	Phospho (STY)	A0A5F8MPU3	73463	C2cd6	955.442	2	477.721	80.688	1.58878	1.614	1.53233	1.59337	1.61844	0.788143	0.73527	0.713333	0.730713	0.731301	0.658654	0.702758	0.720526	0.678571	0.593816
DPSFVSAR	Phospho (STY)	A0A5F8MPU3	73463	C2cd6	957.396	2	478.698	99.815	1.69787	1.69269	1.56215	1.64268	1.68182	0.717488	0.801134	0.675433	0.711664	0.65069	0.632475	0.641762	0.681615	0.658504	0.552026
DPSINSTK	Phospho (STY)	A0A5F8MPU3	73463	C2cd6	940.39	2	470.195	82.029	1.3583	1.33214	1.48126	1.63649	1.47609	0.967341	0.889406	0.783982	0.866548	0.807333	0.665109	0.715358	0.712254	0.763833	0.544561
DPSIVSTISSDPNKLSR	Phospho (STY)	A0A5F8MPU3	73463	C2cd6	1894.9	3	631.635	66.874	0.768486	0.87737	0.917541	0.800543	0.820029	1.0938	1.10362	1.15753	1.10123	1.05155	0.968174	1.06441	1.23252	0.982789	1.06042
DQEIEMMENELDSARSEIELLR	Phospho (STY)	A0A668KLF4	211484	Tsga10	2729.19	3	909.731	122.04	1.08053	1.0478	1.01657	1.0058	0.990317	0.99378	1.00225	0.989278	1.06914	1.00237	0.828234	0.994472	1.07754	0.965858	0.936048
DQEMDYIQTVNYTIPQNGIIK	2 Phospho (STY)	Q8R422	235505	Cd109	2642.14	3	880.713	46.027	0	0	0	0	0	0	0	0	0	0	0	0	0	0	0
DQENKYQASHPNLR	Phospho (STY)	Q9ERB0	67474	Snap29	1778.77	4	444.693	77.506	1.06629	1.09263	1.03818	1.07032	1.07037	1.01721	1.06984	1.02818	0.899395	0.984964	0.986953	0.957606	0.957767	0.915466	0.844839
DQEPPAIVESGEHR	Phospho (STY)	F8WHI9	71846	Syce2	1642.7	3	547.566	102.16	1.38103	1.44654	1.31365	1.25263	1.39609	0.964828	0.987506	0.897448	0.906472	0.890434	0.765213	0.67263	0.767177	0.711814	0.646538
DQESEREATDDEQDR	2 Phospho (STY)	Q9D4B2	74407	Odad4	1981.66	3	660.553	73.294	1.41266	1.37042	1.35606	1.28341	1.54458	0.833653	0.775055	0.784119	0.695338	0.708967	0.816938	0.848664	0.975761	0.766729	0.827642
DQESEREATDDEQDR	Phospho (STY)	Q9D4B2	74407	Odad4	1901.69	3	633.897	140.35	0.985512	1.06096	1.02723	1.00151	1.05338	0.942258	0.927134	0.905835	0.926573	0.90518	0.988525	1.11277	1.12443	1.06706	0.971643
DQESEREATDDEQDRK	2 Phospho (STY)	Q9D4B2	74407	Odad4	2109.75	3	703.251	61.963	1.62198	1.67428	1.54403	1.63916	1.5689	0.661372	0.65864	0.633628	0.656722	0.531491	0.728895	0.847959	0.826448	0.697392	0.70909
DQESEREATDDEQDRK	Phospho (STY)	Q9D4B2	74407	Odad4	2029.79	4	507.447	92.563	1.10213	1.08105	1.17274	1.25628	1.13082	0.985729	0.933419	0.83339	0.872653	0.854773	0.970386	1.0323	0.986816	0.899049	0.888479
DQGTQISR	Phospho (STY)	A0A1D5RLL8	381922	Cdiptos	983.407	2	491.704	100.88	0.877834	0.981484	1.08717	1.24115	1.0877	1.22897	1.1449	0.860751	1.08259	0.895942	0.950889	1.03925	0.934429	0.851193	0.735751
DQISDIR	Phospho (STY)	D3Z7B5	224171	Cip2a	925.391	2	462.695	83.647	1.17117	1.2334	1.2169	1.16228	1.19623	0.833919	0.87928	0.964776	0.883191	0.889777	0.89661	0.939831	0.986633	0.898791	0.847214
DQKQDQQPVEEEQSLSDSSECTR	Phospho (STY)	E9PXT9	105511	Fam170b	2802.13	3	934.043	78.921	0	0	0	0	0	0	0	0	0	0	0	0	0	0	0
DRDQSEDIPK	Phospho (STY)	A0A1D5RMI8	236266	Alms1	1281.52	3	427.175	68.034	1.00457	1.29201	1.04238	1.05632	1.0495	0.961956	1.07674	0.966348	0.889192	0.939403	0.966704	1.06926	0.923081	0.890735	0.871802
DRDVSNLNSK	Phospho (STY)	Q9WVQ0	56523	Pmfbp1	1226.53	3	408.843	44.436	0	0	0	0	0	0	0	0	0	0	0	0	0	0	0
DREGEAEPTAEQNLGASFPLGGSR	Phospho (STY)	E9Q5W2	238663	Spata31d1d	2567.13	3	855.71	199.3	1.83068	1.98567	1.75935	1.88458	1.81069	0.700701	0.597539	0.658364	0.556514	0.582712	0.585319	0.497512	0.584808	0.485868	0.479694
DRGAQVQESSTSPPTTMK	Phospho (STY)	A2ARZ3	241516	Fsip2	1998.87	3	666.291	48.547	1.06271	1.15971	1.26817	1.22173	1.13649	0.929539	1.00765	0.896158	0.900418	0.768325	0.87196	1.00451	0.938548	0.942214	0.891863
DRGLTEFPSELQK	Phospho (STY)	A2AKH7	66606	Lrrc57	1598.73	3	532.911	67.646	0.906327	0.926424	0.852988	1.00751	1.01313	1.03778	1.07816	1.03525	1.19337	0.959604	0.986273	1.02116	1.0896	1.00789	0.884524
DRGYSISELNEDDRR	Phospho (STY)	A0A1D5RMI8	236266	Alms1	1903.81	3	634.602	125.79	1.03782	1.00783	1.02096	1.03961	1.01578	1.02103	0.977075	0.996437	0.971032	0.94661	0.908158	1.0502	1.04971	0.995057	0.962689
DRHTDTATETDNSGNCK	2 Phospho (STY)	B2RXB0	245884	Fam71f2	2080.72	3	693.573	40.012	0	0	0	0	0	0	0	0	0	0	0	0	0	0	0
DRHTDTATETDNSGNCK	Phospho (STY)	B2RXB0	245884	Fam71f2	2000.75	3	666.918	57.009	0.853322	0.882089	0.939691	1.0755	0.977758	1.06346	0.959494	1.03114	1.05055	0.981504	1.02298	1.09691	1.12889	1.02265	0.914068
DRLENVSLSSESESIGPESR	3 Phospho (STY)	G3UYX5	626596	Rgs22	2429.94	3	809.98	70.533	1.03504	0.960593	1.01315	0.989624	1.09224	1.08361	1.04184	0.985983	0.970078	0.981145	0.811704	1.02905	1.11633	0.963707	0.92591
DRPVSSEGR	Phospho (STY)	A0A140LIY9	217341	Qrich2	1081.46	2	540.728	107.51	1.3636	1.34145	1.41405	1.56837	1.46474	0.953147	0.878785	0.741667	0.794143	0.725975	0.789512	0.824378	0.776177	0.710887	0.653117
DRSEHEVER	Phospho (STY)	D3Z624	223658	Mroh1	1235.49	3	411.831	83.204	0.895199	0.929617	1.03126	1.06436	0.987537	0.963524	0.99743	0.947495	0.94008	0.918367	1.05795	1.17971	1.09638	1.06037	0.930738
DRSPLRR	Phospho (STY)	F7BGR7	102902673	Gm21992	978.476	3	326.159	46.457	1.33878	1.33543	1.57701	1.71232	1.48824	0.84175	0.772577	0.609651	0.705132	0.70916	0.759715	0.844732	0.741698	0.905558	0.658242
DRSPSPLR	Phospho (STY)	Q9CR86	52502	Carhsp1	1006.46	3	335.487	41.164	0.848936	0.893923	0.954386	1.11462	0.996535	0.983457	0.957739	0.88541	0.998108	0.863382	0.979949	1.22203	1.17968	1.17233	0.949511
DRSQTALK	Phospho (STY)	J3QNE4	381522	Ccdc180	997.459	3	332.486	64.82	1.11694	1.12317	1.28232	1.27622	1.32377	1.0212	0.932283	0.855625	0.916086	0.88579	0.838838	0.894315	0.895626	0.8812	0.756607
DRSSQETAYQETPFQDLVTQNRPSQDSQYK	Phospho (STY)	A0A087WSD2	383435	Ms4a14	3625.6	4	906.399	66.593	1.00064	1.01236	0.991776	0.993033	1.08327	1.0475	1.0757	1.06768	0.953021	1.04775	0.893931	0.952864	1.03873	0.912004	0.929731
DSAQLVPAKDLSSSGHR	2 Phospho (STY)	A2ARZ3	241516	Fsip2	1926.82	3	642.275	64.538	0.984165	0.927978	0.875809	0.912499	0.971673	1.15282	1.16409	1.07621	1.09938	1.17687	0.908335	0.976572	0.997636	0.923913	0.852051
DSAQLVPAKDLSSSGHR	Phospho (STY)	A2ARZ3	241516	Fsip2	1846.86	4	461.714	54.008	0.938249	0.996697	0.964583	0.941118	1.06354	0.987534	1.02342	1.06791	1.04988	0.931141	1.00329	1.03215	1.01785	0.888922	1.09373
DSAQLVPAKDLSSSGHRDIAAK	2 Phospho (STY)	A2ARZ3	241516	Fsip2	2425.1	4	606.276	47.808	0.895702	0.92315	0.839624	0.823227	0.856072	1.20009	1.27077	1.19485	1.09041	1.26815	0.816083	0.964116	0.997115	0.927981	0.932659
DSASESEGEKAGSK	Phospho (STY)	A0A571BEE2	74914	Cylc2	1460.57	3	486.856	40.856	1.26337	1.40554	1.60178	1.61128	1.57824	0.845705	0.859952	0.700081	0.75466	0.717565	0.692269	0.750393	0.821345	0.732307	0.665514
DSASESEGEKAGSKK	Phospho (STY)	A0A571BEE2	74914	Cylc2	1588.66	3	529.554	64.275	0.349462	0.313328	0.494095	0.554791	0.545588	1.14353	0.992842	0.650679	0.91097	0.767821	1.85262	2.02944	1.46586	1.6217	1.30727
DSASESGGEKAGSKK	Phospho (STY)	A0A571BEE2	74914	Cylc2	1516.64	3	505.547	49.31	0.368645	0.395567	0.606185	0.716313	0.529192	1.00701	1.03959	0.565656	0.815222	0.442429	2.15224	2.65695	1.0455	1.56813	1.09137
DSAVAISGADSR	Phospho (STY)	Q7TMY8	59026	Huwe1	1227.51	2	613.757	72.88	1.34029	1.27147	1.47982	1.39989	1.33235	0.92104	0.884687	0.853811	0.929532	0.872781	0.721672	0.755341	0.815474	0.709178	0.712663
DSAYDSDPEYSSFQR	Phospho (STY)	Q3U6K5	67946	Spata6	1845.67	3	615.224	78.501	0.975153	1.02878	1.04285	1.03075	1.20565	0.914582	0.98614	1.04247	0.905682	0.987516	0.893718	1.0041	1.03084	0.988981	0.96279
DSAYDSDPEYSSFQRPR	Phospho (STY)	Q3U6K5	67946	Spata6	2098.83	2	1049.41	220.34	1.04828	1.05419	1.07559	1.10625	1.07449	0.983708	0.993571	0.962529	0.964708	0.940591	0.920445	0.972489	1.02547	0.953328	0.924368
DSAYDSDPEYSSFQRPR	2 Phospho (STY)	Q3U6K5	67946	Spata6	2178.79	3	726.264	92.002	0.976853	1.02239	0.891323	1.09755	1.11503	1.03276	0.877093	1.05916	0.849794	0.967715	1.06534	0.979998	1.10691	1.03227	0.925812
DSDIDSGGSK	Phospho (STY)	A0A1B0GR13	67407	Cylc1	1059.38	2	529.688	85.845	1.23973	1.33693	2.40316	3.11829	2.33091	0.639713	0.507725	0.442389	0.391235	0.389942	0.478424	0.477755	0.523803	0.382472	0.337517
DSDIDSGGSKDAK	Phospho (STY)	A0A1B0GR13	67407	Cylc1	1373.53	3	457.845	106.38	1.9821	2.10607	2.34318	2.60572	2.37942	0.408676	0.405157	0.326979	0.306435	0.30154	0.42601	0.40423	0.381987	0.356035	0.266464
DSDIDSGGSKDAKK	Phospho (STY)	A0A1B0GR13	67407	Cylc1	1501.63	4	375.407	62.475	2.02398	2.19341	2.66243	3.16677	2.68585	0.303379	0.321966	0.201264	0.148046	0.167094	0.316451	0.221967	0.265922	0.238703	0.0827555
DSDKTGARLSTQMR	Phospho (STY)	A0A1W2P7K9	70881	Nt5c1b	1644.73	3	548.243	63.145	1.1063	1.10095	1.05305	1.11868	1.14021	0.970859	0.958544	0.976646	0.954335	0.957461	0.868869	0.970735	0.983825	0.922618	0.916924
DSDVNLSQSK	Phospho (STY)	A0A5F8MPU3	73463	C2cd6	1171.48	2	585.738	66.989	0.93899	0.962781	0.899895	0.992569	1.05234	0.996121	0.967108	0.998809	1.00575	1.00022	0.99187	1.08626	1.12426	1.02034	0.96269
DSEAGSSTPTTSTR	Phospho (STY)	G3UX35	20586	Smarca4	1475.58	2	737.789	137.84	1.92035	2.02945	1.86392	1.90782	1.85543	0.633339	0.671659	0.628124	0.559406	0.501966	0.520439	0.515669	0.498611	0.455844	0.437977
DSFASKQK	Phospho (STY)	Q80Y39	66765	4933411K16Rik	989.422	3	329.807	43.958	1.10825	1.07491	1.1123	1.20701	1.08078	0.965287	0.917616	0.958555	0.882682	0.878861	1.00459	1.01523	0.947183	0.940542	0.906199
DSGVASETEIAFFCGEDYKR	Phospho (STY)	Q9CRW3	73103	3110009E18Rik	2359.97	3	786.656	156.87	0.878304	1.00412	0.909767	1.00163	0.977264	1.05193	1.04114	0.935558	1.01938	0.99422	0.961825	1.10669	1.18257	1.02599	0.909616
DSKEFADSISK	Phospho (STY)	Q60662	11643	Akap4	1305.55	2	652.774	138.57	0.93872	1.00209	0.985467	1.04659	0.997716	1.01138	1.00334	0.977124	1.00174	1.02363	0.921028	1.07068	1.06091	1.05789	0.901678
DSKEFADSISK	2 Phospho (STY)	Q60662	11643	Akap4	1385.52	2	692.758	116.58	0.90839	0.949253	0.940046	1.02841	0.985365	1.05952	0.997052	0.910702	1.09479	1.03728	0.933488	1.01479	1.13679	1.04351	0.960603
DSKLPVAQSQK	Phospho (STY)	E9Q800	76614	Immt	1279.62	3	426.539	80.534	0.917746	0.916108	1.0035	0.951957	0.994479	1.01289	0.982514	1.02669	1.01169	0.999449	0.963186	1.0047	1.13806	1.01372	1.06332
DSLLWDSLGSQTSSQWTR	Phospho (STY)	A0A338P7I8	76872	Ccdc116	2145.94	3	715.312	179.41	0.967641	0.978823	1.02343	0.996498	0.994747	1.00085	1.00061	0.970353	0.969317	1.00184	0.957697	1.03863	1.05965	1.04476	0.995153
DSLTLLPPVTNVK	Phospho (STY)	A0A1D5RM61	319695	Ankar	1475.76	2	737.882	101.75	1.039	1.00902	0.984985	1.02483	1.04146	1.02499	0.992644	1.01846	1.02077	0.99878	0.966457	1.06373	1.00763	0.954184	0.853069
DSNFNTTKPSDRK	Phospho (STY)	A0A5F8MPU3	73463	C2cd6	1588.69	4	397.172	73.464	2.09931	2.22027	2.00873	1.93291	1.93905	0.510662	0.692478	0.464524	0.386026	0.424783	0.539662	0.447642	0.521824	0.451807	0.360322
DSPSQALLR	Phospho (STY)	G3UYX5	626596	Rgs22	1065.49	2	532.743	145.99	0.984227	1.03157	0.997125	1.01929	1.03514	1.03279	0.996706	0.994841	1.00153	1.00928	0.931158	1.0042	1.05	0.980754	0.931383
DSQLIISSAK	2 Phospho (STY)	F6YCH1	218914	#N/A	1220.51	3	406.836	53.448	1.14092	1.23358	0.895553	1.11348	1.05881	0.923996	0.942179	0.958564	0.884051	1.00907	0.930301	1.04969	0.973617	0.923397	0.962803
DSQVLSGGSSR	Phospho (STY)	E9QA57	238662	Spata31d1b	1171.49	2	585.744	72.88	1.18004	1.23497	1.32386	1.29982	1.36447	0.889088	0.850032	0.781763	0.779276	0.771325	0.877978	0.926202	0.95179	0.923353	0.846044
DSSLQSDLSGK	Phospho (STY)	Q8C6S9	380654	Cfap54	1215.5	2	607.751	78.814	1.02249	1.06208	1.13126	1.13369	1.06034	0.960254	0.893847	1.02796	0.967112	0.91659	0.92067	0.975272	1.02718	0.984213	0.917025
DSSPSENGSPKPETSSK	Phospho (STY)	A2AEI7	71841	Tcp11x2	1812.74	3	604.247	95.957	1.04137	1.17912	1.05418	1.1385	1.17692	0.977168	0.990873	1.08971	0.980088	0.982582	0.848239	0.94298	0.915016	0.866058	0.817206
DSSSTNLESMDTS	Oxidation (M);Phospho (STY)	Q6ZQ38	71902	Cand1	1468.49	2	734.246	132.59	1.19446	1.13013	1.13266	1.12585	1.17715	0.993471	1.03663	0.975402	0.873141	0.944142	0.896993	0.884762	0.908023	0.831646	0.895533
DSSSTNLESMDTS	Phospho (STY)	Q6ZQ38	71902	Cand1	1452.5	2	726.248	159.99	1.14927	1.15548	1.18966	1.12693	1.14395	0.996945	0.922713	1.07454	0.956724	0.919607	0.870666	0.899461	0.857488	0.830716	0.905851
DSTSLDQSPTDIPVHEDDALSEWNE	2 Phospho (STY)	Q9DA48	67652	Spaca1	2959.13	3	986.377	61.725	1.42658	1.47363	1.35224	1.51445	1.36012	0.827896	0.89472	0.765483	0.944711	0.752732	0.762354	0.686108	0.778469	0.676004	0.784491
DSTSLDQSPTDIPVHEDDALSEWNE	Phospho (STY)	Q9DA48	67652	Spaca1	2879.17	3	959.722	249.67	0.890211	0.856042	0.882045	0.820526	0.914866	1.02364	1.07326	1.0938	1.03584	1.02926	1.07865	1.0337	1.08198	1.08722	1.09895
DSVDIVERQSDHHR	Phospho (STY)	Q8C5V0	328019	Spata32	1771.76	4	442.941	193.54	1.24136	1.26415	1.16725	1.1833	1.1895	0.929191	0.943647	0.899023	0.916922	0.82896	0.910883	0.861969	0.955233	0.866314	0.842295
DTASFELAPEPVVQSVK	Phospho (STY)	A0A1W2P6U8	102635990	4932415D10Rik	1895.89	3	631.964	72.086	0.970451	0.898308	1.01547	0.91748	1.01677	1.01307	0.998664	0.832812	0.994539	0.930235	1.05182	1.14592	1.18777	1.09286	0.933819
DTDITSESDYGNRR	Phospho (STY)	E9QNC6	71710	Lrrcc1	1707.67	3	569.225	88.951	0.981004	0.985079	1.00883	1.01954	1.001	1.01747	0.977675	1.02731	0.935597	0.911421	0.945498	1.05042	1.08483	1.07478	0.979553
DTDSEEEIREAFR	Phospho (STY)	P0DP28	12315	Calm3	1675.67	3	558.558	194.58	1.03164	1.02635	1.15673	1.10083	1.07605	0.96352	0.894823	1.01388	1.01393	0.943426	0.835309	0.952391	1.07855	0.95028	0.962287
DTDSTGSGSGASMVSK	Oxidation (M);Phospho (STY)	A0A1B0GR13	67407	Cylc1	1581.59	3	527.196	120.9	1.03575	1.06921	1.19834	1.22018	1.22029	0.93454	0.899583	0.809457	0.851727	0.828875	0.961782	1.03992	1.05842	0.978635	0.893291
DTDSTGSGSGASMVSK	Phospho (STY)	A0A1B0GR13	67407	Cylc1	1565.59	3	521.864	131.45	1.05629	1.1719	1.1126	1.13278	1.08841	0.856404	0.820399	0.86735	0.809964	0.812825	1.03032	1.10034	1.06231	1.08749	0.990614
DTDSTGSGSGASMVSKK	Phospho (STY)	A0A1B0GR13	67407	Cylc1	1693.69	3	564.562	60.209	1.08302	1.30944	1.25511	1.16803	1.27857	0.67956	0.675057	0.713998	0.691435	0.622559	1.04141	1.18881	1.09346	1.07411	1.12543
DTEDTSSLGAPVSSPGK	Phospho (STY)	Q9D6X5	69698	Slc52a3	1726.73	3	575.577	118.72	0.754958	0.71526	0.748919	0.752165	0.738437	0.977784	0.878318	0.886069	0.958709	0.909637	1.27538	1.3671	1.41567	1.30381	1.31778
DTEEGHPQQPSETHT	Phospho (STY)	Q61241	22114	Tssk1	1771.67	3	590.556	57.679	0.954095	0.987096	1.01125	1.01859	0.994374	1.02047	0.962063	1.0398	1.0174	0.947193	0.949138	1.03992	1.08836	0.982767	0.987473
DTEKQDQSKTEGSVCLFK	2 Phospho (STY)	Q60662	11643	Akap4	2258.92	4	564.729	75.646	0.829106	0.83366	0.84393	0.9141	0.752662	1.0428	1.00232	0.948863	1.16788	1.0431	1.06248	1.23354	1.2041	1.18812	0.933351
DTEKQDQSKTEGSVCLFK	Phospho (STY)	Q60662	11643	Akap4	2178.95	3	726.317	128.01	0.984713	0.988557	0.898691	0.960698	0.998461	1.07172	1.0504	0.990714	1.07704	1.11365	0.883926	1.01464	1.00016	0.940905	1.02573
DTEQNDVFLSDLK	Phospho (STY)	A0A571BEV2	102636082	Gm8251	1602.68	3	534.227	109.07	0.97054	1.00562	0.997752	1.0856	1.07389	1.03029	0.991008	1.00402	0.96492	1.03141	0.989766	1.0252	0.995504	0.894877	0.9396
DTESTDADSESEGDSTGK	Phospho (STY)	A0A1B0GR13	67407	Cylc1	1909.66	3	636.553	79.013	0	0	0	0	0	0	0	0	0	0	0	0	0	0	0
DTESTDADSESEGDSTGKK	2 Phospho (STY)	A0A1B0GR13	67407	Cylc1	2117.72	3	705.907	59.502	1.64905	1.75631	1.76748	2.14932	1.92552	0.658703	0.692831	0.576003	0.605063	0.567016	0.536955	0.540506	0.607591	0.539958	0.427693
DTESTDADSESEGDSTGKK	Phospho (STY)	A0A1B0GR13	67407	Cylc1	2037.75	3	679.251	71.697	0.97825	1.0497	0.976225	1.0373	0.961156	0.891424	0.921411	0.862525	0.922132	0.867545	1.04904	1.14529	1.19785	1.12105	1.0191
DTESTDADSESEGDSTGKKNEK	Phospho (STY)	A0A1B0GR13	67407	Cylc1	2408.93	4	602.234	78.837	0.889993	0.957451	0.853129	0.944138	0.98704	0.753902	0.753865	0.648282	0.779805	0.62233	1.33593	1.45644	1.38112	1.36899	1.26759
DTETGTEASILGESGEYK	2 Phospho (STY)	Q8R2Y8	217057	Ptrh2	2045.78	3	681.925	61.963	0	0	0	0	0	0	0	0	0	0	0	0	0	0	0
DTGDIYCTRSIDR	2 Phospho (STY)	Q32ME9	13505	#N/A	1730.64	2	865.319	42.789	0.863049	0.887911	0.806611	0.930259	0.884545	0.92713	0.909179	1.00003	0.987924	0.965339	1.11776	1.22192	1.10667	1.27925	1.11241
DTGEKPYK	2 Phospho (STY)	G3UY53	100039706	#N/A	1096.39	3	365.463	46.001	0	0	0	0	0	0	0	0	0	0	0	0	0	0	0
DTGMESVR	Oxidation (M);Phospho (STY)	F7CUE2	73721	1110017D15Rik	989.353	2	494.676	89.08	0.897195	0.952368	0.972586	1.08211	0.982663	1.04413	1.01258	0.931143	1.02108	0.932087	1.01289	1.14497	1.08022	0.997779	0.936181
DTGMESVR	Phospho (STY)	F7CUE2	73721	1110017D15Rik	973.358	2	486.679	131.5	0.993674	1.0069	0.939915	1.00681	1.00181	1.02231	0.988961	0.954014	1.00247	0.998617	0.972301	1.03609	1.04538	0.999155	1.03159
DTQHGDALESK	Phospho (STY)	A2RRY8	71020	Spats1	1279.51	3	426.503	104.94	1.0516	1.03795	1.0934	1.1883	1.08754	1.00046	0.989783	0.935468	1.02874	0.993165	0.881886	0.951563	1.0232	0.91049	0.82647
DTSLFLR	Phospho (STY)	E9Q4M2	16890	Lipe	930.421	2	465.211	82.279	1.08724	1.03511	1.05585	1.03947	1.04157	1.03095	1.04329	1.03219	1.01057	1.00368	0.890567	0.957648	0.924159	0.975185	0.872518
DTSPQGTPYQYILTK	Phospho (STY)	A0A087WSD2	383435	Ms4a14	1790.81	2	895.406	110.56	0.899391	0.895175	0.85607	0.890365	0.900341	0.832048	0.865393	0.878399	0.780235	0.816014	1.16089	1.30731	1.3427	1.28706	1.2886
DTTSLTKPELNK	Phospho (STY)	A2ARZ3	241516	Fsip2	1425.68	3	475.225	87.519	1.03914	1.10694	1.07676	1.18636	1.13417	0.992879	0.956291	0.933127	0.972278	0.965326	0.877411	0.969971	0.997108	0.918709	0.873535
DTTSQEVVKR	Phospho (STY)	E9Q4B1	67926	Cby2	1241.57	3	413.855	87.719	0.893562	0.934528	0.921538	0.995819	1.00864	0.99108	1.00353	0.912917	0.96062	0.984571	1.00864	1.10987	1.14852	1.05957	1.06662
DVDRTEVVFSSYPGFSTSETAK	Phospho (STY)	Q3U3V8	446101	Xrra1	2501.1	3	833.7	115.88	0.933492	0.950692	0.900067	0.978059	0.94679	0.840507	0.876756	1.07664	0.997775	1.0122	0.96435	1.14	1.08629	1.15987	1.13651
DVDTESISK	Phospho (STY)	A0A1D5RLM8	105242472	Gm11639	1072.43	3	357.478	62.408	1.04748	1.27596	1.1164	1.24825	1.22791	0.897545	0.914227	0.92441	0.945874	0.980363	0.815825	0.940164	0.897967	0.959265	0.808342
DVHSQALITTDR	Phospho (STY)	E9QNC6	71710	Lrrcc1	1434.65	2	717.325	164.28	1.0095	1.00923	1.02814	1.09352	1.08183	0.980673	1.03899	0.934441	0.958936	0.950984	0.894979	1.01497	1.02878	1.02794	0.947095
DVIESQEELIHQLR	Phospho (STY)	A0A494B9K0	71242	Spata24	1787.85	3	595.948	212.69	0.911145	0.967384	1.05983	0.932451	1.00405	1.02114	0.912589	1.06318	0.937706	1.11849	0.90462	1.03754	1.13934	1.09083	0.899712
DVLKSHQAHAR	Phospho (STY)	Q3U6K5	67946	Spata6	1340.63	4	335.159	144.27	0.861866	0.890908	0.956765	1.02959	0.972046	1.08928	1.06551	0.907394	0.966416	1.0098	1.07284	1.15796	1.09876	1.0039	0.916956
DVPMESPPDPR	Oxidation (M);Phospho (STY)	Q9CQC3	67483	1700028P14Rik	1334.52	2	667.261	50.284	1.29431	1.28702	1.47842	1.22471	1.41997	0.825272	0.878489	0.859089	0.846111	0.80384	0.751929	0.919751	0.836322	0.762341	0.812428
DVPMESPPDPR	Phospho (STY)	Q9CQC3	67483	1700028P14Rik	1318.53	2	659.263	78.653	0	0	0	0	0	0	0	0	0	0	0	0	0	0	0
DVQDGFEDVATELAKSK	Phospho (STY)	E9QNC6	71710	Lrrcc1	1930.86	3	643.619	42.647	1.011	1.13325	1.03412	0.985415	1.07086	1.1183	0.943739	0.954443	0.908903	0.888508	0.918847	0.912893	1.1157	1.09258	0.911436
DVQELLQQSTSK	Phospho (STY)	A0A571BEV2	102636082	Gm8251	1454.67	3	484.888	71.08	0.973928	0.988761	0.919277	0.995318	1.09342	1.04639	0.926447	0.950642	0.818865	0.900455	0.991229	1.14635	1.12399	1.03356	1.09137
DVSLTSLAK	Phospho (STY)	Q6P6L6	276919	Gemin4	1012.48	2	506.242	148.32	1.00365	1.03863	1.00049	1.01273	1.01632	1.00434	1.0021	1.00824	0.921301	1.02918	0.937974	1.03799	1.03648	1.02207	0.928524
DVTKVSASSVTYPAEVQNSSSEQK	Phospho (STY)	A2ARZ3	241516	Fsip2	2620.19	4	655.048	70.983	0.844067	0.947865	0.989027	0.887787	0.960594	1.02014	1.04464	0.939359	0.949352	1.01324	0.961606	1.12013	1.08765	1.17105	1.0635
DVTKVSASSVTYPAEVQNSSSEQKR	2 Phospho (STY)	A2ARZ3	241516	Fsip2	2856.26	4	714.064	91.748	0.990177	0.882815	0.915856	0.906125	1.02123	1.15842	1.10367	1.06694	1.07808	1.12252	0.879149	0.916331	1.07574	0.999252	0.883697
DVTNLTVGGFTPMSPR	Phospho (STY)	O55201	20924	Supt5	1770.8	3	590.267	87.388	1.16627	1.09403	0.966819	0.987486	0.900773	0.853026	0.977793	1.05132	0.922831	1.07555	0.923837	1.12384	1.07811	0.924843	0.953467
DVTYSYGLGSCVK	Phospho (STY)	A6H656	18285	Odf1	1527.63	2	763.816	197.47	0.938722	1.02372	0.953575	1.09112	0.982019	1.02572	0.985125	0.921732	1.10023	0.951189	0.966919	1.08653	1.06778	0.98553	0.920089
DVTYSYGLGSCVK	2 Phospho (STY)	A6H656	18285	Odf1	1607.6	2	803.799	106.32	0.926589	1.03551	0.994033	1.01192	1.015	0.988199	1.03545	0.977044	1.00121	1.00307	0.917614	1.00897	1.10796	1.0786	0.898829
DVVGSTSTMR	Phospho (STY)	Q9D180	68625	Cfap57	1131.46	2	565.732	95.618	1.1498	1.15687	1.25617	1.23709	1.19368	0.93375	0.912112	0.884474	0.882115	0.862701	0.862229	0.969208	0.965972	0.916763	0.817065
DWEDDSDEDMSNFDR	Phospho (STY)	Q9R0Q7	56351	Ptges3	1954.62	2	977.31	284.68	0.955928	0.974736	0.985084	1.09542	1.00403	1.01333	0.924674	0.933274	0.989209	1.0034	0.950404	1.045	1.08863	1.09381	0.943063
DWEDDSDEDMSNFDR	Oxidation (M);Phospho (STY)	Q9R0Q7	56351	Ptges3	1970.62	2	985.308	70.942	0	0	0	0	0	0	0	0	0	0	0	0	0	0	0
DWQKGSHELAR	Phospho (STY)	A3KGV9	18286	Odf2	1405.61	3	468.538	104.41	0.854738	0.862842	0.879669	0.915004	0.930357	0.986084	0.943059	0.867498	0.96245	0.948953	1.05699	1.23186	1.25735	1.1744	1.12875
DYAYSCDSR	Phospho (STY)	A0A1W2P7K9	70881	Nt5c1b	1215.39	2	607.695	188.28	0.862525	0.887209	0.883404	0.980308	0.926908	0.997613	0.908632	0.882375	1.00133	0.963977	1.06637	1.18487	1.22614	1.16519	1.06314
DYAYSCDSREGMPK	Oxidation (M);Phospho (STY)	A0A1W2P7K9	70881	Nt5c1b	1773.64	3	591.213	60.628	0.916991	0.906418	0.903663	0.921916	0.943992	0.982495	0.984941	0.919195	0.942545	0.943889	1.03681	1.15445	1.18838	1.09115	1.16317
DYAYSCDSREGMPK	Phospho (STY)	A0A1W2P7K9	70881	Nt5c1b	1757.64	3	585.881	107.57	0.799507	0.81392	0.755397	0.875404	0.844488	1.02319	0.960619	0.943942	1.01405	1.00529	1.05507	1.22928	1.24248	1.2012	1.23616
DYAYSCDSREGMPK	2 Phospho (STY)	A0A1W2P7K9	70881	Nt5c1b	1837.61	2	918.804	103.83	0.800487	0.812782	0.771445	0.840315	0.843634	0.940564	0.940376	0.959008	1.00155	0.964627	1.07159	1.25119	1.24821	1.27865	1.27556
DYDDMSPR	Oxidation (M);Phospho (STY)	H3BLP7	15387	Hnrnpk	1093.34	2	546.671	56.632	1.53234	1.49458	1.38565	1.41537	1.4712	0.81641	0.735498	0.728954	0.823362	0.766036	0.807889	0.822272	0.769512	0.752607	0.678308
DYDDMSPR	Phospho (STY)	H3BLP7	15387	Hnrnpk	1077.35	2	538.674	80.688	1.53128	1.52192	1.85385	1.84608	1.60591	0.692824	0.704955	0.621996	0.681639	0.578799	0.673527	0.769978	0.635349	0.664894	0.616988
DYEFCQVHSVSESEYGSIQDER	Phospho (STY)	A0A1W2P6U8	102635990	4932415D10Rik	2743.07	3	914.358	112.13	1.18343	0.987439	0.850486	1.12199	1.05404	0.928627	1.06123	0.888695	0.955523	1.11413	0.886147	0.891991	1.02235	1.16133	0.89259
DYEFCQVHSVSESEYGSIQDER	2 Phospho (STY)	A0A1W2P6U8	102635990	4932415D10Rik	2823.04	3	941.014	41.734	1.07583	0.911475	1.1885	0.941339	1.09539	1.01778	0.972092	0.8719	0.882235	0.879874	0.800989	1.14025	1.07921	1.1145	1.02864
DYFDSDESIAEK	2 Phospho (STY)	A0A0G2JEB6	636104	Cfap47	1577.52	2	788.761	101.2	1.05621	0.996082	1.02035	1.05079	1.01337	0.989489	1.03495	1.01285	0.992512	0.975223	0.943245	0.984045	1.05882	0.953968	0.918091
DYGITPEYICK	Phospho (STY)	Q6SP97	71233	Enkur	1437.59	2	718.794	123.26	0.989409	1.04511	0.987859	0.987343	0.974972	0.973446	1.00647	1.02746	1.01995	0.963423	0.970183	1.01814	1.1084	1.01342	0.914409
DYNPGSMTIVSNASCTTNCLAPLAK	Oxidation (M);Phospho (STY)	A0A0R4J0X7	14447	Gapdhs	2780.19	3	926.729	83.245	0.986155	0.981994	1.00187	0.953585	1.01642	0.964949	1.00767	1.00536	1.07461	1.01307	0.939417	0.969299	1.10424	1.03589	0.945479
DYNPGSMTIVSNASCTTNCLAPLAK	2 Phospho (STY)	A0A0R4J0X7	14447	Gapdhs	2844.16	3	948.052	97.047	1.00013	0.992091	1.05539	1.05091	0.915977	1.05879	1.00173	0.957421	1.00694	0.990752	0.917163	0.997143	1.05428	1.00533	0.995956
DYNPGSMTIVSNASCTTNCLAPLAK	Phospho (STY)	A0A0R4J0X7	14447	Gapdhs	2764.19	3	921.397	131.59	0.894542	0.962658	0.871952	0.935446	0.881797	1.01441	0.968029	0.967402	1.04342	1.01173	1.05835	1.08772	1.18969	1.10432	1.00853
DYNPTASVK	Phospho (STY)	P17710	15275	Hk1	1073.44	2	536.722	100.93	0.924095	0.938028	0.894775	0.97941	0.918237	1.11029	0.986923	1.06403	1.04398	1.02705	1.01462	1.02865	1.07996	1.02698	0.962972
DYSEDNSIR	Phospho (STY)	A2AVR2	381538	Mroh7	1177.43	2	588.714	87.568	1.30694	1.46616	1.2676	1.24874	1.28206	0.924204	0.870256	0.951213	0.872737	0.825027	0.758319	0.83396	0.867207	0.73854	0.78703
EAADTDVENSPQHK	Phospho (STY)	Q9CZX5	72400	Pinx1	1619.65	3	539.882	61.375	1.17408	1.32555	1.28582	1.42237	1.44794	1.00315	1.07494	0.870108	0.93509	0.889546	0.779444	0.671998	0.78549	0.718135	0.616339
EADEDSEPER	Phospho (STY)	Q3TIX9	28035	Usp39	1255.42	2	627.712	70.488	1.56106	1.62458	1.60489	1.48884	1.46994	0.793605	0.719864	0.730779	0.732045	0.627174	0.677121	0.787842	0.732307	0.816396	0.633548
EADEDSEPEREVR	Phospho (STY)	Q3TIX9	28035	Usp39	1639.64	3	546.545	43.791	0	0	0	0	0	0	0	0	0	0	0	0	0	0	0
EADEEDSDEETSYPER	Phospho (STY)	Q9CQF4	67851	Mtres1	1979.68	2	989.84	335.23	1.08236	1.11722	1.05187	1.09217	1.0568	0.999526	0.985753	1.00689	0.994698	1.04333	0.875322	0.890924	0.998916	0.92294	0.881268
EADEEDSDEETSYPERSEQEEELESEPGVAK	Phospho (STY)	Q9CQF4	67851	Mtres1	3621.42	4	905.354	104.98	1.21374	1.11119	1.07748	1.06836	1.05333	0.802872	1.00692	1.05052	0.88328	0.909183	0.911043	0.944461	0.932568	0.957705	1.07737
EADSDVRR	Phospho (STY)	V9GXW2	230967	Cep104	1026.41	2	513.207	74.267	0.977965	1.0168	1.11433	1.31248	1.17833	1.16666	0.945624	0.827877	0.853499	0.910721	0.999374	1.17389	0.87115	0.904743	0.746569
EAEDEESDHN	Phospho (STY)	A0A0J9YUS5	208643	Eif4g1	1253.37	2	626.686	168.69	0.897366	0.908373	1.50196	1.68542	1.45634	1.22521	1.26579	0.54218	0.954135	0.494465	1.03068	1.18422	0.65484	0.719125	0.479889
EAEEGTPQAPEQQPIQTGVSKPQVIMK	Phospho (STY)	Q9DAQ4	71837	1700003E16Rik	2999.43	4	749.858	96.242	1.11249	1.31395	1.14703	1.29828	1.17955	1.04144	1.05378	0.93127	1.0262	0.925392	0.806806	0.827054	0.933302	0.719071	0.684395
EAENSRLCMQIK	Oxidation (M);Phospho (STY)	A3KGV9	18286	Odf2	1573.66	4	393.416	68.481	1.10425	1.1648	1.10799	1.0068	1.15662	0.966421	0.894787	0.9854	0.910929	0.952419	0.968458	0.9682	0.983285	0.95884	0.870805
EAENSRLCMQIK	Phospho (STY)	A3KGV9	18286	Odf2	1557.67	3	519.223	96.673	0.908835	0.923883	0.962826	1.02252	0.923635	0.99995	0.949349	1.05675	1.03559	1.05766	0.919915	1.0174	1.16424	1.06502	0.992426
EAFSSRPR	Phospho (STY)	Q3V061	432613	Trim80	1028.44	3	342.815	87.895	1.01697	1.04308	1.07599	1.14462	1.15596	1.02553	1.02053	1.05002	0.947694	0.987326	0.893972	0.913514	0.989417	0.868605	0.866768
EAGHGSDKEDISR	Phospho (STY)	E9Q828	381290	Atp2b4	1479.6	3	493.2	150.28	0.749129	0.772253	0.792846	0.876773	0.848184	1.09371	1.00235	0.960738	1.05191	0.995828	1.13465	1.25631	1.21097	1.14251	1.11183
EAGHGSDKEDISRDTEGMDEIDLAEMELR	Phospho (STY)	E9Q828	381290	Atp2b4	3327.39	4	831.848	115.74	0.806201	0.858152	0.913188	0.898874	0.810705	0.913343	0.947277	0.935308	0.896252	0.982847	1.18778	1.1541	1.31535	1.10942	1.2712
EAGISKSQEDISHPESTGVPK	Phospho (STY)	Q66LM6	225497	Fam170a	2275.04	4	568.759	167.72	0.976106	0.973468	0.998793	1.01783	1.03226	0.970087	1.01746	0.979461	0.993701	1.01024	0.915287	1.05807	1.05875	1.01013	0.988358
EAGMETPSFYSALLR	Oxidation (M);Phospho (STY)	Q6P1E8	77627	Efcab6	1766.76	2	883.379	156.24	1.02024	0.986307	0.977473	1.01549	0.965914	1.00023	1.01005	1.00181	0.98785	0.99402	0.913831	1.01031	1.12976	1.03789	0.948827
EAGMETPSFYSALLR	Phospho (STY)	Q6P1E8	77627	Efcab6	1750.76	2	875.382	187.78	0.95365	0.94962	0.963491	0.967802	0.990203	1.00173	1.04541	1.00792	1.01307	0.964241	0.989921	1.10136	1.08468	1.00164	0.965272
EAHDHSSFK	Phospho (STY)	A0A571BEV2	102636082	Gm8251	1136.43	3	378.81	84.658	0.962266	0.994481	1.05044	1.26619	0.984594	1.0351	1.04183	0.845715	1.03066	0.850491	1.03463	1.08131	1.02535	0.987486	0.809466
EAHDHSSFKDIR	Phospho (STY)	A0A571BEV2	102636082	Gm8251	1520.64	4	380.16	85.837	0.9733	0.981504	0.905273	0.905273	1.05062	1.06375	1.00441	1.04078	0.968924	0.945884	0.989845	1.11093	1.01377	1.0859	0.959831
EALCDPTVASRLSDTK	Phospho (STY)	Q80X73	105083	Pelo	1841.82	3	613.941	48.354	1.0875	1.08974	1.03845	0.96914	1.09287	0.910706	1.04184	1.1224	1.00533	0.929	0.872322	1.03254	0.92894	0.965409	0.913818
EALDLQMEQGSFEK	Phospho (STY)	E9Q2C0	212124	Cfap46	1703.71	2	851.856	138.55	0.765797	0.737041	0.874946	0.78759	0.879345	1.07594	1.03732	1.06338	1.10951	1.04831	1.01701	1.12453	1.17886	1.14589	1.15454
EALDLQMEQGSFEK	Oxidation (M);Phospho (STY)	E9Q2C0	212124	Cfap46	1719.71	3	573.235	73.498	0.841867	0.85532	1.01134	0.931341	0.942125	1.09037	0.924976	1.06968	0.923032	0.99092	1.00701	1.06623	1.12732	1.13474	1.08374
EALSQQLDSEDEQDQR	Phospho (STY)	Q640N2	68146	Arl13b	1969.79	3	656.597	66.874	0	0	0	0	0	0	0	0	0	0	0	0	0	0	0
EANVIWSKGPDIIK	Phospho (STY)	A0A5K1VVQ1	22138	Ttn	1648.82	4	412.206	52.453	1.04268	1.08224	0.914716	1.03173	1.16749	1.01852	0.919599	0.956937	0.939655	0.960988	0.90326	1.0393	1.18721	0.940765	0.89491
EAPAISSSKNITR	Phospho (STY)	E9PWP9	210940	4931408C20Rik	1452.7	3	484.232	78.326	1.0704	1.01848	1.01842	0.965888	0.965888	0.941288	0.978751	1.0394	1.00415	0.957493	0.967433	1.12058	0.983285	1.04849	0.920052
EARSPQPNK	Phospho (STY)	A2A8V8	51796	Srrm1	1105.49	3	368.497	46.592	1.23196	1.14313	1.78938	1.78257	1.61322	0.871764	0.94098	0.725085	0.820039	0.581955	0.724523	0.883445	0.654244	0.687478	0.550226
EASEDDGYDESQLHPENEELGK	Phospho (STY)	Q5I0V9	73090	2900092C05Rik	2570	3	856.666	198.68	1.09065	1.14707	1.12676	1.13303	1.12585	1.01466	0.996621	0.957024	0.958867	0.980907	0.856216	0.929709	0.947777	0.894111	0.840757
EASEPLASVTSINKQDSK	2 Phospho (STY)	Q9D4C1	74071	Lmntd1	2062.89	4	515.722	59.728	1.30883	1.15799	1.21269	1.13629	1.14981	1.0069	0.866667	0.905608	0.825236	0.86074	0.837268	0.984676	0.944964	0.871586	0.930739
EASGSACDLPR	Phospho (STY)	Q6PDY2	211488	Ado	1241.47	2	620.737	101.39	0.909553	0.933854	0.963808	1.06533	1.01101	1.00659	0.992962	0.987758	0.972614	0.992445	0.964675	1.09258	1.06785	1.04913	0.989843
EASKDILQDYK	Phospho (STY)	A0A1L1SR47	381884	Slc6a16	1388.62	3	462.874	67.93	0	0	0	0	0	0	0	0	0	0	0	0	0	0	0
EASKDILQDYKTES	Phospho (STY)	A0A1L1SR47	381884	Slc6a16	1705.74	2	852.872	46.319	0	0	0	0	0	0	0	0	0	0	0	0	0	0	0
EASLILGVSPSAGK	Phospho (STY)	Q78YY6	66148	Dnajc15	1407.7	3	469.234	68.845	1.02394	1.11096	1.17551	1.14065	1.1461	1.01001	0.85724	1.0332	1.03984	1.06855	0.877105	0.923905	0.919592	0.924965	0.748441
EASPHPQYTIGR	Phospho (STY)	Q8CDQ3	74472	Stpg3	1434.63	3	478.21	63.682	0.768854	0.8123	0.924375	1.03662	0.888276	1.00426	1.04465	0.874686	1.05747	1.14827	0.955504	1.07629	1.2169	1.22144	0.970113
EASSEELK	Phospho (STY)	Q5U458	230935	Dnajc11	971.385	2	485.692	143.39	0.97098	1.01226	1.04027	1.14933	1.03657	0.999013	0.941317	1.01221	1.00827	0.9865	0.912157	1.05155	1.00213	0.99943	0.878024
EASSEELKAAYR	Phospho (STY)	Q5U458	230935	Dnajc11	1432.62	2	716.312	142.45	1.06256	1.07019	1.01662	1.06954	1.05987	1.01769	1.02855	0.983386	0.960954	0.963818	0.900816	1.00486	0.999912	0.893239	0.967994
EASSEELKAAYRR	Phospho (STY)	Q5U458	230935	Dnajc11	1588.72	3	529.575	120.54	1.18139	1.12634	1.09533	1.10712	1.21991	0.947234	1.05861	1.03772	0.789116	0.900592	0.853713	0.909952	0.886724	0.811764	1.07448
EASYHHDAGR	Phospho (STY)	A0A2I3BPC5	19057	Ppp3cc	1221.46	3	407.152	120.55	0.827289	0.850041	0.903357	0.967914	0.945037	1.12202	1.09894	0.909985	0.951665	0.9435	1.13609	1.17852	1.11492	1.06328	0.987445
EATDDEQDR	Phospho (STY)	Q9D4B2	74407	Odad4	1157.39	2	578.694	70.977	0.841066	1.0206	1.1324	1.18459	1.10177	0.975142	0.996677	0.787866	0.932842	0.899529	1.11996	1.13115	1.03081	0.996464	0.849121
EATESFASDPILYRPVAVALDTKGPEIR	Phospho (STY)	P52480	18746	Pkm	3124.55	4	781.137	54.375	0.938814	0.974221	0.933206	0.93678	0.861366	1.0145	1.0688	1.09868	0.940078	0.94433	1.10016	1.0881	1.04912	1.00376	1.04808
EAVFFFPSEGAQNTEHPAPEENNTLQFEFQEK	Phospho (STY)	A0A087WSD2	383435	Ms4a14	3790.65	4	947.662	63.085	0.814637	0.743542	0.75447	0.832109	0.870166	0.977475	0.939926	0.944437	0.974362	1.05105	1.02513	1.16274	1.37977	1.24826	1.28193
EAYALCHCLPVLSTDKFK	Phospho (STY)	F6QK86	26893	#N/A	2231.02	4	557.754	63.69	0.969866	0.939202	0.883184	1.04707	0.902319	0.921877	1.04417	1.07647	0.884995	0.950067	1.00095	1.11589	1.02673	1.12923	1.10798
ECKSQESICENINSNGENLAK	Phospho (STY)	A2ARZ3	241516	Fsip2	2503.04	3	834.345	106.93	0.833872	0.8635	0.821829	0.904175	0.872114	1.06049	1.01763	1.11058	1.1365	1.09156	0.920884	1.1105	1.17239	1.10587	0.978107
ECKSQESICENINSNGENLAK	2 Phospho (STY)	A2ARZ3	241516	Fsip2	2583	4	645.75	48.115	1.25776	1.16453	1.17971	1.20325	1.20028	1.08085	1.00908	1.01292	0.897108	0.965321	0.810135	0.849423	0.853938	0.780861	0.734833
ECKSQESICENINSNGENLAKR	Phospho (STY)	A2ARZ3	241516	Fsip2	2659.14	4	664.784	63.115	0.841035	0.86774	0.855377	0.974742	0.974469	0.990129	1.10245	1.09131	1.05515	1.06218	0.993401	1.03138	1.01317	1.05445	1.09302
ECQTASPYTVQLPYK	Phospho (STY)	A2ARZ3	241516	Fsip2	1863.81	3	621.27	47.037	1.06037	0.945698	1.05611	1.20343	0.952298	0.961167	1.08931	1.02242	1.08643	0.888912	0.897025	0.968591	1.00352	0.950579	0.914143
ECRSELR	Phospho (STY)	Q6PD10	27399	Ip6k1	1028.41	2	514.206	72.879	0.990651	0.971122	0.986397	1.01675	0.935648	0.944736	0.864449	0.85139	0.898524	0.81315	1.12479	1.22988	1.11224	1.17954	1.08072
EDEEESLNEVGYDDIGGCRK	Phospho (STY)	Q01853	269523	Vcp	2392.94	3	797.646	83.245	0.990146	0.973381	0.984616	1.03504	0.987425	1.04887	1.04588	1.03627	1.02262	0.948233	0.91523	1.02929	1.01837	1.05168	0.912948
EDEGQQSDKEQPPEEQAQVQPVEDQQPK	Phospho (STY)	A0A087WSD2	383435	Ms4a14	3299.41	4	824.853	44.968	0.758403	0.753989	0.879368	1.31128	0.885381	1.01315	0.819251	1.01182	1.04912	1.0098	1.12544	1.24885	1.177	1.04451	0.912635
EDESTKEGEAGEDELAVGTSK	Phospho (STY)	Q8C627	242408	Fam221b	2259.93	3	753.309	115.63	0.950382	0.99997	0.981014	1.0054	1.02911	0.994439	1.03632	1.00027	1.08729	1.05272	0.913101	1.0056	0.99997	1.01449	0.929914
EDIYKEICDETSEENMIR	Phospho (STY)	A0A1W2P7J2	70897	Fam71d	2352.95	3	784.316	128.05	1.01523	1.07338	1.0413	1.18148	1.20453	1.01073	1.00375	0.9001	0.990283	0.987937	0.902553	0.89102	0.998986	0.909376	0.889337
EDRDSLVER	Phospho (STY)	A3KGV9	18286	Odf2	1197.5	2	598.751	101.53	1.03668	1.05841	1.06541	1.00335	1.09429	1.00954	0.983289	1.04236	0.949666	0.936246	1.00356	0.988102	1.02063	0.923775	0.884683
EDRPKSSEDIIQSK	Phospho (STY)	H7BX21	213272	Txndc2	1710.78	4	427.696	61.477	1.19629	1.28217	1.37366	1.38093	1.3184	0.951747	0.938173	0.875974	0.91139	0.849513	0.747239	0.831725	0.763897	0.842094	0.73679
EDSEEQMK	Phospho (STY)	A0A5F8MPU3	73463	C2cd6	1074.36	2	537.179	93.096	0.98273	0.987716	0.978795	1.0874	1.01221	1.01399	1.02968	0.981666	1.03409	0.998906	0.901338	1.02138	1.11721	0.927576	0.925307
EDSERLMEQQGTLLK	Phospho (STY)	A3KGV9	18286	Odf2	1855.84	3	618.613	73.809	0.9019	0.972778	0.915972	1.06164	0.92134	1.00228	1.07971	0.993649	1.11715	1.08773	0.881295	0.998024	1.0919	1.04691	0.927723
EDSERLMEQQGTLLKR	Phospho (STY)	A3KGV9	18286	Odf2	2011.94	3	670.647	74.953	0.989797	1.02259	1.03693	0.95739	1.14821	1.11538	0.826962	1.07133	1.02213	0.911058	0.937925	0.974292	1.0163	1.02383	0.945872
EDSETDLEIEDTEK	Phospho (STY)	F6QBN8	627607	Lrrc74a	1731.66	2	865.831	257.02	1.00174	1.03664	1.05347	1.11342	1.1185	1.00924	0.955621	0.95104	1.03675	1.05621	0.895289	0.95142	0.95883	0.997485	0.864335
EDSETDLEIEDTEK	2 Phospho (STY)	F6QBN8	627607	Lrrc74a	1811.63	3	603.876	86.488	1.01098	1.00593	0.895681	0.896963	0.989664	0.958817	0.985177	0.965948	0.96715	1.07531	1.04399	1.05112	1.2253	0.967631	0.96034
EDSKKEETPGTPK	Phospho (STY)	Q8BU14	69276	Sec62	1524.67	4	381.168	66.965	0.542101	0.50127	0.525046	0.682701	0.7148	1.47926	1.41044	1.21772	1.55388	1.38388	0.894997	1.12202	1.01557	1.02389	0.932445
EDSQCNGFHR	Phospho (STY)	O88502	18584	Pde8a	1328.46	3	442.82	55.261	0.973576	1.04199	1.00177	1.08643	1.10959	0.954443	1.04387	1.12644	0.874889	0.904831	1.01802	1.08206	0.918929	0.97982	0.883348
EDSRIGDLFVGQLK	Phospho (STY)	O88623	53376	Usp2	1655.79	3	551.931	122.44	0.857084	0.924897	0.88396	0.914993	0.916472	1.13713	0.978477	1.02268	0.972999	1.07703	0.960503	1.09866	1.11564	1.07884	1.06064
EDTNKSESEGVTK	Phospho (STY)	Q8C0X7	74441	Slco6c1	1502.61	3	500.871	101.92	1.70697	1.69114	1.71079	1.84401	1.69496	0.788183	0.757488	0.637559	0.666131	0.677171	0.622515	0.621665	0.574519	0.534464	0.472437
EEAHLSASSLEDAHR	Phospho (STY)	Q9WVQ0	56523	Pmfbp1	1730.73	3	576.909	73.809	1.051	1.04176	0.971809	0.987541	1.10459	0.980434	1.02391	0.983199	0.932019	0.988731	0.918309	1.00205	0.992359	1.06525	0.957029
EEARSEAR	Phospho (STY)	Q61241	22114	Tssk1	1026.41	2	513.207	95.775	0.724122	0.765112	0.993952	1.05188	0.963251	0.897277	0.812767	0.658531	0.866886	0.730987	1.29246	1.57527	1.33243	1.31406	1.02101
EEASDDDMEGDEAVVR	Oxidation (M);Phospho (STY)	Q6P4T2	320632	Snrnp200	1861.66	2	930.828	92.265	1.55884	1.60915	1.7817	1.53335	1.56495	0.843952	0.60781	0.582516	0.679143	0.699849	0.737431	0.693945	0.694663	0.792966	0.619739
EEASGSADSPITTR	Phospho (STY)	A0A140LIY0	434232	Iqck	1499.61	2	749.807	229.17	1.09742	1.0822	1.16167	1.22591	1.17513	1.00642	0.918639	0.91012	0.939889	0.995483	0.85794	0.954906	0.944696	0.903125	0.826447
EEDPHTTLHETASSR	Phospho (STY)	Q61469	19012	Plpp1	1788.73	3	596.244	109.42	1.54254	1.11599	1.13834	1.13081	1.02976	1.03804	0.909868	0.853274	0.890027	0.852101	1.06634	0.977347	0.846743	0.825345	0.783485
EEDVIESPPTFDK	Phospho (STY)	B9EKE5	241112	Catip	1584.66	3	528.22	78.285	0.887002	0.966874	0.924807	1.09302	0.984414	0.997141	0.985806	0.963743	1.09432	1.01851	0.925764	1.04054	1.06249	1.094	0.961569
EEEKSTTTLVTK	Phospho (STY)	Q8C624	320869	Spata33	1444.67	3	481.557	45.014	1.22358	1.25652	1.20489	1.37111	1.42518	0.909887	0.928009	0.883914	0.859285	0.816723	0.870013	0.791153	0.855306	0.82936	0.775075
EEETLNLIQMQSFLNK	Oxidation (M);Phospho (STY)	A0A5F8MPU3	73463	C2cd6	2031.92	3	677.307	108.75	1.10815	1.23389	0.969801	1.05829	1.12702	0.944253	1.17288	0.901902	0.980819	0.972349	0.85721	0.953067	0.973313	0.914504	0.832557
EEETLNLIQMQSFLNK	Phospho (STY)	A0A5F8MPU3	73463	C2cd6	2015.93	3	671.976	138.66	1.0932	1.17608	0.876105	0.974992	1.11283	1.05661	1.0104	0.928466	1.15163	1.0141	0.885094	0.902206	0.950231	0.992183	0.875868
EEHGGLIRSPR	Phospho (STY)	Q80XR5	22185	U2af2	1329.62	3	443.206	57.034	1.04019	1.19311	1.15943	1.30817	1.21291	0.976046	0.947893	0.891908	0.948343	0.892936	0.942686	1.00825	0.891972	0.812204	0.773959
EEIAVLSAEK	Phospho (STY)	E9QAP8	73472	Spata18	1167.54	2	583.771	143.97	0.58627	0.580585	0.586761	0.594626	0.639357	1.02411	0.921507	0.958374	1.0414	1.03138	1.2342	1.42462	1.57386	1.52539	1.27756
EEIAVLSAEKSGLQGR	2 Phospho (STY)	E9QAP8	73472	Spata18	1845.83	3	615.276	48.315	0.413671	0.454283	0.487553	0.457375	0.513272	0.878402	0.854044	0.864011	0.944038	0.854044	1.60113	1.75364	1.73784	1.58673	1.59996
EEIAVLSAEKSGLQGR	Phospho (STY)	E9QAP8	73472	Spata18	1765.86	3	588.62	82.975	0.781601	0.894721	0.902962	0.950795	0.960936	0.987548	0.976357	0.962339	1.05297	1.10833	1.06901	1.16677	1.12192	1.10513	0.958605
EEKSESENRQPIQASEPPK	Phospho (STY)	E9Q5W2	238663	Spata31d1d	2262.02	4	565.504	58.627	1.73703	1.80069	1.8143	1.79283	1.74155	0.696813	0.667219	0.594552	0.554157	0.605968	0.684211	0.590688	0.653608	0.581555	0.484827
EELASDLEEMATSSAK	Phospho (STY)	A2APD7	67134	Nop56	1789.73	3	596.578	103.87	1.40446	1.32671	1.3347	1.36825	1.37036	0.862692	0.903957	0.942012	0.840063	0.84065	0.825107	0.732006	0.77378	0.802321	0.672927
EELASDLEEMATSSAK	Oxidation (M);Phospho (STY)	A2APD7	67134	Nop56	1805.73	3	601.909	70.335	0	0	0	0	0	0	0	0	0	0	0	0	0	0	0
EELIGQISDIR	Phospho (STY)	Q8C5W0	94040	Clmn	1351.64	2	675.819	63.727	0.995584	1.00738	0.976273	0.956963	0.942572	0.972835	0.995214	0.94654	1.00177	0.924796	1.04786	1.08896	1.02463	1.06283	1.05579
EELRAPRPSTPPSR	Phospho (STY)	Q3V3Y6	16578	Kif9	1671.81	4	417.952	79.347	1.13582	1.08454	1.04683	1.05173	1.13589	0.959668	1.03791	0.995409	0.905762	0.863491	0.87612	0.999114	1.05654	0.934771	0.916403
EEPSVAPTSTGK	Phospho (STY)	Q59J78	75597	Ndufaf2	1281.55	3	427.183	57.836	1.0762	1.12328	1.15913	1.12425	1.14927	0.987422	0.94665	0.950701	1.07004	0.964653	0.895404	0.886901	0.861933	0.928583	0.875582
EEQGQGQGLSPER	Phospho (STY)	P07978	19119	Prm2	1493.61	2	746.807	121.76	0	0	0	0	0	0	0	0	0	0	0	0	0	0	0
EEQGQGQGLSPERVEDYGR	Phospho (STY)	P07978	19119	Prm2	2212.94	2	1106.47	190.19	0.687138	0.753783	0.72662	0.767461	0.732786	0.915447	0.821569	0.84133	0.930443	0.847812	1.28316	1.4664	1.48439	1.46351	1.27816
EERSFEETIPAR	Phospho (STY)	Q91XQ0	13417	Dnah8	1542.67	3	514.224	139.6	0.997459	1.0289	1.03229	0.996366	0.996473	1.03012	1.0978	1.07701	1.08849	1.07379	0.882141	0.939883	0.96125	0.913692	0.88434
EERSFEETIPARK	Phospho (STY)	Q91XQ0	13417	Dnah8	1670.77	3	556.922	66.022	0.916682	0.99836	0.926651	1.00318	1.00654	1.18483	1.15162	1.13921	1.08352	1.13768	0.818883	0.904764	0.958917	0.91663	0.852533
EESKSSEELPDKK	Phospho (STY)	Q3V0B4	241116	Cfap65	1584.69	4	396.173	47.545	0.990264	1.18499	1.269	1.21523	1.17382	0.952121	1.01361	0.943973	1.0188	0.956175	0.803997	0.857295	0.925236	1.034	0.661501
EESSPPPISFSK	2 Phospho (STY)	Q6P1E8	77627	Efcab6	1463.56	3	487.854	72.583	1.10091	1.10852	1.11347	1.09196	1.12288	1.09477	1.01664	0.981181	0.983837	0.954363	0.943146	0.885848	1.00013	0.835409	0.766946
EESSPPPISFSK	Phospho (STY)	Q6P1E8	77627	Efcab6	1383.6	3	461.199	57.328	0.948774	0.913961	0.991543	0.936563	1.00767	0.895922	0.990649	0.954941	1.00264	0.96709	1.01741	1.06311	1.23591	0.984913	1.08889
EESSRQQLAAER	Phospho (STY)	Z4YKK6	76380	Cep112	1482.65	3	494.215	61.265	1.01993	1.04498	0.984017	1.13282	0.995887	1.11001	1.09771	0.852291	1.05635	0.917457	0.91564	0.959024	1.07442	0.914066	0.925391
EESSSSSNVSSR	Phospho (STY)	E9PYD5	21399	Tcea1	1334.5	2	667.249	162.22	0.805822	0.795042	1.32609	1.39388	1.18097	1.173	1.10459	0.574904	1.16353	0.642763	1.02894	1.33462	0.815604	0.991061	0.669181
EETKEQSDATSDATTSEK	Phospho (STY)	Q810N5	320135	BC049715	2035.81	3	678.604	102.48	0.87636	0.909507	0.926428	0.933488	0.961466	1.01874	1.02046	1.04954	1.06347	0.981378	0.968694	1.10016	1.1369	1.05887	0.994542
EETPVTPFEESTEEEREQEEAAALK	2 Phospho (STY)	Q62252	20686	Spa17	3037.24	3	1012.41	60.278	1.16201	1.18366	1.23902	1.17882	1.11157	0.897062	0.860373	0.886162	0.818982	0.825038	0.920286	1.03292	1.07338	0.985614	0.825109
EEVASEPEEAASPTTPK	Phospho (STY)	A2APD7	67134	Nop56	1850.78	3	616.927	160.55	1.55881	1.66954	1.58809	1.58	1.51882	0.772784	0.720761	0.76476	0.846338	0.720025	0.668504	0.732931	0.68492	0.596054	0.577659
EFADSISK	Phospho (STY)	Q60662	11643	Akap4	975.395	2	487.698	147.3	0.931841	0.965179	0.92402	1.05943	0.993662	0.992344	0.993003	0.942295	1.06627	1.04445	0.927642	1.05392	1.1145	1.03112	0.960323
EFDELSPSAQR	Phospho (STY)	O55143	11938	Atp2a2	1357.56	2	678.778	85.845	1.01226	1.00884	0.973491	0.944381	1.08817	1.02711	1.00882	1.02179	1.04774	1.1195	0.881124	0.943062	1.03311	0.987306	0.903296
EFKSFEELHQIQETER	Phospho (STY)	E9Q9Y3	75453	Ccdc7b	2128.95	3	709.649	91.725	1.10589	1.1872	1.21493	1.18256	1.12147	0.973887	0.923512	0.910649	0.967814	0.916124	0.861804	0.922962	0.987419	0.883155	0.840621
EFPDVLECTMSHAVEK	Phospho (STY)	O09172	14630	Gclm	1970.82	3	656.938	67.995	0.963256	0.89575	0.932018	0.925035	0.856403	1.04368	1.06125	1.05757	0.948163	0.928339	1.02483	1.14572	1.0795	1.04818	1.09031
EFSLPPCVDEK	Phospho (STY)	A6H656	18285	Odf1	1399.57	2	699.787	146.36	0.924638	0.993043	0.990192	1.05896	0.976307	1.04771	0.969949	0.98018	1.0282	1.01643	0.963371	1.02944	1.07139	1.0431	0.907098
EFSLPPCVDEKDVTYSYGLGSCVK	Phospho (STY)	A6H656	18285	Odf1	2829.23	3	943.076	125.83	0.936269	1.00039	0.995937	0.98954	1.0007	1.01144	1.00412	1.03237	1.0031	1.0118	0.939544	1.02772	1.05868	1.00029	0.988107
EFSLPPCVDEKDVTYSYGLGSCVK	2 Phospho (STY)	A6H656	18285	Odf1	2909.19	3	969.731	82.126	0.997196	1.01499	0.933603	1.00226	0.964992	1.00916	0.991192	1.01508	0.974297	1.02044	0.997067	1.03026	1.03823	1.00907	1.00217
EFSVKLSK	Phospho (STY)	Q810J8	217695	Zfyve1	1016.49	3	338.831	89.548	1.00149	1.11773	1.04246	1.0367	1.02815	1.01494	1.01162	1.01879	0.968262	0.98021	0.858166	0.984243	1.01631	0.966181	0.954741
EGASQNCSFPRASPR	Phospho (STY)	E9Q284	12812	Coil	1742.72	3	580.907	89.846	1.15986	1.12115	1.01405	1.05856	1.01149	0.988063	1.0418	1.03403	0.925875	0.930017	0.952719	0.984754	1.006	0.888568	0.883054
EGASSPVSGK	Phospho (STY)	Q3V3Y6	16578	Kif9	997.412	2	498.706	69.672	1.03663	1.12175	1.21304	1.29939	1.22559	0.997692	1.0061	0.776532	0.991759	0.803606	0.969074	1.0456	0.918821	0.898424	0.695993
EGCSEEQLR	Phospho (STY)	Q8C115	213556	Plekhh2	1186.43	2	593.216	80.916	0	0	0	0	0	0	0	0	0	0	0	0	0	0	0
EGCVGEEGQDSRSPEQR	Phospho (STY)	Q9D9J2	73376	Tex33	1998.77	2	999.387	198.24	0.97878	0.993867	0.971826	1.01377	0.969444	1.03578	0.994108	1.04334	1.00587	1.05867	0.956763	1.01451	1.05571	0.969372	0.938187
EGDLTTRDSLSR	Phospho (STY)	E9Q5M6	212517	Cfap44	1428.62	2	714.312	135.94	0.74846	0.715076	0.820599	0.846905	0.84713	0.926484	0.960628	0.974872	0.935469	0.922721	1.19282	1.27344	1.3836	1.22228	1.22952
EGEAEPTAEQNLGASFPLGGSR	Phospho (STY)	E9Q5W2	238663	Spata31d1d	2296	2	1148	173.34	1.50154	1.59974	1.52905	1.50052	1.559	0.848776	0.846502	0.826384	0.747786	0.801663	0.699991	0.627759	0.682715	0.635658	0.592921
EGEDESCEAAEEGNPLK	Phospho (STY)	F6VCV9	232664	Ccdc136	1942.71	3	647.571	111.77	0.537631	0.573627	0.638466	0.676902	0.573794	1.10524	1.10935	1.12075	1.32844	1.18856	1.07189	1.2017	1.35481	1.34806	1.17078
EGEEPTVYSDDEEPKDETAR	Phospho (STY)	O55022	53328	Pgrmc1	2374.93	2	1187.47	185.59	0.891632	0.942532	1.01174	1.07663	1.00532	1.09917	1.0064	0.989457	1.0439	1.01644	0.888016	1.03692	1.04192	0.955068	0.994852
EGEEPTVYSDDEEPKDETARK	Phospho (STY)	O55022	53328	Pgrmc1	2503.03	4	625.757	103.53	0.93311	0.948759	0.941607	0.991885	0.978218	0.938208	0.925178	0.928436	1.08111	0.977297	1.05562	1.09393	1.07637	1.13514	0.995142
EGEGEAEAEAEAGSQTDIPAAAETTEK	Phospho (STY)	Q8C0M8	68922	Dnai1	2770.13	3	923.378	139.46	0.925933	1.00016	1.09318	1.06849	1.06207	1.07373	0.967664	1.05525	1.1224	1.02368	0.892588	0.916762	1.0164	0.884334	0.89737
EGEMHDSSDSSSVKPSGSR	Oxidation (M);Phospho (STY)	A2ARZ3	241516	Fsip2	2073.79	4	518.449	54.728	1.09441	1.11055	1.08716	1.21949	1.08044	1.0162	0.980321	0.912935	0.898882	0.951342	0.986431	1.02056	0.952651	0.924806	0.763832
EGGRSLPGDQK	Phospho (STY)	O88987	11642	Akap3	1222.53	2	611.267	101.53	0.923741	0.876554	0.874792	0.883493	0.973825	0.936718	0.99565	1.09334	1.01295	0.986826	1.00992	1.11535	1.08115	1.03925	1.19644
EGGSDGDHPER	Phospho (STY)	Q8BGC0	72459	Htatsf1	1234.43	2	617.213	78.692	1.51178	1.63829	1.76767	2.08968	1.8512	0.990404	0.855348	0.667851	0.580269	0.553863	0.567257	0.538643	0.562226	0.437093	0.388431
EGHSAIKP	Phospho (STY)	P59096	170461	Stard6	917.401	2	458.7	69.65	0.93334	0.945465	0.956968	0.981466	0.930728	0.964802	1.02058	1.00584	0.960388	0.947921	1.06451	1.07222	1.12009	1.05238	1.0433
EGKDPETDSLDR	Phospho (STY)	H3BKD1	72349	Dusp3	1440.58	3	480.192	44.998	0	0	0	0	0	0	0	0	0	0	0	0	0	0	0
EGKDPETDSLDRNETWR	Phospho (STY)	H3BKD1	72349	Dusp3	2126.89	3	708.964	149.71	0.952834	0.983058	0.983137	0.974117	0.981555	0.981792	0.97475	0.997932	0.941916	0.966601	0.976412	1.04968	1.12262	1.05316	1.06044
EGKEDEASTDVDEKPK	Phospho (STY)	P53986	20501	Slc16a1	1855.77	5	371.154	120.92	1.05034	1.09344	1.18915	1.31253	1.0979	0.925166	0.945785	0.802454	0.912263	0.928226	0.918249	1.03291	0.987354	0.959486	0.844755
EGLGSEDLLK	Phospho (STY)	G3UYQ4	633979	Ak9	1139.51	2	569.756	118.9	0.917935	0.993755	0.888652	0.934501	0.992438	1.03031	1.02829	1.05992	1.0179	1.05914	0.950672	1.07231	1.06561	1.01642	0.97214
EGNEVDNSGRR	Phospho (STY)	G3UW99	74307	1700092M07Rik	1311.52	3	437.174	72.898	0.784604	0.753987	0.862174	0.86752	0.96046	1.23868	1.12797	0.809231	1.09674	1.01796	1.18515	1.19547	1.08001	1.06728	0.952762
EGNSSLDIKDLIK	Phospho (STY)	Q9D424	71132	Cabyr	1510.73	3	503.576	83.968	0.797454	0.742777	0.75227	0.841378	0.83418	1.06055	1.00341	1.0844	1.00766	1.08872	1.04599	1.19944	1.20714	1.16742	1.16721
EGSDWLK	Phospho (STY)	Q8BZB3	244886	Tmem266	913.358	2	456.679	73.931	1.1273	1.21849	1.22924	1.16023	1.20459	0.862136	0.868584	0.896235	0.844973	0.827712	0.944989	0.926685	0.970652	0.985633	0.932548
EGSPKPAK	Phospho (STY)	A0A571BEE2	74914	Cylc2	892.406	3	297.469	51.927	1.04132	1.19169	2.11882	2.3929	1.85813	0.740666	0.722964	0.458907	0.613221	0.479119	0.726571	0.940759	0.561026	0.684734	0.469189
EGSQGELTPANSQSR	Phospho (STY)	Q3MIA8	209318	Gps1	1639.68	2	819.842	146.1	1.13421	1.27841	1.1707	1.1306	1.21478	0.972368	1.01699	0.968893	1.00058	0.988005	0.792645	0.851856	0.868103	0.798421	0.813434
EGSQGWCR	Phospho (STY)	A0A3Q4EGK1		Gm50092	1058.36	2	529.182	99.815	1.31063	1.41587	1.27846	1.40065	1.42731	0.966265	0.908355	0.888566	0.925517	0.852681	0.708232	0.741568	0.803691	0.723054	0.649152
EGSRGEEEAGQEEGGSR	Phospho (STY)	Q7TMY8	59026	Huwe1	1842.7	3	614.234	164.69	0.565638	0.547749	0.700254	0.729646	0.692869	1.09196	0.983353	1.11553	0.999669	0.907606	1.24758	1.2884	1.47716	1.38905	1.26354
EGSRISPQPSLR	Phospho (STY)	S4R181	223648	Ccdc166	1405.67	3	468.557	139	1.14489	1.13332	1.08625	1.10712	1.09945	0.976794	0.95911	0.931911	0.937699	0.914768	0.913124	0.931224	1.00586	0.972158	0.886317
EGSSDRPQSSCTGQAR	Phospho (STY)	P0CW70	320752	Dpy19l2	1801.71	3	600.568	188.04	0.970311	1.00104	1.04937	1.05536	1.04004	0.978443	0.920355	0.890912	0.926461	0.822611	1.02298	1.13895	1.10078	1.07981	1.00258
EGSSDRPQSSCTGQAR	2 Phospho (STY)	P0CW70	320752	Dpy19l2	1881.67	3	627.224	80.236	1.02119	1.0043	1.02821	1.00534	1.0362	0.955174	0.929559	0.894683	0.92943	0.899018	1.02412	1.0847	1.13009	1.06328	0.994697
EGSSIGAIDSR	Phospho (STY)	Q9CZU6	12974	Cs	1170.49	2	585.246	132.69	0.806877	0.88366	0.853385	0.86616	0.849908	1.01447	0.992842	0.991795	0.933893	0.901589	1.1163	1.19985	1.27568	1.17499	1.1386
EGSSRVPR	Phospho (STY)	Q6PE87	69329	Cfap206	966.428	2	483.214	52.49	0.846252	0.880392	0.992134	0.986316	0.939079	1.03584	0.955551	0.971066	1.01535	0.8924	1.09073	1.09365	1.20236	1.03459	1.06429
EGSSRVPRPQIFIAGLR	Phospho (STY)	Q6PE87	69329	Cfap206	1962.02	4	490.505	97.488	0.958763	0.996093	0.988385	0.960651	1.02883	1.0228	1.06772	1.09178	0.928009	1.01696	0.92603	1.02258	0.959323	1.01441	1.01767
EGSWDSSLVMK	Phospho (STY)	Q9D9Y8	75647	Ssmem1	1317.53	3	439.177	92.295	1.0548	1.0713	0.991395	1.16366	0.946423	0.980576	0.979373	0.902738	1.02796	1.0086	0.896456	0.936145	1.14489	0.959023	0.936651
EGTILSQDELRDLEGK	Phospho (STY)	Q6V3W6	330830	Drc7	1881.87	3	627.291	145.44	1.02439	1.03358	0.959962	1.02307	1.06147	0.940129	0.974266	0.920777	0.931776	0.920357	0.994339	1.0685	1.1069	1.00786	1.03262
EGVPHEAKSR	Phospho (STY)	A0A1Y7VKG0	217695	Zfyve1	1188.53	3	396.176	69.602	1.00206	0.993087	1.05158	1.12913	1.01344	1.10624	1.10962	0.912289	0.948305	0.916903	0.977579	1.0804	0.942486	0.917057	0.899831
EGYRELTEVLLQSVELDSK	Phospho (STY)	D6RFA2	72635	Lins1	2287.1	4	571.775	42.647	1.04765	1.13214	0.937229	1.14284	1.04656	0.917454	1.00399	0.888533	0.967137	1.04081	0.888072	1.07884	0.995598	0.907123	1.00603
EHALTSGTIK	Phospho (STY)	A0A087WPE4	67923	Eloc	1135.53	3	378.509	78.903	0.80435	0.845553	0.889952	0.999964	0.932175	0.988065	0.914021	1.07448	0.999896	0.960188	1.04164	1.19021	1.11134	1.16879	1.07938
EHEEKPESDSPPGSPAVEERPR	Phospho (STY)	Q66LM6	225497	Fam170a	2538.1	4	634.526	98.804	0.960966	1.07038	0.979388	1.01688	1.06651	0.982574	0.997251	0.994109	0.970349	0.912242	0.979819	1.03629	1.06728	1.07236	0.893605
EHFSTVK	Phospho (STY)	Q62348	22099	Tsn	926.39	3	308.797	104.2	0.957595	0.894066	0.98029	1.01285	1.00236	1.01214	1.03169	1.0499	0.986211	0.954904	1.03653	1.06416	1.0029	0.999487	1.01492
EHLPLVSCSQCHR	Phospho (STY)	A0A2I3BPJ2	102631856	Gm30083	1701.71	3	567.237	41.088	1.20449	1.27221	1.29991	1.39223	1.33224	0.924198	0.866091	0.773112	0.70856	0.783392	0.917852	0.918579	0.932528	0.836343	0.83826
EHRLSQVADISEK	Phospho (STY)	E9QJV1	623046	Fscb	1590.74	2	795.37	149.47	1.14817	1.17616	1.16109	1.17551	1.12154	0.887296	0.780208	0.82742	0.895154	0.806769	0.893206	1.01569	1.08764	1.02153	1.00263
EHRLSQVADISEKELESTTLTSDK	Phospho (STY)	E9QJV1	623046	Fscb	2795.32	3	931.774	119.22	1.15531	1.24123	1.13852	1.15977	1.15777	0.824699	0.88347	0.949017	0.824391	0.836658	0.886858	1.03551	0.985306	0.966725	0.954766
EHTVDWECESNSSPADSHDK	Phospho (STY)	A2ARZ3	241516	Fsip2	2408.89	3	802.962	169.9	0.96684	1.03306	1.01354	1.0576	1.007	1.05019	0.989511	0.937362	1.02444	1.01599	0.906273	1.03134	1.02442	1.00291	0.939521
EHTVDWECESNSSPADSHDK	2 Phospho (STY)	A2ARZ3	241516	Fsip2	2488.85	3	829.617	98.062	1.08771	1.05758	1.13676	1.09099	1.06523	0.953505	0.938799	0.926508	0.941312	0.966939	0.954991	0.948609	1.00605	0.985253	0.939762
EICDETSEENMIR	Oxidation (M);Phospho (STY)	A0A1W2P7J2	70897	Fam71d	1720.63	2	860.316	89.663	1.17666	1.27505	1.18548	1.27055	1.15401	0.983057	0.91957	0.858289	0.914203	0.903015	0.840396	0.893987	0.971221	0.887415	0.767088
EICDETSEENMIR	Phospho (STY)	A0A1W2P7J2	70897	Fam71d	1704.64	2	852.319	176.05	1.11104	1.13589	1.088	1.20035	1.05521	0.948157	0.886198	0.885637	1.01676	0.960497	0.874376	0.953119	1.04373	0.974779	0.866264
EICSPYPIEHPYHTHISR	Phospho (STY)	Q9D5Y0	70821	4921507P07Rik	2315.02	4	578.755	93.583	0.890071	1.04277	0.994044	1.06915	0.944429	0.946272	0.915629	1.00374	0.957191	1.113	0.97572	0.999743	1.0282	1.17131	0.948729
EIEQSPLVMLDR	Oxidation (M);Phospho (STY)	Q8C413	110197	Dgkg	1524.69	2	762.345	42.041	1.17365	1.34044	1.18255	1.23785	1.13989	0.942399	1.02212	1.00201	0.901632	0.870356	0.844581	0.806457	0.912956	0.828134	0.794971
EIEQSPPGSPK	2 Phospho (STY)	Q9D424	71132	Cabyr	1327.51	2	663.755	77.644	1.11607	1.12875	1.08752	1.07316	1.12818	0.944477	0.93238	1.01409	0.894919	0.948872	0.943905	0.972233	0.933341	0.952352	0.929759
EIEQSPPGSPK	Phospho (STY)	Q9D424	71132	Cabyr	1247.54	2	623.772	168.02	0.943672	1.0049	0.962946	1.00356	0.992558	1.01554	0.981856	1.02813	1.00557	0.994868	0.975958	1.06449	1.02983	1.03117	0.964953
EIEQSPPGSPKAVEPK	2 Phospho (STY)	Q9D424	71132	Cabyr	1851.81	3	617.269	88.176	1.25551	1.06744	1.01978	0.959485	1.08705	0.988479	1.07478	1.1291	0.874494	0.889857	0.877798	0.991573	0.906005	0.80172	1.07693
EIGTEISRK	Acetyl (Protein N-term);2 Phospho (STY)	A0A1Y7VK72	75553	#N/A	1233.5	2	616.752	43.027	0.965496	1.03719	1.13212	1.45659	0.95771	1.05692	0.871322	1.04416	1.11513	1.00323	0.861288	0.999346	0.897348	0.795902	0.806252
EIHVKQSGNPCENTENL	Phospho (STY)	Q8K3V1	69281	Spata4	2047.87	3	682.622	82.36	1.51127	1.48361	1.32867	1.33061	1.44484	0.891563	0.906255	0.9038	0.880372	0.958475	0.697754	0.656816	0.715419	0.631449	0.65909
EIKDKLEGGSK	Phospho (STY)	Q60662	11643	Akap4	1282.62	3	427.539	95.067	0.89765	0.919799	0.826136	0.941861	0.931658	1.1269	1.10196	0.997495	1.1058	1.1296	0.899568	1.08496	1.05025	0.984502	1.00186
EILAETIREELAPDQQHLSTEDLIK	Phospho (STY)	Q0VEJ0	225659	Cep76	2970.46	4	742.615	124.18	1.12783	1.20788	1.19755	1.2124	1.30439	0.96176	0.867474	0.91102	0.936505	0.758036	0.831352	0.94477	1.07457	0.930306	0.734158
EILKEQESR	Phospho (STY)	A2A815	57320	Park7	1210.56	3	403.52	76.24	0.870729	0.874608	0.85914	0.923701	0.888088	1.00159	1.06068	0.916837	1.00204	0.952101	1.05277	1.20323	1.21318	1.06934	1.11196
EIMSFVNNFNHHFIDK	Oxidation (M);Phospho (STY)	A0A5F8MPU3	73463	C2cd6	2086.9	4	521.724	97.32	0.953595	1.23066	1.04401	0.985956	0.853212	0.941938	1.08135	1.13542	0.909347	1.02438	1.04132	1.07246	1.09401	0.801142	0.831203
EIMSFVNNFNHHFIDK	Phospho (STY)	A0A5F8MPU3	73463	C2cd6	2070.9	3	690.301	111.66	0.906236	1.05655	1.04368	1.06395	1.07872	0.956844	0.992862	1.03361	0.993809	1.04649	0.928226	0.989039	1.03516	0.97694	0.897889
EIMTVTNSR	Oxidation (M);Phospho (STY)	B7XG49	619288	Fam71a	1145.48	2	572.739	55.084	0	0	0	0	0	0	0	0	0	0	0	0	0	0	0
EIMTVTNSR	Phospho (STY)	B7XG49	619288	Fam71a	1129.48	2	564.742	60.691	1.27633	1.38115	1.31523	1.32466	1.33345	0.855827	0.789491	0.944106	0.835139	0.735468	0.847912	0.847367	0.915461	0.764406	0.834008
EIMTVTNSRIETTGK	Phospho (STY)	B7XG49	619288	Fam71a	1758.82	3	586.274	95.205	1.52177	1.58253	1.59466	1.22902	1.64197	0.756065	0.71597	1.17595	0.649439	0.6847	0.757647	0.747032	0.63637	0.547264	0.759614
EINSLHK	Phospho (STY)	A2AUC6	72569	Bbs5	919.416	3	306.472	88.496	0.907781	0.898459	0.909481	1.01545	0.941839	1.15715	1.0692	0.983349	1.04143	1.02633	0.983859	1.12822	1.06855	0.987797	0.88109
EIPFQETPSQGTLSQESPSQWTLSK	Phospho (STY)	A0A087WSD2	383435	Ms4a14	2884.32	3	961.439	91.615	0.84637	0.838195	0.882163	0.90472	0.926405	1.11563	1.02555	1.15814	1.11319	1.08691	0.936402	1.03146	1.09194	1.01747	1.02545
EIPSTSEDVPTPNR	Phospho (STY)	D3YXG1	280621	Selenov	1620.7	2	810.352	112.16	0.993905	1.01378	0.883401	0.95832	0.972494	1.02953	0.972119	1.01074	0.945346	0.872076	1.06271	1.05851	1.09384	1.06763	1.0656
EIQAVTGNSQVFVR	Phospho (STY)	Q9R1R8	17252	Rdh11	1626.78	3	542.259	119.55	0.905554	1.00372	1.04257	0.918983	0.980824	0.984859	1.07964	0.979416	1.0909	1.05111	1.03628	0.990583	1.05871	0.920419	0.956425
EIQQTSDTTK	Phospho (STY)	Q80W76	21461	Tcp10a	1229.52	3	409.839	52.191	0.944913	1.02472	1.11343	1.09242	1.08362	0.97556	0.972555	0.944217	0.988217	0.906723	0.901111	1.08157	1.03315	1.01851	0.919281
EIQQTSDTTKTDETK	Phospho (STY)	Q80W76	21461	Tcp10a	1803.78	3	601.259	140.28	0.946917	1.00927	0.965659	1.04927	1.01705	1.02311	1.04179	0.977052	1.08013	1.03291	0.8755	1.03959	1.04884	0.967313	0.925602
EIQQTSDTTKTDETKEK	2 Phospho (STY)	Q80W76	21461	Tcp10a	2140.88	4	535.22	88.755	1.00021	1.10355	1.0221	1.06821	1.05971	1.00856	0.972556	0.999696	0.989655	0.953191	0.938244	1.02887	0.963749	0.930412	0.961281
EIRDESQPNVNAQR	Phospho (STY)	E9PWP9	210940	4931408C20Rik	1734.77	3	578.256	54.764	0	0	0	0	0	0	0	0	0	0	0	0	0	0	0
EISESQLR	Phospho (STY)	Q8C9J3	320277	Spef2	1040.45	2	520.227	108.57	0.937984	1.01574	1.0016	1.05232	0.985619	1.0753	1.00073	1.02778	1.00369	1.02678	0.875466	0.994739	1.00373	1.05327	0.945254
EISHEISHENVGR	Phospho (STY)	Q8C9J3	320277	Spef2	1585.69	3	528.563	137.79	0.973157	1.00098	1.02447	0.973915	1.00308	1.10147	1.06669	1.04665	0.96751	1.04117	0.890646	1.0472	1.06355	0.890371	0.909139
EISHEISHENVGRPGTGTSQDNK	Phospho (STY)	Q8C9J3	320277	Spef2	2571.14	4	642.784	187.48	0.994298	1.01115	1.0054	1.11257	1.07674	1.01024	0.964579	0.936172	0.966295	0.977395	0.953731	1.00626	1.05308	1.00762	0.924466
EISHEISHENVGRPGTGTSQDNKSEDR	Phospho (STY)	Q8C9J3	320277	Spef2	3058.34	4	764.584	118.61	1.02948	1.05352	1.01408	1.02028	0.997272	0.989432	1.06521	1.02335	0.94358	0.975937	0.961603	1.00209	0.956888	0.973956	0.993309
EISLSPKPSLMPSWR	Phospho (STY)	Q497N7	66761	4933417A18Rik	1806.87	3	602.291	58.024	0.972257	0.96925	0.90363	1.05149	1.02371	1.05492	0.963844	0.991643	0.952634	1.03434	0.936071	1.08773	1.10376	0.98009	0.974631
EISNSEFQPQAEEELSSSELALEAVK	Phospho (STY)	A2ARZ3	241516	Fsip2	2943.33	3	981.109	98.349	0.947506	1.07461	1.05037	1.01327	1.00781	0.995985	1.01843	0.99015	1.01469	0.959701	0.9802	0.973541	1.07858	0.948329	0.946833
EISSPKK	Phospho (STY)	Q9D5W4	70884	Ccdc81	867.41	3	289.137	81.548	0.843589	0.901199	1.33423	1.70425	1.39432	1.11929	1.1914	0.500824	0.982765	0.57042	1.06715	1.39747	0.661957	0.822469	0.508665
EKDLAFGITTSGVQDPEK	Phospho (STY)	B2RX88	211660	Cspp1	2013.93	3	671.31	62.765	0.915232	0.908745	0.910666	0.849418	0.86946	1.02504	1.09111	1.01113	1.16406	0.937738	0.972421	0.964991	1.09176	1.22096	1.06726
EKEESSPPPISFSK	Phospho (STY)	Q6P1E8	77627	Efcab6	1640.73	3	546.911	87.287	0.956052	0.976087	0.907654	1.00932	0.957446	1.00368	0.997397	1.00477	1.02022	0.978236	0.971435	1.08143	1.09475	1.03249	1.00903
EKEESSPPPISFSK	2 Phospho (STY)	Q6P1E8	77627	Efcab6	1720.7	2	860.35	97.797	1.24489	1.32435	1.23696	1.29958	1.28901	1.04958	1.02002	0.95811	1.00832	0.966387	0.698502	0.742374	0.778347	0.715155	0.668416
EKEESSPPPISFSKVTPDEVIK	2 Phospho (STY)	Q6P1E8	77627	Efcab6	2602.19	4	650.546	45.596	0.833651	0.777484	0.795834	0.910552	0.822336	0.88431	1.14929	1.00822	0.869954	0.944784	1.06635	1.17873	1.24767	1.23466	1.27618
EKHEEPAPMGSPDSHAVSEGQK	Phospho (STY)	A0A140LI36	215772	Adgb	2426.02	4	606.505	129.57	1.28879	1.33122	1.23796	1.40562	1.35622	0.924916	0.961362	0.921782	0.928276	0.992974	0.706253	0.783563	0.7779	0.719575	0.663594
EKHEEPAPMGSPDSHAVSEGQK	Oxidation (M);Phospho (STY)	A0A140LI36	215772	Adgb	2442.02	4	610.504	72.881	1.28836	1.2329	1.28854	1.2493	1.29407	0.99055	1.02166	0.974978	0.905857	0.900106	0.790692	0.816384	0.814778	0.725231	0.706597
EKHQSLPR	Phospho (STY)	A0A140LIY9	217341	Qrich2	1073.5	3	357.834	50.95	1.1492	1.17453	1.09614	1.21519	1.17539	1.1043	1.0553	0.920467	0.915982	0.875713	0.866695	0.875856	0.916793	0.871609	0.786824
EKIHRNSAIESGR	Phospho (STY)	Q9QWV4	17349	Mlf1	1575.75	4	393.938	40.085	1.00493	0.993099	1.00366	1.07534	1.14653	1.00517	1.11	0.977334	0.910847	0.966266	0.935579	0.881833	1.0753	1.05703	0.857087
EKISPSTDSLAK	Phospho (STY)	Q60662	11643	Akap4	1354.64	2	677.319	157.86	0.959107	1.01302	0.95852	1.01845	1.02392	0.979548	0.997746	1.06402	0.961386	1.01279	0.959784	1.04244	1.03573	1.02688	0.946661
EKISPSTDSLAK	2 Phospho (STY)	Q60662	11643	Akap4	1434.6	2	717.302	106.42	0.912306	1.0255	0.956748	1.01934	0.963351	1.05171	1.01209	1.01632	1.0038	0.986994	0.970746	1.10866	1.07775	1.03653	0.858147
EKKPLLPEDSQVEILK	Phospho (STY)	A0A1B0GSS2	75528	Tex29	1945.02	4	486.254	69.125	1.48715	1.55319	1.46138	1.47843	1.43669	0.830254	0.84939	0.780302	0.830988	0.82141	0.675788	0.696461	0.772856	0.696768	0.628949
EKLPGELEPVQAAQSK	Phospho (STY)	Q9Z1D1	53356	Eif3g	1802.88	3	600.961	84.249	1.06547	0.972521	1.0241	1.14258	1.1702	1.02356	0.974122	0.976954	1.08252	0.915275	0.975001	0.981466	1.00217	0.93506	0.759005
EKMSINDSPTHGHDIHVTR	Oxidation (M);Phospho (STY)	Q9DAQ9	75469	Spata19	2268.99	4	567.249	177.22	1.25305	1.3414	1.29489	1.26114	1.27605	0.872944	0.869951	0.829989	0.785982	0.762426	0.913127	0.928535	0.910411	0.836696	0.863411
EKMSINDSPTHGHDIHVTR	Phospho (STY)	Q9DAQ9	75469	Spata19	2253	4	563.25	201.17	1.20114	1.27314	1.23978	1.32311	1.23258	0.871165	0.8331	0.847896	0.845407	0.830981	0.86481	0.930953	0.929205	0.925472	0.851258
EKMSINDSPTHGHDIHVTR	2 Phospho (STY)	Q9DAQ9	75469	Spata19	2332.97	4	583.242	133.53	0.750664	0.75706	0.764587	0.862967	0.800223	0.972834	0.953776	0.976489	0.943333	0.94242	1.24387	1.29452	1.23808	1.26227	1.23691
EKMSINDSPTHGHDIHVTR	3 Phospho (STY)	Q9DAQ9	75469	Spata19	2412.93	3	804.311	55.063	0.61796	0.601094	0.690033	0.664702	0.672477	0.937355	0.941076	0.915254	0.859601	0.802343	1.46967	1.47863	1.48935	1.41054	1.44991
EKMSINDSPTHGHDIHVTR	Oxidation (M);2 Phospho (STY)	Q9DAQ9	75469	Spata19	2348.96	4	587.24	114.35	0.78136	0.81643	0.86714	0.883998	0.843782	0.990156	0.94967	1.00532	0.908032	0.898486	1.28676	1.22184	1.24526	1.13795	1.16381
EKNEKNSGIHLQLQEMK	Oxidation (M);Phospho (STY)	F6VCV9	232664	Ccdc136	2120.99	4	530.248	119.06	0.702558	0.697987	0.699431	0.636535	0.81604	1.17962	1.13134	1.17667	1.04942	1.19911	1.09429	1.1891	1.22547	1.01623	1.18621
EKNEKNSGIHLQLQEMK	Phospho (STY)	F6VCV9	232664	Ccdc136	2105	4	526.249	113.26	0.60676	0.734117	0.699323	0.733003	0.710727	1.1182	1.04186	1.18795	1.18872	1.19655	1.0715	1.22196	1.18489	1.14074	1.1637
EKQKSEDFETGQEK	Phospho (STY)	E0CXB0	69496	Dydc1	1761.75	4	440.436	61.692	0.899961	0.937162	0.905611	0.91603	0.965876	0.936086	0.93885	1.00273	0.953647	0.952718	1.05916	1.11637	1.17208	1.13403	1.10969
EKSDSFYPQELPDGHLTEVDLK	Phospho (STY)	A0A1D5RMI8	236266	Alms1	2626.18	4	656.546	91.722	0.994148	1.05247	1.0645	0.987774	0.989638	1.01122	0.940033	1.10749	1.03179	1.08302	0.936305	1.00287	0.958612	0.923378	0.916764
EKSHTCDPCPPNQGVLRPH	Phospho (STY)	Q9D496	67656	4930548H24Rik	2307.99	4	576.997	45.363	0.842367	0.901945	1.07646	1.16823	0.912745	1.06303	1.02196	1.01224	0.987924	0.968299	0.993524	1.13381	1.07504	0.906382	0.936043
EKSPELPEPSVR	Phospho (STY)	A2A8V8	51796	Srrm1	1446.68	3	482.225	64.52	0	0	0	0	0	0	0	0	0	0	0	0	0	0	0
EKTSFDPAEWGAK	Phospho (STY)	Q62252	20686	Spa17	1544.65	3	514.885	104.2	0.901601	1.04636	0.863503	0.972723	0.937353	1.07774	1.07048	1.00929	1.09783	1.06295	0.875565	1.0636	1.04041	0.979218	1.00138
EKVDKEQQTYFSELEIIIR	Phospho (STY)	E9QJV1	623046	Fscb	2447.2	3	815.733	187.79	0.906335	0.899026	0.852921	0.920221	0.909916	1.06822	1.0323	1.04807	1.03539	1.04679	0.974732	1.12306	1.09176	1.03705	1.0542
EKVSDSNINMVNK	Oxidation (M);Phospho (STY)	B3VNK5	329954	Catsper4	1572.69	3	524.229	127.75	1.40283	1.48455	1.40064	1.3795	1.45101	0.81894	0.846088	0.747108	0.764478	0.748856	0.765735	0.799821	0.872909	0.779446	0.738094
EKVSDSNINMVNK	Phospho (STY)	B3VNK5	329954	Catsper4	1556.69	3	518.897	106.35	1.30427	1.33432	1.25177	1.33928	1.28258	0.863245	0.878825	0.833627	0.816791	0.839733	0.805207	0.891266	0.891665	0.836081	0.831344
ELDQVISER	Phospho (STY)	B2RW38	381229	Cfap58	1167.52	2	583.759	150.46	0.848606	0.922569	0.845614	0.943683	0.955043	0.969385	0.993891	1.03568	0.989237	1.03226	1.00377	1.11537	1.08346	1.17151	1.08992
ELDQVISERDILGSQLVR	Phospho (STY)	B2RW38	381229	Cfap58	2149.08	3	716.359	210.64	0.982095	0.938033	0.980007	0.925223	0.935461	0.954268	1.00717	1.09811	0.997361	0.987256	0.954686	1.08764	1.06537	1.03503	1.0523
ELDRGSLNPGK	Phospho (STY)	P17710	15275	Hk1	1264.58	3	421.527	40.552	0.818075	0.867166	0.868741	0.912165	0.933204	0.902383	0.9236	0.870266	0.840334	0.872375	1.18531	1.29008	1.34242	1.23367	1.14021
ELDTSLQEARQSTSKIDCEALR	2 Phospho (STY)	Q9WVQ0	56523	Pmfbp1	2709.17	4	677.293	61.703	0.843577	0.886595	0.983154	0.890427	0.857076	1.09158	1.0491	1.14431	1.08184	1.06945	1.04178	1.04251	1.05333	0.905196	1.06008
ELEQLERTAEEQR	Phospho (STY)	A2ARZ3	241516	Fsip2	1709.76	3	569.921	87.419	0.927955	1.07913	0.94877	0.931576	1.0132	0.977829	1.03546	0.986555	0.976432	0.930214	1.00073	1.08049	1.06049	1.032	1.01917
ELFFSGIPIYEQTSLTHGQTEPTEDHR	Phospho (STY)	Q8C9J3	320277	Spef2	3211.45	4	802.862	104.84	0.973389	1.05761	1.0146	1.05546	0.996696	0.973031	1.05207	0.918402	1.04292	1.01794	0.961185	1.04215	0.987026	1.04053	0.866995
ELFFSGIPIYEQTSLTHGQTEPTEDHRAEVK	Phospho (STY)	Q8C9J3	320277	Spef2	3638.69	4	909.673	134.2	1.07013	1.06961	1.03608	1.15455	1.05694	1.00839	1.03231	1.0392	1.05245	0.969075	0.896616	0.913512	0.956143	0.839688	0.905324
ELGCLSR	Phospho (STY)	Q8BGH2	68653	Samm50	913.373	2	456.686	78.113	0.97476	1.0509	0.962469	1.11274	1.05925	0.994085	0.962372	1.01896	0.986213	0.977406	0.983503	1.02551	1.02512	0.966405	0.9003
ELGKESTTTGTMPCPYPALTTEQK	Oxidation (M);Phospho (STY)	A6ZI46	353204	Aldoart1	2735.21	4	683.802	145.18	0.975616	0.998884	1.01627	1.0564	1.02834	1.02535	0.993195	1.0182	1.11674	1.03496	0.911325	0.947497	1.00267	0.928339	0.94621
ELGKESTTTGTMPCPYPALTTEQK	Phospho (STY)	A6ZI46	353204	Aldoart1	2719.21	3	906.404	163.19	0.858078	0.917783	0.870769	0.984987	0.892041	1.05594	1.01787	1.06135	1.15256	1.1186	0.936098	1.06676	1.06294	1.04794	0.956288
ELGKESTTTGTMPCPYPALTTEQKK	Phospho (STY)	A6ZI46	353204	Aldoart1	2847.31	5	569.461	147.8	0.998731	1.021	0.939544	0.925554	1.02149	1.07538	1.02406	1.08971	0.975553	0.939792	0.959659	0.973318	1.01628	1.04865	0.991281
ELGKESTTTGTMPCPYPALTTEQKK	Oxidation (M);Phospho (STY)	A6ZI46	353204	Aldoart1	2863.3	6	477.217	128.3	1.00139	0.92469	0.933576	1.009	0.925389	1.11335	1.06937	0.946834	1.01351	1.00728	0.922039	1.06219	1.04306	1.08475	0.943574
ELHEVGLHDNLLTTIPASIAK	Phospho (STY)	D3Z3F9	67580	Lrrc18	2350.19	4	587.548	110.14	1.08168	1.06851	1.09233	1.02081	0.954003	0.930632	0.994485	1.02851	0.923409	0.99365	1.05214	0.975865	1.0053	0.904147	0.974517
ELISNASDALEK	Phospho (STY)	Q9CQN1	68015	Trap1	1368.62	3	456.206	45.879	1.05659	0.877424	1.0666	1.02509	1.01834	0.919576	0.991648	1.05915	1.0017	0.961213	0.931416	0.981455	1.14318	0.975627	0.990989
ELLANSETTR	Phospho (STY)	D3Z720	210145	Irgc1	1212.54	2	606.269	50.207	1.06101	1.12861	1.03737	1.05069	1.06762	0.942929	0.937191	1.07278	0.929865	0.944156	0.877644	0.961443	1.02712	0.995077	0.966495
ELLLQKLSTFEETNR	Phospho (STY)	A3KGV9	18286	Odf2	1899.93	2	949.967	180.05	1.00544	1.01007	1.02835	1.0198	1.00924	1.0677	1.0272	0.930459	0.969522	0.986797	0.909	1.06476	1.07623	0.994694	0.900751
ELNSAIGTSKDPEKWGDVHK	Phospho (STY)	Q8BVP2	106557	Ldhal6b	2290.06	5	458.013	105.92	0.892712	1.0164	0.952466	0.947706	0.935925	0.989239	0.942256	1.01965	0.982092	1.03189	1.03448	1.05174	1.13478	1.05264	1.01604
ELPSTFGQLSALK	Phospho (STY)	A2AKH7	66606	Lrrc57	1469.72	3	489.906	102.38	0.940385	0.992847	0.970719	0.980323	1.01224	1.01136	1.01935	0.988329	1.00194	1.02859	0.921945	1.05496	1.12599	0.994353	0.956659
ELQDTMSEK	Phospho (STY)	D3YUZ2	330188	Ccdc63	1159.45	2	579.723	121.08	0	0	0	0	0	0	0	0	0	0	0	0	0	0	0
ELQDTMSEKGDEIR	Phospho (STY)	D3YUZ2	330188	Ccdc63	1729.72	2	864.861	160.04	0.94574	0.971139	1.00531	1.0375	0.974997	1.03222	1.0208	1.01266	1.0985	1.0651	0.86119	1.00925	1.03166	0.998969	0.934956
ELQDTMSEKGDEIR	Oxidation (M);Phospho (STY)	D3YUZ2	330188	Ccdc63	1745.72	3	581.906	61.167	1.02963	1.04496	1.04512	1.0565	1.06815	1.08197	1.02724	1.01736	0.961488	0.996521	0.883885	0.985658	1.00453	0.932692	0.864289
ELSDAEIK	Phospho (STY)	A2ARZ3	241516	Fsip2	983.421	2	491.711	142.55	1.02274	1.05799	1.01507	1.11839	1.0765	1.00722	0.975334	0.909909	1.02433	1.03031	0.855238	0.999738	1.03966	0.955418	0.912135
ELSQFFK	Phospho (STY)	A0A1D5RMI8	236266	Alms1	977.426	2	488.713	68.846	0.981335	1.01924	1.14062	1.05164	1.05479	0.974418	0.981147	0.937345	1.0768	1.01387	0.877074	1.00154	1.05811	1.00495	0.827107
ELSQTFCGSTAYAAPEVLQGIPHDSKK	Phospho (STY)	Q9D2E1	58864	Tssk3	3013.39	4	753.347	49.001	1.19903	1.20878	1.03365	0.858189	1.20568	0.926686	0.992088	0.877684	0.959354	1.03226	1.10149	1.02383	0.866817	0.815905	0.898563
ELVGDTGSQEGDNEQPSGSETEEDPSASPQK	Phospho (STY)	E9Q942	108934	Smim13	3283.32	3	1094.44	149.67	1.20666	1.31093	1.2588	1.26187	1.09434	1.14464	1.1854	1.02288	1.04971	1.1467	0.527009	0.755198	0.751201	0.654962	0.629705
EMEALNRSK	Phospho (STY)	O70451	20503	Slc16a7	1156.49	3	385.498	74.684	0.871946	0.839657	0.772327	0.797276	0.783632	0.877569	0.862949	0.933416	0.833915	0.787746	1.23887	1.44974	1.37599	1.21546	1.3595
EMEALNRSKQDEVTVK	Phospho (STY)	O70451	20503	Slc16a7	1955.9	3	651.967	85.146	0.679895	0.690948	0.707079	0.61652	0.73419	0.849449	0.909042	0.99834	0.844552	0.827617	1.30933	1.4899	1.39189	1.31794	1.63331
EMPVQFQVVELPSGHHLCK	Phospho (STY)	A2A9Q2	230598	Nrd1	2314.06	4	578.516	76.733	0.983945	1.04632	1.01177	1.01466	1.06267	0.937888	0.976401	0.913668	0.992788	1.0112	0.943013	1.00575	1.07158	1.03729	0.991056
EMQAILSPGPSQLTLDPK	Phospho (STY)	Q80X56	70928	Trim69	2003.96	3	667.988	71.535	0.808134	0.916043	0.943419	1.02172	1.0602	0.988918	1.07334	0.985727	1.01776	0.994087	1.0244	1.09759	1.10793	1.0237	0.937037
EMQNLSQHGR	Oxidation (M);Phospho (STY)	Q8K021	107767	Scamp1	1294.51	3	431.504	102.73	1.17034	1.18637	1.28359	1.34874	1.29834	1.01948	1.00273	0.882452	0.81382	0.87097	0.86078	0.893047	0.837152	0.743914	0.788272
EMQNLSQHGR	Phospho (STY)	Q8K021	107767	Scamp1	1278.52	3	426.173	134.49	1.30134	1.26473	1.25044	1.35543	1.35431	0.975167	0.838559	0.96592	0.837616	0.818262	0.781077	0.888962	0.897714	0.795181	0.675303
EMQSMVDSIYADLSHSNLYQSLTK	2 Oxidation (M);Phospho (STY)	A2ARZ3	241516	Fsip2	2871.23	3	957.078	84.327	1.01514	1.11372	1.14857	1.09884	1.02148	1.03742	0.923014	1.03308	0.981748	0.888678	0.975675	0.962108	0.964194	0.917128	0.919201
EMQSMVDSIYADLSHSNLYQSLTK	Phospho (STY)	A2ARZ3	241516	Fsip2	2839.24	3	946.415	140.46	1.05319	1.03951	1.04694	1.01745	1.07361	0.977033	0.980882	1.01257	0.998479	0.991467	0.90259	0.999235	1.06075	0.935721	0.910564
EMQSMVDSIYADLSHSNLYQSLTK	Oxidation (M);Phospho (STY)	A2ARZ3	241516	Fsip2	2855.24	3	951.747	101.74	0.986291	1.04555	1.05278	1.0375	1.03411	1.03499	0.964578	0.984532	1.01673	0.978377	0.920002	1.00956	1.04325	0.950779	0.940971
ENEFVSDEETVSHHER	Phospho (STY)	Q80VP2	104871	Spata7	2022.8	3	674.265	202.94	1.07382	1.19435	1.16458	1.19751	1.09485	0.958376	0.926665	0.917766	0.894468	0.873193	0.904257	1.0252	1.01921	0.891799	0.86397
ENEFVSDEETVSHHER	2 Phospho (STY)	Q80VP2	104871	Spata7	2102.76	3	700.921	100.95	0.94408	1.12018	1.01139	1.10966	1.07244	0.945594	1.04148	1.05937	0.974012	1.00261	0.836082	0.963205	1.01503	0.951037	0.953835
ENFSTSPATSAR	Phospho (STY)	V9GXV7	240816	Rgsl1	1346.55	2	673.275	132.06	1.35884	1.41522	1.41875	1.43675	1.39077	1.00974	0.885066	0.871659	0.834921	0.906317	0.700119	0.720828	0.760073	0.740872	0.550079
ENLFSTCKLEK	Phospho (STY)	O88987	11642	Akap3	1447.64	3	482.547	91.207	0.918373	0.98959	0.98026	0.943589	0.975848	1.02553	0.972205	1.00191	1.01578	1.02577	0.969878	1.09683	1.12308	1.00948	0.951866
ENLLTYLPDSLTQLR	Phospho (STY)	Q80VQ1	214345	Lrrc1	1854.91	3	618.304	72.568	0	0	0	0	0	0	0	0	0	0	0	0	0	0	0
ENLSPTTIETAMNSPYSAE	Phospho (STY)	Q3V157	20849	Stat4	2133.88	3	711.294	52.061	0.9825	0.985184	0.989693	0.934346	1.02363	1.0941	0.926093	1.10594	0.955892	0.8814	0.942385	1.06382	1.08416	1.05402	0.97684
ENMEAISSWVSK	Oxidation (M);Phospho (STY)	E9QAS1	631784	Gm7073	1475.6	3	491.867	81.311	1.11682	1.12056	1.02794	1.13102	1.12831	1.06562	0.939799	1.07372	0.967609	1.04339	0.883404	0.919344	0.877823	0.856465	0.848174
ENMEAISSWVSK	Phospho (STY)	E9QAS1	631784	Gm7073	1459.61	2	729.803	90.725	1.16965	1.27837	1.12216	1.20686	1.19568	0.979173	1.00476	1.03907	1.02288	1.01211	0.769803	0.815883	0.898489	0.784049	0.701052
ENPAYSK	Phospho (STY)	P59096	170461	Stard6	887.343	2	443.671	67.726	0.940727	0.95242	0.978121	1.08991	0.934683	1.06279	0.912258	1.04376	1.12002	0.928526	0.977443	1.12962	1.0711	0.951346	0.907287
ENPSQGLISHVGNGGSIDEVSFYANR	Phospho (STY)	O88987	11642	Akap3	2826.26	3	942.087	205.13	0.993472	1.02496	1.00827	1.06065	1.0285	1.0241	0.998779	0.989831	0.99546	0.995912	0.939747	0.971277	1.0537	0.987778	0.927559
ENPSQGLISHVGNGGSIDEVSFYANR	2 Phospho (STY)	O88987	11642	Akap3	2906.23	3	968.742	114.52	1.04362	1.08039	1.08474	1.08076	1.07716	0.941695	0.997941	1.01663	0.975848	0.934161	0.943169	0.969431	0.954469	0.965099	0.934891
ENQLESQK	Phospho (STY)	Q60662	11643	Akap4	1054.43	2	527.217	104.43	1.18963	1.17268	1.23634	1.27899	1.27119	0.96736	0.908275	0.817564	0.906979	0.782738	0.862805	0.987478	0.96355	0.896387	0.758022
ENQLESQKMDMSNMVLSLIQK	Oxidation (M);Phospho (STY)	Q60662	11643	Akap4	2561.16	3	853.719	138.93	0.995028	0.965311	0.95782	0.917011	0.968299	1.04308	1.10121	1.0888	0.978901	0.981807	0.935799	1.00731	1.06846	0.915742	1.07542
ENQLESQKMDMSNMVLSLIQK	Phospho (STY)	Q60662	11643	Akap4	2545.16	3	848.388	158.69	0.986675	0.973369	0.847202	0.911827	0.956597	1.01353	1.08495	1.08734	0.944192	1.01797	1.01083	0.975171	1.13	0.941559	1.1188
ENQLESQKMDMSNMVLSLIQK	2 Oxidation (M);Phospho (STY)	Q60662	11643	Akap4	2577.15	3	859.051	119.31	0.983647	1.01502	0.989479	0.939555	0.999132	1.06444	1.01904	1.07651	1.00175	0.996316	0.985105	0.991239	0.992898	0.932818	1.01306
ENQLESQKMDMSNMVLSLIQK	3 Oxidation (M);Phospho (STY)	Q60662	11643	Akap4	2593.15	4	648.287	90.316	0.92999	0.93651	0.901518	0.978512	1.10213	1.07629	1.11908	1.1052	0.894318	0.999105	0.985874	0.860358	1.06499	0.995247	1.05089
ENQPFFYVCVPADSMDVIPK	Phospho (STY)	A0A571BEV2	102636082	Gm8251	2435.06	3	811.686	55.007	1.01519	1.08509	1.05569	1.10339	0.912092	1.05892	0.984139	0.955237	0.997471	1.00128	0.936936	1.02546	1.15945	0.877808	0.831847
ENQRSPVR	Phospho (STY)	A2AR02	228005	Ppig	1064.48	3	354.825	61.815	1.19502	1.32059	1.4997	1.65727	1.43839	0.899413	0.908622	0.613632	0.781509	0.699033	0.888997	0.90362	0.839665	0.734332	0.6202
ENRPSISSEAR	2 Phospho (STY)	F6VCV9	232664	Ccdc136	1404.54	2	702.272	94.191	0.391805	0.384723	0.431212	0.461066	0.497271	1.10608	1.11539	1.0541	1.01572	1.0035	1.42387	1.49964	1.62474	1.60693	1.38396
ENRPSISSEAR	Phospho (STY)	F6VCV9	232664	Ccdc136	1324.58	2	662.289	193.94	0.772781	0.768008	0.784609	0.86413	0.802118	1.20466	1.1097	1.1151	1.19699	1.14309	0.961283	1.09642	1.12296	1.05437	1.00379
ENRYDCLGSK	Phospho (STY)	A6H656	18285	Odf1	1320.52	3	440.172	86.467	0.959153	0.96763	0.946573	1.02074	1.01085	1.05366	1.02064	0.98268	1.05685	1.03923	0.888989	1.04538	1.0439	0.995977	0.967753
ENRYDCLGSKK	Phospho (STY)	A6H656	18285	Odf1	1448.61	3	482.871	89.624	1.0107	1.00952	0.906302	1.05319	1.03124	1.10698	1.06562	1.01994	0.98259	1.07058	0.90381	0.950274	1.00141	0.957884	0.929963
ENSSEGPTQK	Phospho (STY)	Q8K450	66722	Spag16	1155.44	3	385.148	73.466	0.891823	0.933673	1.08414	1.10408	1.0661	1.13802	1.02717	0.929462	0.985406	0.924736	1.03344	1.15616	0.946048	0.974234	0.805503
ENSSLPTIDSK	Phospho (STY)	Q8BVT6	110332	Pp2d1	1269.55	3	423.183	58.268	0.938511	0.945944	0.982795	0.980421	1.00266	0.971614	0.896226	0.964557	1.03732	1.03151	1.05331	0.97024	1.13126	1.04588	1.04775
ENTASDILQK	Phospho (STY)	Q5U458	230935	Dnajc11	1197.53	2	598.764	154.67	1.09794	1.06227	1.04146	1.0427	1.08736	1.02518	0.971897	0.956419	0.961134	0.938718	0.934626	0.985507	0.980436	0.981148	0.933202
ENTASDILQKK	Phospho (STY)	Q5U458	230935	Dnajc11	1325.62	3	441.874	40.025	1.04822	1.04015	1.04585	1.00934	1.02848	1.00024	1.02344	0.982047	1.01286	0.966192	0.889091	1.04083	1.0073	0.981797	0.924155
ENVEYIEREESDGEYDEFGR	Phospho (STY)	A0A0H2UH20	53861	Zranb2	2544	3	847.999	114.88	1.79001	1.74956	1.64179	1.74793	1.84895	0.733599	0.723779	0.730554	0.62415	0.597975	0.609828	0.559785	0.582577	0.535622	0.523889
EPAPTSPPEVK	Phospho (STY)	A2ARZ3	241516	Fsip2	1230.55	3	410.184	50.088	0.926539	1.02893	0.985446	0.956441	0.997014	0.974039	1.05207	1.05498	0.907404	0.928443	1.01701	1.07373	1.04416	1.04176	1.01204
EPEAASSRGSPVR	Phospho (STY)	Q3TIX9	28035	Usp39	1421.63	3	473.877	48.899	1.09606	1.10233	1.14747	1.16425	1.09465	0.984055	0.941612	0.890917	0.916474	0.917082	0.97139	1.03369	0.943666	0.988657	0.807705
EPEEESPPPSSPPAPGR	Phospho (STY)	Q8BVM2	239029	Antxrl	1838.77	3	612.924	71.309	1.0975	1.12368	1.25628	1.18057	1.16806	0.908764	0.906659	0.929224	0.836979	0.899026	0.903272	0.992868	1.0111	0.908378	0.877636
EPFSCLTISSPCLPR	Phospho (STY)	C4P6S0	72181	Nsun4	1842.8	2	921.402	173.28	1.0102	1.08137	0.990907	1.00732	1.02909	0.948355	1.02612	1.02257	0.9599	0.973754	0.957673	1.0027	1.05144	0.990659	0.947942
EPGENRVASR	Phospho (STY)	G3UWB9	75482	Hspb9	1193.52	3	397.84	54.524	1.35066	1.32956	1.21278	1.13413	1.27934	0.969977	0.976326	0.912626	0.810554	0.825521	0.860684	0.894252	0.815527	0.761217	0.866835
EPISSEHFHR	Phospho (STY)	D3Z7V1	66930	Fank1	1317.55	3	439.183	172.13	0.943438	1.00745	0.956912	0.965047	1.00768	1.06042	1.07004	1.06674	1.00189	1.02294	0.904443	1.06199	0.985872	0.981763	0.963369
EPSPSTNIK	Phospho (STY)	A2ARZ3	241516	Fsip2	1051.46	2	525.729	67.726	0.869771	0.942419	0.981055	0.984158	0.973537	1.01853	0.932424	1.00325	1.04049	0.923086	0.979116	1.13512	1.09607	1.10818	1.0128
EPSPSTNIKNEDQMSDVQK	Phospho (STY)	A2ARZ3	241516	Fsip2	2225.95	3	741.984	74.444	0.929145	0.866354	0.89602	1.06666	0.935069	1.01191	0.962138	0.984669	1.07977	0.976089	0.932618	1.05534	1.18387	1.11968	1.00066
EPSQVISETDR	Phospho (STY)	A0A140LIY9	217341	Qrich2	1339.57	2	669.783	87.216	1.28606	1.326	1.22313	1.37796	1.29117	0.924624	0.900657	0.795141	0.890163	0.78309	0.853095	0.841383	0.886033	0.812812	0.808682
EPSQVISETDRQTYAR	Phospho (STY)	A0A140LIY9	217341	Qrich2	1958.87	3	652.958	164.97	1.24847	1.26758	1.27115	1.27967	1.26228	0.899407	0.818831	0.857403	0.818198	0.839223	0.845141	0.922815	0.936033	0.89365	0.840155
EPSTERR	Phospho (STY)	F7CUE2	73721	1110017D15Rik	953.397	2	476.698	77.355	0.755448	0.840823	1.43595	1.71672	1.36312	1.15192	1.22347	0.560128	1.02149	0.603481	1.02578	1.33035	0.671737	0.838391	0.461179
EQANKSWENFLAR	Phospho (STY)	A0A0G2JG21	207686	Cfap69	1671.74	3	557.247	56.215	0	0	0	0	0	0	0	0	0	0	0	0	0	0	0
EQDPPTQSIFK	Phospho (STY)	A0A1B0GSX1	667306	Gm11634	1368.6	3	456.199	102.28	1.05759	0.957588	0.983789	1.02241	1.0151	0.981492	0.99073	1.01302	1.04365	0.990678	0.892712	1.01349	1.07685	1.0614	0.899497
EQEASMTSLTSK	Phospho (STY)	Q3U3V8	446101	Xrra1	1390.57	3	463.523	57.973	0.981921	1.02523	1.07555	0.970358	1.14157	0.933438	0.888775	1.12199	0.980408	1.0655	0.940232	0.958436	0.96523	0.957	0.994356
EQEASMTSLTSK	Oxidation (M);Phospho (STY)	Q3U3V8	446101	Xrra1	1406.56	3	468.855	76.85	1.12256	1.10064	1.13254	1.14262	1.12536	1.02633	0.933256	0.912202	0.893235	0.833729	0.877947	1.00257	1.05058	0.963546	0.882889
EQEASMTSLTSKK	Phospho (STY)	Q3U3V8	446101	Xrra1	1518.66	3	506.221	61.226	1.09378	1.10485	1.02508	1.06653	1.06258	1.01961	1.01789	0.907775	0.967552	0.97182	0.900108	1.08087	0.914663	0.908271	0.958611
EQEDSGPSPSHSPGPSPGPSPGLR	Phospho (STY)	Q8BHW9	194219	Slfnl1	2435.04	3	811.68	70.632	1.01055	0.989048	1.09427	0.969974	1.02767	1.02512	0.835437	1.02464	0.954158	0.893757	1.00533	1.07076	1.20204	1.01134	0.885908
EQEDSGPSPSHSPGPSPGPSPGLR	2 Phospho (STY)	Q8BHW9	194219	Slfnl1	2515.01	3	838.335	136.66	1.21419	1.25701	1.25706	1.18775	1.27742	0.889468	0.922292	0.954075	0.926483	0.787509	0.858154	0.912843	0.937311	0.765488	0.852948
EQESLMR	Phospho (STY)	A0A1D5RLM8	105242472	Gm11639	971.378	2	485.689	71.614	1.33548	1.36062	1.20242	1.29356	1.29194	0.968096	1.07465	0.897289	0.858859	0.881443	0.730907	0.800903	0.841329	0.767901	0.694599
EQESSGEEDNDLSPEER	Phospho (STY)	D3Z3A0	66849	Ppp1r2	2028.74	3	676.248	66.644	1.49482	1.19823	1.24806	1.20475	1.24844	1.00497	1.01057	0.794622	0.883748	0.76268	0.802472	0.791283	0.806171	0.801096	0.948105
EQGAKYSAETGR	Phospho (STY)	F6RYN6	65971	Tbata	1375.58	2	687.788	176.86	0.997861	0.966963	0.943478	1.03437	1.0043	1.0479	1.0335	1.01076	1.07264	1.05994	0.907936	1.01559	1.03613	0.930775	0.937843
EQHCKEDSER	Phospho (STY)	A3KGV9	18286	Odf2	1396.51	3	465.503	95.854	0.730191	0.853734	1.35364	1.69085	1.29284	1.09904	1.01301	0.552832	1.06758	0.589406	1.07855	1.56353	0.680774	0.946391	0.487638
EQHCKEDSERLMEQQGTLLK	Phospho (STY)	A3KGV9	18286	Odf2	2538.12	4	634.531	116.72	0.869886	0.925913	0.99648	1.03549	1.01483	1.01408	0.946512	1.08782	1.02291	1.00894	0.981651	1.01685	1.05078	1.06745	0.960418
EQIASEQSSR	Phospho (STY)	Q8R127	109232	Sccpdh	1213.5	2	606.749	78.903	0.938608	1.03966	1.15576	1.0372	1.05605	1.03114	0.892231	0.955289	1.04311	0.969651	1.02336	0.949753	1.06682	0.929781	0.911605
EQLIQNLVPEDKLSR	Phospho (STY)	P00342	16833	Ldhc	1860.93	3	620.312	135.04	0.761427	0.801767	0.782467	0.879579	0.806573	1.00896	0.95289	0.957162	0.988287	0.933742	1.14788	1.28069	1.30587	1.20212	1.1906
EQLTPSQLMGMEK	Phospho (STY)	P40630	21780	Tfam	1570.68	3	523.559	109.35	1.03641	1.12605	1.03142	1.22597	1.08473	1.04538	0.98648	0.90827	1.07638	0.982473	0.874568	0.922263	0.995973	0.916876	0.786766
EQNSPIYISR	Phospho (STY)	Q8JZS0	108030	Lin7a	1285.57	2	642.785	146.5	0.959307	0.998806	0.973468	1.07391	1.02779	1.00417	1.00027	1.01514	0.990917	0.9323	0.917482	1.08382	1.01105	1.02763	0.983937
EQPGSDDSDEKNEDQ	2 Phospho (STY)	Q5F204	76668	Mdh1b	1851.57	3	617.191	53.453	1.07114	1.14492	1.09672	1.00065	1.12808	1.0201	0.939748	0.960061	1.08727	0.964057	0.892316	0.846383	0.943515	1.01603	0.889028
EQPRPSVQGGTR	Phospho (STY)	Q9CUG5	75305	Ankrd53	1390.64	3	463.545	40.187	0.935892	0.992791	0.976121	1.00301	1.07405	1.02974	1.11384	1.04001	0.930975	0.805773	0.933765	1.17684	1.07933	0.961595	0.94625
EQPSLEDTNAEDLYEATTHETPLQPSSSQK	Phospho (STY)	Q8C627	242408	Fam221b	3424.48	3	1141.49	45.003	0.965799	1.12926	1.13119	1.42139	1.19829	0.929369	0.942455	0.987062	0.775654	1.03851	0.801371	0.944463	0.868263	0.987226	0.879688
EQPTVSDR	Phospho (STY)	Q9DA04	69384	Tmem89	1010.41	2	505.204	128.27	0.338525	0.349556	0.399157	0.423341	0.440763	0.711105	0.722629	0.719692	0.72374	0.622834	1.74919	2.01711	2.04092	1.85981	1.88163
EQQTYFSELEIIIR	Phospho (STY)	E9QJV1	623046	Fscb	1847.87	2	923.935	230.86	0.957573	0.986262	0.931778	0.984252	0.957591	1.11001	1.02663	0.946867	1.00324	1.01024	0.987821	1.07493	1.0769	0.97831	0.967604
EQSVVSTPR	Phospho (STY)	A0A1W2P6U8	102635990	4932415D10Rik	1081.48	2	540.74	71.066	0.850771	0.887442	0.954077	0.941147	1.06951	1.03831	1.03709	0.998675	1.03971	1.00111	0.976844	1.04505	1.0919	1.07288	0.995489
EQVVGLAAKQSR	Phospho (STY)	Q99M31	50497	Hspa14	1364.68	3	454.894	42.314	1.01126	0.971017	1.04156	0.877952	1.0034	1.02014	0.998509	0.979693	0.96556	0.961405	0.885242	1.10774	1.12994	1.06327	0.983317
ERAPSPASR	Phospho (STY)	Q8BTI8	75956	Srrm2	1049.47	3	349.822	40.767	1.29438	1.29721	1.50543	1.43634	1.39267	0.971842	0.877866	0.747387	0.865671	0.781483	0.78339	0.904459	0.740884	0.803264	0.597723
ERDAEQSSSPR	Phospho (STY)	A0A1Y7VK55	18029	Nfic	1340.54	3	446.845	139.21	1.10727	1.10668	1.35387	1.24826	1.4421	1.13773	1.11537	1.11415	0.980281	0.837525	0.824949	0.775972	0.649722	0.639602	0.666523
ERDDGEDSLTHADVNPFQTMDR	Oxidation (M);Phospho (STY)	Q9QWV4	17349	Mlf1	2643.05	3	881.018	102.6	0.969481	1.06224	0.991959	1.04597	1.09979	1.0357	0.993456	1.00139	0.956745	0.939637	0.941443	1.05281	1.01268	0.925547	0.971144
ERDDGEDSLTHADVNPFQTMDR	Phospho (STY)	Q9QWV4	17349	Mlf1	2627.06	3	875.686	127.73	1.03552	1.03182	1.08907	1.05635	1.04384	0.992158	0.919969	1.01781	0.974537	0.960671	0.927595	0.989703	1.05221	1.01232	0.896426
ERDPSETVSVK	Phospho (STY)	A0A0J9YV71	70918	Nsun7	1325.59	3	441.862	79.771	1.10327	1.08951	1.13447	1.04169	1.04472	0.944651	0.935338	1.065	0.930501	1.0165	0.889354	0.967323	0.959993	0.980727	0.89694
ERDSDIDSGGSK	Phospho (STY)	A0A1B0GR13	67407	Cylc1	1344.52	2	672.26	169.8	1.9322	2.09221	1.9157	2.46575	2.06024	0.444216	0.452078	0.396529	0.375444	0.325459	0.554849	0.519193	0.559491	0.47471	0.431925
ERDSDIDSGGSKDAK	Phospho (STY)	A0A1B0GR13	67407	Cylc1	1658.68	3	552.893	103.31	2.02702	2.15825	2.08377	2.38966	2.33972	0.413851	0.393871	0.322559	0.319423	0.286021	0.536748	0.486385	0.480356	0.419552	0.342807
ERDSDTRVDLR	Phospho (STY)	B2RX88	211660	Cspp1	1440.64	3	480.212	78.985	1.0758	1.03328	1.08812	1.1056	0.969087	1.1334	1.05879	0.940331	0.842553	0.923049	0.926336	0.996123	1.01322	0.994308	0.899988
ERDSLGETSASR	Phospho (STY)	A0A0B4J1F7	50540	Igbp1b	1386.58	2	693.289	232.28	0.841145	0.848343	0.829108	1.14426	0.813411	1.10021	1.0415	0.714559	1.05602	1.10906	0.877699	1.20056	1.31639	1.20017	0.90757
ERDVCQDLSK	Phospho (STY)	Q80W69	73344	1700034J05Rik	1328.54	3	442.848	90.759	0.957787	0.953439	0.99092	0.983203	0.99539	1.06147	1.01536	0.962503	1.05216	1.01658	0.990736	1.08579	1.00213	0.981182	0.951356
ERETSSIEPLISDSPK	Phospho (STY)	Q3V3Y6	16578	Kif9	1866.86	3	622.287	86.539	0	0	0	0	0	0	0	0	0	0	0	0	0	0	0
ERETSSIEPLISDSPKEELR	Phospho (STY)	Q3V3Y6	16578	Kif9	2394.13	3	798.044	99.6	1.02538	1.07298	1.0369	1.07469	1.00129	1.05146	0.986628	0.973109	1.00396	1.06194	0.889098	0.93931	0.971871	1.01424	0.897153
ERGSPVSGR	Phospho (STY)	F6YCJ0	99371	Arfgef2	1023.45	2	511.725	76.682	1.42669	1.37601	1.63676	1.58052	1.57766	0.790995	0.835928	0.664554	0.623259	0.656639	0.846645	0.860066	0.800631	0.674878	0.648773
ERHPSWR	Phospho (STY)	Q8BGD9	75705	Eif4b	1046.44	3	348.815	62.823	1.16684	1.19134	1.2514	1.23772	1.23016	0.916221	0.92873	0.9443	0.869772	0.829642	0.866906	0.96658	0.897199	0.914007	0.789186
ERHSCDALNR	Phospho (STY)	A0A0R4J034	94184	Pdxdc1	1336.53	3	445.511	154.1	0.865051	0.887448	0.780921	0.767537	0.871945	1.06311	1.04336	1.06626	0.931874	0.92936	1.11024	1.1931	1.16069	1.19884	1.13026
ERISSEEER	Phospho (STY)	Q9D9P1	66075	Chchd3	1213.5	2	606.749	84.658	1.01894	0.925139	0.943194	0.945702	0.93316	1.1359	0.883627	0.996613	1.05494	0.863175	1.04174	1.17319	1.03134	0.969462	1.08388
ERKPSMFEK	Phospho (STY)	A0A338P6U6	100041586	Dynlt2a3	1230.55	4	307.637	50.207	0.803016	0.872077	0.872685	0.888902	0.864151	0.71968	0.693835	0.739785	0.728821	0.677466	1.25246	1.51301	1.48255	1.51595	1.37561
ERPSGSPK	Phospho (STY)	A0JP43	319634	Efcab5	936.407	3	312.136	48.568	0.536871	0.509695	0.853814	1.04618	0.874291	1.16205	1.14083	0.450819	0.876373	0.54364	1.74639	2.16156	0.929336	1.36481	0.803345
ERPSSEDVVESLSPR	Phospho (STY)	B0QZF7	216974	Proca1	1765.79	2	882.894	170.53	0.961531	0.992642	0.988	0.972198	1.01309	0.980296	1.0124	0.998617	0.987654	0.976593	0.948988	1.07743	1.02849	1.06109	1.00099
ERPSSEDVVESLSPR	2 Phospho (STY)	B0QZF7	216974	Proca1	1845.75	3	615.252	94.463	0.987449	0.993288	1.00471	0.961788	1.08633	0.964073	1.05345	0.988003	0.913835	1.00506	0.906312	1.0087	1.081	1.06229	0.983711
ERPSSREETSGR	Phospho (STY)	A0A3B2WBH9	21873	Tjp2	1469.63	3	489.875	86.497	0.945191	1.01846	1.04027	1.09301	0.981486	1.08516	1.14397	0.97806	1.04294	0.94562	0.961009	1.05017	0.974962	0.888974	0.850715
ERQSISPAK	2 Phospho (STY)	Q9D5W4	70884	Ccdc81	1174.48	3	391.493	62.924	0.847882	0.877773	0.958308	0.998683	0.944508	0.950087	0.951219	0.895966	0.962566	0.879767	1.06121	1.1669	1.17989	1.17067	1.15458
ERQSISPAK	Phospho (STY)	Q9D5W4	70884	Ccdc81	1094.51	3	364.837	72.531	0.983504	0.976041	0.960004	0.921357	1.02802	1.0559	1.13207	1.07671	0.968485	0.973912	1.00716	1.07331	0.98189	0.876312	0.985329
ERSEQIPLSNWAELTPELLK	Phospho (STY)	D3Z184	76378	Ropn1	2432.2	3	810.733	223.97	0.967505	0.990233	0.924016	0.974884	1.02697	1.01057	1.03553	1.00729	0.978295	1.00621	0.932183	1.01119	1.10548	1.03743	0.992234
ERSMSENAVR	Oxidation (M);Phospho (STY)	F7CTF8	75734	Mff	1273.51	2	636.756	55.37	1.14772	1.20719	1.21452	1.1622	1.15202	0.883322	1.04683	0.911664	0.905184	0.909605	0.888106	1.03793	0.877993	0.868969	0.786729
ERSMSENAVR	Phospho (STY)	F7CTF8	75734	Mff	1257.52	2	628.759	130.99	1.08303	1.05669	1.17302	1.07504	1.16538	1.00674	0.962288	1.02821	0.960064	0.889632	0.841542	0.995349	0.973589	0.900059	0.889356
ERSPALK	Phospho (STY)	Q8BZN7	230753	Thrap3	879.422	3	293.141	74.424	1.48317	1.47723	1.50933	1.68302	1.5187	0.809861	0.76005	0.621137	0.702438	0.665759	0.851084	0.817447	0.797695	0.680968	0.622103
ERSPSVSTAK	Phospho (STY)	E9QA35	72219	Spata31d1a	1140.52	3	380.173	80.441	1.51138	1.44313	1.54202	1.60475	1.4806	0.642202	0.615545	0.568607	0.551045	0.503264	0.917027	0.985275	0.982446	0.861615	0.791091
ERSPVRDQESR	2 Phospho (STY)	D3Z6V5	78829	Tsc22d4	1517.6	2	758.801	110.6	1.66265	1.81092	1.60079	1.76956	1.62366	0.834675	0.823814	0.695878	0.774417	0.681628	0.591454	0.59495	0.577737	0.511154	0.446706
ERSPVRDQESR	Phospho (STY)	D3Z6V5	78829	Tsc22d4	1437.64	2	718.818	135.1	0.781197	0.768194	0.79938	0.841251	0.936414	1.02655	1.09065	0.9409	0.937801	0.859131	1.18541	1.28607	1.28102	1.12052	1.14551
ERTPTSHR	Phospho (STY)	A0A3Q4EGK1		Gm50092	1062.46	3	354.154	81.771	1.13452	1.24971	1.84068	2.16003	1.69049	1.0655	1.00469	0.658488	0.963858	0.689935	0.563607	0.596365	0.532057	0.488524	0.361553
ERVGSRSEQHQR	Phospho (STY)	B7XG49	619288	Fam71a	1547.7	4	386.924	41.838	1.29425	1.3324	1.49494	1.19644	1.5583	0.847196	0.877023	0.790189	0.765183	0.668441	0.982748	0.953083	0.847948	0.683459	0.708407
ERVSEILYFR	Phospho (STY)	Q9CPT0	66813	Bcl2l14	1390.66	2	695.332	103.76	0.946547	0.97313	1.06942	0.978514	1.09332	1.06303	1.00101	1.0523	0.99369	0.99052	0.900885	0.970766	1.07912	0.917676	0.970072
ESAPFAVIGSNTVVEAK	Phospho (STY)	A0A338P6R8		Gm49601	1797.86	3	599.285	109.89	0.91554	1.02856	0.935687	0.941312	1.0149	1.09538	1.05049	1.02892	0.96679	1.0139	0.94482	1.08215	1.07974	0.97849	0.923321
ESAQAVAVALSPK	Phospho (STY)	H9KV01	20658	Son	1349.66	3	449.886	68.845	1.06476	1.10504	1.21365	1.22024	0.992896	0.918578	0.982677	0.877629	0.837759	1.08998	0.883037	0.9505	0.993876	1.05908	0.810294
ESASLSEGEDHVQK	2 Phospho (STY)	A0A494B9U9	225865	Catsper1	1674.62	3	558.206	47.223	1.14019	1.16423	1.06968	1.17246	1.06268	1.0878	0.991617	0.944674	1.02555	1.02411	0.822296	0.953566	0.93756	0.844378	0.7592
ESASSAQGHR	Phospho (STY)	B2KF24	21463	Tcp11	1108.43	2	554.215	72.434	0.873151	0.971229	1.37538	1.72148	1.36687	1.11198	0.9885	0.636113	0.884559	0.61805	0.967532	1.3148	0.709897	0.832588	0.627874
ESEAGTGSSEHEDGER	Phospho (STY)	B0V2P6	235380	#N/A	1755.62	3	585.207	147.6	1.18763	1.15841	1.22605	1.22574	1.18044	0.971734	0.996702	0.92203	1.13321	0.977763	0.764679	0.821464	0.859263	0.873873	0.701
ESEAVPSADKAAIEK	Phospho (STY)	A2ARZ3	241516	Fsip2	1623.74	3	541.246	79.311	0.892156	0.921077	0.869644	0.999444	0.917844	1.03216	1.03256	0.903441	0.987876	1.01544	0.961451	1.12289	1.17744	1.07044	1.09613
ESESDHHLSPANIK	Phospho (STY)	Q9D9Y8	75647	Ssmem1	1642.7	3	547.566	51.888	0.994452	0.985249	1.00944	1.00024	1.00038	0.996034	0.980468	0.944699	0.941715	0.995566	0.9887	1.06437	1.10151	1.03346	0.963716
ESESFYKPGATK	Phospho (STY)	Q80W93	244653	Hydin	1422.61	3	474.202	80.014	1.40067	1.49938	1.49847	1.47967	1.39558	0.829429	0.818835	0.795266	0.80246	0.822613	0.739777	0.763042	0.75864	0.718277	0.677898
ESGADGASTSPR	Phospho (STY)	A0A0R4J1I2	101206	Tada3	1213.46	2	606.731	122.55	1.42505	1.46387	1.57579	1.55328	1.44998	0.785609	0.780279	0.755944	0.75233	0.749808	0.73933	0.776951	0.765537	0.725368	0.700876
ESGKSPSMEDDTWAAVAACTK	Oxidation (M);Phospho (STY)	Q80Y39	66765	4933411K16Rik	2335.93	3	778.645	150.91	1.33926	1.34101	1.22568	1.25867	1.35289	0.902697	0.909337	0.852162	0.782686	0.829237	0.841958	0.869147	0.912761	0.783036	0.799461
ESGKSPSMEDDTWAAVAACTK	Phospho (STY)	Q80Y39	66765	4933411K16Rik	2319.94	3	773.313	132.93	1.50402	1.53676	1.39381	1.47357	1.39308	0.778403	0.778231	0.761733	0.691793	0.750939	0.754084	0.840637	0.78761	0.804237	0.751096
ESIISTQLSPTR	2 Phospho (STY)	A2ARZ3	241516	Fsip2	1490.64	2	745.321	84.173	1.12724	1.19846	1.0891	1.21846	1.1724	0.935235	1.01088	0.950048	0.879145	0.905624	0.932076	0.884008	1.02507	0.885546	0.786709
ESIISTQLSPTR	Phospho (STY)	A2ARZ3	241516	Fsip2	1410.68	2	705.338	213.06	0.82139	0.834217	0.917404	1.0117	0.843576	1.06233	1.0431	0.925579	1.06523	1.04519	1.00671	1.13503	1.18287	1.14086	0.964819
ESIPFAVIGSNTVVEAR	Phospho (STY)	A0A5F8MP96	18952	Septin4	1867.91	3	622.636	136.96	0.971385	0.931436	0.910864	1.01036	1.065	0.981228	1.11195	1.10768	0.931179	0.99931	1.00982	0.971937	1.07241	0.966649	0.958796
ESLETSASSMLLK	Phospho (STY)	Q8CDI7	78016	Ccdc150	1474.66	3	491.554	85.837	0.902558	0.992587	1.03203	0.996742	0.993418	1.04672	0.927268	1.09104	0.928764	1.05347	1.00649	1.04982	1.18107	1.01198	0.786047
ESLIYGLR	Phospho (STY)	E9QNC6	71710	Lrrcc1	1029.49	2	514.745	93.178	0.917159	1.04611	0.998524	1.04125	1.02201	1.02523	0.979181	1.10481	0.968163	1.0527	0.942276	1.02884	0.98943	0.988468	0.895843
ESLKEEDESDDDNM	Oxidation (M);Phospho (STY)	E0CX62	19167	Psma3	1750.58	2	875.288	73.166	1.00382	1.07423	1.0104	0.924276	1.09635	1.05913	1.01944	0.978444	1.02655	0.992227	0.921028	0.965012	1.05263	0.951755	0.924715
ESLKEEDESDDDNM	Phospho (STY)	E0CX62	19167	Psma3	1734.58	3	578.194	76.85	1.04705	1.08236	1.01405	0.974717	0.967424	1.01579	0.986105	1.02011	1.06847	0.923081	0.960495	1.02604	1.10453	0.938634	0.871135
ESLRESASLSEGEDHVQK	3 Phospho (STY)	A0A494B9U9	225865	Catsper1	2239.84	3	746.615	41.208	0.757517	0.756586	0.640269	0.749009	0.721747	1.10591	1.09138	1.10137	1.06902	1.00518	1.04747	1.29793	1.32401	1.25682	1.07579
ESLRESASLSEGEDHVQKR	2 Phospho (STY)	A0A494B9U9	225865	Catsper1	2315.98	4	578.995	55.994	0.623846	0.697212	0.683762	0.697667	0.709298	1.17714	1.19007	1.24407	1.28546	1.31002	1.06174	1.00495	1.12249	1.0861	1.10618
ESLSGVTSHGLSCEVCK	Phospho (STY)	A0A2I3BQ48	380921	Dgkh	1928.8	3	642.934	43.696	0	0	0	0	0	0	0	0	0	0	0	0	0	0	0
ESLTGVDVLR	Phospho (STY)	Q05DV2	14712	Gnpat	1167.55	2	583.777	181.68	1.13397	1.13169	1.09022	1.18067	0.994182	1.01985	1.01735	0.942885	0.99759	1.01698	0.835492	0.971012	0.94215	0.929236	0.796718
ESLTMWNNQK	Oxidation (M);Phospho (STY)	Q60662	11643	Akap4	1345.54	2	672.769	89.55	0.922147	0.91327	0.852085	0.908794	0.929842	1.10072	1.10812	1.05845	1.04517	1.05075	1.01067	1.06202	1.11657	0.941209	0.980189
ESNSSLTGQLAELESDR	Phospho (STY)	F6VCV9	232664	Ccdc136	1914.82	2	957.41	191.96	0.913765	0.943432	0.9024	0.947933	0.905204	1.01804	1.12984	1.11472	1.03228	1.04269	0.980257	1.02682	1.0776	1.03465	0.930369
ESNSSLTGQLAELESDRTR	Phospho (STY)	F6VCV9	232664	Ccdc136	2171.97	3	723.99	275.2	0.874573	0.89846	0.86504	0.886517	0.900323	1.08468	1.12813	1.14928	1.0637	1.04074	0.959658	1.04217	1.06814	0.991654	1.04693
ESNSSLTGQLAELESDRTR	2 Phospho (STY)	F6VCV9	232664	Ccdc136	2251.94	3	750.645	129.88	0.912843	0.870919	0.876289	0.916339	0.937986	1.0861	1.04748	1.0962	1.05604	1.05646	0.991824	0.955018	1.15261	0.981001	1.06289
ESPGQVLPLSGESTAEEASAQVQPPSFEK	Phospho (STY)	E9QJV1	623046	Fscb	3078.41	3	1026.14	51.848	1.00417	1.13043	0.945487	1.14628	0.992649	0.900602	0.92556	0.812743	0.928764	0.852794	1.03234	1.06935	1.19142	1.05364	1.01379
ESQLREFQEEMATLR	Phospho (STY)	Q9WVQ0	56523	Pmfbp1	1945.86	3	648.62	42.705	0.982263	0.96896	0.961458	0.974861	0.914248	1.06468	0.868288	1.07198	0.960058	0.995366	1.00607	1.15375	1.12019	0.934502	1.02332
ESSELSCK	Phospho (STY)	A0A1W2P6U8	102635990	4932415D10Rik	1018.37	2	509.184	124.81	1.10069	1.12736	1.05951	1.19639	1.05922	1.02984	0.908768	0.954255	0.985069	0.873691	0.923767	0.965166	1.01349	0.897444	0.905345
ESSFSQILK	Phospho (STY)	A0A5F8MPU3	73463	C2cd6	1117.51	2	558.753	177.44	0.969202	0.970911	0.876464	1.02205	0.945837	1.0426	1.01358	0.953359	1.06407	1.03614	0.931096	1.06627	1.09416	1.04044	0.973837
ESSFSQILKENLPAIWEQK	Phospho (STY)	A0A5F8MPU3	73463	C2cd6	2326.12	3	775.375	150.09	0.977764	1.04468	0.9468	0.964992	0.94762	1.04328	1.07784	1.09398	0.937489	1.06034	0.913696	1.0283	1.04497	0.903134	1.01512
ESSGTAIAPETR	Phospho (STY)	A0A1D5RM92	66894	Wwp2	1297.56	2	648.778	145.31	1.20294	1.18305	1.26358	1.32132	1.17855	0.954017	0.985904	0.873703	0.861486	0.889978	0.781173	0.896417	0.912912	0.86819	0.826777
ESSLKDLSIR	Phospho (STY)	Q924X7	117229	Stk33	1226.59	3	408.864	94.781	0.73813	0.801195	0.811267	0.788361	0.799835	0.947385	0.933573	0.990391	0.977897	0.961047	1.19837	1.28868	1.34709	1.28672	1.13006
ESSPIYQTWTQR	Phospho (STY)	Q3TTI8	71149	Tex52	1574.68	2	787.338	138.35	0.909717	0.956278	0.953053	0.957225	0.963293	0.98349	1.04664	1.01398	0.921984	0.971372	0.985368	1.08928	1.17845	0.988161	1.08172
ESSSSLSGLS	Phospho (STY)	Q80W99	76856	Catsper3	1032.4	2	516.201	136.63	0.95215	0.993961	0.964818	1.04424	1.13041	1.0203	1.07628	1.18419	0.965069	0.977637	0.946692	0.956105	0.951699	0.910939	0.925511
ESSTCTEEHHDCASR	Phospho (STY)	A0A571BEG0	268816	Mroh5	1884.64	3	628.213	52.614	1.07206	1.06325	0.97772	1.042	0.962651	1.04651	1.01375	0.910456	0.959375	1.00735	0.946417	1.01943	1.1252	1.03741	0.816404
ESSTTDVCTQR	Phospho (STY)	A0A1D5RMI8	236266	Alms1	1362.51	2	681.256	171.67	0.899469	0.970115	0.900573	1.00921	1.00052	1.0701	1.02522	0.992393	1.02732	0.959528	0.987966	1.05563	1.06964	1.04156	0.990746
ESVEGIQIPNVK	Phospho (STY)	A0A1W2P6U8	102635990	4932415D10Rik	1391.67	3	463.89	72.175	1.07038	1.07536	0.992278	1.01701	1.06953	1.02677	0.949807	1.00311	1.0216	0.964629	0.943099	0.977161	1.02729	0.946404	0.915581
ESVFQEPTATDLESESVQEPLGSPR	Phospho (STY)	C0HKD3	100862261	Fam205a4	2811.25	3	937.083	117.94	0.954055	1.01622	0.98989	0.944867	0.998859	1.03361	1.03142	1.014	0.94225	1.05992	0.976607	0.9824	1.03018	1.04632	0.979403
ESVGNKEPTGFTLNNPSYVR	Phospho (STY)	A0A494B8Y3	67752	Ppp1r32	2288.05	3	762.682	56.149	0.951989	1.05762	1.06041	0.977866	1.08299	1.10748	0.969109	0.970091	1.02495	1.0195	0.867641	0.989021	1.06643	1.04354	0.811351
ESVIWEISPPALVTRPSKR	Phospho (STY)	Q9DA15	71868	Thegl	2244.17	4	561.042	158.89	0.681341	0.746305	0.672942	0.9072	0.926485	3.96598	0.770642	0.780695	0.73564	0.681874	0.733218	0.669061	1.26971	0.80054	0.65837
ESVYQSQTEIETK	Phospho (STY)	Q5S003	74362	Spag17	1620.69	3	540.231	65.374	1.06605	1.08527	1.00739	1.0454	0.97888	1.00346	0.994317	0.997758	0.943679	0.929668	0.908577	1.00852	1.0743	1.0245	0.932224
ETAAPEPPSNPEVK	Phospho (STY)	A0A1B0GSS2	75528	Tex29	1544.68	3	514.892	42.277	0.994961	0.960601	1.18291	1.15126	1.12039	0.949136	0.928467	0.8948	0.97853	0.981875	0.897093	1.07018	1.03402	0.893973	0.961809
ETCSVITSSDVFK	Phospho (STY)	A0A571BEV2	102636082	Gm8251	1551.65	3	517.218	119.73	0.974659	1.08956	1.08164	1.01365	1.02187	1.07887	0.940944	0.979631	1.08283	0.982247	0.881922	1.00628	1.0409	0.971258	0.853738
ETDLQELFRPFGSISR	Phospho (STY)	Q9Z1D1	53356	Eif3g	1973.92	3	657.975	89.483	0.993639	1.03242	1.02935	1.05482	1.04633	0.95959	1.09771	0.996791	0.995828	0.977972	0.908123	1.03907	1.01683	0.951363	0.900158
ETENKTPVEVVGEEGGENRPR	Phospho (STY)	Q9D5W4	70884	Ccdc81	2405.09	3	801.695	179.38	1.0441	1.0981	1.09296	1.18436	1.11989	1.03656	0.989021	0.957471	1.00104	0.984502	0.856102	0.942835	0.977993	0.905211	0.809853
ETERAPTQK	2 Phospho (STY)	G3UYF5	230903	#N/A	1218.47	2	609.234	66.682	0.796688	0.820574	0.784815	0.861411	0.83776	1.07592	1.09042	1.06583	1.07973	1.11031	1.01547	1.11875	1.14525	1.12496	1.07211
ETESAPGSPR	Phospho (STY)	Z4YJT3	73158	Larp1	1109.44	2	554.72	83.397	1.04514	1.09876	1.04154	1.05225	1.0663	0.950228	0.871935	0.962649	0.884612	0.846973	0.974042	1.1374	1.0352	1.07641	0.956567
ETFPFPTTLDIDKLHESEEAFIPDDSSQYR	Phospho (STY)	Q9CPS8	67080	1700019D03Rik	3606.61	4	901.652	185.7	1.15162	1.21716	1.08927	1.20515	1.23628	1.20682	1.05283	1.0219	0.996112	1.11634	0.70936	0.715376	0.811865	0.762511	0.707403
ETFREGCVGEEGQDSRSPEQR	Phospho (STY)	Q9D9J2	73376	Tex33	2532.03	3	844.011	219.25	1.04136	1.01755	1.01655	0.978492	1.06379	0.978633	1.0583	1.06329	0.91589	0.978392	0.959575	1.01633	0.941562	0.961223	1.00907
ETKLSATQLR	Phospho (STY)	E0CXA2	100504164	Gm45711	1225.61	3	408.536	49.188	1.29561	1.38443	1.26633	1.32898	1.29213	0.8956	0.861944	0.84583	0.862825	0.883033	0.772936	0.835756	0.918028	0.765084	0.791482
ETKSQSLAYATLK	Phospho (STY)	Q60662	11643	Akap4	1518.73	2	759.367	166.77	0.967307	0.985331	0.926506	0.954684	1.03064	1.04304	1.0298	1.05992	1.03256	1.00161	0.901371	1.02267	1.02845	0.966391	1.04972
ETNLRQSK	Phospho (STY)	A0A1D5RLG4	320869	Spata33	1054.48	3	351.494	54.143	1.20868	1.305	1.77554	1.82792	1.59924	0.78251	0.925604	0.605571	0.747734	0.617277	0.79383	0.830108	0.694924	0.717431	0.568624
ETPPTPTSSPAEFSPK	Phospho (STY)	Q9D5V1	67722	Actl11	1751.77	2	875.883	124.68	0.980339	0.966951	0.925444	0.968636	1.02057	1.06994	1.06257	1.01114	1.01947	1.06866	0.916175	1.01532	1.03383	0.991168	0.949786
ETPPTPTSSPAEFSPK	2 Phospho (STY)	Q9D5V1	67722	Actl11	1831.73	2	915.866	69.01	0.947944	0.932356	0.925232	0.913962	0.921475	1.07295	1.04354	1.01142	0.997081	0.997427	0.994836	1.04583	1.14311	1.03193	1.02092
ETPPTPTSSPAEFSPK	3 Phospho (STY)	Q9D5V1	67722	Actl11	1911.7	3	637.233	76.015	0.708171	0.685635	0.706384	0.842111	0.67994	1.10304	0.898155	0.993886	0.99808	0.901024	1.17279	1.3092	1.36416	1.31425	1.32317
ETPSEGTPPQGTPSEGTPSQETVPQETPPQK	Phospho (STY)	A0A087WSD2	383435	Ms4a14	3297.46	4	824.364	51.22	0.883093	0.813488	1.03525	1.10186	1.09408	1.08928	1.06721	1.1308	0.948921	0.951746	1.04451	0.923036	0.936866	1.09388	0.885984
ETPSIENHFR	Phospho (STY)	Q9D9H8	73467	1700066M21Rik	1308.55	3	436.183	118.76	0.897193	1.01462	0.955675	0.95941	1.03721	1.01087	0.984365	0.971295	0.944232	0.998257	0.944834	1.05397	1.13901	1.10868	0.980389
ETPSKMPFK	Phospho (STY)	A2ARZ3	241516	Fsip2	1143.5	3	381.168	54.784	1.19016	1.22955	1.08835	1.12896	1.14283	0.973023	1.05631	0.961374	1.00705	0.922982	0.759631	0.911031	0.934261	0.863787	0.830698
ETPSQEIFFQDTPFQNTPSQNIQYQDILSQDK	Phospho (STY)	A0A087WSD2	383435	Ms4a14	3865.74	4	966.434	48.909	0.87015	1.1047	1.03575	0.986076	0.908874	0.963354	0.988977	1.21787	1.04742	1.11407	0.859437	0.857528	1.08488	0.907402	1.05351
ETQFPSFDNLVPSQATAGPCASR	Phospho (STY)	A0A1D5RMD1	637079	Iqcn	2559.11	2	1279.56	161.8	1.0567	1.07681	0.974238	1.05327	1.07174	1.00713	0.952107	1.02329	1.0165	0.948	0.857708	0.992262	1.05371	0.952487	0.964047
ETSLHSPSNTSASHSQGGGPPTSGM	Oxidation (M);Phospho (STY)	O09117	19027	Sypl	2506.01	3	835.336	121.1	0.77279	0.760233	0.818308	0.827317	0.792717	1.26448	1.17481	1.21166	1.21501	1.19283	0.936643	1.06399	1.01362	0.963735	0.991852
ETSLHSPSNTSASHSQGGGPPTSGM	Phospho (STY)	O09117	19027	Sypl	2490.01	3	830.004	122.06	0.81195	0.879555	0.850241	0.942519	0.888097	1.11281	1.05093	1.11849	1.10869	1.08796	1.01372	1.02253	1.06312	1.02131	1.02808
ETSLHSPSNTSASHSQGGGPPTSGM	2 Phospho (STY)	O09117	19027	Sypl	2569.98	3	856.659	41.133	1.16842	1.45478	1.18093	1.45643	1.02149	1.15352	0.842215	1.29287	1.04734	1.06783	0.765566	0.670471	0.633843	0.600663	0.643638
ETSLHSPSNTSASHSQGGGPPTSGM	3 Phospho (STY)	O09117	19027	Sypl	2649.94	3	883.315	49.967	1.16254	1.25734	1.1705	1.35576	1.21234	0.995787	0.959841	0.900098	0.889228	0.915334	0.814077	0.772424	0.952637	0.848183	0.793913
ETSLHSPSNTSASHSQGGGPPTSGM	Oxidation (M);2 Phospho (STY)	O09117	19027	Sypl	2585.97	3	861.991	45.413	1.31201	1.46607	1.43443	1.58562	1.37499	0.986202	0.982893	0.945255	1.08797	0.807676	0.641873	0.639411	0.626331	0.524418	0.584853
ETSMQISGALK	Phospho (STY)	A2ARZ3	241516	Fsip2	1243.55	2	621.776	156	1.04429	1.03411	1.03216	1.06603	1.05764	1.01303	0.94113	1.03225	0.960261	1.07363	0.916909	0.964163	0.959229	0.987756	0.917403
ETSSETSQDRENLK	Phospho (STY)	J3QNE4	381522	Ccdc180	1702.7	3	567.568	48.623	1.03933	1.07092	1.0367	1.06501	1.08712	0.955231	1.06194	0.914227	0.950542	0.954935	0.925367	0.987954	1.03213	1.0065	0.912083
ETSTSLGK	Phospho (STY)	Q5F289	74288	Spem1	901.379	2	450.69	145.72	0.99203	0.999683	1.24495	1.43366	1.25754	1.03871	0.943424	0.701204	0.881337	0.782632	0.967084	1.02023	1.01515	0.950109	0.772247
ETTEGKGESSLQCIHEMNR	Oxidation (M);Phospho (STY)	B7ZC91	213980	Fbxw10	2300.94	4	575.235	85.062	1.28755	1.32624	1.26756	1.46504	1.40016	1.0867	1.00413	0.886512	0.896952	0.922139	0.656904	0.784061	0.744382	0.656392	0.615282
ETTEGKGESSLQCIHEMNR	Phospho (STY)	B7ZC91	213980	Fbxw10	2284.95	4	571.236	158.37	1.47319	1.5622	1.43909	1.43962	1.49162	0.909102	0.935949	0.912157	0.897292	0.91691	0.627789	0.652936	0.654121	0.582299	0.505723
ETTSPPTSPPATMK	Oxidation (M);2 Phospho (STY)	A2ARZ3	241516	Fsip2	1619.62	3	539.873	43.135	0.942212	1.07438	0.937486	1.0197	0.931335	0.899155	0.89668	1.03132	0.96614	0.952563	1.00845	1.01272	1.17475	1.08676	1.06635
ETTSPPTSPPATMK	2 Phospho (STY)	A2ARZ3	241516	Fsip2	1603.62	2	801.812	76.588	0.996414	0.994712	0.951587	1.02784	1.002	1.03624	1.0409	1.00549	0.93703	0.955809	0.934173	1.06061	1.10319	1.05418	0.899829
ETTSPPTSPPATMK	Phospho (STY)	A2ARZ3	241516	Fsip2	1523.66	2	761.829	117.07	0.983213	1.01259	1.00023	1.03456	1.04064	0.989774	0.971424	1.09655	0.953549	0.955831	0.899477	0.983213	1.08894	1.00242	0.987587
ETTSPPTSPPATMK	Oxidation (M);Phospho (STY)	A2ARZ3	241516	Fsip2	1539.65	2	769.826	84.297	0.843152	1.01011	0.9402	1.13539	0.959472	0.938081	1.05727	1.02214	0.990432	0.920858	0.9402	1.08071	1.1889	0.984281	0.988792
ETVPGTTRYSDPSPR	Phospho (STY)	Q9DA15	71868	Thegl	1741.77	3	580.589	78.78	0.991182	0.967608	0.912189	0.973351	1.05667	0.978621	1.01417	1.03572	0.978753	0.949721	0.938766	1.08946	1.10079	0.985855	1.02715
ETVTKEPSPSTNIK	Phospho (STY)	A2ARZ3	241516	Fsip2	1609.76	3	536.587	88.427	0.880698	0.897432	0.886686	0.930902	0.924913	1.05059	1.02737	0.980121	1.04148	0.966914	0.963714	1.13524	1.1336	1.15214	1.02819
ETVTKEPSPSTNIKNEDQMSDVQK	Phospho (STY)	A2ARZ3	241516	Fsip2	2784.25	3	928.084	79.017	0.861771	0.903485	0.848084	1.01952	0.889067	1.06501	0.906961	0.991673	1.14044	0.997282	1.02412	1.11403	1.09232	1.14117	1.00506
ETVYLDLPDEQGQKSPPVTESK	Phospho (STY)	A0A668KL73	104601	Mycbpap	2539.17	4	634.793	61.602	1.01519	1.00311	0.953851	1.00473	0.996785	0.981799	0.942353	1.0114	1.06771	0.937422	0.915933	0.966813	1.1021	1.06889	1.0319
EVAHHSSTTSDAK	Phospho (STY)	A0A5F8MP96	18952	Septin4	1448.59	4	362.148	43.991	1.08603	1.07186	1.31506	1.40042	1.24916	1.02333	1.0269	0.863146	0.852261	0.814452	0.996462	0.993903	0.801273	0.822019	0.683723
EVDYDSDVPR	Phospho (STY)	Q3UJK4	56055	Gtpbp2	1273.49	2	636.743	80.979	0.844441	0.921382	0.962979	1.05714	0.94715	1.07107	1.01318	0.927052	0.9744	0.955716	1.00446	1.08716	1.13761	1.1187	0.97756
EVEAVDSEYQLARPSDANR	Phospho (STY)	A2A9Q2	230598	Nrd1	2227.97	3	742.658	102.66	0	0	0	0	0	0	0	0	0	0	0	0	0	0	0
EVFISDLK	Phospho (STY)	A2ARZ3	241516	Fsip2	1029.48	2	514.739	114.5	1.251	1.33419	1.28275	1.33131	1.38937	0.868944	0.878838	0.843258	0.89487	0.814896	0.773641	0.874654	0.868052	0.828957	0.765256
EVIEASDKEGLSPAKR	Phospho (STY)	Q61136	19134	Prpf4b	1807.87	4	451.968	43.476	1.11753	1.12845	0.996637	1.26313	1.08206	1.08507	0.968512	0.976348	1.05695	1.01154	0.831242	0.880287	1.02161	0.808644	0.771983
EVKPEEVTCSEHCLQK	Phospho (STY)	Q9WV98	30056	Timm9	2051.87	4	512.967	100.53	1.02613	0.984913	0.953877	0.988067	0.997724	1.01472	1.01436	1.01306	0.980926	1.03506	0.950669	1.01513	1.04309	1.03216	0.950107
EVNRLSDFEMESK	Phospho (STY)	A6PWD2	329977	Fhad1	1662.7	3	554.232	55.33	1.08275	1.05152	1.0399	0.900726	1.04822	1.08208	0.917212	0.930042	0.976504	1.0386	0.931578	1.0405	0.910874	1.07668	0.972811
EVQSPEQVK	Phospho (STY)	A0A087WQA0	72567	Bclaf1	1122.5	3	374.165	102.05	1.27208	1.20651	1.17922	1.27336	1.26053	0.948243	0.860293	0.89958	0.861242	0.859735	0.818663	0.928208	0.910183	0.848184	0.873966
EVRSPTR	Phospho (STY)	Q8CDN1	381798	4930590J08Rik	923.423	2	461.711	79.427	0.847535	0.863758	1.24647	1.33575	1.20856	1.25352	1.23465	0.642043	0.980728	0.770534	1.07965	1.26675	0.770476	0.873633	0.625938
EVSPEIDTPAK	Phospho (STY)	S4R181	223648	Ccdc166	1264.56	3	421.52	66.004	0	0	0	0	0	0	0	0	0	0	0	0	0	0	0
EVSSLAAR	Phospho (STY)	O54887	22116	Tsks	911.411	2	455.706	113.71	1.03169	1.05982	1.03615	1.13261	1.05431	0.980247	1.00483	0.917155	0.994449	0.931949	0.923801	0.999958	1.02595	1.0031	0.903999
EVTHSSRLSLR	2 Phospho (STY)	A0A571BEV2	102636082	Gm8251	1443.63	3	481.209	63.709	1.00669	1.00738	0.951123	1.05642	1.03077	1.07212	0.99347	1.05531	1.00872	0.967595	0.900521	1.01996	1.01896	0.958117	0.952843
EVVSAIIESGK	Phospho (STY)	F6RJV6	71835	Lancl2	1210.58	3	403.528	97.86	0.888003	0.887048	0.943361	0.948276	0.943951	1.01742	0.963359	1.03807	1.014	0.964594	0.994591	1.15465	1.14016	1.0977	1.00481
EVVVNMLNSLSR	Phospho (STY)	F7CUE2	73721	1110017D15Rik	1439.68	2	719.842	101.01	1.0078	1.06415	0.988696	0.933353	1.03475	0.969483	1.02723	1.01865	0.937398	0.996595	0.890909	1.04475	1.06268	1.03341	0.990145
EYFVRQSQSELQQIR	2 Phospho (STY)	A0A338P6M1	102638083	Ccdc188	2069.9	3	689.966	59.9	0.935164	1.12767	1.01011	0.833112	1.03642	1.00455	0.921049	1.14543	1.03847	0.959352	0.890235	1.17028	1.0559	0.921115	0.951134
EYFVRQSQSELQQIR	Phospho (STY)	A0A338P6M1	102638083	Ccdc188	1989.93	3	663.31	87.676	0.982485	1.11033	1.06063	0.959839	0.933902	0.921798	1.0787	1.00363	0.988175	0.987394	0.85068	1.03112	1.0068	1.05846	1.02605
EYGGVLPVSLPEEHRPK	Phospho (STY)	Q9D5Y0	70821	4921507P07Rik	1985.96	4	496.49	81.665	1.01815	0.952884	0.968753	1.09074	0.959385	1.1321	0.980608	1.01515	1.08379	0.913879	0.899411	0.974043	1.1191	0.958684	0.933317
EYNDFLSKSSEELPSLENTGSK	Phospho (STY)	G3UYQ4	633979	Ak9	2553.12	4	638.279	166.49	1.05486	1.05734	1.03606	1.00468	1.06621	0.982317	1.03109	1.03084	0.976023	0.966251	0.905799	1.00186	0.965175	0.975692	0.945797
EYPRTPPTEWKPYAQR	Phospho (STY)	A0A1W2P7K9	70881	Nt5c1b	2097.97	4	524.492	67.866	0.882592	0.977646	0.891357	0.936442	0.954156	0.997087	0.986354	0.951965	0.97395	0.923926	1.01835	1.1251	1.18974	1.15643	1.03491
EYQSQIALQEKESEIQLLK	Phospho (STY)	A0A668KLF4	211484	Tsga10	2356.16	3	785.385	72.184	1.06511	1.03801	1.03288	1.1006	1.08147	0.994175	0.950595	0.976554	1.01077	0.967234	0.93038	0.981801	1.02899	0.95423	0.8872
EYSPNGR	Phospho (STY)	D3YVJ1	100503879	Gm5901	901.333	2	450.667	70.919	1.23586	1.23343	1.16943	1.30133	1.21507	1.00946	0.917527	0.917835	0.931511	0.908912	0.828158	0.935647	0.839953	0.846551	0.709317
EYSSSFDR	Phospho (STY)	Q791V5	56428	Mtch2	1069.38	2	534.688	170.69	0.869401	0.871192	0.912974	0.955552	0.90402	1.05788	0.972928	0.957342	1.02685	1.00271	1.03156	1.10318	1.19073	1.07825	1.06545
FANFNSSCSDKQATPWLSVLK	Phospho (STY)	E9QAS1	631784	Gm7073	2479.12	3	826.375	70.091	0	0	0	0	0	0	0	0	0	0	0	0	0	0	0
FANSLIR	Phospho (STY)	A2ARZ3	241516	Fsip2	899.427	2	449.713	101.64	1.00046	1.05903	0.980537	1.03213	1.03837	1.03298	1.03803	1.00108	0.993761	0.985872	0.905225	1.03264	1.04535	0.935021	0.919527
FAQATQITQISSEKQDESPK	Phospho (STY)	Q8C5V0	328019	Spata32	2315.07	4	578.767	145.25	0.993005	0.938372	0.964714	0.986657	1.00275	1.04334	0.969412	1.02685	0.999753	1.02999	0.930324	1.03269	1.10157	1.03434	0.946219
FASENDLPEWK	Phospho (STY)	H7BX22	19385	#N/A	1414.58	3	471.527	46.746	0	0	0	0	0	0	0	0	0	0	0	0	0	0	0
FASEQSAGLLDHEDGISHGR	Phospho (STY)	A2CG25	407788	BC051142	2204.95	2	1102.47	264.97	0.996672	1.05555	0.987381	1.06952	1.01144	1.01089	1.00352	1.04642	1.01343	0.971383	0.886988	1.00397	1.03659	0.980171	0.926074
FASEQSAGLLDHEDGISHGR	2 Phospho (STY)	A2CG25	407788	BC051142	2284.92	2	1142.46	157.47	1.01262	1.01357	1.04073	1.11918	1.04275	0.995226	0.965051	0.949933	1.00695	1.00881	0.885672	0.968779	1.04432	1.01494	0.931477
FASEQSISHGR	Phospho (STY)	A2CG24	407788	BC051142	1297.55	2	648.773	164.53	0.99957	1.03287	1.0805	1.10641	1.07387	1.02155	1.00879	0.973694	0.998601	0.949002	0.91919	1.01244	0.989207	0.960262	0.874048
FASEQSISHGR	2 Phospho (STY)	A2CG24	407788	BC051142	1377.51	2	688.756	115.05	1.07596	1.13785	1.04073	1.029	1.0899	0.964222	0.968318	0.954126	0.951263	0.934895	0.933487	1.03008	1.08265	0.9108	0.89672
FASSSSVQQIPASHGK	2 Phospho (STY)	A0A1D5RMI8	236266	Alms1	1789.74	3	596.581	43.164	1.01851	1.02677	1.08986	1.11181	1.07679	0.911515	0.887349	1.01515	1.01464	0.937793	0.853949	1.01472	1.00403	1.0605	0.976611
FCEDEEATGGALSGLTK	Phospho (STY)	O88987	11642	Akap3	1863.76	2	931.88	220.59	0.904888	0.96206	0.905122	0.984732	0.933217	1.0484	1.00642	1.04518	1.01301	0.982535	0.995157	1.05766	1.09894	1.04761	1.01507
FCSFLTLTDDAR	Phospho (STY)	A2ARZ3	241516	Fsip2	1524.63	2	762.316	194.29	0.965688	1.05186	0.963739	1.05219	0.990541	1.01686	0.97584	1.01125	1.0569	0.978358	0.889667	1.03781	1.07956	1.05503	0.874723
FCVTHSASAK	Phospho (STY)	G3UYX5	626596	Rgs22	1186.48	3	395.495	149.23	0.974094	0.983648	0.991411	1.11084	1.03679	1.03284	1.03142	1.01142	1.07285	0.927666	0.975661	1.02455	0.934608	0.979916	0.912289
FDGTVSIPETWAK	Phospho (STY)	G5E8A8	70426	Tekt5	1529.68	3	509.893	71.98	0	0	0	0	0	0	0	0	0	0	0	0	0	0	0
FEESASTPETWAK	Phospho (STY)	A0A3Q4EGQ7	71840	Tekt4	1561.63	3	520.545	102.5	0.939386	0.986224	0.976996	0.970979	0.983129	1.00333	1.00671	1.03026	1.03095	1.03157	0.963705	1.06332	1.04055	1.01418	0.958713
FESIISESRHK	2 Phospho (STY)	A0A571BF98	624866	#N/A	1491.62	2	745.808	51.995	0	0	0	0	0	0	0	0	0	0	0	0	0	0	0
FESLEEPGSEISDLLDEASPYSKSK	Phospho (STY)	Q8C0R9	242838	Lrrd1	2836.26	3	945.419	46.178	0	0	0	0	0	0	0	0	0	0	0	0	0	0	0
FFASPQKEEVPTSTADYIFHR	Phospho (STY)	A0A286YCZ6	666145	Armh2	2549.16	3	849.721	125.62	1.33191	1.36006	1.26613	1.24735	1.25914	0.989787	0.928513	0.962291	0.936056	0.960664	0.710876	0.783509	0.79415	0.766812	0.702755
FFDEEESEDDDRDVVTR	Phospho (STY)	A0A0R4J1K3	77609	Odad3	2181.84	3	727.279	140.2	0.877721	0.886485	0.888857	0.867925	1.00839	0.986174	1.03261	1.11441	1.01292	0.922935	1.08202	1.03504	1.10756	1.10813	1.06881
FFDYQSK	Phospho (STY)	P70190	12344	Capza3	1013.39	2	506.695	84.213	1.04532	1.07563	1.011	0.967732	0.98312	0.939389	1.06778	1.04628	0.984498	0.899563	0.932361	1.05933	0.979629	1.04288	0.965481
FFNYINLNAVSNK	Phospho (STY)	Q8CDE2	442829	Ccin	1622.75	3	540.916	76.82	0.934267	0.875856	1.0766	1.04055	0.963705	1.09591	1.00158	1.15548	1.05245	1.06381	0.881604	0.947756	1.06388	0.964801	0.881737
FFSDFSNNMGSRK	2 Phospho (STY)	Q8CAG8	14613	#N/A	1695.62	4	423.904	44.807	1.01671	1.07583	0.991691	1.12419	0.980098	0.947033	0.977613	0.975987	0.984238	0.973769	0.95975	1.06143	1.06335	0.989887	0.878418
FGGSGSQVDSAR	Phospho (STY)	Q8VDM4	21762	Psmd2	1246.5	2	623.249	63.181	1.05381	1.11405	1.07246	1.04858	1.04124	0.978215	0.863047	0.98353	0.946407	1.09516	0.914176	0.9648	1.13076	0.881946	0.911814
FGIHVYQFPECDSDEDEDFKQQDR	Phospho (STY)	A0A338P6R8		Gm49601	3083.23	4	770.807	80.847	0.961727	1.00396	1.05368	1.03405	1.07779	0.990109	1.0644	0.883534	1.05083	0.910266	0.963286	0.937517	1.10286	0.984042	0.981948
FGPEFEDDSEEEQLVK	Phospho (STY)	G3UYQ4	633979	Ak9	1976.79	3	658.931	56.648	1.09431	1.07663	1.04788	1.19045	1.02784	0.916237	0.96845	0.97741	1.01233	0.90092	0.979481	0.980926	0.894947	1.08213	0.850055
FGRLSHHSFFSR	Phospho (STY)	Q7TSD4	65971	Tbata	1556.7	3	518.901	127.03	0.956862	0.988526	0.9692	1.02842	0.981062	1.03417	1.024	1.07693	1.03556	1.01842	0.92436	0.999246	1.00696	1.00846	0.947837
FGSDSPR	Phospho (STY)	Q9CQC3	67483	1700028P14Rik	844.312	2	422.156	151.5	0.97094	0.954137	0.989895	1.02178	1.02618	0.99212	1.04293	0.935833	0.977903	0.998451	0.985066	1.06734	1.05751	1.02527	0.954643
FGSNEKLPEPFEDQVNTK	Phospho (STY)	E9PVU2	74361	4931429L15Rik	2157.96	3	719.321	49.638	1.1563	1.11418	1.10561	1.02145	1.1806	1.00216	0.902053	0.955183	0.954818	0.949849	0.852154	0.996151	1.05178	0.963932	0.793781
FGSPDWSQVPCLEKR	Phospho (STY)	Q9D9W1	100503311	Pifo	1884.82	3	628.274	40.52	0.940181	1.06816	0.978725	0.981859	0.868941	0.976615	1.02253	1.12273	0.939721	1.03751	0.910368	1.01786	1.07232	1.04343	1.01905
FHDSEGDDTEETEDYR	Phospho (STY)	A0A087WQA0	72567	Bclaf1	2023.7	3	674.565	80.316	1.06002	1.24628	1.28453	1.38893	1.2463	0.921947	0.855026	0.931456	0.783992	0.866276	0.883661	0.975279	0.921753	0.741857	0.892679
FHSLDPASKTR	Phospho (STY)	A0A1D5RMI8	236266	Alms1	1337.61	3	445.871	49.31	0.932321	0.997134	0.964408	1.0747	0.967407	0.955988	0.941443	0.865467	0.914906	0.822981	1.03458	1.14736	1.22289	1.13971	1.0187
FHTSSSV	Phospho (STY)	A0A286YCV4	381110	Rmdn2	843.316	2	421.658	94.407	0.772113	0.748476	0.765416	0.82252	0.831892	1.25564	1.18858	0.975465	1.02197	1.11443	1.10555	1.27584	1.10707	0.986687	1.02834
FIHSHCDIEAKPNKR	Phospho (STY)	A0A0M3HEP4	75860	Tex26	1930.89	4	482.722	72.207	1.06677	1.06428	0.971219	0.960365	1.08049	1.02426	1.06841	0.969772	0.982098	0.947194	0.91229	1.0219	1.02453	1.00074	0.90568
FIPFEVKKSEILNVVQEHR	Phospho (STY)	Q149I8	71831	Iqcm	2391.24	4	597.809	67.877	0.919112	1.08483	0.908569	1.04382	0.981005	1.04094	1.04284	1.02556	0.969088	0.908891	0.947229	1.02162	1.1419	0.930268	1.03433
FISQELPSQR	Phospho (STY)	A0A087WST3	216169	Abhd17a	1283.59	2	641.796	81.625	1.1038	1.08127	1.00441	1.14544	1.1208	0.960414	0.941627	0.974078	1.05614	0.925199	0.953257	0.981235	0.950818	0.909015	0.892505
FKASGVEGADVVK	Phospho (STY)	P17710	15275	Hk1	1385.66	3	461.886	46.892	0.580807	0.496957	0.549615	0.565979	0.582294	0.843074	0.825544	0.816838	0.819724	0.747097	1.50257	1.73977	1.66465	1.61869	1.64639
FKASQEEIGHLQMEQCELLEDQRR	Phospho (STY)	F6VCV9	232664	Ccdc136	3053.37	4	763.343	42.828	0.655729	0.65391	0.469768	0.668614	0.613692	1.13148	1.12406	1.27341	1.10657	1.08758	1.28872	1.34814	1.18171	1.27073	1.12588
FKGPGDTSNFDDYEEEEIRVSINEK	Phospho (STY)	P05132	18747	Prkaca	2997.29	4	749.323	166.28	0.807514	0.84971	0.820825	0.862455	0.833437	0.99866	0.977928	0.988976	0.950175	0.967945	1.14225	1.21746	1.27663	1.18468	1.12135
FKPGESSFVEEVAYPVDQR	Phospho (STY)	O88987	11642	Akap3	2263.02	2	1131.51	191.4	0.912744	0.997611	0.99224	0.994542	0.986945	1.03506	1.03836	1.00214	1.01349	0.97344	0.980346	1.07227	1.02754	1.02347	0.949806
FKPGESSFVEEVAYPVDQR	2 Phospho (STY)	O88987	11642	Akap3	2342.99	3	780.995	52.784	1.10519	1.07812	0.991315	1.0377	0.910326	1.03263	1.02444	1.13383	0.894493	0.942463	0.96989	0.992895	0.962019	0.885923	1.03877
FLDEIPGTPPQGMK	Oxidation (M);Phospho (STY)	A0A1W2P6U8	102635990	4932415D10Rik	1624.72	3	541.574	42.789	1.0589	0.955378	0.963061	1.04986	0.977134	0.98133	0.980265	0.963771	0.925714	1.04414	0.941498	1.12807	1.0831	0.990271	0.957509
FLDEIPGTPPQGMK	Phospho (STY)	A0A1W2P6U8	102635990	4932415D10Rik	1608.73	3	536.242	92.773	0.937828	0.984713	1.00683	1.04392	1.05148	1.02672	0.946936	0.994598	0.918556	0.975883	0.92675	1.06749	1.09802	1.05685	0.963443
FLDEIPGTPPQGMKTPELNSGPHLECIK	2 Phospho (STY)	A0A1W2P6U8	102635990	4932415D10Rik	3264.46	5	652.893	41.087	0.888094	0.861208	0.884235	0.895683	0.856629	1.05275	0.999695	0.907915	0.970519	0.881356	1.06792	1.20301	1.25691	1.20641	1.06766
FLEDVTSGLLAK	Phospho (STY)	A2ARZ3	241516	Fsip2	1371.67	3	457.223	119.25	1.09584	1.05661	1.04232	1.06167	1.05137	0.988096	0.98852	0.989126	0.947022	0.993488	0.880354	0.998001	1.00824	0.957351	0.941994
FLEPVSVSETK	Phospho (STY)	Q400C8	13929	Amz2	1314.61	3	438.204	60.345	1.04372	0.973276	0.911146	0.91429	0.9351	0.883225	1.08144	0.958305	1.01198	0.994086	1.0396	1.16708	1.03743	1.03818	1.01115
FLPSPVVIK	Phospho (STY)	F6UY44	26554	Cul3	1078.58	3	359.528	59.542	1.18441	1.08705	1.04272	1.10642	1.09297	1.04941	1.03198	0.874815	0.894016	0.894862	0.874984	0.980889	1.06539	0.956273	0.863818
FLPSPVVIKK	Phospho (STY)	F6UY44	26554	Cul3	1206.68	3	402.226	78.964	1.09933	1.17202	1.07723	1.19859	1.17744	0.959695	0.995286	0.941203	0.963782	0.987147	0.80821	0.923064	0.95448	0.903376	0.839138
FLSEHPGGEEVLLEQAGADATESFEDVGHSPDAR	Phospho (STY)	Q9CQX2	66427	Cyb5b	3675.6	4	918.9	118.42	1.02767	0.939902	1.08119	1.06697	1.06801	1.08287	0.968345	1.01966	0.886672	0.946519	1.09733	1.04444	1.07521	0.852889	0.842324
FMQSQSTDQK	Oxidation (M);Phospho (STY)	Q80YD3	277773	Fam205c	1294.49	3	431.497	104.59	1.33626	1.37504	1.33214	1.3815	1.34479	0.858922	0.793312	0.785745	0.795803	0.800148	0.868333	0.859081	0.903564	0.815282	0.750084
FMQSQSTDQK	Phospho (STY)	Q80YD3	277773	Fam205c	1278.5	3	426.165	145.09	1.91369	1.89147	1.87066	1.9044	1.83363	0.594281	0.602922	0.599654	0.547397	0.514691	0.557261	0.594575	0.581702	0.516842	0.476812
FNLSQNQLQIGR	Phospho (STY)	Q9D5V1	67722	Actl11	1496.71	2	748.357	118.61	0.817733	0.755726	0.831804	0.84959	0.803906	0.97257	1.00491	0.90642	1.00717	0.932429	1.15256	1.29698	1.31526	1.22474	1.1282
FNRCSPK	Phospho (STY)	Q6SP97	71233	Enkur	987.4	2	493.7	53.327	0.973228	0.942632	0.899611	1.0572	1.00367	1.1743	1.09478	0.919128	1.02044	1.01925	0.943978	1.09069	1.02391	0.89402	0.943149
FPNVEEQSDSPSIQLLEK	Phospho (STY)	Q5SV65	276920	#N/A	2138.98	3	712.992	46.178	0.784005	1.25889	1.17962	1.14082	0.906992	0.988615	0.926318	1.03329	0.869292	0.870447	0.954982	1.33007	1.08936	0.823511	0.843791
FPSGNQGGAGPSQGSGGGTGGSVYTEDNDDDLYG	Phospho (STY)	Q01853	269523	Vcp	3299.28	3	1099.76	45.527	0.904832	1.10496	0.995364	1.22015	1.23031	1.0597	1.01881	0.895028	0.811167	0.920335	0.866696	1.06059	1.01921	0.956337	0.936513
FPSISNSR	Phospho (STY)	Q497Q6	207921	Fam228b	986.422	2	493.211	91.636	1.05753	1.075	1.06093	1.08204	1.14227	1.00046	1.00949	1.01028	0.888426	0.979531	0.966126	0.917358	1.04395	0.888183	0.878417
FPVSTLSPK	Phospho (STY)	Q14AK4	71164	Zdhhc11	1054.51	2	527.255	78.692	0.978185	0.994189	0.970166	1.04291	0.977881	1.30233	0.98864	0.960489	0.946887	0.923947	0.942218	0.987524	1.06068	1.00529	0.918668
FPVSTLSPKSSVCFVASPPK	2 Phospho (STY)	Q14AK4	71164	Zdhhc11	2294.05	4	573.511	46.065	0.997549	1.00372	0.985917	0.933066	1.0454	0.898401	0.90971	1.04071	0.965307	0.838303	1.08194	1.19238	1.11688	1.01562	0.975093
FQESHSEIMWSSYGR	Oxidation (M);Phospho (STY)	A0A1D5RLM8	105242472	Gm11639	1938.76	3	646.254	63.447	0.986479	0.980694	0.992168	1.02604	0.994391	1.0917	1.04717	0.976057	1.00266	1.0099	0.961858	1.08386	0.989347	0.943643	0.914027
FQESHSEIMWSSYGR	Phospho (STY)	A0A1D5RLM8	105242472	Gm11639	1922.77	3	640.922	231.62	0.937279	1.10457	1.0375	1.00983	1.02954	1.01343	1.01881	0.999215	0.984788	0.997993	0.897701	1.02038	1.01169	0.969942	0.967322
FQNWLLQDNTHSIKDQER	Phospho (STY)	A2ARZ3	241516	Fsip2	2351.07	4	587.767	167.24	0.939358	0.931837	0.933636	0.991313	0.931809	1.04743	1.05362	1.05879	1.08595	1.01208	0.99171	1.03413	1.05192	0.996838	0.939571
FQPSPETDGPLPLTSSTLMVSK	Oxidation (M);Phospho (STY)	Q8CG27	69481	Actl9	2427.13	3	809.043	63.869	1.33787	1.37049	1.22003	1.38991	1.30587	0.841706	0.865954	0.650028	0.799701	0.894304	0.905459	0.887392	0.852945	0.847129	0.831198
FQPSPETDGPLPLTSSTLMVSK	Phospho (STY)	Q8CG27	69481	Actl9	2411.13	3	803.711	90.968	1.25493	1.24463	1.16953	1.17164	1.24522	0.885893	0.915362	0.891045	0.804084	0.843154	0.948187	0.921529	0.967625	0.889992	0.847174
FQTSHSTQHEELK	Phospho (STY)	F6VCV9	232664	Ccdc136	1650.7	3	550.235	212.9	0.858816	0.860232	0.86649	0.889713	0.878777	1.06134	1.0119	1.03515	1.02265	0.967699	1.07715	1.15977	1.13881	1.06897	1.10251
FQTSHSTQHEELK	3 Phospho (STY)	F6VCV9	232664	Ccdc136	1810.64	3	603.546	51.265	0	0	0	0	0	0	0	0	0	0	0	0	0	0	0
FQTSHSTQHEELK	2 Phospho (STY)	F6VCV9	232664	Ccdc136	1730.67	3	576.89	70.563	0.873382	0.873916	0.898843	0.934268	0.918584	1.06729	1.07573	1.07518	1.07999	1.02898	1.01554	1.04711	1.03756	1.03945	1.03418
FRQEELMLQSSR	Phospho (STY)	A0A2R8VHN9	75729	Fam227a	1602.72	3	534.241	54.795	0.971839	0.99512	0.929284	0.941043	1.03306	1.02858	0.934003	0.995648	0.976216	0.99367	0.991772	0.998917	1.19833	1.12811	0.884408
FSDAYSQAR	Phospho (STY)	E9QAP8	73472	Spata18	1123.43	2	561.717	119.53	0.783718	0.790023	0.84651	0.89899	0.840927	0.994623	1.00796	0.979844	1.0142	0.986478	1.09144	1.20139	1.22786	1.17466	1.16139
FSDSPMLTHR	Oxidation (M);Phospho (STY)	E9QAF1	238683	Spata31d1c	1285.52	3	428.505	70.54	1.12358	1.14805	1.11579	1.11761	1.18211	0.926413	0.912233	0.943944	0.903679	0.833398	0.964096	0.959434	1.02039	0.92175	0.92753
FSEEGEDDDTDSNDKANR	Phospho (STY)	Q8CDT9	233918	4933402N03Rik	2122.76	3	707.587	46.353	1.08202	1.05345	1.1009	1.2034	1.22461	1.03455	0.874407	0.842329	0.932414	0.921648	0.950324	1.05833	1.01735	0.898738	0.805525
FSHVSSLSK	Phospho (STY)	A2ARZ3	241516	Fsip2	1070.48	3	356.827	98.156	1.06596	1.12156	1.02489	1.10165	1.13545	1.05621	0.972411	1.0166	1.0765	1.01013	0.836964	0.950299	0.94421	0.884155	0.803016
FSLQGSPSPHQR	Phospho (STY)	C4P6S0	72181	Nsun4	1419.63	2	709.815	178.67	1.12265	1.19522	1.13365	1.17125	1.13866	0.937487	0.932116	0.930205	0.908977	0.962021	0.890796	0.906188	0.964603	0.928707	0.877471
FSNDNIR	Phospho (STY)	G5E8A8	70426	Tekt5	944.375	2	472.188	78.264	0.961211	0.907821	0.961502	1.00714	0.984693	1.00733	0.984693	0.926652	0.938538	0.959952	1.02736	1.12468	1.12797	1.09089	0.98957
FSNEEIAMATVTALRR	Phospho (STY)	A6ZI44	11674	Aldoa	1887.89	3	629.297	143.4	1.03225	1.07119	1.0409	1.06825	1.02904	0.955366	0.991336	1.00717	0.813422	1.0429	0.917225	0.998551	1.06832	1.01512	0.948954
FSNLSLK	Phospho (STY)	A0A1W2P6U8	102635990	4932415D10Rik	887.415	2	443.708	86.624	0.998618	1.00892	1.01212	1.04372	1.09512	0.985204	0.987159	0.997946	0.995501	1.02181	0.89138	1.00881	0.996418	1.01989	0.937398
FSPSSHAR	Phospho (STY)	E9PVB3	73936	Ccdc175	967.391	2	483.696	105.4	0.862186	0.848008	0.93535	0.924194	0.907368	0.919904	0.899757	0.941357	0.867633	0.934343	1.16704	1.23935	1.20737	1.18014	1.166
FSRLSQR	Phospho (STY)	O09117	19027	Sypl	972.454	2	486.227	73.573	1.38581	1.364	1.25275	1.26226	1.33753	0.964422	0.986446	0.82908	0.897889	0.908643	0.746704	0.825617	0.835662	0.737424	0.665763
FSSGSSCK	Phospho (STY)	Q497L7	632687	Marchf10	938.321	2	469.16	86.898	0.967175	0.980873	1.20049	1.23093	1.03224	0.992035	0.968127	0.888665	0.89228	0.818208	1.02628	1.12997	1.01334	0.999962	0.859429
FSSPSQVK	Phospho (STY)	E9QA57	238662	Spata31d1b	958.416	2	479.208	102.07	0.981182	1.03661	1.01568	1.01484	1.00546	0.781778	0.794508	0.800622	0.810242	0.748834	1.08763	1.21126	1.25731	1.23981	1.21424
FSSSLSIK	Phospho (STY)	A0A140LIN9	381917	Dnah3	947.437	2	473.718	143.03	0.945081	0.983436	0.8456	0.92469	0.953879	0.941169	1.00606	1.02738	0.961544	0.968889	1.0478	1.15972	1.09671	1.0512	1.08683
FSTLVSKSPSPR	2 Phospho (STY)	A0A1W2P6U8	102635990	4932415D10Rik	1464.64	3	488.214	96.247	0.954895	0.976486	0.920086	1.03221	1.03862	1.08501	1.01071	1.09613	1.08991	1.08435	0.868165	0.978466	0.994682	0.936717	0.933578
FSVGSASPSSVLLYAK	Phospho (STY)	Q05DV2	14712	Gnpat	1691.82	3	563.939	137.73	1.02454	1.09518	1.01974	1.08559	1.02914	0.97805	0.949832	0.992044	0.958305	0.945816	0.96511	1.0161	0.998945	0.998849	0.942758
FSVSPIFSLEK	Phospho (STY)	A0A571BEV2	102636082	Gm8251	1332.64	2	666.318	76.728	0.909493	1.10138	1.0189	1.03534	0.92352	0.984304	0.801952	0.990958	0.836049	1.03703	1.06102	1.18399	1.08771	1.06278	0.965565
FSVYITESQPDLSGKK	Phospho (STY)	Q99LC8	209354	Eif2b1	1877.88	4	469.47	71.692	0.982995	1.06974	0.983515	0.991175	1.04471	0.998151	1.05032	1.04903	0.907216	1.00641	0.962504	1.06471	0.994074	0.959276	0.93616
FTGLSKEELLK	Phospho (STY)	A0A0U1RPG5	17254	Slc3a2	1343.67	3	447.891	74.769	0.607032	0.633225	0.57275	0.743907	0.620459	1.07183	1.01665	1.03132	1.10658	1.02848	1.2435	1.3805	1.36334	1.2559	1.32451
FTPSSPQPPQAPSKVPDSSR	Phospho (STY)	A0A1W2P6U8	102635990	4932415D10Rik	2189.02	4	547.254	80.293	0.86269	0.943171	0.997851	0.921531	0.931712	0.869081	0.944821	1.00733	0.9049	0.833618	1.09111	1.12372	1.2281	1.22057	1.11978
FTYHSAPVEKSHGR	Phospho (STY)	Q3U6K5	67946	Spata6	1694.76	4	423.689	88.19	0.967533	0.937866	0.945329	1.05365	0.914218	1.0276	1.04093	0.925114	0.950055	0.907486	1.05901	1.00026	1.18063	1.03246	1.05787
FVKDFPGSEPYHSAESK	Phospho (STY)	A0A5F8MP96	18952	Septin4	2003.87	4	500.967	141.47	1.21413	1.16559	1.22043	1.16167	1.20068	0.972478	0.95496	0.952598	0.883295	0.986399	0.827341	0.872899	0.902549	0.859156	0.82582
FVKDFPGSEPYHSAESKTR	Phospho (STY)	A0A5F8MP96	18952	Septin4	2261.02	4	565.254	96.708	1.35246	1.31837	1.18107	1.1955	1.20464	0.901949	0.923515	1.0315	0.779488	0.902	0.816201	0.901282	0.872168	0.756074	0.863799
FVLSGANIMCPGLTSPGAK	Oxidation (M);Phospho (STY)	Q9DB27	68995	Mcts1	2014.93	3	671.642	86.625	1.06805	1.06732	0.993867	1.03133	1.04809	1.07022	0.9508	1.02408	0.954625	0.981159	0.945309	1.00592	1.00041	0.940201	0.91861
FVLSGANIMCPGLTSPGAK	Phospho (STY)	Q9DB27	68995	Mcts1	1998.93	3	666.31	94.359	0.975612	1.00919	0.98978	1.09809	1.01491	1.01524	1.03961	1.06908	1.01258	0.998287	0.961089	1.03348	1.05632	0.855319	0.871427
FVQTPIASPQLQEAK	Phospho (STY)	Q8C5V0	328019	Spata32	1735.85	3	578.618	93.371	0.929456	0.952578	0.96871	1.00802	0.978502	1.00702	1.00289	1.00711	1.0138	1.02657	0.955675	1.0479	1.0507	1.04141	1.00965
FVQTPIASPQLQEAK	2 Phospho (STY)	Q8C5V0	328019	Spata32	1815.82	2	907.91	105.46	1.02627	1.07871	1.0895	1.09021	1.06678	1.02121	1.00508	0.975403	0.969343	0.985853	0.883546	0.988812	0.98509	0.955695	0.878488
FVQTPIASPQLQEAKEDSVPGTK	2 Phospho (STY)	Q8C5V0	328019	Spata32	2629.21	3	876.403	113.65	1.13311	1.15126	1.05311	1.13367	1.13736	1.00251	0.97946	0.991347	0.958096	0.960425	0.940748	0.903802	0.985163	0.818827	0.851115
FVQTPIASPQLQEAKEDSVPGTK	Phospho (STY)	Q8C5V0	328019	Spata32	2549.24	3	849.747	56.914	1.04988	1.05156	1.05771	1.12004	1.09725	1.02039	1.00178	1.01516	0.955144	1.01489	0.88921	0.985221	0.974846	0.912417	0.854492
FVSEMNTLQK	Phospho (STY)	Q8CDI7	78016	Ccdc150	1275.56	3	425.186	77.597	0.90074	1.07083	1.03297	1.0376	0.945605	1.05596	0.930575	0.963555	1.00977	1.01541	1.01648	0.998893	1.04493	0.97654	1.00015
FVTPGLTQTMHR	Oxidation (M);Phospho (STY)	Q2MH31	73721	1110017D15Rik	1482.67	3	494.223	90.476	1.00216	0.99525	0.979557	1.04347	1.14911	0.985209	1.03235	1.03247	0.936147	0.988276	0.949435	1.0116	1.02201	0.942881	0.930075
FVTPGLTQTMHR	Phospho (STY)	Q2MH31	73721	1110017D15Rik	1466.67	3	488.891	97.093	0.995025	1.10233	1.01265	1.03032	1.06349	1.01123	1.01368	1.02699	0.929726	0.975113	0.922035	0.952856	0.954111	1.0019	1.00855
FWAQPCRSWFPSCGK	Phospho (STY)	A3KGW0	18286	Odf2	1992.82	3	664.272	87.85	1.03304	1.03428	0.928005	0.965664	0.989345	1.08668	1.02247	1.03048	1.05321	0.986058	0.946197	0.98676	0.999079	0.964484	0.974249
FYPDGSKETVFPDGTVK	2 Phospho (STY)	E9Q046	100041352	Tcp10c	2045.84	4	511.461	50.255	0.857387	1.01191	1.02574	1.03019	1.07676	1.12211	1.08018	0.930471	0.954426	1.0639	0.931995	1.12863	0.937298	1.00209	0.846902
FYPDGSKETVFPDGTVK	Phospho (STY)	E9Q046	100041352	Tcp10c	1965.88	3	655.292	144.72	0.985098	1.0132	0.947944	0.994233	1.01084	1.05044	1.00123	1.0268	0.991785	1.01618	0.910572	1.03309	1.06365	1.01111	0.943835
FYQEYYNNNRTTPIWSIPR	Phospho (STY)	Q9JMB1	21830	Theg	2541.15	3	847.049	83.039	1.09461	1.1178	1.08016	1.1137	1.09167	1.00934	0.95549	1.10931	1.01256	1.05574	0.842258	0.932247	0.893377	0.827215	0.864536
FYSQPRPYR	Phospho (STY)	C0J8I2	20446	St6galnac2	1292.57	3	430.857	79.659	0.975783	1.08128	1.05527	1.04477	1.00844	0.997752	0.961272	0.985975	0.977896	0.969693	0.951297	0.988865	1.06058	0.994925	0.946201
GAAGSRSEGELNLETLEEK	Phospho (STY)	Q60662	11643	Akap4	2068.93	2	1034.47	319.94	0.955617	0.962815	0.92228	1.02688	0.998626	1.0765	1.06764	1.05297	1.08024	1.12208	0.861589	1.01122	0.996107	0.968394	0.897041
GAAGSRSEGELNLETLEEK	2 Phospho (STY)	Q60662	11643	Akap4	2148.9	3	716.299	123.64	0.73194	0.75614	0.783881	0.852437	0.798618	1.0922	1.01787	1.00067	1.11734	1.12334	1.0438	1.19471	1.23582	1.10499	1.14624
GAAGSRSEGELNLETLEEKEIIVIK	Phospho (STY)	Q60662	11643	Akap4	2764.39	3	921.463	200.79	0.995436	1.00825	0.918158	0.983528	1.02715	1.07922	1.03638	1.01601	1.04688	1.05836	0.891846	1.009	1.00798	0.954472	0.967333
GAALHRDSFASK	Phospho (STY)	Q80Y39	66765	4933411K16Rik	1338.61	3	446.203	124.09	1.09382	1.05918	0.959762	1.07177	1.03047	0.941852	0.919962	0.830307	0.885781	0.859421	1.0051	1.16672	1.11196	1.01931	1.04458
GAALHRDSFASK	2 Phospho (STY)	Q80Y39	66765	4933411K16Rik	1418.57	2	709.287	80.706	1.22745	1.23801	1.20086	1.24888	1.22024	0.87623	0.843104	0.800834	0.849322	0.784427	0.928898	0.981096	0.988515	0.927958	0.884172
GAALHRDSFASKQK	2 Phospho (STY)	Q80Y39	66765	4933411K16Rik	1674.73	4	418.682	51.888	1.23276	1.3245	1.2728	1.23714	1.25562	0.821667	0.810261	0.852597	0.831681	0.785929	0.880411	0.957514	0.955368	0.879664	0.902083
GAASLSVALPFGYYK	Phospho (STY)	A0A140LHH9	102638882	Gm35339	1622.77	3	540.925	100.23	0.901385	1.04805	1.05855	1.14814	1.03081	1.05442	1.00789	1.04906	0.875138	0.856234	0.912371	0.971205	1.04065	1.0963	0.949777
GAASSAAR	Phospho (STY)	Q9ERN0	24044	Scamp2	769.312	2	384.656	68.456	1.21391	1.39127	2.11982	2.89351	2.12984	0.539291	0.588825	0.416683	0.463743	0.402653	0.535446	0.643615	0.629606	0.554609	0.477179
GADEDVDTFRQESQENSYDIDQGNLNFDEEPSDLQD	Phospho (STY)	Q8VIG3	22092	Rsph1	4213.67	4	1053.42	70.492	0.985936	1.08254	0.922442	0.999965	0.941853	0.952905	1.03145	1.03344	1.03707	0.974069	0.973743	1.1493	1.071	0.904784	0.939488
GADSGGEKEEGANREGEK	Phospho (STY)	Q9D0B6	67683	Pbdc1	1898.76	3	632.921	69.398	1.11533	1.20506	1.19763	1.23437	1.25566	0.928461	0.952892	0.99338	0.910081	0.920828	0.884119	0.805211	0.91871	0.793009	0.885268
GAEGLQDSSVSGTPPVK	Phospho (STY)	Q8C627	242408	Fam221b	1707.77	3	569.257	125.28	0	0	0	0	0	0	0	0	0	0	0	0	0	0	0
GAGAEPGSGAESTGPGAGPGGGR	Phospho (STY)	D3YTR1	70335	Reep6	1932.8	2	966.398	428.17	0.925021	0.970367	1.01108	1.12499	1.07706	1.07177	1.0228	0.878538	0.949946	0.862403	1.08472	1.15542	0.963371	1.0074	0.895111
GAGAEPGSGAESTGPGAGPGGGR	2 Phospho (STY)	D3YTR1	70335	Reep6	2012.76	2	1006.38	187.39	1.03126	1.04771	1.111	1.11185	1.0232	1.1069	1.03843	0.896144	0.848012	1.00032	0.913778	0.929231	1.04623	0.957474	0.938436
GAGLPSESNEGR	Phospho (STY)	G3XA03	381612	Gm5152	1252.51	2	626.254	84.892	1.03257	1.06365	1.05756	1.10444	1.10232	1.09786	0.950986	0.920252	0.958209	0.892705	0.945816	0.977188	1.03597	0.957784	0.90269
GAGQQQSQEMMEVDR	2 Oxidation (M);Phospho (STY)	Q3UM45	66385	Ppp1r7	1804.68	2	902.338	58.37	0.583514	0.770352	0.827189	0.800618	0.790984	0.960005	0.907151	1.08392	0.891932	0.887618	1.25482	1.46914	1.42463	0.998224	1.34991
GAGQQQSQEMMEVDRR	2 Oxidation (M);Phospho (STY)	Q3UM45	66385	Ppp1r7	1960.78	3	653.592	78.234	0.771909	0.819597	0.797311	0.885676	0.80137	0.955301	0.873743	1.0426	1.03657	0.973794	1.04354	1.21605	1.25533	1.27667	1.25053
GAGQQQSQEMMEVDRR	Oxidation (M);Phospho (STY)	Q3UM45	66385	Ppp1r7	1944.78	3	648.261	62.203	0.874897	0.787789	0.79748	0.825017	0.827817	0.993714	0.928033	1.13366	1.04838	0.971883	1.05374	1.27135	1.22448	1.2103	1.05145
GAGQQQSQEMMEVDRR	Phospho (STY)	Q3UM45	66385	Ppp1r7	1928.79	3	642.929	212.92	0.754632	0.886415	0.854636	0.886036	0.845003	0.956421	0.950809	0.995785	1.07413	0.973714	1.1292	1.19951	1.19291	1.21551	1.08528
GAHGIMSPLAK	Oxidation (M);Phospho (STY)	D3Z085	214855	#N/A	1176.54	3	392.179	45.257	0	0	0	0	0	0	0	0	0	0	0	0	0	0	0
GAHQNIIPSSTGAAK	Phospho (STY)	A0A0R4J0X7	14447	Gapdhs	1530.72	3	510.24	68.845	1.0026	1.06024	1.02509	1.02278	1.05545	0.953203	0.964149	0.969209	0.941543	0.950178	0.965139	1.07289	1.05859	0.99099	0.967944
GAKEEHGGLIRSPR	Phospho (STY)	Q80XR5	22185	U2af2	1585.77	4	396.443	64.2	1.3029	1.40585	1.28754	1.31809	1.3985	0.912097	0.894688	0.907787	0.80428	0.884321	0.776833	0.798499	0.78921	0.814883	0.70453
GANVVAHEQNSWHDYCFNCK	Phospho (STY)	Q8CDC8	14202	Fhl4	2514.98	4	628.746	197.28	0.663677	0.713201	0.765816	0.743234	0.777978	0.899782	0.917653	0.852676	0.944421	0.906611	1.21308	1.41805	1.41018	1.402	1.37164
GAPADHGPEGSGGER	Phospho (STY)	Q8BU14	69276	Sec62	1472.57	3	490.856	107.98	0.892396	0.895525	0.872678	0.990869	0.867188	1.22625	1.1753	1.10741	1.13179	1.04689	0.88053	1.03149	1.02476	0.954739	0.902196
GAPGPSTCMK	Oxidation (M);Phospho (STY)	Q60662	11643	Akap4	1100.4	2	550.202	71.085	0.848739	0.943718	0.905459	0.942937	0.918386	1.03446	1.08487	1.0277	0.976251	1.00861	1.02388	1.11974	1.12668	1.07836	0.960202
GAPGPSTCMK	Phospho (STY)	Q60662	11643	Akap4	1084.41	2	542.204	124.67	0.852762	0.875307	0.834866	0.962931	0.895451	1.0645	1.03018	1.01895	1.08348	1.03886	0.994773	1.12144	1.10122	1.12896	0.996323
GAPGPSTCMKENQLESQK	2 Phospho (STY)	Q60662	11643	Akap4	2120.83	3	706.944	42.813	0.522243	0.605372	0.55031	0.634565	0.60711	1.05788	1.03022	1.13656	1.13917	1.08191	1.24689	1.4131	1.31939	1.36468	1.2906
GAPGPSTCMKENQLESQK	Oxidation (M);Phospho (STY)	Q60662	11643	Akap4	2056.86	3	685.62	115.76	0.9394	0.955286	0.895401	0.921019	0.965017	1.0625	1.08524	1.0343	0.979323	0.997413	0.986143	1.09078	1.09036	0.962273	1.03555
GAPGPSTCMKENQLESQK	Phospho (STY)	Q60662	11643	Akap4	2040.86	3	680.288	63.302	0.856746	0.96185	0.870835	0.987329	0.944232	1.01857	1.01042	1.07557	1.03335	1.06058	0.991755	1.08122	1.0395	1.07834	0.989697
GAPMLLAENCSPGPR	Oxidation (M);Phospho (STY)	E9QNR9	69287	Odf3	1664.71	3	554.902	62.014	1.0822	1.09158	1.00876	0.963989	1.09827	1.02123	0.989438	1.027	0.873483	0.988309	1.06301	1.04359	0.951004	0.848381	0.949744
GAPMLLAENCSPGPR	Phospho (STY)	E9QNR9	69287	Odf3	1648.71	3	549.57	134.08	0.952691	1.00601	0.978247	1.03605	1.01753	0.953575	0.983264	1.04056	0.950294	1.02649	0.982033	1.00671	1.01343	1.06883	0.984305
GAPMLLAENCSPGPRYSVNPK	Phospho (STY)	E9QNR9	69287	Odf3	2337.06	4	584.266	97.509	0.984103	1.12535	1.01357	0.864869	1.03373	0.989438	0.941084	1.31369	0.995874	0.903316	1.03102	0.984781	0.929821	0.800747	1.0886
GAQVQESSTSPPTTMK	Oxidation (M);Phospho (STY)	A2ARZ3	241516	Fsip2	1743.74	3	581.246	95.409	1.1466	1.21141	1.21846	1.17445	1.23471	0.912314	0.895573	0.897727	0.835803	0.797131	0.900223	0.991322	1.02197	0.913783	0.84853
GAQVQESSTSPPTTMK	Phospho (STY)	A2ARZ3	241516	Fsip2	1727.74	3	575.915	107.75	1.07335	1.11324	1.14514	1.08171	1.09708	0.978249	0.952184	0.963675	0.941114	0.916031	0.916498	0.988758	0.989786	0.920235	0.922944
GAQVQESSTSPPTTMK	Oxidation (M);2 Phospho (STY)	A2ARZ3	241516	Fsip2	1823.7	3	607.902	44.641	1.16805	1.15208	1.059	1.17443	1.29516	0.927667	0.896972	0.961808	0.906107	0.771108	0.955085	0.980194	1.03595	0.826782	0.889605
GAQVQESVTSPFTTK	Phospho (STY)	A2ARZ3	241516	Fsip2	1658.76	3	552.918	128.99	1.10282	1.10289	1.05984	1.06277	1.07393	0.943272	0.942574	0.917803	0.883437	0.912883	0.919373	1.03245	1.07993	1.00007	0.96595
GAQVQESVTSPFTTKESR	Phospho (STY)	A2ARZ3	241516	Fsip2	2030.93	2	1015.47	212.65	1.38914	1.44403	1.28884	1.37353	1.38782	0.923489	0.92652	0.862772	0.880982	0.868967	0.711437	0.754668	0.803718	0.719402	0.664692
GAQVQESVTSPFTTKESR	2 Phospho (STY)	A2ARZ3	241516	Fsip2	2110.9	2	1055.45	110.26	1.80529	1.87069	1.76443	1.75139	1.74092	0.658843	0.661469	0.617303	0.606969	0.626006	0.611604	0.61169	0.602369	0.571179	0.499857
GAQVQHLSSK	Phospho (STY)	A2ARZ3	241516	Fsip2	1133.52	3	377.841	92.039	1.08008	1.14905	1.21483	1.19737	1.14564	0.98052	0.970335	0.877992	0.890901	0.881211	0.979529	0.965506	0.94783	0.907493	0.811714
GAQVQHLSSKYK	Phospho (STY)	A2ARZ3	241516	Fsip2	1424.68	3	474.894	69.716	1.16236	1.17265	1.22592	1.16617	1.23316	0.871181	0.840377	0.860486	0.861347	0.830909	0.935354	0.948595	1.04485	0.937039	0.909604
GAQVQQFATSPPTSMK	Oxidation (M);Phospho (STY)	A2ARZ3	241516	Fsip2	1772.78	3	590.927	69.261	0.988296	1.02419	1.03376	1.04312	1.01933	1.02454	0.980471	1.00091	0.943571	1.0027	0.94428	1.00781	1.05596	0.990399	0.940661
GAQVQQFATSPPTSMK	Phospho (STY)	A2ARZ3	241516	Fsip2	1756.79	2	878.393	107.61	0.905421	0.987187	0.987492	1.02354	0.932887	1.00067	0.980115	0.963315	1.01557	1.02156	0.985613	1.06141	1.04156	1.07088	1.02278
GAQVQQSAMSPPPSMK	2 Oxidation (M);Phospho (STY)	A2ARZ3	241516	Fsip2	1754.74	3	584.912	69.729	1.06163	1.08815	1.12922	1.13863	1.10655	0.994865	0.967113	0.931234	0.935233	0.897407	0.930314	1.00307	1.01506	0.947703	0.853828
GAQVQQSAMSPPPSMK	Oxidation (M);Phospho (STY)	A2ARZ3	241516	Fsip2	1738.74	3	579.581	79.771	1.24056	1.27705	1.30124	1.30297	1.32697	0.894124	0.826975	0.868199	0.869223	0.840801	0.854052	0.857957	0.900269	0.871527	0.768083
GAQVQQSAMSPPPSMK	Phospho (STY)	A2ARZ3	241516	Fsip2	1722.75	3	574.249	80.632	1.03564	1.0457	1.04711	1.05939	1.06572	0.942871	0.948858	0.988102	1.04157	1.02004	0.874003	0.960672	1.00494	1.02789	0.937497
GAQVQQSAMSPPPSMKDR	2 Oxidation (M);Phospho (STY)	A2ARZ3	241516	Fsip2	2025.86	3	675.288	57.197	1.0874	1.0767	1.01314	1.04766	1.08477	1.02814	1.02531	1.00605	0.95738	0.959074	0.985667	0.920544	0.991254	0.893249	0.923673
GAQVQQSAMSPPPSMKDR	Oxidation (M);Phospho (STY)	A2ARZ3	241516	Fsip2	2009.87	3	669.957	76.151	1.03028	1.10381	1.07526	1.11862	1.10434	0.974939	0.964717	0.991153	0.961149	0.955729	0.929646	0.98124	0.95639	0.9426	0.910128
GAQVQQSAMSPPPSMKDR	Phospho (STY)	A2ARZ3	241516	Fsip2	1993.88	3	664.625	113.36	1.00834	1.04513	1.07582	1.04627	1.03357	0.953792	0.979192	0.99409	0.999137	0.999463	0.926601	0.981146	1.01672	1.01794	0.922775
GARLSEENAR	Phospho (STY)	Q3V0F0	239731	Rimbp3	1181.52	2	590.76	115.29	1.24216	1.20937	1.19331	1.20774	1.1986	0.953012	0.95347	1.06398	0.867058	0.900042	0.792664	0.871499	0.911276	0.805008	0.830808
GARSQVQCLLQQIR	Phospho (STY)	Q80YU0	241850	Abhd16b	1735.86	3	578.618	100.58	1.05996	1.09321	1.01638	0.997715	1.09543	1.01434	1.06254	1.0192	0.93451	1.06206	0.870645	0.88445	0.981929	0.831509	1.07611
GARTPVVR	Phospho (STY)	A0A1W2P6U8	102635990	4932415D10Rik	934.475	3	311.492	61.765	1.13037	1.13545	1.00295	0.832208	1.08334	1.00315	0.842506	0.995876	0.756141	0.810857	1.14801	1.03453	1.09082	1.00432	1.12947
GASAFISEK	Phospho (STY)	A2ARZ3	241516	Fsip2	988.427	2	494.213	72.434	0.980621	1.06817	1.00054	1.06809	1.01732	1.10012	0.963586	0.997094	0.974313	0.986929	0.90832	1.10076	0.99763	0.934804	0.901705
GASATVLEETRK	Phospho (STY)	Q4U2R1	15204	Herc2	1340.63	3	446.878	90.853	1.01806	1.04864	1.08473	0.991463	1.00262	1.05082	1.0256	1.05603	1.04625	1.01313	0.913268	0.940372	0.961315	0.953851	0.893846
GASCEEIK	Phospho (STY)	Q9CQ94	66326	Dnajc5b	972.362	2	486.181	99.688	1.01917	1.01881	1.08863	1.08388	1.04256	1.13561	1.03938	1.01494	1.06541	1.03205	0.845869	0.897265	0.951609	0.88992	0.874895
GASCEEIKK	Phospho (STY)	Q9CQ94	66326	Dnajc5b	1100.46	2	550.229	119.53	0.976344	0.989671	0.937841	1.11728	0.999986	1.21961	1.12387	1.00004	1.1183	1.10916	0.831833	0.943459	0.92671	0.823662	0.882233
GASDDEIKR	Phospho (STY)	Q9QYJ3	81489	Dnajb1	1069.44	2	534.722	135.55	1.20815	1.25285	1.15739	1.18637	1.16834	0.973169	0.900219	0.908644	0.963408	0.888711	0.809596	0.996442	0.876227	0.794749	0.915734
GASKEILSEVER	Phospho (STY)	E9Q133	12462	Cct3	1396.66	2	698.33	127.61	0.944028	0.986704	0.938465	1.03312	0.989195	0.986123	1.05429	1.03411	1.02224	1.05869	0.892053	1.00198	1.0865	1.01593	0.956565
GASLYDLLGK	Phospho (STY)	Q8R3P7	76779	Cluap1	1115.53	2	557.763	76.143	0	0	0	0	0	0	0	0	0	0	0	0	0	0	0
GASLYDLLGKEVELR	Phospho (STY)	Q8R3P7	76779	Cluap1	1741.87	3	580.622	42.716	1.0645	1.1257	1.0699	1.06052	0.964629	0.924503	1.02103	1.04158	1.00913	0.91416	0.969036	0.951941	0.953043	0.933211	0.997114
GASSRPTSHNPTPAASQPSSR	Phospho (STY)	C0J8I2	20446	St6galnac2	2171.97	2	1085.99	212.85	0.685908	0.752967	0.813833	0.854188	0.807506	0.989638	0.963001	0.929371	0.960537	0.908728	1.19148	1.41264	1.24655	1.28784	1.19581
GASSRPTSHNPTPAASQPSSR	2 Phospho (STY)	C0J8I2	20446	St6galnac2	2251.94	3	750.646	78.429	0.780126	0.77796	0.78928	0.854054	0.795984	0.861274	0.833219	0.87213	0.895904	0.823085	1.23911	1.40582	1.40195	1.36913	1.30097
GASSRPTSHNPTPAASQPSSR	3 Phospho (STY)	C0J8I2	20446	St6galnac2	2331.9	4	582.976	43.801	0.842948	0.829249	0.902426	0.885009	0.967549	0.97044	0.916194	1.03598	1.04396	0.927621	1.02331	1.15576	1.23589	1.12946	1.13421
GASSRPTSHNPTPAASQPSSRASSQSPSPHVQHVPR	3 Phospho (STY)	C0J8I2	20446	St6galnac2	3926.7	4	981.675	99.402	0.826989	0.789167	0.883887	0.784929	0.761901	1.12425	1.08165	1.06427	0.962009	0.952327	1.13034	1.18356	1.21255	1.01313	1.22904
GASSRPTSHNPTPAASQPSSRASSQSPSPHVQHVPR	4 Phospho (STY)	C0J8I2	20446	St6galnac2	4006.67	4	1001.67	47.719	0.6301	0.702438	0.522243	0.59523	0.937569	0.571366	1.02013	0.828997	0.997829	1.01718	1.44322	1.31017	1.59183	1.38452	1.44718
GASSRPTSHNPTPAASQPSSRASSQSPSPHVQHVPR	5 Phospho (STY)	C0J8I2	20446	St6galnac2	4086.63	4	1021.66	79.021	0.85846	0.883289	0.721555	0.850196	0.769986	0.941817	0.81579	0.905429	0.722584	0.716513	1.40052	1.50632	1.26894	1.35331	1.28529
GASSRPTSHNPTPAASQPSSRASSQSPSPHVQHVPR	Phospho (STY)	C0J8I2	20446	St6galnac2	3766.77	6	627.795	102.29	1.23458	1.09084	1.03572	0.965997	1.09449	0.889274	1.08044	0.954315	0.962529	0.902388	1.02413	0.946832	1.04695	0.891546	0.879974
GASVEHVCHR	Phospho (STY)	Q9QXB9	13495	Drg2	1230.5	3	410.166	88.338	1.24404	1.21258	1.06699	0.993342	1.01054	1.02077	1.0579	0.964081	0.962788	0.877936	0.952618	0.984486	0.990045	0.782849	0.879035
GATISKK	Phospho (STY)	P70696	319177	H2bc1	783.389	3	261.13	57.96	0.879231	1.10921	1.37404	1.8549	1.57724	1.10603	0.858341	0.57169	0.807524	0.544702	0.937548	1.42613	0.645348	0.732199	0.575879
GAYVPSSPTR	Phospho (STY)	Q80W47	74781	Wipi2	1113.49	2	556.743	86.898	1.03968	0.993824	0.968298	1.08196	1.11959	0.99266	0.933849	0.91965	1.02548	0.866502	0.999721	1.02145	1.07358	0.934004	1.02975
GCLSDEHCQSSTYFSK	Phospho (STY)	Q6IMH0	73407	Tepp	1984.73	3	661.578	68.972	0.965201	0.952571	0.954316	1.14609	1.01707	0.957766	1.08506	1.08663	1.05651	0.980013	0.951242	0.944877	0.999683	1.04783	0.855135
GCLSLNLTSPNISLK	Phospho (STY)	Q922G7	24084	Tekt2	1695.83	3	565.276	93.152	1.00533	1.03909	0.980579	1.04615	0.969046	1.00378	0.998333	1.00339	0.976562	0.981875	0.940926	1.03954	1.09993	0.949219	0.96626
GCPSLER	Phospho (STY)	A0A1B0GQY9	234684	Lrrc29	897.342	2	448.671	73.665	0.909791	0.978299	0.955757	0.90818	0.921478	1.00179	1.1585	1.06204	0.990613	0.968394	0.922071	1.11905	1.12593	1.03176	0.946343
GCQLRSPPKK	Phospho (STY)	A2APA5	76426	Fam209	1249.6	4	312.4	59.57	1.22856	1.16109	1.17174	1.24843	1.22471	0.918089	0.887067	0.852902	0.914693	0.854474	0.86304	0.950176	0.979373	0.911905	0.833742
GCRLSPR	Phospho (STY)	P70698	51797	Ctps	924.4	3	308.133	57.96	1.3012	1.31998	1.34539	1.11397	1.35672	0.76854	0.800488	0.872339	0.8396	0.67003	0.941566	0.973139	0.90612	0.873464	0.917449
GCSPDGYGGR	Phospho (STY)	Q9DAE2	76572	Rbmxl2	1104.37	2	552.185	77.533	0.701205	0.918136	0.910315	0.855493	0.920215	0.896691	0.871099	0.746199	0.901055	0.828946	1.25372	1.3497	1.40338	1.21032	1.23353
GCVTVLVNPQGQVLSEHQATPCVTLGSK	Phospho (STY)	B7ZMW1	72000	Lmntd2	3058.46	3	1019.49	118.09	0.96174	0.99729	0.987006	1.00339	0.993862	1.00332	0.959698	1.00214	0.949415	0.969809	0.917004	1.08062	1.14138	1.01522	1.01811
GDFIALDLGGSSFR	Phospho (STY)	P17710	15275	Hk1	1533.69	2	766.843	177.38	0.961284	0.986011	0.94227	1.00861	0.986693	1.03768	0.988739	0.998545	0.986181	0.940905	0.986693	1.05601	1.12866	1.01355	0.978166
GDSDDEYDRR	Acetyl (Protein N-term);Phospho (STY)	A0A0G2JE73	83701	Srrt	1348.46	2	674.228	75.38	1.34006	1.28897	1.42922	1.09125	1.27168	0.970659	0.842019	1.03319	0.840593	0.723254	0.854421	0.903164	0.778995	0.803994	0.82854
GDTCPGHSENR	Phospho (STY)	Q9D2F0	78217	Tmem210	1308.46	2	654.228	146.84	1.08148	1.14656	1.2561	1.49407	1.24954	1.03151	1.02945	0.828587	0.964886	0.897589	0.796488	0.885942	0.836825	0.831815	0.66915
GDTCPGHSENRLVGPYGVQEDR	Phospho (STY)	Q9D2F0	78217	Tmem210	2522.06	3	840.688	195.09	1.04544	1.11357	1.01248	1.05556	1.0835	1.02214	1.00923	1.06029	1.03801	1.00357	0.905647	0.932744	0.889356	0.921112	0.907346
GDTSETASATPAYR	Phospho (STY)	Q9D411	71099	Tssk4	1505.6	2	752.802	201.48	1.19934	1.32045	1.24202	1.29969	1.28189	0.942874	0.878562	0.86623	0.899015	0.892849	0.806521	0.849642	0.904313	0.861627	0.754976
GDTVNVR	Phospho (STY)	A3KGV9	18286	Odf2	839.354	2	419.677	114.89	0.872771	0.912221	0.939204	1.08625	1.00059	1.07224	1.00874	0.965577	1.10919	1.00314	0.928344	1.04691	1.14399	0.993281	0.91754
GDTVNVRR	Phospho (STY)	A3KGV9	18286	Odf2	995.455	3	331.818	95.523	0.916901	0.89846	0.944916	1.04419	1.02314	1.09558	1.04297	1.00595	1.03874	0.945018	0.991778	1.06794	1.06337	0.956454	0.964575
GDYEMEIASLR	Phospho (STY)	F6VCV9	232664	Ccdc136	1362.55	2	681.276	162.22	0.625995	0.599557	0.646385	0.750384	0.705816	1.07587	1.07938	1.07547	1.11955	1.07259	1.04659	1.30295	1.38022	1.35573	1.1635
GEALDLLHGSLFLSTPK	Phospho (STY)	P00342	16833	Ldhc	1876.93	3	625.645	127.17	0.822951	0.88617	0.878688	0.787696	0.839596	1.05827	0.931163	1.02542	1.04417	1.00796	1.06916	1.14979	1.23162	1.22395	1.0434
GEEEAPSEEVAVEPAMR	Phospho (STY)	Q6UQ17	67331	Atp8b3	1908.78	2	954.391	190.11	1.00441	1.14448	0.981383	1.08859	1.02798	0.949591	0.811194	0.962312	0.90625	0.887046	1.03051	1.07461	1.13621	0.995408	1.00004
GEGVCTTQNSQQCMLK	Phospho (STY)	P50289	11451	Acrv1	1919.76	3	639.919	101.62	0.758497	0.853203	0.856874	0.865715	0.888044	0.850508	0.959829	0.919103	1.0206	0.905615	1.07884	1.25704	1.26784	1.23865	1.27964
GELFLTEEIPIQAPSPAEETSAAETATTTAK	Phospho (STY)	E9QJV1	623046	Fscb	3282.54	3	1094.18	133.44	1.38058	1.3668	1.29327	1.40059	1.34928	0.851881	0.782646	0.822673	0.845515	0.823774	0.832754	0.798308	0.823659	0.8279	0.800367
GELPTGCR	Phospho (STY)	A3KGW0	18286	Odf2	968.379	2	484.189	91.087	0.963688	0.941696	0.934365	0.936575	0.931422	1.05275	1.03866	0.922166	0.943086	0.96429	1.07542	1.09446	1.12291	1.04182	1.0367
GELPTGCRK	Phospho (STY)	A3KGW0	18286	Odf2	1096.47	3	365.491	71.555	0.787778	0.795706	0.741733	0.852371	0.786323	1.08332	0.995815	1.03018	1.08943	1.0387	1.15846	1.21429	1.16294	1.11307	1.14988
GEPCDSLTTAYSPK	Phospho (STY)	A0A338P7I8	76872	Ccdc116	1604.64	2	802.322	147.33	1.07017	1.08825	1.01231	1.09841	1.0478	1.016	0.971951	0.969017	0.978009	0.96427	0.894672	0.945285	1.03439	0.961981	0.947479
GEPCDSLTTAYSPK	2 Phospho (STY)	A0A338P7I8	76872	Ccdc116	1684.61	2	842.305	140.1	1.07289	1.03962	0.984902	0.96109	1.05093	1.09915	1.07728	1.08952	1.037	1.06385	0.889823	0.850643	0.998919	0.880957	0.903418
GEPNVSYICSR	Phospho (STY)	D3Z7E5	606496	Gsk3a	1360.55	2	680.274	157.38	1.14259	1.18749	1.12994	1.1623	1.2204	0.907008	0.831004	0.877292	0.895252	0.86294	0.86177	0.997423	0.990742	0.977659	0.95619
GEQTPGTAVGMASPDAAEESTGVCWPGGAMR	Phospho (STY)	E9PXT9	105511	Fam170b	3156.3	3	1052.1	91.66	0.867738	0.991636	0.762061	0.943592	0.999702	1.03335	0.909239	1.01335	0.926269	1.03732	1.01878	1.09823	1.02546	1.1552	1.21807
GEQTVLESIEYTSDYEFSNGCR	Phospho (STY)	B2RY50	74934	Odad2	2663.07	3	887.691	59.046	0.946841	1.05391	0.950025	0.97182	0.952474	1.00047	0.996472	1.05813	0.949916	0.917972	1.05718	1.13247	1.03062	1.04452	0.937182
GESGQSWPR	Phospho (STY)	Q9R0Q7	56351	Ptges3	1082.42	2	541.209	90.05	1.07742	1.08199	1.26977	1.36098	1.29541	0.933444	0.883261	0.838957	0.920899	0.814772	0.889807	0.977668	0.913246	0.919872	0.822505
GESQTDIEITR	Phospho (STY)	E9Q133	12462	Cct3	1327.57	2	663.783	151.7	1.06192	1.07678	1.09921	1.11934	1.13872	0.955187	0.913444	0.948428	0.962912	0.979846	0.894578	1.00354	1.01238	0.934761	0.89896
GESSLQCIHEMNR	Phospho (STY)	B7ZC91	213980	Fbxw10	1639.65	3	546.549	153.2	1.2248	1.11882	1.28868	1.12451	1.21549	1.00166	0.855285	0.99719	1.00087	1.00817	0.847471	0.815661	0.812889	0.788193	0.900295
GESSLQCIHEMNR	Oxidation (M);Phospho (STY)	B7ZC91	213980	Fbxw10	1655.64	3	551.881	55.755	0	0	0	0	0	0	0	0	0	0	0	0	0	0	0
GFCVDYYNTTNKGSPGR	Phospho (STY)	O88987	11642	Akap3	2014.82	2	1007.41	110.77	0.9252	0.975974	0.960072	1.02322	0.997739	1.00244	0.982543	0.938216	0.980793	0.977754	1.01174	1.0968	1.10223	1.09938	0.925906
GFETEQSGLGVLRPSLTK	Phospho (STY)	A0A1B0GRK2	76416	Polr1has	1997.98	3	665.994	146.39	0.979457	1.08096	0.911976	1.21442	1.09956	1.05837	0.993734	0.892478	1.07616	1.03136	0.85449	0.985553	0.872554	1.05581	0.893105
GFNHPSGYVCSPLK	Phospho (STY)	P59096	170461	Stard6	1641.7	3	547.234	65.716	0.865515	0.888014	0.995651	1.08339	0.938376	1.0781	1.03569	0.893423	1.00495	0.982062	0.899187	1.09734	1.14303	1.14887	0.946402
GFNHPSGYVCSPLKENPAYSK	Phospho (STY)	P59096	170461	Stard6	2431.07	4	607.767	40.756	1.01327	1.12004	0.841034	1.04414	1.02251	1.03968	1.02739	1.10688	0.959828	0.947909	0.874114	0.984605	1.11348	1.02224	0.882887
GGGAQQTTSTSSQLK	Phospho (STY)	A2AGH5		Gm20489	1529.67	3	509.891	66.215	1.03132	0.984384	1.14911	1.13344	1.15002	1.07901	0.986598	0.89322	0.939603	0.902631	0.920316	0.98147	1.04292	0.928823	0.877138
GGGQGQPPSVSPSPGSSGNLSDDR	Phospho (STY)	M0QWH5	18700	Piga	2318.98	3	772.992	68.461	0.92532	1.02451	0.876936	0.842184	0.966654	1.07477	0.976469	0.987585	0.978097	0.998829	0.902492	1.07285	1.16426	1.16675	1.04228
GGGVFTPGAAFSR	Phospho (STY)	Q8R127	109232	Sccpdh	1302.58	2	651.288	61.11	0.909865	0.90839	0.90711	0.940898	0.82329	1.02532	0.912574	1.07447	0.9183	0.947334	1.04208	1.16065	1.20477	1.13138	1.09356
GGGYFCSEAELGADLPLR	Phospho (STY)	Q80YT5	217116	Spata20	1990.85	2	995.425	78.692	0	0	0	0	0	0	0	0	0	0	0	0	0	0	0
GGIPLEFGSQTPWTTGYVFHGNPDK	Phospho (STY)	A0A140LHH6	69387	#N/A	2784.26	4	696.065	61.524	0.883126	1.03851	1.18408	1.29346	1.02543	1.08972	1.0202	0.999554	0.766699	0.794252	1.09179	0.976322	0.879554	1.05703	0.900265
GGNTRESASSAQGHR	Phospho (STY)	B2KF24	21463	Tcp11	1593.66	3	531.221	46.621	0.977964	1.0362	0.876078	1.0597	0.942351	1.16869	1.14987	0.81608	0.910535	0.776669	1.22929	1.42074	0.777494	1.0564	0.801934
GGPLGTGGVLSSQIK	Phospho (STY)	Q8BKE9	67694	Ift74	1449.72	3	483.241	101.39	0	0	0	0	0	0	0	0	0	0	0	0	0	0	0
GGPQGVYAFGAQR	Phospho (STY)	A2AQ99	214593	#N/A	1386.61	2	693.304	45.161	0	0	0	0	0	0	0	0	0	0	0	0	0	0	0
GGRGSASMVQK	Phospho (STY)	A2A8E2	74098	#N/A	1156.51	3	385.502	50.843	0	0	0	0	0	0	0	0	0	0	0	0	0	0	0
GGRSDEDGPPSTR	Phospho (STY)	A2AGH5		Gm20489	1409.56	3	469.852	51.535	0.856996	0.938699	0.961486	1.20071	1.03659	1.08816	0.970315	0.895452	1.1429	0.908726	0.949964	1.01026	1.09073	0.978482	0.970543
GGSAAATSNPHHDNVR	Phospho (STY)	F7CTF8	75734	Mff	1669.7	3	556.565	277.6	1.24757	1.18429	1.24626	1.31711	1.25047	0.989168	0.937505	0.890933	0.90915	0.861021	0.864302	0.872338	0.86304	0.825934	0.740909
GGSAAATSNPHHDNVR	2 Phospho (STY)	F7CTF8	75734	Mff	1749.66	3	583.221	77.469	1.11881	1.07479	1.02827	1.21303	1.14821	1.03536	0.885541	1.05941	0.864501	0.856993	0.954701	1.07446	0.949211	0.972982	0.763733
GGSFLSK	Phospho (STY)	A2ARZ3	241516	Fsip2	774.331	2	387.166	69.825	1.01912	0.995378	0.94831	0.985042	0.989865	1.01939	1.02511	0.942585	0.923132	1.05273	0.940836	1.11162	1.06057	0.975554	1.01075
GGSGYHSRSPTR	2 Phospho (STY)	Q8BTI8	75956	Srrm2	1420.53	3	473.51	64.52	1.16513	1.17091	1.18302	1.26592	1.14583	0.874326	0.968399	0.858626	0.842326	0.831082	1.0628	0.927151	1.00592	0.958619	0.739937
GGSWREK	Phospho (STY)	A0A6I8MWZ8	17827	Mtx1	898.37	3	299.457	72.643	0.952303	1.00396	0.983904	1.01579	1.02234	0.965058	0.916851	0.978733	0.911048	0.880998	1.02527	1.12818	1.07974	1.05423	1.08158
GGTHLLQGLSSR	Phospho (STY)	Q8CB27	226418	Yod1	1304.62	3	434.875	94.45	0.911183	1.17917	0.974604	1.00654	0.987884	1.13819	1.0156	0.941117	1.05456	0.789255	1.12136	0.947609	1.08998	0.934714	0.908232
GGTSKHDLHYR	Phospho (STY)	Q9JLG4	53871	Pkd2l2	1349.59	4	337.397	61.11	1.01797	1.04985	1.08716	1.28587	1.11665	1.04517	1.02527	0.770962	0.949393	0.880204	0.932984	1.07062	0.985182	0.992353	0.790375
GGYITSNNK	Phospho (STY)	A2ARZ3	241516	Fsip2	1032.43	2	516.214	92.838	1.07862	1.09083	1.01623	1.11902	1.07421	1.02526	0.980384	0.958462	1.01727	1.00086	0.841334	1.00837	0.995758	0.912204	0.881181
GHGHSDEEDEEQPR	Phospho (STY)	Q8N7N5	98193	Dcaf8	1700.61	3	566.869	188.9	0.887486	0.910081	0.921907	1.03768	0.995129	1.13397	1.09337	0.950625	0.995499	1.04877	0.925444	1.13086	1.09533	0.945346	0.928506
GHGLPRGSER	Phospho (STY)	Q80YT5	217116	Spata20	1144.51	3	381.505	63.473	1.33187	1.20928	1.36418	1.47542	1.26172	0.988012	1.03888	0.778049	0.682349	0.76075	0.906796	0.846636	0.819045	0.817208	0.719809
GHHHSKEYIEINPLR	Phospho (STY)	Q9D4P7	75886	Gstt4	1908.9	4	477.225	124.26	0.862915	0.885707	0.827965	0.991321	0.885156	1.00585	0.979798	0.985814	0.980476	0.919132	1.06105	1.09473	1.22513	1.12676	1.16819
GHLGGTPSSHR	Phospho (STY)	B2KF24	21463	Tcp11	1184.51	2	592.254	153.81	1.07539	1.07353	1.09243	1.20041	1.14333	1.00892	0.997498	0.880041	0.879953	0.878712	0.974999	1.03015	0.96493	0.964192	0.835515
GHRSPSSWR	Phospho (STY)	A0A1D5RMI8	236266	Alms1	1148.49	3	382.829	48.442	1.00539	0.9254	0.927437	1.03108	1.07753	1.04361	0.894524	0.995929	1.00847	0.956237	0.867233	1.09792	1.10811	1.04577	1.01536
GHSASVHSFAFSNDSR	Phospho (STY)	Q9R099	27368	Tbl2	1784.73	3	594.909	88.282	1.03487	1.12299	1.05017	1.08083	1.0103	0.992597	0.967076	0.973825	0.911415	0.91423	0.977896	0.989837	1.07856	0.968087	0.927318
GHTADSRQELCVGDQAQER	Phospho (STY)	Q8BXF8	76652	Actrt3	2235.93	3	745.311	176.48	1.08842	1.10774	1.03392	1.14042	0.978853	0.871042	0.784644	0.979028	0.844783	0.842153	1.04712	1.08043	1.16976	1.0723	0.959385
GIGPSSTDVSEMGTR	Oxidation (M);Phospho (STY)	A2ARZ3	241516	Fsip2	1588.64	2	794.322	108.36	1.1362	1.21496	1.10611	1.12608	1.16272	0.954611	0.902629	0.933853	0.906903	0.839308	0.95025	0.977201	0.976503	0.878469	0.934202
GIGPSSTDVSEMGTR	Phospho (STY)	A2ARZ3	241516	Fsip2	1572.65	2	786.325	223.58	1.17508	1.14087	1.12985	1.09432	1.1619	0.894864	0.916482	1.04034	0.898717	0.892643	0.893187	0.959673	0.984872	0.894411	0.922782
GILAADESIGSMGNR	Phospho (STY)	A6ZI46	353204	Aldoart1	1569.69	2	784.843	273.72	0.77457	0.746325	0.773558	0.887457	0.798119	0.998747	1.00036	0.961725	0.999586	0.976006	1.076	1.25791	1.28378	1.33077	1.13509
GILAADESIGSMGNR	2 Phospho (STY)	A6ZI46	353204	Aldoart1	1649.65	2	824.826	90.412	0.858082	1.1019	0.94771	0.890617	0.981829	0.994617	0.96808	1.14179	0.951388	0.916193	1.02551	1.03383	1.17987	1.03326	0.975322
GILAADESIGSMGNR	Oxidation (M);Phospho (STY)	A6ZI46	353204	Aldoart1	1585.68	2	792.84	62.589	0.890669	1.00653	0.819786	0.946266	0.850178	0.942721	0.956815	0.98578	0.967709	0.93321	1.17566	1.10052	1.30457	1.04553	1.07406
GILAADESTGSIAK	Phospho (STY)	A6ZI44	11674	Aldoa	1411.66	2	705.83	130.72	0.889212	0.907383	0.897672	0.928571	0.913931	1.03245	0.999784	0.985806	1.00648	0.998754	1.03885	1.10594	1.14037	1.10734	1.04746
GILAADESTGSIAKR	Phospho (STY)	A6ZI44	11674	Aldoa	1567.76	2	783.88	252.04	0.750669	0.751609	0.704768	0.771734	0.756308	1.03272	0.988259	1.00853	0.982271	0.986997	1.1803	1.29729	1.31995	1.23444	1.23416
GILAADESTGSIAKR	2 Phospho (STY)	A6ZI44	11674	Aldoa	1647.73	3	549.242	88.992	0.802274	0.798784	0.820639	0.853831	0.849475	1.00036	0.990163	1.00593	0.983048	0.958654	1.12679	1.19593	1.26092	1.19131	1.16189
GIQNTSNHKYDK	Phospho (STY)	A2AF73	209005	Fsip2l	1483.65	4	370.911	53.995	1.2054	1.31502	1.27772	1.40071	1.27263	0.955859	0.92403	0.879059	0.874501	0.861132	0.792916	0.923498	0.833633	0.776583	0.707311
GISALLLNQGNGDKK	Phospho (STY)	Q8K596	110891	Slc8a2	1606.81	3	535.603	59.003	1.35783	1.42509	1.20273	1.31723	1.29224	0.929648	0.898629	0.877991	0.870842	0.919826	0.789595	0.854058	0.847158	0.680063	0.737067
GISPIVFDR	Phospho (STY)	D6RG95	231386	Ythdc1	1082.52	2	541.258	64.906	1.08399	1.17971	1.13297	1.22783	1.16705	0.9622	0.855487	0.94758	0.837241	0.884496	0.822794	1.0281	0.972848	0.961509	0.936183
GISQEIISLHSPSIPLK	Phospho (STY)	A0A5F8MPU3	73463	C2cd6	1897.99	3	632.664	149.84	0.995435	1.04827	0.941515	0.987733	1.01432	1.0691	1.03914	1.036	0.977405	1.01164	0.908136	0.988874	1.0182	0.98836	0.975864
GISTPER	Phospho (STY)	A0A668KL73	104601	Mycbpap	838.359	2	419.179	87.251	1.01065	0.995578	0.974755	1.10009	1.00453	1.08848	0.99402	0.938633	0.987306	1.01178	0.931409	0.985209	1.04482	1.0232	0.909537
GISTPERTPSPVDAYLTEEDLFNYRNPR	2 Phospho (STY)	A0A668KL73	104601	Mycbpap	3396.51	4	849.127	212.82	1.04727	1.08972	0.962291	0.9882	1.01312	1.06487	1.07571	1.05889	0.881819	1.00024	0.966516	0.933637	1.04213	0.910192	0.965389
GISTTKLPSGK	Phospho (STY)	Q8BG37	320769	Prdx6b	1167.59	3	389.197	51.009	0.871188	0.887755	0.862905	0.893298	0.933905	0.85596	0.828214	0.882835	0.843629	0.764843	1.19564	1.39475	1.36623	1.21573	1.20312
GITNDCQSSSSK	Phospho (STY)	A0A1B0GSX1	667306	Gm11634	1362.51	2	681.256	143.98	1.05013	1.08993	1.1671	1.22245	1.16843	1.02217	0.9854	0.923167	0.968602	0.918929	0.900808	0.964252	0.929371	0.879509	0.809747
GITNDCQSSSSKYSR	Phospho (STY)	A0A1B0GSX1	667306	Gm11634	1768.71	3	589.57	148.24	1.11698	1.10288	1.08028	1.17897	1.12741	1.05028	1.02425	0.999453	1.00523	1.01439	0.807649	0.935801	0.947469	0.811615	0.797329
GITNDCQSSSSKYSR	2 Phospho (STY)	A0A1B0GSX1	667306	Gm11634	1848.68	3	616.225	45.084	1.24597	1.24715	1.25515	1.31557	1.30746	0.976014	0.866581	0.884078	0.989853	0.892761	0.720953	0.835042	0.902055	0.791143	0.770228
GITTIPSR	Phospho (STY)	D3YTR1	70335	Reep6	923.448	2	461.724	96.034	1.08432	1.16838	1.08739	1.21358	1.10851	1.00662	0.951018	0.948427	0.979606	1.00104	0.839775	0.897822	0.954107	0.938579	0.820827
GITTIPSRHK	Phospho (STY)	D3YTR1	70335	Reep6	1188.6	3	396.201	95.401	1.20249	1.24763	1.1197	1.21504	1.23062	1.01402	1.055	0.960198	0.987971	0.987255	0.740805	0.853422	0.826253	0.753002	0.806603
GKDPCEEECPGSSMGYMSQSAQYEK	2 Oxidation (M);Phospho (STY)	Q60662	11643	Akap4	2966.08	3	988.692	113.6	0.991817	1.01844	0.936278	0.964568	1.01684	1.02159	1.01252	0.998884	0.957318	0.979184	1.02825	1.01722	1.07635	1.00256	0.978176
GKDPCEEECPGSSMGYMSQSAQYEK	Oxidation (M);Phospho (STY)	Q60662	11643	Akap4	2950.08	3	983.36	109.39	0.934596	0.97698	0.929583	0.988415	1.00199	1.05172	1.01537	1.00078	1.04744	0.98715	0.978732	1.03863	1.06827	1.00846	0.97187
GKDPCEEECPGSSMGYMSQSAQYEK	Oxidation (M);2 Phospho (STY)	Q60662	11643	Akap4	3030.05	3	1010.02	96.708	0.897657	0.997109	0.896729	1.00241	0.982921	1.03298	1.11141	1.10485	1.06334	1.06394	0.896994	1.00652	0.990545	0.989418	0.963163
GKDPCEEECPGSSMGYMSQSAQYEK	Phospho (STY)	Q60662	11643	Akap4	2934.09	3	978.028	159.59	0.928262	0.965308	0.874303	1.02905	0.938236	1.06709	1.0062	0.997956	1.07217	1.06585	0.937244	1.04975	1.07713	1.01747	0.973981
GKDPCEEECPGSSMGYMSQSAQYEK	2 Phospho (STY)	Q60662	11643	Akap4	3014.05	3	1004.68	78.067	0.927451	0.871363	0.871517	0.995788	0.947482	1.04702	0.995711	1.03647	1.03993	1.06135	0.986466	1.03893	1.07591	1.09132	1.01328
GKDPCEEECPGSSMGYMSQSAQYEK	2 Oxidation (M);2 Phospho (STY)	Q60662	11643	Akap4	3046.04	4	761.51	86.856	0.870552	0.944738	0.927843	0.916058	0.954003	1.0615	1.05939	1.00789	0.969467	0.994536	1.01647	1.10796	1.13228	1.0115	1.02581
GKDPCEEECPGSSMGYMSQSAQYEK	Oxidation (M);4 Phospho (STY)	Q60662	11643	Akap4	3189.98	4	797.495	67.614	0.803323	0.925362	0.868632	0.86152	0.794717	1.1036	1.13158	1.08642	1.03171	0.950461	0.990283	1.1693	1.15405	1.05213	1.0769
GKDSASESEGEK	Phospho (STY)	A0A571BEE2	74914	Cylc2	1302.5	3	434.166	40.237	1.21087	1.37786	2.27108	2.51151	2.18091	0.656837	0.637992	0.438722	0.554743	0.409455	0.635256	0.637347	0.579459	0.444563	0.453386
GKERPSSEDVVESLSPR	Phospho (STY)	B0QZF7	216974	Proca1	1950.9	3	650.302	138.28	0.960399	0.959138	0.965918	0.95764	0.941398	0.949125	0.95078	1.00148	0.941713	0.99651	1.02079	1.13275	1.11651	1.06203	1.04382
GKERPSSEDVVESLSPR	2 Phospho (STY)	B0QZF7	216974	Proca1	2030.87	3	676.957	89.668	0.951595	0.843822	0.86886	0.940856	0.948143	1.05894	1.07045	1.04754	0.939636	0.928347	0.963347	1.13457	1.14932	1.01213	1.14244
GKGAQVQQFATSPPTSMK	Phospho (STY)	A2ARZ3	241516	Fsip2	1941.9	3	647.301	99.451	1.03715	1.03024	0.980635	1.02901	0.999948	0.992262	1.00428	1.04245	0.940524	0.990518	0.921275	1.01435	1.00918	0.999367	1.0088
GKGAQVQQFATSPPTSMK	Oxidation (M);Phospho (STY)	A2ARZ3	241516	Fsip2	1957.9	4	489.474	93.269	0.982484	1.03208	0.980815	1.00714	1.0378	1.00757	1.00364	1.02345	0.977926	0.98481	0.988448	0.97103	1.05375	0.998198	0.95085
GKGDTSETASATPAYR	Phospho (STY)	Q9D411	71099	Tssk4	1690.72	3	563.573	145.9	1.38211	1.41099	1.29139	1.42061	1.28868	0.870837	0.812809	0.823836	0.824249	0.796177	0.783266	0.828177	0.874007	0.808766	0.784093
GKGDTSETASATPAYR	2 Phospho (STY)	Q9D411	71099	Tssk4	1770.69	3	590.229	51.524	1.45121	1.48534	1.39643	1.45431	1.32954	0.794082	0.782569	0.797804	0.726353	0.703492	0.778556	0.843499	0.928282	0.775034	0.753501
GKGDTSETASATPAYR	Acetyl (Protein N-term);Phospho (STY)	Q9D411	71099	Tssk4	1732.73	2	866.365	97.797	1.28593	1.36151	1.39357	1.36703	1.32432	0.942753	0.866406	0.887814	0.91998	0.843251	0.82026	0.786893	0.827086	0.724472	0.648726
GKPHVVPSVLPATFYTPFSR	Phospho (STY)	C0J8I2	20446	St6galnac2	2279.15	4	569.788	86.856	0.938774	0.927884	0.88917	0.931279	0.946281	1.00297	1.01562	1.02184	0.976113	1.01462	1.00528	1.06881	1.14456	1.05618	1.06062
GKSAYQDR	Phospho (STY)	G3UXF3	12464	Cct4	1003.41	3	334.471	53.967	0.890793	0.867513	1.01494	1.16133	1.0306	1.17254	1.14528	0.914636	1.0599	1.00988	0.887115	1.12424	0.991011	0.884649	0.845574
GKSPQLALR	Phospho (STY)	Q99PL6	66530	Ubxn6	1048.54	3	349.514	70.089	1.14155	1.17185	1.07783	1.18534	1.18492	0.963605	1.03923	0.942738	1.02538	0.983881	0.813464	0.888332	0.918819	0.846275	0.816795
GKSSPVAEVSPVTVTPEEMAEMEK	Phospho (STY)	Q8C9J3	320277	Spef2	2611.18	4	652.795	78.311	0.933711	1.05948	1.09029	1.13492	1.02855	1.02318	1.09824	0.986671	1.02695	0.958189	0.84384	0.98566	1.01768	0.96129	0.851352
GKSSPVAEVSPVTVTPEEMAEMEK	2 Phospho (STY)	Q8C9J3	320277	Spef2	2691.15	4	672.787	105.54	0.966014	0.963007	1.00751	1.15207	1.08074	0.924287	1.0497	1.14296	0.932382	0.957872	0.940987	0.919337	1.0219	0.939183	1.00205
GKSSPVAEVSPVTVTPEEMAEMEKR	Phospho (STY)	Q8C9J3	320277	Spef2	2767.28	4	691.82	99.866	1.00373	1.04597	0.934962	1.0251	1.03198	1.01592	1.20029	0.983878	0.976793	0.966359	0.968111	1.00766	0.98561	0.953727	0.899906
GKTSPRSAVSK	3 Phospho (STY)	Q60662	11643	Akap4	1356.52	2	678.262	67.234	0.812072	0.89871	1.03347	1.13404	1.06138	1.14522	1.10209	0.844042	1.03948	0.910905	1.12138	1.17949	1.06099	0.897397	0.759333
GKTSPRSAVSK	2 Phospho (STY)	Q60662	11643	Akap4	1276.56	3	425.519	55.186	0.844323	0.921915	0.889281	0.929141	0.917901	1.12993	1.09219	1.10552	0.993286	0.986944	1.0138	1.09556	1.0419	1.00091	1.0374
GLAPACPSCQR	Phospho (STY)	O54887	22116	Tsks	1295.52	2	647.758	129.89	1.0811	1.14268	1.08862	1.11519	1.14073	0.96163	0.944841	0.951323	0.935701	0.908606	0.953916	0.964741	0.996698	0.921311	0.892919
GLDRSLEE	Phospho (STY)	A0A668KLF4	211484	Tsga10	997.412	2	498.706	82.008	1.09129	1.0763	1.00927	1.00538	1.0455	1.02289	1.01259	1.06738	0.925064	0.921823	0.912097	1.0592	0.965507	0.926361	0.959347
GLDRSLEENLCYR	Phospho (STY)	Q6NY15	211484	Tsga10	1703.73	2	851.867	219.68	0.928425	0.962532	0.938272	1.00778	0.97209	1.02845	1.02228	1.01253	1.03642	1.05622	0.923638	1.05359	1.05352	1.01265	0.991596
GLDRSLEENLCYRDF	Phospho (STY)	Q6NY15	211484	Tsga10	1965.83	2	982.915	205.84	0.970482	0.966179	0.891688	0.931579	0.985694	1.07454	1.03829	1.08135	1.0007	1.01189	0.974253	1.02898	1.05244	0.925226	1.06672
GLGSFNR	Phospho (STY)	Q9D0B8	66611	Ribc1	829.348	2	414.674	98.458	0.997454	1.014	0.945867	1.08644	1.03443	1.03322	1.01587	0.968144	1.03572	1.0296	0.917915	0.99232	1.02364	0.974015	0.93135
GLLDLDNPALDTDTSSTR	Phospho (STY)	Q9D2H8	78919	Fndc8	1982.88	3	660.961	64.749	0	0	0	0	0	0	0	0	0	0	0	0	0	0	0
GLLNSSPKPK	Phospho (STY)	A0A1L1SS82	74703	Ccdc7a	1119.57	3	373.19	102.4	1.07345	1.10104	1.00784	1.07737	1.1	0.997314	0.999315	0.965204	0.968772	0.988699	0.872704	0.958591	1.01202	0.9592	0.918476
GLLQPSDSQR	Phospho (STY)	A0A140LIY9	217341	Qrich2	1179.53	2	589.764	59.496	1.29215	1.31572	1.27688	1.22808	1.32479	0.77179	0.837216	0.820032	0.825899	0.775533	0.882185	0.899612	0.961765	0.902415	0.885928
GLMVYANQVASDMMVSVMK	4 Oxidation (M);Phospho (STY)	Q60662	11643	Akap4	2216.92	2	1108.46	98.269	1.04542	1.03892	0.975235	1.00392	1.0175	1.02205	0.988964	1.01723	0.9776	0.949992	0.950009	1.04028	1.05467	0.982265	0.935948
GLMVYANQVASDMMVSVMK	3 Oxidation (M);Phospho (STY)	Q60662	11643	Akap4	2200.93	2	1100.46	125.88	0.985121	0.990107	0.966851	1.01166	0.983228	1.05176	0.998532	1.01639	0.991748	0.973067	0.95688	1.05618	1.05148	1.00658	0.960414
GLMVYANQVASDMMVSVMK	2 Oxidation (M);Phospho (STY)	Q60662	11643	Akap4	2184.93	2	1092.47	123.43	1.01036	1.01446	0.955416	1.01721	0.982394	1.04559	1.01121	0.998616	0.980065	0.978032	0.955021	1.02573	1.06769	1.00031	0.957902
GLMVYANQVASDMMVSVMK	Oxidation (M);Phospho (STY)	Q60662	11643	Akap4	2168.94	2	1084.47	180.81	1.00764	1.00216	0.973039	1.03139	0.978988	1.05068	1.01823	1.01258	1.01493	0.995362	0.934696	1.00617	1.0679	0.963542	0.942692
GLMVYANQVASDMMVSVMK	Phospho (STY)	Q60662	11643	Akap4	2152.94	2	1076.47	212.69	1.0296	0.994484	0.962492	1.02385	1.0245	1.02154	0.997692	1.04358	0.960847	1.03125	0.939628	1.02656	1.0231	0.964877	0.955994
GLNKDSPQSAK	Phospho (STY)	E9Q5W2	238663	Spata31d1d	1223.55	3	407.852	65.043	0.939107	0.944258	0.972236	1.0792	0.982712	1.01489	0.96966	0.875566	0.956191	0.919579	1.08124	1.18233	1.12379	0.987915	0.97132
GLPSTASGR	Phospho (STY)	Q3USK2	104318	Csnk1d	924.407	2	462.203	72.59	1.26128	1.2519	1.15394	1.18955	1.19112	0.845202	0.925299	0.81653	0.870549	0.829862	0.896189	0.986038	0.97267	0.967374	0.842499
GLQGSFEELCR	Phospho (STY)	D3Z041	14081	Acsl1	1374.56	2	687.282	154.67	1.0893	1.14966	1.05751	1.09691	1.09558	1.09666	1.00457	0.991471	1.01905	1.01782	0.858942	0.882917	0.956374	0.861612	0.821621
GLSGQPPEGCEIPK	Phospho (STY)	O88987	11642	Akap3	1547.67	2	773.835	46.362	0.781202	0.912588	0.915766	0.929875	0.951335	1.0856	1.00781	0.972625	1.02283	1.03722	0.953962	1.09922	1.09766	1.17663	1.05567
GLSSGAINK	Phospho (STY)	Q61241	22114	Tssk1	925.427	2	462.714	150.81	0.899676	0.90629	0.881793	0.955486	0.923485	0.955308	0.925266	0.922824	0.931269	0.921578	1.05774	1.19384	1.27155	1.12309	1.1308
GLSSGAINKEGESSR	Phospho (STY)	Q61241	22114	Tssk1	1570.7	3	523.566	107.33	1.01171	0.955159	0.915697	0.942447	0.964132	0.924595	0.963758	0.91594	0.872944	0.871551	1.09181	1.14789	1.15761	1.06573	1.19902
GLSSIPVSK	Phospho (STY)	A2ARZ3	241516	Fsip2	966.479	3	322.16	67.385	0.983431	1.00959	1.07501	1.07643	1.00509	0.991678	0.97574	0.935413	0.935666	1.04906	0.966581	1.03221	1.06798	1.02371	0.872418
GLSSNSAVR	Phospho (STY)	Q91WS0	52637	Cisd1	969.428	2	484.714	114.89	0.869939	0.880809	0.956844	0.892124	0.916742	0.946918	0.922598	1.04395	0.923839	0.882248	1.06846	1.2327	1.17239	1.15686	1.13358
GLSTVQCHR	Phospho (STY)	D3YTR1	70335	Reep6	1136.48	2	568.24	152.07	1.21219	1.24039	1.18078	1.24849	1.19563	1.00964	0.998565	0.979039	0.952182	0.943973	0.780403	0.835903	0.87204	0.797669	0.753099
GLVTTVSCKPPSK	Phospho (STY)	B1AXP3	75811	Saxo1	1452.7	3	484.235	130.02	0.947572	0.946558	0.945262	1.03373	0.971463	1.03029	0.997044	0.95777	1.04432	1.0246	0.948642	1.01817	1.12151	1.05531	0.95777
GLVTTVSCKPPSKSK	Phospho (STY)	B1AXP3	75811	Saxo1	1667.83	4	416.958	102.58	0.920951	0.978203	0.955008	1.00839	0.973673	0.981751	1.0351	1.08769	0.943601	0.930311	1.05603	1.08081	1.02888	1.04416	0.975447
GLYQFSRDELER	Phospho (STY)	F6VCV9	232664	Ccdc136	1591.7	2	795.852	179.17	0.490209	0.529963	0.509094	0.573229	0.550527	1.19427	1.19102	1.22529	1.20494	1.23592	1.10679	1.30407	1.30227	1.26812	1.31428
GMDASLSHR	Oxidation (M);Phospho (STY)	A0A494BB26	225745	Haus1	1068.41	3	356.135	89.9	1.02746	1.06635	1.08135	1.13092	1.08493	1.00177	1.06659	0.986471	1.00611	0.859236	0.970782	0.954638	0.941677	0.970083	0.851635
GMDYCTTREPSTER	2 Phospho (STY)	F7CUE2	73721	1110017D15Rik	1861.64	3	620.547	64.298	1.07298	1.11444	1.01465	1.32035	1.17018	0.964941	0.938437	0.902111	0.866485	0.999397	0.863477	0.943803	0.998454	0.99382	0.836484
GMDYCTTREPSTER	Oxidation (M);Phospho (STY)	F7CUE2	73721	1110017D15Rik	1797.67	3	599.223	86.005	1.05734	1.15111	1.12448	1.12262	1.10818	1.15478	1.03199	0.986777	0.926824	0.941544	0.83697	0.896289	0.939372	0.881887	0.839838
GMDYCTTREPSTER	Phospho (STY)	F7CUE2	73721	1110017D15Rik	1781.67	3	593.892	104.44	1.02212	0.990645	0.971277	1.03325	1.00651	1.03556	1.04215	0.996758	1.01501	1.01742	0.900257	0.989026	1.05612	0.979979	0.943913
GMDYCTTREPSTERR	Oxidation (M);Phospho (STY)	F7CUE2	73721	1110017D15Rik	1953.77	3	651.257	44.089	1.02766	0.991743	1.02544	0.981573	1.05007	1.02876	1.02826	1.09434	0.99785	1.06079	0.869981	1.00999	0.955875	0.919683	0.957994
GMDYCTTREPSTERR	Phospho (STY)	F7CUE2	73721	1110017D15Rik	1937.78	3	645.925	99.413	0.957794	1.01214	0.894644	1.0026	1.00808	1.09417	1.05732	1.10136	1.02005	1.08291	0.841362	1.01782	0.932892	0.99369	0.983175
GMKGDTVNVR	Oxidation (M);Phospho (STY)	A3KGV9	18286	Odf2	1171.51	3	390.502	60.157	0.928658	0.932993	0.858649	1.00028	0.951809	1.11517	1.01996	0.971926	1.08101	1.05335	0.904726	1.07077	1.08595	0.988834	1.03592
GMKGDTVNVR	Phospho (STY)	A3KGV9	18286	Odf2	1155.51	3	385.17	107.99	0.935921	0.986156	0.875158	1.01125	0.988116	1.0337	1.01472	0.990636	1.08674	1.0556	0.897167	1.07178	1.0794	0.984028	0.989628
GMKGDTVNVRR	Phospho (STY)	A3KGV9	18286	Odf2	1311.61	3	437.204	106.17	0.913322	0.975648	0.86799	0.946003	0.96323	1.00791	1.02714	1.12122	1.02332	1.00151	0.966451	1.05464	1.06076	0.999972	1.07089
GMSISDLAGK	Phospho (STY)	E9Q800	76614	Immt	1057.45	2	528.726	56.359	1.2274	1.22308	1.02383	1.14013	1.22832	0.93594	0.957391	0.938939	0.883839	0.916167	0.867522	0.919268	0.995869	0.859542	0.882772
GMSKMDAMR	Oxidation (M);Phospho (STY)	O09035	13168	Dbil5	1121.41	3	373.802	45.257	0.872357	0.848534	0.820764	0.808641	0.950874	1.11186	1.16923	1.0573	0.989287	1.00162	0.992952	1.15725	1.11545	0.951367	1.15252
GMSKMDAMR	Phospho (STY)	O09035	13168	Dbil5	1105.41	3	368.471	58.132	0	0	0	0	0	0	0	0	0	0	0	0	0	0	0
GNCYELVSTVDTVPVQSAVLCNR	Phospho (STY)	Q9D5V1	67722	Actl11	2660.2	3	886.733	133.98	0.977937	0.927963	1.08347	0.900517	0.983522	1.03827	1.04171	1.09478	1.0428	0.975288	0.915195	1.01999	0.943595	1.04354	1.01142
GNDISSGTVLSDYVGSGPPSGTGLHR	Phospho (STY)	P70296	23980	Pebp1	2609.18	3	869.725	53.522	1.01021	0.850821	0.76588	0.910585	0.957243	0.948147	0.902814	1.20143	0.945086	0.97828	0.840217	1.02509	1.09502	1.11767	1.4515
GNFLTHHETGVAGANQSHTVYSQSR	Phospho (STY)	Q80Y39	66765	4933411K16Rik	2777.23	4	694.308	270.46	1.21979	1.19411	1.22981	1.28178	1.21004	0.976114	0.936414	0.917958	0.933367	0.892275	0.844767	0.931974	0.857251	0.835469	0.738876
GNFLTHHETGVAGANQSHTVYSQSR	2 Phospho (STY)	Q80Y39	66765	4933411K16Rik	2857.2	4	714.299	40.43	0.992634	0.990175	1.00397	0.998871	0.919039	0.967758	0.929303	1.06883	0.876307	0.959989	0.959169	1.06488	1.15872	1.12272	0.987645
GNFSGTSAYAGPAPTSK	Phospho (STY)	Q148B6	74281	Spatc1	1691.72	2	845.86	170.78	1.59354	1.54846	1.52214	1.55835	1.5152	0.881226	0.867225	0.800894	0.846286	0.777808	0.628593	0.644305	0.640976	0.63214	0.542848
GNHECASINR	Phospho (STY)	A0A0G2JGC1	434233	Ppp1cc	1236.47	3	412.157	159.65	0.767094	0.767417	0.751326	0.859381	0.874023	1.07987	0.980033	0.970803	1.04492	0.87695	1.22609	1.34041	1.22697	1.08868	1.14603
GNLAYATSTGGIVNK	Phospho (STY)	Q8C0M9	66514	Asrgl1	1544.72	3	514.908	107.51	0.887706	0.892035	0.91813	0.926103	0.95643	0.998324	0.946329	0.988908	0.895875	0.946133	1.06125	1.15905	1.20322	1.13413	1.08637
GNPGLTSSTTVSS	Phospho (STY)	A2RTF1	271036	Catsperb	1286.54	2	643.27	136.63	0.964423	1.04158	1.08376	1.04729	1.07724	0.973413	0.981632	0.955278	0.9954	0.984355	0.952196	1.00865	1.01913	0.980502	0.93514
GNSSGDKVTSPGLCQQNSQELLET	2 Phospho (STY)	Q5SPV6	75087	4930505A04Rik	2708.1	3	902.701	49.944	0.857343	0.912416	0.942697	0.841193	0.83074	1.00839	0.989972	1.15702	0.975108	0.914241	0.952528	1.20753	1.16445	1.18506	1.06132
GNSSGDKVTSPGLCQQNSQELLET	Phospho (STY)	Q5SPV6	75087	4930505A04Rik	2628.14	3	876.046	49.287	0.925475	1.09071	1.10434	1.15256	1.0969	0.992367	0.940986	0.965479	1.00495	1.02392	1.01225	0.876898	0.989936	1.00582	0.817406
GNVHFSIDDEIYDIK	Phospho (STY)	Q6P8Y2	67320	Iqcf4	1843.8	3	614.601	128.14	1.26396	1.31056	1.25224	1.3361	1.26221	0.942651	0.934258	0.926984	0.936759	0.982246	0.750895	0.777391	0.85826	0.751784	0.713703
GNVVPSPLPTRR	Phospho (STY)	Q9CR86	52502	Carhsp1	1371.7	3	457.234	58.814	0	0	0	0	0	0	0	0	0	0	0	0	0	0	0
GPAGVELNSMQPVK	Phospho (STY)	P32037	20527	Slc2a3	1505.69	3	501.898	78.285	0.787609	0.940694	0.899205	0.94024	0.943344	0.804265	0.962953	0.964315	1.027	1.03033	1.15033	1.09355	1.32757	1.16835	0.960227
GPAGVELNSMQPVKETPGNA	Oxidation (M);Phospho (STY)	P32037	20527	Slc2a3	2090.93	3	696.978	60.036	0.998041	0.956127	0.906691	0.864286	1.01477	1.05069	0.882654	0.980164	0.944627	0.92942	1.11321	1.07762	1.2117	1.081	0.988994
GPAGVELNSMQPVKETPGNA	Phospho (STY)	P32037	20527	Slc2a3	2074.94	3	691.646	59.324	0.904941	0.865924	0.846525	0.748511	0.829596	0.982756	0.944975	1.00797	0.928772	0.924558	1.09835	1.36667	1.17442	1.13534	1.24069
GPAIGIDLGTTYSCVGVFQHGK	Phospho (STY)	P17156	15512	Hspa2	2356.09	3	785.364	58.672	0.932262	1.0211	0.871299	0.903256	0.852967	1.01143	0.989268	1.12061	0.982864	0.947204	1.08464	1.1105	1.23092	0.9408	1.00088
GPASCGGGASCGGGASCGGHAPCGSALCSHSVSR	Phospho (STY)	G5E8A8	70426	Tekt5	3269.23	4	817.308	187.87	0.981281	1.07688	0.957725	1.04773	0.974651	1.06573	1.00736	0.990726	0.988948	0.983096	0.945354	1.09539	1.00732	0.96417	0.91365
GPGPGPSAGPGPGPGPSPGSGPAR	Phospho (STY)	Q8BVM2	239029	Antxrl	2043.92	3	681.305	47.537	1.02519	0.946489	1.07534	1.31262	0.977779	1.0014	0.878127	0.928363	0.772159	1.00214	1.05512	0.964246	1.08453	0.989179	0.987334
GPGSLLHSGNPVVR	Phospho (STY)	Q6NSU2	70419	2810408A11Rik	1468.72	3	489.573	61.52	0	0	0	0	0	0	0	0	0	0	0	0	0	0	0
GPHCPSRR	Phospho (STY)	C4P6S0	72181	Nsun4	1045.43	3	348.476	81.338	0.766568	0.762809	0.800644	0.849434	0.794807	1.18859	1.09863	0.82868	0.915968	0.900762	1.39281	1.50728	1.0952	1.22778	0.870038
GPIMALYSSPGPK	Phospho (STY)	E9QNR9	69287	Odf3	1396.65	3	465.549	86.467	0.896652	0.950529	0.913039	0.919287	0.971469	0.989062	0.987015	1.09305	0.9746	1.04878	0.950271	1.12537	1.13364	1.00922	1.03802
GPIMALYSSPGPK	Oxidation (M);Phospho (STY)	E9QNR9	69287	Odf3	1412.64	3	470.88	67.964	1.01462	1.07056	1.02807	1.12421	0.997422	1.00547	0.957101	1.04657	0.981663	0.972254	0.962239	1.05569	0.956639	0.939784	0.887687
GPLEIPSPTEADWPKDDEKDFVFK	Phospho (STY)	Q402B2	626359	Wdr93	2839.3	5	567.86	67.979	1.06232	0.927536	1.03697	0.949721	1.16508	1.00521	1.01492	0.965669	1.0664	0.960616	1.05784	0.907151	0.9354	0.990402	0.954774
GPNPGVCTPK	Phospho (STY)	Q8C5R5	434285	BB014433	1105.46	3	368.488	89.46	0.881508	0.935083	0.753993	0.905552	0.824656	1.11742	1.08347	1.06842	1.14029	0.993336	0.972821	1.12001	1.0924	1.0009	1.11015
GPPETGSPK	Phospho (STY)	G5E8J2	11733	Ank1	948.395	2	474.198	122.51	1.64343	1.74178	1.65692	1.71647	1.653	0.749114	0.745872	0.667302	0.658337	0.652398	0.66224	0.637809	0.646956	0.638719	0.529647
GPPSHIK	Phospho (STY)	C4P6S0	72181	Nsun4	814.374	3	271.458	45.368	1.01764	1.0309	1.10873	1.16612	1.20103	1.07611	1.00365	0.932222	0.959103	0.881934	0.912862	1.01531	0.961519	0.886827	0.846052
GPQFGSEVELR	Phospho (STY)	P09470	11421	Ace	1297.57	2	648.785	160.22	1.84202	1.89803	1.75463	1.88	1.79828	0.735275	0.755802	0.6923	0.699659	0.717696	0.448118	0.462443	0.503016	0.42425	0.388481
GPQFGSEVELRHS	2 Phospho (STY)	P09470	11421	Ace	1601.63	3	533.876	111.62	1.22911	1.28626	1.22937	1.26666	1.22337	0.943781	0.811952	0.865438	0.88031	0.908885	0.827249	0.894066	0.895235	0.927262	0.811049
GPQLFHMDPSGTFVQCDAR	Oxidation (M);Phospho (STY)	Q9Z2U1	26442	Psma5	2257.93	3	752.643	42.863	1.09503	0.830972	0.882364	1.01959	0.946445	1.10973	0.999948	0.995874	0.844262	0.989591	1.09266	1.12357	1.01974	0.98694	1.06329
GPQLFHMDPSGTFVQCDAR	Phospho (STY)	Q9Z2U1	26442	Psma5	2241.93	3	747.311	61.524	1.06796	1.10775	0.897618	1.08849	0.926916	0.933581	0.994919	1.12634	0.978081	0.836838	0.88534	1.12787	1.02276	1.05989	0.945638
GPQQDSKGPPPAQPEQQAQPQEK	Phospho (STY)	A0A1B0GSX1	667306	Gm11634	2549.15	4	637.289	94.192	0.976856	0.974064	0.963045	1.06971	0.983198	1.00662	0.974848	1.02125	1.04436	1.01569	0.917858	1.05791	1.07557	0.982909	0.936125
GPQQDSKGPQQDSK	Phospho (STY)	A0A1B0GSX1	667306	Gm11634	1578.67	3	526.222	98.796	0.917552	0.963229	0.94828	1.06156	1.00701	1.13658	1.08043	0.958701	0.987531	0.961014	0.999158	1.04321	1.05	0.965246	0.920498
GPSDKPTTPK	Phospho (STY)	Q9D424	71132	Cabyr	1106.5	2	553.25	95.498	0.987997	0.992965	0.994922	1.107	1.05679	1.10286	1.04257	0.85093	1.02262	0.93177	0.966921	1.02819	1.02383	0.991986	0.898651
GPSEAPQEAEAEEGATSDGEK	Phospho (STY)	A0A668KLD3	83397	Akap12	2167.84	3	722.614	101.73	1.65183	1.48122	1.64404	1.74452	1.84777	0.659878	0.658267	0.632162	0.619963	0.743171	0.617588	0.753346	0.654641	0.699336	0.592269
GPSEAPQEAEAEEGATSDGEKKR	Phospho (STY)	A0A668KLD3	83397	Akap12	2452.04	4	613.01	48.759	2.17293	2.17086	2.12838	2.08583	2.14026	0.420013	0.475493	0.414472	0.406686	0.478209	0.48719	0.440655	0.454996	0.388688	0.335329
GPSGLGFNIVGGTDQQYVSNDSGIYVSR	Phospho (STY)	E9PVN6	105940408	Gm20498	2966.34	3	988.782	143.75	0.996661	1.02828	1.10658	0.957303	1.06822	0.9598	0.902969	1.06864	1.07621	0.937583	0.991252	0.981267	1.05615	0.964792	0.9043
GPTSQDSIR	Phospho (STY)	Q99PL6	66530	Ubxn6	1039.43	2	519.717	127.37	0.890837	0.903254	0.904413	0.977358	0.971464	1.12037	1.08914	1.00862	1.02626	1.09408	0.872791	1.03971	1.08504	1.03871	0.977954
GPTSQDSIRNQVR	Phospho (STY)	Q99PL6	66530	Ubxn6	1536.7	2	768.352	63.682	0.945216	1.00398	1.02828	0.956687	0.988885	1.0236	1.01942	0.988583	0.958196	1.0405	0.926048	1.05887	1.03457	1.04136	0.985816
GPVDAGLASGQSWNSK	Phospho (STY)	A0A1D5RMD1	637079	Iqcn	1652.72	3	550.907	81.51	0.983066	0.951698	0.993368	1.05026	1.02452	0.994023	1.012	0.947053	0.971344	1.06381	0.89194	1.07572	1.08887	0.981263	0.971071
GPVSDQEK	Phospho (STY)	O09035	13168	Dbil5	938.375	2	469.187	83.499	0.768484	0.823766	0.869668	0.998119	0.863779	1.04324	1.07746	0.942758	1.08065	0.996341	1.059	1.17903	1.17071	1.09387	1.03312
GPYDIFSGERSSPLPYGHYSVQK	Phospho (STY)	A2AVQ5	242602	Lexm	2663.21	3	887.735	114.21	0.940234	0.992652	0.988323	0.968122	1.07221	1.04796	0.983706	1.05807	1.00179	1.02324	0.942485	0.991017	1.04873	0.992459	0.948998
GQASPHFTVPQK	Phospho (STY)	E9Q5W2	238663	Spata31d1d	1375.63	3	458.543	112.96	0.966026	0.957412	0.983273	0.973173	0.968632	0.878751	0.849551	0.854336	0.826114	0.82027	1.10046	1.28148	1.20305	1.20069	1.13679
GQLATVSASGSQIPSK	Phospho (STY)	D3YTR1	70335	Reep6	1609.77	2	804.886	157.8	1.04517	1.03936	1.03676	1.0767	1.07256	0.957308	0.947093	0.96901	0.949997	0.936772	0.94118	0.997779	1.03202	1.04326	0.955024
GQLATVSASGSQIPSK	2 Phospho (STY)	D3YTR1	70335	Reep6	1689.74	2	844.869	115.82	0.989103	1.0038	1.00474	0.975309	1.02417	0.939855	1.06398	0.933632	0.944216	0.946912	0.95365	1.06435	1.09336	0.98925	1.07368
GQLCETSVSNDYKMR	Oxidation (M);2 Phospho (STY)	Q6PAK3	381813	#N/A	1962.73	2	981.363	41.283	1.22631	1.25872	1.11121	0.703815	1.28413	0.952982	0.911279	1.92562	0.706551	0.868415	0.833538	0.756427	0.694031	0.635487	1.13148
GQLHSSPIGSESHLGALTPAEPSAFQEPEVLGERPK	2 Phospho (STY)	Q9DAQ4	71837	1700003E16Rik	3911.81	4	977.953	82.363	1.3411	1.20503	1.33462	1.27901	1.20254	0.970878	0.780066	0.985308	1.02745	0.778034	0.800263	0.81172	0.823685	0.791422	0.86888
GQLHSSPIGSESHLGALTPAEPSAFQEPEVLGERPK	Phospho (STY)	Q9DAQ4	71837	1700003E16Rik	3831.85	4	957.962	43.15	0.956028	0.948546	0.924228	1.00242	1.01813	0.973687	1.16135	1.17698	1.07777	1.10605	0.932982	1.00885	0.95311	0.897815	0.862049
GQLPAVTSSSGK	Phospho (STY)	Q9DA04	69384	Tmem89	1210.56	2	605.28	148.18	1.37655	1.42264	1.30283	1.40572	1.32902	0.774133	0.728777	0.766022	0.762457	0.740052	0.863898	0.882083	0.914891	0.867353	0.86357
GQLPAVTSSSGKHWK	Phospho (STY)	Q9DA04	69384	Tmem89	1661.79	4	415.448	189.42	0.949675	0.943808	0.927892	0.948926	0.984442	0.802995	0.798127	0.821845	0.77497	0.797502	1.16957	1.30814	1.29621	1.21139	1.26451
GQNPDTSIR	Phospho (STY)	A0A571BF43		Gm50461	1066.44	2	533.222	59.84	1.0192	1.00929	0.97736	1.05955	0.905442	1.01567	0.975641	1.105	1.06411	0.996131	0.972068	1.12866	0.98618	0.89237	0.89332
GQPIYIQFSNHK	Phospho (STY)	F7DCW4	19205	Ptbp1	1510.7	3	503.566	83.499	0.976897	1.09288	1.06505	0.979658	1.08465	0.953938	1.02114	1.02704	0.996119	0.984369	0.890529	1.04236	1.02065	0.998394	0.866325
GQPTPALAPGPAPAPVRVPSQAR	Phospho (STY)	O54946	23950	Dnajb6	2314.19	3	771.398	53.844	0.963792	1.01486	0.977603	1.02731	0.980172	0.954799	0.987881	1.12021	0.935849	0.883175	1.00378	0.955521	1.21199	1.03453	0.948536
GQREDVAYIPLVEFSCSQSR	Phospho (STY)	E9QN69	67708	Pcnx4	2420.08	3	806.694	64.707	1.05527	1.0069	1.02517	1.09439	1.11074	0.944649	1.07923	0.978316	0.954726	0.931365	1.01157	0.957016	0.981476	0.857389	1.0118
GQSPASSEEQR	Phospho (STY)	Q6P6I6	28015	Polr2m	1254.49	2	627.244	107.17	0	0	0	0	0	0	0	0	0	0	0	0	0	0	0
GQSTGDFR	Phospho (STY)	A0A1D5RMI8	236266	Alms1	946.355	2	473.177	68.847	1.05892	1.09477	1.11562	1.12692	1.12393	0.950339	0.972019	0.963658	0.879812	0.913396	0.914382	0.930803	1.07713	1.04746	0.830836
GQSTGDFRK	Phospho (STY)	A0A1D5RMI8	236266	Alms1	1074.45	2	537.225	71.176	1.08418	1.07814	1.02862	1.13307	1.04077	1.0411	0.997428	0.89037	0.988271	0.936786	0.880759	1.01609	1.02855	0.907908	0.94795
GRDSPYQSR	Phospho (STY)	F6RTE1	108014	Srsf9	1144.47	2	572.233	93.336	1.79342	1.7954	1.80715	1.86501	1.81309	0.57047	0.470168	0.524105	0.615876	0.493361	0.624233	0.621262	0.588218	0.785141	0.633089
GRGSFTHHF	Phospho (STY)	Q80X53	76872	Ccdc116	1124.46	2	562.228	70.977	1.02368	1.12891	1.0633	1.07081	1.05728	0.941946	0.946511	0.948773	0.985755	0.964048	0.941274	1.03712	0.970282	0.990981	0.929319
GRGSLEVLSLK	Phospho (STY)	P70122	66711	Sbds	1237.64	3	412.548	92.528	0.866068	1.0173	0.891889	0.976407	1.04586	1.05791	0.947298	1.00798	1.00846	1.08305	0.935792	0.997571	1.06517	1.09976	0.999489
GRLPDIASPSR	Phospho (STY)	Q9DAF8	67687	1700011L22Rik	1247.6	3	415.867	108.34	0.945572	1.0305	1.08187	1.07944	1.13233	1.03377	1.04136	1.0367	0.974716	0.889071	0.933423	1.03973	0.943908	0.944544	0.893072
GRLPDIASPSRDSPLNIK	Phospho (STY)	Q9DAF8	67687	1700011L22Rik	2015.02	3	671.673	146.99	1.00768	1.00222	0.948079	0.973825	1.09479	1.0262	1.04737	1.05774	0.978865	0.981595	0.880416	1.00449	1.03401	0.995078	0.967651
GRLSKDDIDR	Phospho (STY)	P17156	15512	Hspa2	1253.58	3	417.859	58.817	1.3077	1.32338	1.28507	1.38255	1.2628	0.857769	0.803787	0.790139	0.859136	0.814372	0.806263	0.918069	0.892068	0.86701	0.829883
GRRSSDTEEESR	2 Phospho (STY)	E0CX50	66880	Rsrc1	1567.57	3	522.522	47.991	1.1306	1.19749	1.51585	1.51946	1.5092	1.07283	1.03581	0.946285	0.88581	0.678215	0.724818	0.875362	0.666944	0.691597	0.549737
GRSEQLIPGSTGSPESR	Phospho (STY)	K3W4Q5	72277	Fam186a	1836.84	3	612.279	56.72	0	0	0	0	0	0	0	0	0	0	0	0	0	0	0
GRSVGEVLQSVLR	Phospho (STY)	O88987	11642	Akap3	1478.76	3	492.92	245.78	0.903974	0.924841	0.87963	0.8957	0.959558	1.06773	1.06413	1.0537	1.06029	1.05939	0.94163	1.07708	1.08404	1.00975	1.01856
GRTFEDIAR	Phospho (STY)	P32037	20527	Slc2a3	1143.51	2	571.754	55.839	1.08028	1.17214	1.10078	1.15706	1.12117	1.04769	0.939813	0.894274	0.90796	0.954017	0.858106	0.950683	0.998278	0.870736	0.947017
GRVSSDSEGEKAGVK	3 Phospho (STY)	A0A571BEE2	74914	Cylc2	1744.65	4	436.162	52.298	1.80874	1.80113	1.95753	1.79976	1.72312	0.64748	0.666948	0.647304	0.540338	0.575534	0.596643	0.566425	0.598214	0.549125	0.52171
GSAYHWEAR	Acetyl (Protein N-term);Phospho (STY)	A0A1B0GSX1	667306	Gm11634	1197.46	2	598.73	78.77	1.12231	1.04845	1.15019	1.11671	1.13987	0.975534	0.98414	0.951249	0.999053	0.985908	0.904742	0.948714	0.952605	0.894131	0.826404
GSCYKVSHGTLRNSQR	3 Phospho (STY)	Q810Q2	74218	#N/A	2088.8	4	522.2	48.229	1.5519	1.32055	1.61264	1.75166	1.32772	0.802795	0.66647	0.989834	0.830956	0.863532	0.646275	0.681278	0.725152	0.565149	0.664099
GSDAVSETSSVSHIEDLEK	2 Phospho (STY)	A0A0R4J034	94184	Pdxdc1	2148.85	3	716.283	67.364	1.40357	1.27166	1.26734	1.31638	1.33222	0.858008	0.940784	0.813349	0.830257	0.809893	0.732858	0.796171	0.940604	0.892175	0.79474
GSEVWVGTWRPHRPR	Acetyl (Protein N-term);Phospho (STY)	A0A5F8MPV5	70113	Odf3b	1940.92	3	646.972	78.814	0.986793	0.982236	1.01936	0.99975	1.0535	1.01128	0.977545	1.00105	1.00596	0.994478	0.966778	1.02012	1.05091	1.00073	0.929517
GSFGELALMYNTPR	Oxidation (M);Phospho (STY)	P31324	19088	Prkar2b	1650.71	2	825.356	64.297	0.800951	0.815858	0.786329	0.835854	0.787431	1.05057	0.966671	1.00068	1.01544	0.988243	1.07301	1.25888	1.2153	1.24593	1.15886
GSFGELALMYNTPR	Phospho (STY)	P31324	19088	Prkar2b	1634.72	2	817.358	198.16	0.741671	0.726891	0.755767	0.809277	0.733081	1.10646	1.05573	0.997442	1.09874	1.01413	1.1126	1.17072	1.27185	1.28704	1.1186
GSFHLDDGECWSNR	Phospho (STY)	Q3U6K5	67946	Spata6	1758.65	2	879.323	228.84	1.01275	1.00814	1.01397	1.03527	1.04048	1.01488	1.00046	1.0151	1.00943	1.00279	0.89425	1.01496	1.02025	0.97601	0.941263
GSFHLDDGECWSNR	2 Phospho (STY)	Q3U6K5	67946	Spata6	1838.61	3	612.871	113.86	0.941525	1.007	1.0018	1.04147	0.988907	1.06726	0.954342	0.972853	1.00275	1.01585	0.96693	1.01427	1.05044	1.03482	0.939773
GSFSDHLK	Phospho (STY)	A0A1D5RLM8	105242472	Gm11639	969.396	3	323.132	105.52	1.0858	1.11726	1.02558	1.12684	1.10756	1.02331	0.981442	0.961689	1.0081	0.975149	0.843695	0.946918	0.978426	0.922358	0.895875
GSFTHHF	Phospho (STY)	Q80X53	76872	Ccdc116	911.333	2	455.666	71.342	1.08459	1.11273	1.0267	1.08517	1.09248	0.957848	0.958126	0.947822	0.991147	0.94788	0.964443	0.959297	0.984158	0.969983	0.917629
GSGFKPPGLTQQAIPCKDSALILDAGLAK	Phospho (STY)	A0A1B0GT45	105243794	Gm39566	3032.54	5	606.508	70.451	0.956311	1.09008	0.965718	0.813763	0.9429	0.948336	0.903467	0.900553	0.997994	1.01592	1.1999	1.22198	1.14027	0.924427	0.978379
GSGISSESKESAR	3 Phospho (STY)	Q3V3I2	242851	#N/A	1533.52	2	766.758	45.997	1.19755	1.31463	1.2886	1.22912	1.01224	1.0238	0.777404	0.952086	0.926208	0.847044	0.909433	0.787617	0.987924	0.861837	0.8845
GSGTHMNDK	Phospho (STY)	P18572	12215	Bsg	1025.36	2	512.682	85.958	0.93573	1.00307	1.79266	2.25054	1.58633	0.814843	0.835885	0.467034	0.819936	0.425595	0.90457	1.26274	0.581145	0.826101	0.493825
GSHELAR	Phospho (STY)	A3KGV9	18286	Odf2	848.354	2	424.177	85.67	0.778463	0.779419	1.0117	1.1336	0.936369	1.09101	1.01839	0.766595	0.970011	0.862746	1.22165	1.37026	1.09302	1.09146	0.875318
GSKQSIHDADVKGEHTDMVGEQQSASR	Phospho (STY)	A0A0A6YWX3	75820	Wdr64	2976.3	5	595.261	123.73	1.20126	1.2395	1.22049	1.36555	1.31772	1.03652	0.969771	1.02224	0.990252	1.05807	0.616202	0.813735	0.801866	0.682686	0.664124
GSKSHLTIASTGK	Phospho (STY)	B7XG49	619288	Fam71a	1365.67	3	455.222	156.22	1.16281	1.20187	1.10889	1.17851	1.14172	0.932684	0.929485	1.03773	0.887591	0.932884	0.870894	0.951348	0.880426	0.85483	0.928318
GSKSPTELGFDLR	Phospho (STY)	Q8CDU5	211482	Efhb	1485.69	3	495.229	93.342	0.84336	0.824141	0.860887	0.849044	0.828506	1.06214	1.14355	1.08546	1.08749	1.05639	0.975049	1.21102	1.13344	0.983644	1.05588
GSLSHENEIQGFSK	Phospho (STY)	G3X9J2	381110	Rmdn2	1611.69	3	537.231	118.48	1.19079	1.27819	1.13517	1.22081	1.28327	0.964893	0.88534	0.957805	0.912108	0.826684	0.854236	0.871748	0.957305	0.823249	0.838392
GSLSHENEIQGFSKK	Phospho (STY)	G3X9J2	381110	Rmdn2	1739.79	4	434.947	53.453	1.09991	1.00698	1.03696	1.11549	1.16887	1.04499	0.842296	1.01474	0.889669	0.914822	0.98637	1.04807	0.972117	0.940605	0.918106
GSLWPQPSDSQQYFSAPAPLSPSSRPR	Phospho (STY)	A0A5F8MP96	18952	Septin4	3022.4	3	1007.47	119.75	1.04594	1.0594	1.02277	1.06564	1.04607	0.98699	0.969716	0.981897	0.956814	0.972645	0.938521	1.0341	1.05375	0.972093	0.89366
GSPAITCRPVPSIKK	Phospho (STY)	B1AXP3	75811	Saxo1	1689.86	4	422.466	53.188	0.982089	1.02294	1.04557	1.04225	1.05571	1.03572	0.968379	1.02704	0.980626	1.00978	0.929493	1.04488	1.01982	0.943876	0.891827
GSPPNAVQMATR	Phospho (STY)	A0A338P7I8	76872	Ccdc116	1307.57	2	653.785	50.897	0.95277	1.08761	1.07577	1.09017	1.11809	1.0338	0.876032	0.924254	0.977	0.861923	0.958902	1.08726	1.08166	0.982299	0.892463
GSPRPSRPVSSVR	Phospho (STY)	D3YTR1	70335	Reep6	1460.72	2	730.362	91.202	0.871513	0.931111	0.942278	0.976174	0.955427	0.94763	0.993882	1.00776	0.998573	1.01773	1.00492	1.09524	1.14076	1.09511	1.0219
GSPRPSRPVSSVR	2 Phospho (STY)	D3YTR1	70335	Reep6	1540.69	2	770.346	52.026	1.05263	1.07607	1.04381	1.08588	1.025	1.1237	1.04654	1.05697	1.0275	1.06731	0.772576	0.913287	0.948436	0.905176	0.855113
GSPSSEKNISLGK	2 Phospho (STY)	Q9CPT0	66813	Bcl2l14	1462.61	3	487.537	51.265	1.02438	1.03591	1.01457	0.984351	0.95962	0.975098	1.01769	0.975869	1.06139	1.01239	0.94183	0.962999	1.09227	0.939259	1.00238
GSPSSEKNISLGK	Phospho (STY)	Q9CPT0	66813	Bcl2l14	1382.64	3	460.881	109.07	0.991916	1.02222	0.982291	1.02239	1.03562	1.00402	1.02508	1.02808	1.02481	1.03869	0.902956	0.967494	0.997729	0.938444	1.01826
GSPVKITK	Phospho (STY)	Q9QWV4	17349	Mlf1	908.473	3	302.824	63.473	0.940786	0.957296	0.980093	1.10522	1.04342	1.00478	1.12654	0.951681	0.967305	0.973656	0.992547	1.0719	0.988165	0.962468	0.934143
GSQELPLHNTDSR	Phospho (STY)	A0A1W2P7K9	70881	Nt5c1b	1532.66	2	766.331	153.68	0.942261	0.956402	0.967213	1.00831	1.00466	1.06348	1.05528	1.03673	1.04121	1.0391	0.947738	1.01604	1.02284	0.955686	0.943049
GSQELPLHNTDSR	2 Phospho (STY)	A0A1W2P7K9	70881	Nt5c1b	1612.63	2	806.314	79.635	1.0409	1.06327	1.15029	1.14671	1.01918	0.995482	0.928693	1.01399	1.03173	0.906368	0.883531	0.991874	0.992456	0.909837	0.92569
GSQELPLHNTDSRGYVVR	Phospho (STY)	A0A1W2P7K9	70881	Nt5c1b	2106.98	3	702.328	150.36	1.06684	1.08547	1.08472	1.12184	1.07978	0.96699	0.988718	1.00782	0.962837	0.94312	0.904868	0.97639	0.959121	0.94194	0.909545
GSQELPLHNTDSRGYVVR	2 Phospho (STY)	A0A1W2P7K9	70881	Nt5c1b	2186.95	3	728.984	88.79	1.02412	1.18713	1.28837	1.10236	1.11444	1.00196	0.930409	1.07884	0.984016	0.923234	0.867102	0.93529	0.854563	0.918984	0.789195
GSQSPQSPPGAQGNWNQK	Phospho (STY)	P15265	17235	Smcp	1946.83	2	973.414	197.15	1.0759	1.10523	1.12092	1.14852	1.12172	0.982968	0.903884	0.899276	0.927764	0.915993	0.932827	0.96653	1.01368	0.981113	0.903674
GSQSPQSPPGAQGNWNQKK	Phospho (STY)	P15265	17235	Smcp	2074.92	4	518.731	88.133	1.06585	1.02445	0.941249	0.974722	1.04615	0.895043	0.825134	0.875984	0.919948	0.873342	1.10525	1.1356	1.14897	1.09492	1.07338
GSQSPQSPPGAQGNWNQKKSNK	Phospho (STY)	P15265	17235	Smcp	2404.09	4	601.023	170.27	0.784135	0.757035	0.75572	0.823923	0.788692	1.11606	1.12994	1.15293	1.15861	1.06841	1.01326	1.13922	1.10101	1.06109	1.14998
GSRCSFSSDSGLSR	Phospho (STY)	A2CG25	407788	BC051142	1581.62	2	790.812	129.89	0.798273	0.845696	0.836496	0.85932	0.899726	0.988894	1.10534	1.04082	0.978737	0.990532	1.02643	1.17121	1.13578	1.13411	1.18863
GSSAPEFSQGTR	Phospho (STY)	Q6P1E8	77627	Efcab6	1302.52	2	651.262	263.33	1.21256	1.21462	1.10361	1.20506	1.20183	1.03125	1.00001	1.00109	1.0286	1.00464	0.75218	0.837434	0.855132	0.787212	0.764779
GSSAPEFSQGTR	2 Phospho (STY)	Q6P1E8	77627	Efcab6	1382.49	2	691.245	78.157	1.33713	1.2745	1.25693	1.18695	1.17811	0.995556	1.01331	0.902173	0.916373	0.962282	0.728345	0.850127	0.841944	0.842907	0.713363
GSSDPTVQR	Phospho (STY)	Z4YLG3	74374	Clec16a	1025.42	2	512.709	150.66	1.18898	1.23181	1.27789	1.30438	1.30534	0.921281	0.868881	0.821436	0.887335	0.803893	0.907953	0.921794	0.891208	0.856521	0.811297
GSSDSSTATVGK	Phospho (STY)	A0A140LIY9	217341	Qrich2	1175.47	2	587.735	98	1.02283	1.0201	1.08052	1.11852	1.09908	0.995635	0.994121	0.903942	0.892465	0.868785	0.927925	1.0565	1.11952	0.980888	0.919174
GSSFEMASNTDLR	Oxidation (M);Phospho (STY)	E9PXT9	105511	Fam170b	1509.58	2	754.79	106.79	0.862719	0.924116	0.954043	0.955219	0.90267	1.03409	1.0589	1.01583	1.06529	0.984141	0.988307	1.12953	1.0885	1.03213	1.00451
GSSFEMASNTDLR	Phospho (STY)	E9PXT9	105511	Fam170b	1493.59	2	746.793	166.86	0.778249	0.841612	0.825138	0.837288	0.845563	1.09767	1.04646	1.02067	1.126	1.08023	1.00241	1.13234	1.19645	1.18221	0.98772
GSSFQSGR	Phospho (STY)	Q9D4H1	66482	Exoc2	904.344	2	452.172	104.89	1.06836	1.15249	1.1787	1.15591	1.2409	1.00776	0.912698	0.940654	1.0168	0.855001	0.838564	0.923926	0.921207	0.931549	0.855474
GSSGLSELSEK	Phospho (STY)	D3YUZ2	330188	Ccdc63	1172.5	2	586.248	196.7	0.895771	1.00063	0.966445	0.990143	1.05166	1.06124	1.00238	0.97777	0.964628	1.02307	0.935058	1.02866	1.14184	1.03411	0.926599
GSSGSSTVQR	Phospho (STY)	Q8BGB5	67803	Limd2	1044.42	2	522.212	85.924	0.857431	0.909539	1.57673	1.81338	1.40541	1.0271	1.00427	0.532102	0.888517	0.544145	0.99318	1.24293	0.74764	0.892283	0.565358
GSSIPSESNSSALEELER	Phospho (STY)	A0A5F8MPU3	73463	C2cd6	1970.85	2	985.423	63.091	0.691087	0.70057	0.790077	0.846428	0.737478	1.18392	0.940711	1.117	1.20957	1.2664	1.09544	1.22049	0.974549	1.25044	0.975845
GSSLADQR	Phospho (STY)	Q3UDC3	21968	Tom1	912.37	2	456.185	83.948	1.10428	1.04611	1.18407	1.16683	1.07228	1.01396	0.865026	0.850564	0.853808	0.857746	1.01304	1.06054	1.03759	0.957423	0.916735
GSSPILR	Phospho (STY)	A0A571BEG0	268816	Mroh5	808.384	2	404.192	102.46	1.22225	1.24585	1.22715	1.38264	1.3219	0.92534	0.90003	0.891129	0.896411	0.886857	0.757251	0.83634	0.918549	0.79526	0.793035
GSSPILRR	Phospho (STY)	A0A571BEG0	268816	Mroh5	964.486	2	482.243	74.464	1.2928	1.2169	1.18187	1.1268	1.16457	0.952216	0.912687	0.925539	0.907213	0.949618	0.87005	0.89747	0.904522	0.875896	0.821845
GSSQRLPVAR	Phospho (STY)	Q80Y73	235345	Hoatz	1149.57	3	383.189	76.24	1.11484	1.18102	1.1134	1.21245	1.1823	0.918039	0.996576	0.946328	0.921176	0.974062	0.88195	0.903159	0.866542	0.867653	0.92051
GSSSDTIK	Phospho (STY)	Q8CH19	224291	Csnka2ip	873.348	2	436.674	65.157	0.978458	1.0393	1.34517	1.53587	1.24184	1.0705	1.0865	0.766758	0.918572	0.728869	1.00053	1.09625	0.770804	0.764293	0.656291
GSSVSAVR	Phospho (STY)	E9PYQ0	18861	Rsph10b	841.37	2	420.685	67.897	0.912678	0.941769	0.972895	1.07732	1.01276	1.06899	1.01957	0.92858	1.04717	0.894903	1.00364	1.11694	1.08584	0.994876	0.922067
GSSVSAVREPETLR	Phospho (STY)	E9PYQ0	18861	Rsph10b	1566.74	3	522.247	117.18	0.926425	0.91655	0.899508	0.921395	0.946343	0.987426	0.997838	0.990317	0.97066	0.979504	1.05787	1.13062	1.15563	1.05676	1.06315
GSTGKDSASESGGEK	Phospho (STY)	A0A571BEE2	74914	Cylc2	1475.58	3	491.859	92.993	1.17804	1.32564	2.48191	2.93307	2.18013	0.588661	0.601302	0.359671	0.490855	0.348213	0.543964	0.644077	0.496142	0.516232	0.312085
GSTKEDPMTVHVVR	Phospho (STY)	Q810M5	245308	Zdhhc19	1634.75	4	408.687	53.278	1.11075	1.19669	1.09774	1.12607	1.16836	0.911763	0.956549	0.870849	0.782274	0.954926	0.895025	1.04897	1.01632	1.00296	0.860742
GSTQVPTPPASK	Phospho (STY)	C0J8I2	20446	St6galnac2	1248.58	2	624.288	108.66	0.875306	0.888966	0.915031	0.956956	0.912676	0.930812	0.84979	0.893677	0.871773	0.858112	1.12724	1.28144	1.28937	1.20026	1.1486
GSTQVPTPPASK	2 Phospho (STY)	C0J8I2	20446	St6galnac2	1328.54	3	442.847	73.279	0	0	0	0	0	0	0	0	0	0	0	0	0	0	0
GSTQVPTPPASKSPSQTGLK	Phospho (STY)	C0J8I2	20446	St6galnac2	2047	3	682.333	119.34	1.1955	1.17609	1.13969	1.09299	1.19928	1.024	1.08001	1.09789	0.983893	0.995813	0.795904	0.811165	0.805052	0.793668	0.809045
GSTQVPTPPASKSPSQTGLK	2 Phospho (STY)	C0J8I2	20446	St6galnac2	2126.97	3	708.988	99.838	1.09726	1.08782	1.06356	1.0276	1.04122	0.829604	0.838771	0.84426	0.755662	0.737602	1.12301	1.16786	1.12839	1.10155	1.15583
GSTQVPTPPASKSPSQTGLK	3 Phospho (STY)	C0J8I2	20446	St6galnac2	2206.93	3	735.644	62.781	0.888092	0.868327	0.800139	0.925083	0.901564	0.809469	0.759706	0.796277	0.808425	0.808223	1.22241	1.33542	1.45562	1.31748	1.30376
GSTSPDLLMHQGPPDTAEIIK	Phospho (STY)	Q9D6T9	66128	Mrps36	2286.06	3	762.02	95.123	1.092	1.05605	0.912182	1.06763	1.11756	1.10782	1.0269	1.08851	0.9892	1.0041	0.920605	0.957017	0.891006	0.890546	0.878887
GSTSPDLLMHQGPPDTAEIIK	Oxidation (M);Phospho (STY)	Q9D6T9	66128	Mrps36	2302.06	3	767.352	86.856	1.05356	0.924658	0.967526	1.11492	0.992366	0.917376	1.14558	1.04851	1.06066	0.996418	0.957073	0.898585	1.0542	0.951495	0.917083
GSTSSIIQQYSGTR	Phospho (STY)	A0A1W2P6U8	102635990	4932415D10Rik	1563.69	2	781.846	176.89	1.01819	1.13521	1.08203	1.0842	1.04516	0.955693	0.986189	0.953781	0.950536	0.953821	0.891037	0.994551	1.05328	0.964673	0.931646
GSTSSIIQQYSGTR	2 Phospho (STY)	A0A1W2P6U8	102635990	4932415D10Rik	1643.66	2	821.83	94.461	0	0	0	0	0	0	0	0	0	0	0	0	0	0	0
GSVFPTFTSPK	Phospho (STY)	Q9D5Y0	70821	4921507P07Rik	1246.56	2	623.282	96.64	0.920997	0.984203	1.04607	1.01856	0.991161	1.02751	0.998314	1.02606	0.973907	0.940071	0.962224	1.09945	1.1234	0.958127	0.929949
GSYESASITR	Phospho (STY)	Q8K450	66722	Spag16	1149.47	2	574.735	145.41	1.04083	1.07865	1.01162	1.11489	1.08844	1.07102	1.07475	1.04484	1.11548	1.05068	0.806929	0.892128	0.930103	0.846472	0.833165
GTEETTASGSNFRR	Phospho (STY)	Q9CR34	67430	4921536K21Rik	1591.66	3	530.554	62.469	1.11831	1.14497	1.04153	1.14611	1.20138	0.987719	0.959884	0.919737	0.889709	0.935821	0.879921	0.989911	0.915735	0.914638	0.954633
GTESLHGTHSAPHLPTSK	Phospho (STY)	A0A140LIY9	217341	Qrich2	1935.88	4	483.971	112.44	1.20521	1.37686	1.27827	1.33946	1.2498	0.889734	0.907271	0.940001	0.885102	0.916398	0.779045	0.888455	0.814391	0.761411	0.768581
GTFDSQCHECFESK	Acetyl (Protein N-term);2 Phospho (STY)	Q9CQC3	67483	1700028P14Rik	1932.61	2	966.305	67.358	0.777483	0.868186	0.833483	0.892219	0.84888	0.997929	0.971824	0.970808	0.930087	1.01587	1.05256	1.16781	1.28837	1.23393	1.15057
GTFDSQCHECFESK	Acetyl (Protein N-term);Phospho (STY)	Q9CQC3	67483	1700028P14Rik	1852.64	2	926.322	47.559	0.965618	1.00283	1.04488	1.06953	1.01993	1.00967	0.969535	1.02308	0.901713	0.855506	0.943763	1.06272	1.11811	1.0054	1.00774
GTFDSQCHECFESKER	Acetyl (Protein N-term);Phospho (STY)	Q9CQC3	67483	1700028P14Rik	2137.79	3	712.596	74.953	1.22399	1.3196	1.18593	1.31664	1.24721	1.00013	0.963686	1.00738	0.975295	0.941666	0.746649	0.852882	0.824952	0.727584	0.666413
GTFDSQCHECFESKER	Acetyl (Protein N-term);2 Phospho (STY)	Q9CQC3	67483	1700028P14Rik	2217.75	3	739.251	61.89	0.854308	1.092	0.924046	0.954883	0.873394	1.11555	1.24481	1.08081	1.01154	1.06056	0.901058	0.938028	0.993527	0.951881	1.00361
GTGDCSDEEVDGKADGADAK	Phospho (STY)	Q8VDD5	17886	Myh9	2075.76	3	691.921	58.015	1.2134	1.30779	1.22806	1.33189	1.21236	1.10558	1.16073	1.09057	1.18469	1.25877	0.554958	0.599063	0.666638	0.580632	0.504884
GTGRPNSPQR	Phospho (STY)	Q9CWK3	70233	Cd2bp2	1148.51	3	382.836	58.487	0.993851	1.01202	1.15179	1.21495	1.17432	0.97672	0.912345	0.702993	0.827026	0.76814	1.07902	1.20651	1.08488	1.04786	0.847573
GTGRPNSPQRLDR	Phospho (STY)	Q9CWK3	70233	Cd2bp2	1532.72	3	510.907	65.652	0.981994	0.997086	1.01697	1.02137	1.07294	0.835794	0.865192	0.82313	0.723519	0.75003	1.10155	1.26665	1.23633	1.17163	1.13581
GTGTAEALLQNAYLTIHNELR	Phospho (STY)	O88987	11642	Akap3	2364.15	3	788.049	222.89	0.934206	1.04892	0.958374	1.04029	0.97052	1.04892	1.0222	0.995357	1.0276	0.951634	0.879006	1.05857	1.10934	1.00337	0.951695
GTIWCEQPAPSSSHQHQHQQQQQQQPPPPPPPPR	Phospho (STY)	A2CG24	407788	BC051142	3994.81	4	998.702	109.41	1.42082	1.39901	1.32303	1.42214	1.27357	0.851785	0.784974	0.791988	0.750747	0.737361	0.866414	0.93603	0.834391	0.754515	0.853228
GTLDNRNSSEHR	Phospho (STY)	A0A1D5RMD1	637079	Iqcn	1464.61	3	488.204	155.61	1.19014	1.19772	1.21252	1.1664	1.25836	0.99649	0.988399	0.995243	0.854559	0.853574	0.92385	0.925492	0.823458	0.813955	0.799841
GTLDNRNSSEHR	2 Phospho (STY)	A0A1D5RMD1	637079	Iqcn	1544.58	3	514.859	51.771	1.10777	1.08935	1.18511	1.22272	1.12413	1.11166	0.972279	0.936235	1.02044	0.848497	0.873789	0.966271	0.926593	0.887066	0.728098
GTPSQGTSPK	Phospho (STY)	A0A087WSD2	383435	Ms4a14	1038.44	2	519.219	88.021	1.07352	1.1069	1.33451	1.45308	1.32424	1.10274	1.09676	0.759803	0.958298	0.810971	0.830562	0.94095	0.811774	0.730635	0.665262
GTPSQSPVVGR	Phospho (STY)	A0A087WRL1	15463	#N/A	1163.53	2	581.767	143	0	0	0	0	0	0	0	0	0	0	0	0	0	0	0
GTQERSRSPSSSR	2 Phospho (STY)	Q9D3W5	74485	Lrrc71	1593.63	3	531.21	42.068	0.655888	0.62663	0.964019	1.00836	1.11784	1.38489	1.33766	0.683799	1.00533	0.575258	1.60207	1.6192	0.819095	1.00041	0.59956
GTSFMYVPEEQEATPPLSPEQEIK	Oxidation (M);Phospho (STY)	A0A087WSD2	383435	Ms4a14	2802.23	3	934.078	65.438	1.18997	1.16241	1.12174	1.24971	1.21181	1.00871	0.886338	0.998275	0.912874	0.873101	0.889203	0.813146	0.913683	0.87064	0.898391
GTSFMYVPEEQEATPPLSPEQEIK	Phospho (STY)	A0A087WSD2	383435	Ms4a14	2786.24	3	928.747	91.337	1.36696	1.3837	1.41549	1.33631	1.30351	0.925557	0.811244	0.83305	0.830641	0.851938	0.78083	0.806912	0.874242	0.780468	0.699136
GTSGQVSATVNQSQSSSK	2 Phospho (STY)	A2ARZ3	241516	Fsip2	1911.76	3	637.254	125.35	1.15089	1.21536	1.25706	1.3769	1.35041	0.803773	0.872574	0.850627	0.862775	0.92785	0.853894	0.926932	0.963374	0.842869	0.74472
GTSGQVSATVNQSQSSSK	Phospho (STY)	A2ARZ3	241516	Fsip2	1831.79	2	915.897	176.49	1.03119	1.15135	1.12665	1.09378	1.04784	0.962515	0.990199	0.883458	0.964185	0.849449	0.857206	1.00714	1.13542	0.991452	0.90816
GTSGQVSATVNQSQSSSKDVTK	Phospho (STY)	A2ARZ3	241516	Fsip2	2275.03	3	758.344	240.46	1.32065	1.36801	1.21313	1.36408	1.30344	0.900167	0.849814	0.80361	0.862706	0.835537	0.82104	0.879583	0.874492	0.797136	0.806598
GTSGQVSATVNQSQSSSKDVTK	2 Phospho (STY)	A2ARZ3	241516	Fsip2	2355	3	785	125.05	1.26325	1.324	1.26881	1.19182	1.31937	0.952998	0.947604	0.979235	1.00604	0.956419	0.767273	0.781561	0.758586	0.758141	0.724887
GTSLGSSDPQLQR	Phospho (STY)	Q4FZG7	223262	Timm8a2	1424.63	2	712.315	147.35	1.10334	1.07076	1.07943	1.10085	1.04588	1.04233	0.913715	0.925742	1.00472	0.906181	1.03447	1.0365	0.981599	0.904327	0.850157
GTSPPSPAHDPEQK	Phospho (STY)	E9Q5W2	238663	Spata31d1d	1526.64	3	508.88	123.36	0.949649	0.979864	0.993783	1.05862	1.04669	1.00934	0.997312	0.955933	0.9593	0.964288	0.987319	1.08771	1.05148	1.00619	0.95253
GTSPPSPAHDPEQK	2 Phospho (STY)	E9Q5W2	238663	Spata31d1d	1606.61	3	535.536	65.716	0.924313	0.967661	0.954759	1.02006	0.99378	0.980327	0.956961	0.949016	0.924627	0.926594	0.991892	1.13075	1.18511	1.06104	1.03312
GTSPSSATRPQR	Phospho (STY)	Q8BJ71	71805	Nup93	1323.59	2	661.797	94.728	1.13976	1.15157	1.11134	1.17326	1.09831	1.07785	1.02626	0.970994	0.957178	0.96977	0.790341	0.940563	0.929021	0.88932	0.774452
GTVGSPAFSIYGR	Phospho (STY)	A0A5F8MPV5	70113	Odf3b	1390.63	2	695.314	141.58	0.988357	1.09954	1.03671	1.11885	1.05185	1.02542	0.925622	1.07867	1.06587	1.03423	0.82329	0.906212	0.998681	0.994098	0.852596
GVAPADSPDAPRR	Phospho (STY)	A0A0G2JEA0	70797	Ankib1	1387.62	3	462.541	57.328	0.870186	1.03163	1.00557	0.904876	0.880782	1.21084	0.968102	1.06493	1.02562	0.860968	1.00597	0.991667	1.15957	1.0798	0.939487
GVAVAWETDDGFEPVTR	Phospho (STY)	E9PXT9	105511	Fam170b	1927.84	2	963.918	150.13	0.981494	0.915692	0.790814	0.714091	1.0028	0.902193	1.14604	1.15332	0.914853	1.00932	1.09934	1.18322	1.0989	0.898471	1.18946
GVGSHSTVDVTAK	Phospho (STY)	Q8BI22	75216	Cep128	1336.6	3	445.534	113.4	1.14084	1.19356	1.16743	1.23091	1.19563	0.927483	0.947707	0.917948	0.888745	0.867666	0.832734	0.976354	0.939177	0.896848	0.876966
GVIQSPISGAPTCQLQDAVEDHVLVFDMATGNTR	Oxidation (M);Phospho (STY)	Q9D5V1	67722	Actl11	3721.71	3	1240.57	48.831	0.684132	0.666417	0.456874	0.583156	0.783659	1.04812	0.837885	0.993937	1.01544	1.05212	1.25131	1.58293	1.28865	1.55515	1.20022
GVIQSPISGAPTCQLQDAVEDHVLVFDMATGNTR	Phospho (STY)	Q9D5V1	67722	Actl11	3705.72	3	1235.24	106.64	0.69403	0.707028	0.649943	0.684753	0.728586	1.0362	0.941688	0.987075	1.03019	0.915439	1.26412	1.40812	1.38869	1.23484	1.3293
GVLEQGWQADSTTR	Phospho (STY)	Q8VBV7	108679	Cops8	1626.7	2	813.352	201.3	1.00446	1.01464	0.956056	1.10793	0.974831	1.03721	1.03091	1.02011	0.97046	0.950024	0.941139	1.06017	1.03813	0.963997	0.929936
GVLSSPSLAFTTPIR	Phospho (STY)	Q8R4R6	69482	Nup35	1624.82	2	812.411	126.71	0.983641	0.993806	0.956524	0.9928	0.99021	1.03002	0.992111	1.03971	1.02012	0.91417	0.957562	1.09988	1.06635	1.00072	0.962371
GVLVCDECCSVHR	Phospho (STY)	Q5F258	216963	Git1	1669.64	3	556.547	113.4	0.938108	1.11702	1.00534	1.03691	1.06171	0.985275	1.04497	1.01016	1.00315	0.897167	0.960069	1.03487	1.03579	0.897493	0.971958
GVSHVPITKESR	Phospho (STY)	B7XG49	619288	Fam71a	1388.68	3	462.894	81.448	1.24555	1.3207	1.24943	1.32599	1.28321	0.932241	0.879174	0.902572	0.915316	0.908742	0.775434	0.839896	0.874926	0.794989	0.751834
GVTFSKEVIVVDLGNEYPTPR	Phospho (STY)	A0A6Q6PKH4	67358	1700093K21Rik	2399.18	3	799.726	123.44	1.75932	1.82539	1.61653	1.72123	1.72026	0.716782	0.657191	0.628902	0.56152	0.606359	0.64401	0.628321	0.657557	0.628934	0.627675
GWFTDPNKVVESR	Phospho (STY)	A2ARZ3	241516	Fsip2	1613.72	3	537.908	61.265	1.13005	1.29035	1.14823	1.27996	1.1822	0.910843	0.978049	0.888845	0.88385	0.939524	0.772171	0.841433	1.00897	0.891085	0.854434
GYIVGINLGKGSYAK	Phospho (STY)	O54863	22115	Tssk2	1618.81	3	539.604	75.018	0.964437	0.971978	0.927416	0.8923	0.977996	0.965046	1.00207	0.96657	0.975482	1.02492	1.01029	1.09645	1.14177	1.12661	0.956667
GYPASVDSSSDLFSFSEGENKETDRR	2 Phospho (STY)	B0QZF7	216974	Proca1	3039.22	3	1013.07	58.688	0.990323	0.964274	0.964137	0.976302	1.08613	0.977883	0.958432	1.05809	1.00785	0.934171	0.853895	1.05087	1.07259	1.14819	0.956852
GYSFTTTAER	Phospho (STY)	P60710	11461	Actb	1211.49	2	605.743	83.081	0.95563	0.998404	0.993735	0.907811	1.08124	1.00706	1.0231	1.03606	0.945539	0.982815	0.97905	1.07988	1.03146	0.980556	0.99765
GYSISELNEDDRR	Phospho (STY)	A0A1D5RMI8	236266	Alms1	1632.68	3	544.226	130.47	0.96792	1.02626	1.03686	1.18149	1.07666	1.07624	0.9506	0.942231	0.913183	1.05775	0.884652	0.990702	1.0568	0.94482	0.893835
GYSQVLSQTLAER	Phospho (STY)	A6PWD2	329977	Fhad1	1530.71	3	510.236	119.92	0.906628	0.948275	1.14253	1.01851	1.09715	0.946837	0.966452	0.935447	0.934009	1.00701	0.947124	1.07442	1.07874	0.987506	1.00936
GYSVGDLLQEVMK	Oxidation (M);Phospho (STY)	Q60662	11643	Akap4	1533.68	2	766.839	158.35	1.01129	1.03918	0.975305	1.02586	1.02908	1.04149	0.987215	0.978571	0.995356	0.992994	0.953846	1.03054	1.05029	0.963394	0.925602
GYSVGDLLQEVMK	Phospho (STY)	Q60662	11643	Akap4	1517.68	2	758.842	195.1	0.964426	1.00792	0.971655	1.02716	1.01087	1.02214	0.981527	1.01806	1.00788	1.02176	0.926841	1.00889	1.06552	1.02642	0.938928
GYVDGDDVPEEPNTQISAAENKSVHCNGPPR	Phospho (STY)	B2RX88	211660	Cspp1	3431.47	4	857.868	179.41	0.979331	1.09661	1.04859	1.23105	1.07385	1.05239	0.941146	1.07802	0.980984	1.01419	0.830348	0.851019	1.04892	0.93759	0.835958
HAALMSSDSDKDSK	Phospho (STY)	A2ARZ3	241516	Fsip2	1570.63	4	392.658	92.575	0.832095	0.863691	0.879015	0.850123	0.878209	1.074	0.934808	0.900744	1.0704	1.08615	1.13131	1.25789	1.13222	1.09412	1.01522
HAGLLSLPDISLEALQK	Phospho (STY)	D3Z720	210145	Irgc1	1883.98	2	941.988	186.94	1.03181	1.02711	0.998039	1.01958	1.05679	1.03043	1.02581	1.03812	1.00962	1.01898	0.89005	0.958368	1.01596	0.957436	0.921911
HAITIAVSSR	Phospho (STY)	A0A1W2P7K9	70881	Nt5c1b	1133.56	2	566.78	165.35	0.970261	0.988058	1.0009	0.997505	1.02992	1.02355	0.999593	0.97287	0.979655	1.00319	0.937536	1.0534	1.05147	0.99166	1.00043
HASPEDIK	Phospho (STY)	O54946	23950	Dnajb6	975.406	3	325.135	112.13	0.891032	0.909009	1.00288	0.943027	0.928871	1.06527	1.00756	0.972739	0.98119	0.928548	1.06354	1.09848	1.13185	1.01273	1.06327
HASPEDIKK	Phospho (STY)	O54946	23950	Dnajb6	1103.5	3	367.834	83.314	0.964876	0.97639	1.02587	0.921697	1.11814	1.05855	0.996696	1.13386	0.922397	0.925431	1.05271	1.04773	0.928854	0.931733	0.995062
HAVSEGTK	Phospho (STY)	Q8CBB6	665596	H2bc23	907.38	3	302.46	65.278	0	0	0	0	0	0	0	0	0	0	0	0	0	0	0
HAYGLGEHYNSVTR	Phospho (STY)	A0A0A0MQF5	72201	Otud6b	1682.72	3	560.907	143.43	0.987803	0.913695	0.991769	0.9851	1.01987	1.03561	1.0984	1.05473	0.978857	0.897079	0.987164	1.00919	1.07974	0.979257	0.981747
HCASPVLNR	Phospho (STY)	Q3U6K5	67946	Spata6	1132.48	2	566.242	144.65	1.03802	1.01909	0.907628	1.04105	0.991516	1.00481	1.01273	1.01545	1.05795	0.981897	0.888464	1.05916	1.04617	0.963604	0.972466
HCASPVLNRASLR	Phospho (STY)	Q3U6K5	67946	Spata6	1559.74	3	519.913	172.91	1.05513	1.06197	1.03136	1.0718	0.992209	1.02982	1.01238	0.958953	0.93929	1.00794	0.937751	1.00093	0.984942	0.974598	0.940914
HCASPVLNRASLR	2 Phospho (STY)	Q3U6K5	67946	Spata6	1639.71	3	546.568	90.385	1.04537	1.06838	1.0663	1.04066	1.12414	0.981915	0.947151	0.964407	1.00569	0.922266	0.95993	1.0209	0.985004	0.939206	0.928676
HCASPVLNRASLRER	2 Phospho (STY)	Q3U6K5	67946	Spata6	1924.85	4	481.212	51.348	0.997964	0.96345	0.997903	0.891914	1.0061	0.998699	0.99007	1.05396	0.877655	1.03829	1.00629	1.02856	1.0509	1.03805	1.0602
HCFSCTDGYVLVYSTDSRESFQR	Phospho (STY)	F6XZA4	71966	Nkiras2	2893.18	4	723.296	127.41	1.05441	1.00605	1.02143	0.98905	1.05443	0.952058	0.974897	1.00062	1.08116	1.05164	0.960069	0.944067	0.993065	0.973764	0.943292
HCGSPTSAFEDLMR	Oxidation (M);Phospho (STY)	A2ARZ3	241516	Fsip2	1702.65	3	567.549	90.561	1.02902	1.10497	1.10076	0.951564	1.14451	1.00501	0.952286	1.15541	0.931824	0.90438	0.97317	0.951865	0.897579	0.879645	1.01801
HCGSPTSAFEDLMR	Phospho (STY)	A2ARZ3	241516	Fsip2	1686.65	3	562.218	207.85	0.979234	1.02464	1.02295	1.03376	1.0002	1.02392	0.972136	0.985767	0.975201	0.981089	0.926486	1.06674	1.04392	1.02222	0.941729
HCLGQEPSIFSQDQK	Phospho (STY)	A2ARZ3	241516	Fsip2	1852.78	3	617.594	127.29	1.02872	1.06255	0.996774	1.0731	1.0255	1.06006	1.0238	0.989357	1.00054	1.01188	0.936134	0.96726	0.965071	0.945101	0.914158
HCLGQEPSIFSQDQK	2 Phospho (STY)	A2ARZ3	241516	Fsip2	1932.75	3	644.249	48.704	0.945716	1.05227	1.1125	0.940236	1.03138	1.07967	0.959063	1.04734	0.793531	0.96948	0.920488	1.00192	1.21108	0.953258	0.982067
HCSLVYVPEEIYR	Phospho (STY)	Q80VQ1	214345	Lrrc1	1743.77	3	581.256	40.179	0	0	0	0	0	0	0	0	0	0	0	0	0	0	0
HCVANLLGGVRPVRSGR	Phospho (STY)	D3YTR1	70335	Reep6	1926.97	4	481.743	138.03	1.23498	1.28078	1.05415	1.11408	1.17731	0.925478	0.987654	1.15333	0.992267	1.01245	0.766549	0.84462	0.799423	0.874274	0.782661
HDSATDTIDIAPNHR	Phospho (STY)	Q9D5H8	21812	Tgfbr1	1741.74	3	580.581	91.932	1.18454	1.14927	1.13259	1.11238	1.19003	0.953372	1.00927	0.941448	0.908188	0.885703	0.834693	0.980904	1.01794	0.895017	0.804648
HDSTLKK	Phospho (STY)	O70451	20503	Slc16a7	907.416	3	302.472	64.091	0.705676	0.829795	1.31801	1.65781	1.28156	0.81045	0.865182	0.477343	0.657473	0.43335	1.3117	2.14085	0.796274	1.07518	0.639354
HEQILVLDPPSDLK	Phospho (STY)	Q9WV55	30960	Vapa	1682.83	3	560.943	69.148	1.07864	1.02862	0.938568	1.03751	1.03373	0.936069	1.04628	1.01979	0.872569	1.00114	1.09386	1.00282	1.06179	1.00387	0.84474
HEQILVLDPPSDLKFK	Phospho (STY)	Q9WV55	30960	Vapa	1957.99	4	489.498	75.589	1.03722	1.01254	0.936529	1.03473	1.16163	0.936785	1.02654	0.994515	1.02284	0.981856	0.850797	0.940621	1.04317	0.980322	1.03991
HESIIKTLTELK	3 Phospho (STY)	Q8R0K2	224762	#N/A	1650.71	4	412.677	44.601	0.719633	0.703908	0.761372	0.714051	0.752324	1.23805	1.07992	1.23404	1.13429	1.17606	1.02352	1.05059	1.21346	1.15804	1.04074
HETWSGHVISN	Phospho (STY)	Q9CR86	52502	Carhsp1	1345.55	3	448.515	66.393	0.978463	1.0337	1.09131	1.07736	1.09058	0.892438	0.973532	1.07431	0.957859	1.01185	0.886666	1.04244	0.961346	0.947677	0.980467
HEVSPKPSSK	Phospho (STY)	H7BX21	213272	Txndc2	1174.54	3	391.513	62.042	0.954084	0.904305	0.932654	1.06368	0.963576	1.11017	1.08596	0.873762	0.960666	0.912447	1.08385	1.23007	1.04107	1.0474	0.8363
HFCPNVPIILVGSKK	Phospho (STY)	Q9CR99	67653	4930544G11Rik	1787.92	4	446.979	95.094	0.838626	0.825976	0.830254	0.870648	0.829154	0.980159	0.948076	1.01395	0.97637	0.990487	1.11045	1.1891	1.28956	1.20596	1.10122
HFLEDSSDDAELSK	Phospho (STY)	A0A5F8MP96	18952	Septin4	1671.67	3	557.222	41.554	1.25259	1.2382	1.3023	1.11434	1.18736	0.967158	0.890612	0.95142	0.875773	0.869305	0.884628	0.952977	0.974733	0.795317	0.743295
HFPACVEPLLGTNCEETQSFLQLPETLSQLR	Phospho (STY)	Q3V061	432613	Trim80	3693.72	4	923.43	69.782	1.09707	1.08716	0.901587	1.09291	1.06477	1.19794	0.812412	0.927075	1.12473	1.06424	1.0389	0.903247	0.931769	0.987223	0.768968
HFSEDHLGIVEDIK	Phospho (STY)	Q9QY84	11470	Actl7a	1717.77	3	572.59	111.92	0.8316	0.805851	0.832997	0.869457	0.926144	0.981034	0.98955	0.958678	1.0147	1.03373	1.04351	1.21483	1.21822	1.13739	1.14231
HGASWEAR	Phospho (STY)	D3Z7V1	66930	Fank1	992.387	2	496.193	57.55	0.839145	0.962185	0.919254	0.966649	0.987015	1.08349	1.06403	1.00882	0.991546	1.01508	0.963062	1.15033	1.07632	1.01669	0.956388
HGESAWNLENR	Phospho (STY)	Q9DBJ1	18648	Pgam1	1391.56	2	695.781	160.18	0.733355	0.69868	0.745769	0.731249	0.76421	1.13731	1.06094	1.0059	1.10232	1.03886	1.07872	1.25101	1.2733	1.23772	1.14065
HGESLWNQENR	Phospho (STY)	O70250	56012	Pgam2	1448.58	2	724.292	106.58	0.95381	0.98002	1.00472	1.10006	1.06487	0.973979	0.914093	0.962428	1.00268	0.973979	0.949989	1.06603	1.05741	1.02542	0.970513
HGEVNTTLHVDTLTTK	2 Phospho (STY)	Q80Y39	66765	4933411K16Rik	1924.83	3	641.611	107.47	0.696475	0.658874	0.660851	0.743374	0.674745	1.03067	0.957892	0.890678	1.0534	0.931554	1.1306	1.39948	1.40918	1.3217	1.44053
HGEVNTTLHVDTLTTK	Phospho (STY)	Q80Y39	66765	4933411K16Rik	1844.87	3	614.956	211.33	0.79544	0.803148	0.871071	0.83179	0.820197	0.942009	0.952328	1.12506	0.99887	0.944833	1.0817	1.29812	1.18398	1.11854	1.23292
HGFSETDIHILK	Phospho (STY)	A2AJB7	13863	Lcn5	1475.68	3	491.894	48.467	0.913706	0.914379	0.898232	0.893367	0.927111	1.01344	0.99056	1.04899	0.961889	0.890003	1.02218	1.17392	1.24938	1.07704	1.0258
HGGGGIVANLSEQSLKDGVDR	Phospho (STY)	Q3UM45	66385	Ppp1r7	2188.03	4	547.007	151.42	1.17027	1.26708	1.21278	1.2637	1.43059	0.913567	0.950392	0.983439	0.926657	0.885885	0.772625	0.860159	0.817615	0.843627	0.701623
HGGSDNASTDCER	Phospho (STY)	A2A9Q2	230598	Nrd1	1484.5	2	742.249	140.6	0.855196	0.808063	0.933967	1.1791	1.32307	1.0141	1.38776	0.908165	0.873563	0.746849	0.802667	0.945732	1.39832	0.880372	0.943069
HGGSVTFQGIGDDQIK	Phospho (STY)	A2CG24	407788	BC051142	1737.77	2	868.886	143.46	0.967579	0.995015	1.00452	1.02637	1.02782	0.966137	0.90602	0.94333	0.961034	0.968007	0.983635	1.08919	1.09954	1.00928	1.05252
HGHQGLLTTQPQSPMSSSTTQR	Phospho (STY)	Q3V0Q6	433700	Spag8	2458.11	3	819.369	134.68	1.1361	0.871669	1.15897	1.29366	1.06681	0.916112	0.948001	0.974159	0.986626	0.86642	0.94892	0.9931	0.984964	0.966242	0.888248
HGQGTFIYPDGSRYEGEWADDQR	Phospho (STY)	Q8VIG3	22092	Rsph1	2763.14	4	690.784	86.982	0.890552	1.12131	0.97497	0.97614	1.01274	1.04322	0.991758	1.12282	0.93314	0.942084	0.910711	1.03668	1.02912	1.08196	0.932796
HGRDSGEIR	Phospho (STY)	A0A3F2YNM7	67645	Armc12	1105.47	3	368.489	113.61	0.812556	0.796271	0.937668	1.08855	0.955745	1.20381	1.13973	0.839875	1.03351	1.01747	1.06889	1.18191	1.01588	1.02308	0.885066
HGRDSGEIRR	Phospho (STY)	A0A3F2YNM7	67645	Armc12	1261.57	3	420.523	74.21	0.824297	0.842488	0.973801	1.08685	1.02102	1.22058	1.12487	0.828028	0.937456	0.9495	1.13112	1.24115	0.979948	0.983039	0.855847
HGRPGIGATHSSR	Phospho (STY)	D3YTQ9	20054	Rps15	1411.65	4	352.912	63.681	1.17316	1.28006	1.28942	1.30149	1.30074	0.842434	1.02319	0.664924	0.768211	0.831215	0.900906	0.809522	0.928984	0.996983	0.88876
HGSYENAVHSGALDD	Phospho (STY)	P11983	21454	Tcp1	1650.63	3	550.21	180.76	1.02428	1.0655	1.14261	1.11335	1.09341	0.927045	0.987444	0.93864	0.94634	0.876674	0.924486	1.03288	1.09176	0.942421	0.893157
HHHHHTHEENEDEDTEVEAELPR	Phospho (STY)	Q8C5V0	328019	Spata32	2906.16	4	726.541	198.55	1.06979	1.08322	1.11215	1.18807	1.11768	1.02141	0.95655	0.964637	0.954536	0.92846	0.906008	0.982527	0.959502	0.904201	0.85127
HHLGAATPENPEIELLR	Phospho (STY)	A2A7K5	56309	Mycbp	1975.95	3	658.651	174.02	0.992232	1.22311	1.07329	0.963136	1.1132	1.09634	0.967654	0.972953	0.979818	0.908645	0.861907	0.963883	0.993548	0.975194	0.915083
HHLSKSDMLTDPSQEVLEER	Oxidation (M);Phospho (STY)	Q9DAQ9	75469	Spata19	2446.08	3	815.361	162.11	1.10831	1.06785	1.09758	1.05641	1.04358	1.00801	0.973959	0.953187	0.955156	0.978152	0.923521	0.970783	0.993461	0.966844	0.903193
HHLSKSDMLTDPSQEVLEER	Oxidation (M);2 Phospho (STY)	Q9DAQ9	75469	Spata19	2526.05	3	842.017	136.4	1.1217	1.10963	1.03869	1.01308	1.0939	1.03055	0.974145	0.984905	0.934123	0.919991	0.929701	0.990654	1.01693	0.910538	0.93147
HHLSKSDMLTDPSQEVLEER	Oxidation (M);3 Phospho (STY)	Q9DAQ9	75469	Spata19	2606.02	3	868.672	81.341	1.01172	1.02718	1.03102	1.04272	1.03316	1.00497	1.03427	1.02991	0.991817	0.979176	0.89624	1.04503	1.01454	0.920839	0.937409
HHLSKSDMLTDPSQEVLEER	Phospho (STY)	Q9DAQ9	75469	Spata19	2430.09	3	810.03	198.6	1.10099	1.08747	1.0504	1.08871	1.02312	0.93658	0.917692	0.941981	0.968307	1.01525	0.829823	1.01186	1.02973	1.02275	0.975344
HHLSKSDMLTDPSQEVLEER	2 Phospho (STY)	Q9DAQ9	75469	Spata19	2510.05	3	836.685	156.88	1.04222	1.0781	1.01837	1.08649	1.03697	0.988697	0.964409	0.96811	1.01873	0.980334	0.887816	1.00828	1.03061	0.967482	0.92338
HHLSKSDMLTDPSQEVLEER	3 Phospho (STY)	Q9DAQ9	75469	Spata19	2590.02	3	863.34	119.75	1.05304	1.05944	1.05502	1.03775	1.05792	1.05954	1.0312	0.988691	0.985441	0.981124	0.821294	1.01749	1.0083	0.90225	0.941509
HHPSDVSTRQSVEK	Phospho (STY)	J3QM76	100503036	1700015G11Rik	1685.75	4	421.438	131.25	0.950196	0.987556	0.880171	1.11729	0.94808	1.15577	1.03199	0.948212	1.04766	1.02802	0.947617	1.02802	1.05209	1.00415	0.873162
HHPSDVSTRQSVEKR	Phospho (STY)	J3QM76	100503036	1700015G11Rik	1841.85	4	460.463	83.253	1.05831	1.02335	1.01771	1.05478	1.06522	1.08023	1.02631	0.999239	0.983802	0.960611	1.02165	0.986269	0.946937	0.885823	0.889771
HHRSPQEK	Phospho (STY)	Q8C5V0	328019	Spata32	1097.48	3	365.826	100.09	0.852037	1.04694	1.74887	2.134	1.68631	1.04485	1.03101	0.470385	0.860996	0.43879	0.864579	1.31093	0.505528	0.658575	0.3462
HHSGYLADDEAAHSTYVAPLPK	Phospho (STY)	A0A338P7I8	76872	Ccdc116	2458.1	4	614.524	221.83	1.08194	0.900409	0.942754	1.30775	0.831033	1.11573	0.9543	0.798664	1.14168	1.14791	0.792215	1.03071	1.15247	1.16868	0.633752
HHSVELSHIGPGTYNSK	Phospho (STY)	A2AVQ5	242602	Lexm	1941.87	4	485.468	121.77	0.901334	0.900544	1.02373	1.24285	0.899475	1.07208	0.96835	0.856933	1.10396	1.02672	0.903809	1.04193	1.09491	1.15587	0.807504
HIAGSARLSK	Phospho (STY)	A2ARZ3	241516	Fsip2	1118.56	3	372.853	52.576	1.23653	1.25897	1.18976	1.28026	1.22345	0.94997	0.931337	0.842521	0.857742	0.874629	0.902968	0.913203	0.895646	0.81789	0.825119
HIAGSARLSKEHVSEMPR	Oxidation (M);Phospho (STY)	A2ARZ3	241516	Fsip2	2099.99	5	419.999	76.492	1.27634	1.31909	1.14771	1.13844	1.28596	0.862653	0.930114	0.859906	0.788751	0.808266	0.911065	0.953565	0.929102	0.839781	0.949261
HIAGSARLSKEHVSEMPR	Phospho (STY)	A2ARZ3	241516	Fsip2	2084	4	521	127.35	1.20735	1.22259	1.16367	1.16125	1.20108	0.876346	0.887042	0.892125	0.840179	0.83811	0.955358	0.959022	0.95134	0.919309	0.925219
HIKTNLPFR	Phospho (STY)	A0A5F8MPU3	73463	C2cd6	1204.61	3	401.537	68.44	1.02365	1.15395	1.00388	1.14937	0.986286	0.947206	0.965313	1.00789	1.01201	0.917867	0.868358	0.971502	0.964969	1.07052	0.957233
HILTDMLK	Phospho (STY)	A2ARZ3	241516	Fsip2	1049.5	3	349.833	114.4	0	0	0	0	0	0	0	0	0	0	0	0	0	0	0
HKSEFFEK	Phospho (STY)	D6RG65	73419	Armt1	1130.48	3	376.827	57.019	1.07856	1.12239	1.09119	1.17508	1.11328	0.903639	0.93931	0.958564	0.924182	0.958822	0.901834	0.983577	1.01555	0.943264	0.890746
HKSETDTQLIR	Phospho (STY)	B1AT05	12467	Cct6b	1406.66	3	468.885	42.682	0.920063	0.955704	0.938571	0.978104	1.01752	1.06847	1.05759	0.872975	1.01512	0.977455	1.00466	1.1046	1.12292	0.996917	0.969327
HKSETDTSLIR	Phospho (STY)	Q52KG9	12466	Cct6a	1365.63	3	455.21	55.335	0.649015	0.819198	0.796297	0.683416	0.81327	0.97332	0.878526	0.817374	0.928127	0.879337	1.28369	1.42322	1.37433	1.32873	1.35214
HKTPIPGVGAAQLLDLPLGVK	Phospho (STY)	A2ARZ3	241516	Fsip2	2203.21	4	550.803	124.28	0.958387	1.32545	1.33181	1.41543	1.01872	1.01812	1.01534	0.958553	0.978233	0.97704	0.756585	0.894278	0.81536	0.80171	0.734983
HLDRSPESERPR	Phospho (STY)	Q0VBL3	229700	Rbm15	1557.7	4	389.426	73.834	1.04918	1.04758	1.17785	1.2015	1.26451	0.935456	1.00879	0.821862	0.795879	0.88388	0.960934	1.0093	1.02822	0.976244	0.838799
HLEGDSLK	Phospho (STY)	A0A1D5RMD1	637079	Iqcn	977.422	3	325.807	108.7	1.14662	1.15743	1.11233	1.15743	1.115	0.943371	0.901068	0.935105	0.9201	0.987708	0.863259	0.990081	0.971092	0.973169	0.826255
HLEGDSLKIR	Phospho (STY)	A0A1D5RMD1	637079	Iqcn	1246.61	3	415.536	96.059	1.05767	1.0809	1.0247	1.01729	1.08739	1.03718	1.02045	1.01562	0.937771	0.992223	0.911127	0.990308	0.977569	0.933108	0.916706
HLGKPGTSEQHEK	Phospho (STY)	D3Z6V5	78829	Tsc22d4	1526.69	4	381.672	66.246	1.18036	1.16482	1.24725	1.20158	1.24759	0.975494	1.02987	0.990557	0.908126	0.900871	0.79854	0.846216	0.878829	0.816297	0.813603
HLITHHQEPSHR	Phospho (STY)	Q4KKZ1	69364	1700012P22Rik	1570.72	4	392.679	52.5	0.897037	0.863504	0.839056	1.11432	0.947826	1.9984	1.18296	0.794905	1.04992	0.769947	1.0166	1.20558	1.01698	0.712689	0.59028
HLKSPQEPEAPSKNDEECEK	Phospho (STY)	A0A571BDQ7	613264	1810020O05Rik	2431.04	4	607.759	105.32	1.23213	1.25194	1.21509	1.24872	1.24791	1.03294	0.988102	0.966712	1.01032	0.949769	0.758205	0.809715	0.814323	0.766659	0.707454
HLNEIDLFHCIDPNDSKHKR	Phospho (STY)	Q9R0Q7	56351	Ptges3	2567.17	6	427.862	131.56	0.910305	0.943319	0.888493	1.01928	0.929825	1.08208	1.18078	1.03642	0.927024	0.926006	0.904109	1.12409	1.10915	1.04304	0.976078
HLPYDSLPK	2 Phospho (STY)	Q3V1M1	242050	#N/A	1228.49	3	409.498	49.35	1.04834	0.990524	1.14492	1.04759	1.1401	1.08204	0.971922	0.901419	0.955947	1.06053	0.904118	1.01731	0.889275	0.97185	0.874119
HLQNLKEEIAVLSAEK	Phospho (STY)	E9QAP8	73472	Spata18	1900.97	3	633.655	150.29	0.593424	0.586017	0.599825	0.658065	0.655447	1.05325	0.987804	1.02322	0.990301	0.983643	1.27359	1.44724	1.45435	1.34729	1.34653
HLQNLKEEIAVLSAEKSGLQGR	Phospho (STY)	E9QAP8	73472	Spata18	2499.28	4	624.821	212.01	0.879828	0.823392	0.766437	0.900944	0.832101	1.07219	1.09524	1.08508	1.08591	1.05805	1.05366	1.14376	1.13606	1.05615	1.01119
HLSDNQVHHPTVR	Phospho (STY)	G5E887	75782	Lca5	1618.74	4	404.684	44.567	0.990618	1.26447	1.32603	1.38827	1.47067	1.02301	1.04671	0.869265	0.935827	0.8514	0.761766	0.923119	0.693589	0.772234	0.683016
HLSQPQLCSDR	Phospho (STY)	Q8C115	213556	Plekhh2	1419.6	3	473.199	80.287	1.09478	1.1908	1.12229	1.18661	1.13233	0.902932	0.881112	0.849794	0.918099	0.906063	0.947373	0.996137	1.00046	0.987388	0.88383
HLVSEESSSEHVLSGSIYEYVIK	Phospho (STY)	A0A5F8MPU3	73463	C2cd6	2671.24	4	667.81	67.217	0.97846	1.10162	0.853331	1.07538	0.982987	1.04161	0.922222	1.08003	0.906725	0.986702	0.959598	1.07527	0.969	1.07811	0.988965
HLVSQKSQIK	Phospho (STY)	E9QAF0	78124	Spata31	1246.64	3	415.548	125.53	0.979352	0.981713	0.927533	1.00921	0.975381	1.10626	1.12814	1.02072	1.01487	0.955298	0.931355	1.0429	1.00131	0.93128	0.994677
HMDTHLSSLR	Phospho (STY)	A0A1W2P7J2	70897	Fam71d	1275.54	3	425.181	94.402	1.06284	1.0776	1.21633	1.14403	1.2647	0.939945	0.974413	0.965169	0.936936	0.906911	0.876241	0.967462	0.91422	0.878247	0.874951
HMDTHLSSLR	Oxidation (M);Phospho (STY)	A0A1W2P7J2	70897	Fam71d	1291.54	3	430.513	66.498	1.20627	1.13641	1.1126	1.19959	1.06398	0.95978	0.890676	0.943115	0.779288	0.804065	0.989264	1.06545	1.04988	0.98789	0.811747
HMSESPNR	Phospho (STY)	A2AR02	228005	Ppig	1036.38	2	518.19	73.233	0.952479	0.934185	1.10559	1.31512	1.09829	0.90787	0.969602	0.835395	0.864783	0.900435	1.17291	1.18481	1.00962	0.927606	0.8213
HNGFPLFPVTSETIPDLPGNSDLLQPSSK	Phospho (STY)	A0A338P7I8	76872	Ccdc116	3186.53	4	796.632	45.611	0.92052	0.846729	0.901364	0.774727	0.904345	0.930582	1.04224	0.978434	1.14733	0.954508	1.17461	1.0555	1.18959	0.996397	1.18311
HNLFTPEPHYIPGYAGFYPQLR	Phospho (STY)	Q9D4K5	68222	Fam166a	2696.26	3	898.753	93.446	1.02392	1.13502	1.05604	0.924911	1.08138	0.992138	1.07483	0.949371	0.995592	0.986553	0.838922	0.962106	1.03729	0.95419	0.987732
HNSNRQLER	Phospho (STY)	A0A087WQA5	230908	Tardbp	1232.54	3	410.847	53.388	1.02407	0.919455	0.96687	0.878949	0.985628	1.16494	1.26505	1.08555	0.941611	0.990735	1.03958	1.04738	0.858993	0.773041	1.05815
HPHSLALSPSKEK	Phospho (STY)	E9QA57	238662	Spata31d1b	1509.73	3	503.245	153.23	1.1419	1.2319	1.2267	1.23247	1.16948	0.874226	0.891005	0.854694	0.823215	0.885334	0.912383	1.00172	0.932955	0.951178	0.870836
HPLTTSTSLTALGEASYQR	Phospho (STY)	Q8C5U4	108803	Spem2	2111.99	3	703.996	179.78	1.0198	1.00158	1.0977	1.01217	1.05343	0.96646	0.970787	0.994972	0.963368	0.99714	0.942446	0.99448	1.03697	0.968377	0.980324
HPRPAAQPSAR	Phospho (STY)	A0A3Q4EC97	56462	Mtch1	1266.6	3	422.199	77.527	1.38584	1.38624	1.31761	1.52208	1.34204	0.907727	0.833009	0.834331	0.793177	0.803121	0.807142	0.852792	0.787437	0.775958	0.65149
HPSINIGTPSR	Phospho (STY)	D3YTR1	70335	Reep6	1257.59	2	628.793	154.48	1.09201	1.10074	1.1119	1.08295	1.08721	0.954938	0.891511	0.922286	0.900793	0.889964	0.961181	1.02859	1.05328	0.993558	0.929081
HPSINIGTPSR	2 Phospho (STY)	D3YTR1	70335	Reep6	1337.55	3	445.851	74.726	1.02679	1.08106	1.0379	1.05973	1.08393	1.01013	0.947623	1.04786	0.98976	0.902933	0.92515	0.945452	1.0227	0.930258	0.988738
HPSINIGTPSRSGTGPQVK	2 Phospho (STY)	D3YTR1	70335	Reep6	2091.95	3	697.317	101.89	1.30396	1.41785	1.39995	1.37079	1.34138	0.876805	0.917417	0.895052	0.927654	0.850097	0.74303	0.772566	0.764706	0.724269	0.694458
HPSNISVK	Phospho (STY)	E9Q9Y3	75453	Ccdc7b	960.443	3	320.148	40.727	1.116	1.16902	1.23271	1.22351	1.18257	0.828688	0.915427	0.887895	0.896823	0.830487	0.913662	0.905819	1.04885	0.926698	0.921843
HPSTISMK	Oxidation (M);Phospho (STY)	A0A1L1SS82	74703	Ccdc7a	995.415	2	497.707	67.726	0.97055	1.00331	1.04831	1.10334	1.00323	1.06851	1.10377	0.890475	0.945528	0.961506	0.974317	1.05032	1.00478	0.95391	0.918146
HPSTISMK	Phospho (STY)	A0A1L1SS82	74703	Ccdc7a	979.42	3	326.473	106.37	1.02866	1.00405	0.966888	1.03002	1.02145	1.02123	1.03456	0.942465	0.989837	1.00692	0.96276	1.03614	1.03354	0.964127	0.957371
HPSTISMK	2 Phospho (STY)	A0A1L1SS82	74703	Ccdc7a	1059.39	3	353.129	69.721	1.08987	1.18013	1.23853	1.18556	1.11105	0.964675	0.898433	0.858552	1.01789	0.848983	0.833549	0.922078	1.02981	0.910101	0.91078
HQHCPGHTIHPFSDCGHHNR	Phospho (STY)	B0QZF7	216974	Proca1	2510	6	418.334	89.511	0.910679	0.89057	1.05492	1.05174	1.08524	1.02395	1.08524	0.86925	0.96105	0.861267	1.11464	1.22534	0.983533	1.00713	0.875464
HQSLEITT	Phospho (STY)	Q9D411	71099	Tssk4	1007.43	2	503.716	114.97	1.14298	1.16539	1.12832	1.17271	1.24557	0.873918	0.886684	1.02919	0.98128	0.876817	0.866908	0.95064	0.955547	0.916177	0.807869
HRANTPTEPAAEPR	Phospho (STY)	A0A5F8MPV9	67741	4930579F01Rik	1625.73	3	541.91	142.94	1.46425	1.48918	1.38854	1.24285	1.45993	0.982032	0.979868	1.0696	0.945444	0.885305	0.674057	0.625731	0.64679	0.579898	0.566533
HRDSILQPVEEPMSYGNIMYDRR	Phospho (STY)	A0A338P7J7	66832	Rsph3a	2885.3	4	721.325	43.256	1.04346	0.974582	0.992162	1.00884	1.04404	0.933725	1.07085	0.885113	0.841255	1.04327	0.999638	1.12737	1.0384	1.03841	0.958887
HRETKQAYAMK	2 Phospho (STY)	Q8BWQ5	245038	#N/A	1521.62	4	380.405	42.209	0.894283	0.931895	0.849209	1.00893	1.04219	1.06932	1.00475	0.966704	1.01428	1.0798	0.919473	1.06367	1.06902	1.08101	1.00548
HRSASNTSTQNSNITNQISNINK	3 Phospho (STY)	K7N6T3	100041139	#N/A	2768.13	3	922.711	45.047	1.09152	1.02543	0.934211	0.912247	1.00751	0.882039	1.25921	1.12686	1.095	0.940702	0.918096	0.90736	1.00857	0.939295	0.951956
HRSEDCGGGPR	Phospho (STY)	Q9EPQ8	21411	Tcf20	1306.49	3	435.496	73.887	1.49048	1.50949	1.66024	1.66644	1.61639	0.911917	0.79856	0.727319	0.724625	0.707202	0.642864	0.729608	0.678706	0.604328	0.531832
HRSLQDTK	Phospho (STY)	A0A1W2P7J2	70897	Fam71d	1063.48	3	354.494	62.338	1.06025	1.21006	1.47047	1.70454	1.45812	0.955052	0.929098	0.621529	0.812453	0.670502	0.948704	1.0162	0.728716	0.809171	0.605118
HSDTDSDRREDDR	Phospho (STY)	Q8BU14	69276	Sec62	1682.63	4	420.657	149.3	0.657997	0.63652	0.758097	0.853764	0.821634	1.53494	1.45036	0.943679	1.2378	1.0601	1.15129	1.21232	0.921349	1.06607	0.694091
HSEHTLK	Phospho (STY)	Q400C8	13929	Amz2	930.396	3	310.132	104.2	1.05678	1.11226	1.68968	1.99862	1.54189	0.913586	0.875256	0.461599	0.816898	0.513039	0.965729	1.03945	0.734311	0.779662	0.501247
HSEPVQGLK	Phospho (STY)	D3Z6V5	78829	Tsc22d4	1073.49	3	357.83	95.477	1.17137	1.24448	1.38508	1.67777	1.41933	0.91029	0.906864	0.7089	0.916131	0.758301	0.797271	1.03436	0.729171	0.768292	0.572397
HSFSESPTQAK	Phospho (STY)	Q8C627	242408	Fam221b	1297.53	3	432.511	139.78	1.03333	1.06405	1.0886	1.13532	1.09194	0.999099	0.991312	0.895903	0.980274	0.920718	0.886747	1.05095	1.03221	0.98806	0.841481
HSFSESPTQAKEDESTK	Phospho (STY)	Q8C627	242408	Fam221b	1986.82	4	496.705	62.861	1.12184	1.13552	1.20117	1.16502	1.21085	0.940617	0.990467	0.866476	0.928263	0.906848	0.833837	1.06731	0.912757	0.920589	0.798442
HSIACSPEMLR	Phospho (STY)	D6MZJ6	100503915	Smpd5	1379.57	3	459.858	137.09	1.00915	1.06767	1.09867	1.122	1.10179	0.971995	1.00209	0.964548	0.917206	0.892053	0.938939	1.00847	1.06334	0.944866	0.89722
HSIACSPEMLRR	Phospho (STY)	D6MZJ6	100503915	Smpd5	1535.67	3	511.891	115.83	0.995452	1.06107	1.08006	1.05874	1.05576	0.995893	1.03538	1.00762	0.958473	0.94148	0.880684	1.03514	0.990104	0.960322	0.943813
HSIISNASIGSR	Phospho (STY)	A0A338P7I8	76872	Ccdc116	1320.62	3	440.206	134.25	1.08884	0.997695	1.1463	1.15053	1.14649	1.05638	1.02916	0.973908	0.998959	1.03173	0.911202	0.880482	0.887281	0.903829	0.797206
HSLDASQGTATGPR	Phospho (STY)	Q8BKZ9	27402	Pdhx	1476.64	3	492.212	78.228	1.01144	1.03661	0.996587	1.08964	1.05864	1.0047	1.03153	0.941846	0.969388	0.923606	0.996678	1.04385	1.04219	0.902372	0.95092
HSLPQSPR	Phospho (STY)	Q9D5V1	67722	Actl11	1000.45	2	500.225	140.16	0.759049	0.761168	0.75973	0.846626	0.799393	1.08233	1.07265	0.988853	1.04055	1.04237	1.05418	1.18482	1.29488	1.17778	1.13562
HSLPQSPR	2 Phospho (STY)	Q9D5V1	67722	Actl11	1080.42	3	360.139	84.605	0.643493	0.624213	0.69561	0.730542	0.698902	1.0252	1.01791	0.918667	1.08736	0.927343	1.18458	1.393	1.47098	1.258	1.3242
HSPARPSHR	Phospho (STY)	P11378	21959	Tnp2	1123.5	4	280.876	69.721	0.945142	0.989701	1.29403	1.49478	1.2511	1.14049	1.00491	0.643359	1.00038	0.786288	1.01186	1.21762	0.747687	0.923022	0.549635
HSPARPSHRGSCPK	Phospho (STY)	P11378	21959	Tnp2	1652.74	5	330.547	61.87	0.762262	0.608017	0.844425	0.827018	0.814742	1.10462	1.00141	0.729397	0.882421	0.761613	1.5583	1.57986	1.14398	1.20484	1.1771
HSSLPTESDEDIAPAQR	Phospho (STY)	O54774	11776	Ap3d1	1931.83	3	643.942	169.28	1.02621	1.06529	1.06118	1.10626	1.17539	1.00796	0.888252	0.920287	1.03743	1.00869	0.887885	0.905772	1.09058	0.965443	0.853358
HSSSSGSEHLEK	2 Phospho (STY)	A0A5F8MPU3	73463	C2cd6	1443.51	3	481.169	67.927	1.07718	1.03468	1.139	1.29969	1.17218	1.20612	1.08973	0.791352	1.02212	0.991402	0.772594	0.954527	0.889603	0.777025	0.7828
HSSSSGSEHLEK	Phospho (STY)	A0A5F8MPU3	73463	C2cd6	1363.54	3	454.514	106.76	0.95239	0.97438	1.07625	1.18824	1.02908	1.17678	1.12322	0.918583	0.98914	0.936883	0.942069	1.04509	0.958424	0.913447	0.776024
HSSTSGLR	Phospho (STY)	B7ZMW1	72000	Lmntd2	923.386	2	461.693	76.1	0.67553	0.682788	0.847509	1.3549	1.05525	1.80434	2.43708	0.464484	0.939304	0.663051	0.601289	1.4409	0.669573	0.589284	0.774715
HSWVDITRPPTPR	2 Phospho (STY)	Q9D4K7	70976	Ccdc105	1720.75	3	573.583	98.227	1.00679	0.977825	0.968535	0.995859	1.00916	1.00989	1.03493	1.06053	0.987662	0.995677	0.926092	1.03038	1.06754	0.987935	0.941211
HSWVDITRPPTPR	Phospho (STY)	Q9D4K7	70976	Ccdc105	1640.78	3	546.927	175.43	0.933155	0.961605	0.919938	0.977152	0.970509	1.05367	1.01009	1.04647	0.993533	1.04549	0.940041	1.08153	1.07763	1.02205	0.967135
HTDLECPSPVCEHSTISLR	Phospho (STY)	E9Q173	330660	Btbd16	2316.99	3	772.329	93.342	0.995458	0.969741	1.02645	1.08235	1.04727	1.02004	1.05744	0.923353	0.953796	0.94994	0.990703	1.01625	1.02457	0.988877	0.953767
HTGPNSPDTANDGFVR	Phospho (STY)	Q8C2Q7	59013	Hnrnph1	1763.73	2	881.863	107.07	1.72419	1.47541	1.57542	1.60606	1.66864	0.810552	0.702386	0.67573	0.655082	0.707948	0.695046	0.713299	0.774065	0.59787	0.618306
HTGTNHQTPQVSATGR	Phospho (STY)	D3YTR1	70335	Reep6	1770.78	3	590.26	164.99	0.979148	1.05188	1.08569	1.06884	1.11329	0.953248	0.947567	0.981611	0.989396	0.921231	1.00815	0.985225	1.02106	0.9372	0.956466
HTGTNHQTPQVSATGR	2 Phospho (STY)	D3YTR1	70335	Reep6	1850.75	3	616.915	83.723	1.05675	1.04763	1.00034	1.07835	1.03255	0.993786	0.939874	1.0129	1.00819	0.937333	0.895439	0.981407	1.05316	0.992258	0.97004
HTISGTPTEMGNLGLHK	Phospho (STY)	Q8CDU5	211482	Efhb	1871.86	3	623.953	164.53	1.06595	1.11581	1.06524	1.08934	1.05807	1.02071	0.978895	1.00497	1.01677	0.987561	0.871026	0.970702	0.992268	0.855428	0.907265
HTLGQDSR	Phospho (STY)	Q8CDN8	237465	Ccdc38	992.408	2	496.204	75.197	0.995992	1.0134	1.15118	1.30284	1.12876	1.01491	0.979832	0.829621	0.924979	0.817891	1.03365	1.0982	0.985819	0.90323	0.819691
HTPRPAQSVLSDGISQSSR	Phospho (STY)	Q91XQ0	13417	Dnah8	2101.99	3	700.664	137.24	1.28614	1.35114	1.33904	1.31176	1.31597	0.868199	0.882433	0.85616	0.825261	0.832674	0.836707	0.837419	0.864463	0.813281	0.779357
HTSARASPSR	2 Phospho (STY)	A0A1B0GT45	105243794	Gm39566	1228.48	3	409.492	57.034	0.884133	1.03776	1.19708	1.52962	1.16616	0.915847	0.803304	0.656506	0.812429	0.618709	1.16297	1.36517	0.954142	1.03637	0.8598
HVDPPSPR	Phospho (STY)	Q3U6K5	67946	Spata6	983.423	2	491.711	71.221	1.03714	0.971809	0.972541	1.08404	1.01831	1.04127	1.01898	1.11404	1.00244	0.888814	0.997491	0.934538	1.04427	0.985927	0.88838
HVDPPSPRTDNFFGSPGR	2 Phospho (STY)	Q3U6K5	67946	Spata6	2141.87	3	713.957	72.564	0.937424	1.00227	1.06631	0.989405	1.04726	1.01621	0.945783	1.03916	0.953231	1.0008	0.934131	1.03794	1.06236	0.996852	0.970862
HVFGESDELIGQK	Phospho (STY)	H7BXC3	21991	Tpi1	1537.68	3	512.56	155.08	0.78505	0.839013	0.802065	0.799707	0.898743	0.972599	1.00221	1.02041	0.998065	0.99041	1.08395	1.19031	1.26563	1.19429	1.15754
HVSPLSSHK	Phospho (STY)	L7N480	243822	Fam71e2	1070.49	3	356.83	108.35	1.04145	1.05255	1.04591	1.12625	1.03327	0.983381	0.945397	0.95633	0.886841	0.949689	0.995529	1.10236	0.976092	0.959084	0.945882
HVSPLSSHK	2 Phospho (STY)	L7N480	243822	Fam71e2	1150.46	3	383.486	45.257	1.37636	1.35945	1.38915	1.40542	1.42835	0.809574	0.807801	0.726633	0.671381	0.797036	0.890304	0.909404	0.912648	0.753491	0.763004
HVTLPSSPR	Phospho (STY)	F6SSP6	69116	Ubr4	1072.51	3	357.502	103.21	1.17273	1.29299	1.23306	1.2084	1.243	1.0434	1.00524	1.01072	0.942308	0.877676	0.770096	0.847655	0.861456	0.750087	0.741197
HVTTSVITHLK	Phospho (STY)	A2ARZ3	241516	Fsip2	1314.67	3	438.223	62.088	0.987552	0.976917	1.06306	0.978471	1.01148	0.995202	0.981621	1.0917	0.992768	0.988268	0.850558	0.955012	1.06251	1.08233	0.982541
IAAFLQSDRFFK	Phospho (STY)	P48774	14866	Gstm5	1521.74	3	507.246	100.11	0	0	0	0	0	0	0	0	0	0	0	0	0	0	0
IAHSPSLQSLK	Phospho (STY)	A0A571BEI4	66932	Rexo1	1259.63	3	419.876	69.345	1.01605	0.948681	0.980785	1.1311	1.04553	1.03055	1.01074	1.04279	1.01653	0.935911	0.966464	0.998508	1.0583	0.93424	0.883817
IALAGMASK	Phospho (STY)	B7XG49	619288	Fam71a	940.445	2	470.223	74.533	1.20911	1.35593	1.36698	1.2919	1.32526	0.785643	0.840463	0.868552	0.769617	0.850534	0.807969	0.851051	0.934573	0.871597	0.870811
IASEASR	Phospho (STY)	Q8CBB6	665596	H2bc23	812.343	2	406.171	87.639	0.906096	0.943758	0.870588	0.911204	0.960312	1.0301	1.03188	1.00714	0.91145	0.964804	1.0704	1.17637	1.11022	1.08007	1.0256
IASEMAHEAVELTSSEMR	2 Oxidation (M);Phospho (STY)	Q60662	11643	Akap4	2101.87	2	1050.93	95.957	0.963396	1.05654	0.966854	0.984767	0.991141	1.02755	1.01534	0.988558	1.0088	0.953231	0.953815	1.03067	1.11403	1.01664	0.928653
IASEMAHEAVELTSSEMR	Oxidation (M);Phospho (STY)	Q60662	11643	Akap4	2085.87	2	1042.94	202.61	0.960836	1.00231	0.963783	1.01094	0.949889	1.01781	0.992412	0.997044	1.00567	0.992061	0.964134	1.03662	1.09269	1.04518	0.968625
IASEMAHEAVELTSSEMR	Phospho (STY)	Q60662	11643	Akap4	2069.88	2	1034.94	293.52	0.943653	0.960321	1.00824	1.00855	1.0051	1.01108	0.972652	1.01449	1.00302	1.01736	0.942286	1.07902	1.09927	1.05746	0.877491
IASEMAHEAVELTSSEMR	Oxidation (M);2 Phospho (STY)	Q60662	11643	Akap4	2165.84	2	1082.92	149	0.916316	1.00013	0.936601	0.969518	0.977724	1.02475	1.00566	0.987221	1.03295	0.951999	0.994505	1.06652	1.11354	1.03139	0.991185
IASEMAHEAVELTSSEMR	2 Phospho (STY)	Q60662	11643	Akap4	2149.85	2	1074.92	212.69	0.906176	0.98107	0.981965	1.01851	0.99478	1.01621	0.972969	0.995643	1.02963	1.00911	0.948281	1.03711	1.09205	1.03989	0.976612
IASEMAHEAVELTSSEMR	2 Oxidation (M);2 Phospho (STY)	Q60662	11643	Akap4	2181.84	3	727.279	47.714	1.02579	0.92605	0.997247	1.03469	1.01619	0.980045	0.998007	0.962191	0.950198	0.943741	0.903638	1.11327	1.11207	1.07593	0.960943
IASEMAHEAVELTSSEMRGNGEDCR	Oxidation (M);2 Phospho (STY)	Q60662	11643	Akap4	2954.13	3	984.709	58.398	0.991929	1.06139	1.04831	1.01827	1.01173	0.938235	1.00933	1.03981	0.931799	0.879305	1.03534	0.959795	1.11488	1.01188	0.948001
IASEMAHEAVELTSSEMRGNGEDCR	2 Phospho (STY)	Q60662	11643	Akap4	2938.13	3	979.378	93.006	1.04044	1.02784	0.869384	0.854284	1.01933	1.01053	1.15343	1.23783	0.906236	1.08219	0.892121	0.928833	0.987014	0.864456	1.12608
IASEMAHEAVELTSSEMRGNGEDCRDGR	2 Phospho (STY)	Q60662	11643	Akap4	3266.28	4	816.571	42.301	1.13246	1.01805	0.981193	1.00804	0.908997	1.07896	0.980653	1.09731	1.00711	1.0448	1.04691	1.04745	0.944482	0.866887	0.836703
IASQGGQTFEADQK	Phospho (STY)	A0A571BEV2	102636082	Gm8251	1558.67	3	519.556	59.182	1.0537	0.953084	0.861672	1.20824	1.13298	0.889136	1.08941	0.91412	0.981811	0.891526	0.965035	1.08711	1.11575	0.860364	0.996062
IASQLTK	Phospho (STY)	A2ARZ3	241516	Fsip2	839.415	2	419.708	87.913	1.12884	1.16529	1.06458	1.17241	1.12086	0.970792	0.973565	0.92514	0.959385	0.940981	0.851043	0.939552	0.982641	0.896652	0.90827
IASQMITEGR	Phospho (STY)	O88544	26891	Cops4	1184.53	2	592.263	105.03	1.01148	1.04714	0.972544	0.982441	1.00199	1.01421	1.01893	0.967126	0.943866	0.983137	0.954021	1.0301	1.06197	1.06723	0.943821
IASRESECLQR	Phospho (STY)	A0A0G2JEB6	636104	Cfap47	1427.62	2	713.811	110.93	0	0	0	0	0	0	0	0	0	0	0	0	0	0	0
[truncated: 4,370 more rows]
