# Supplementary material for: Quantitative Phosphoproteomic Profiling of Mouse Sperm Maturation in Epididymis Revealed Kinases Important for Sperm Motility
Source: Mol Cell Proteomics. 2024 Jul 6;23(8):100810. doi: 10.1016/j.mcpro.2024.100810 (PMC11338950; doi:10.1016/j.mcpro.2024.100810)
Supplement: Supplemental Table S4 [file mmc4.xlsx]

## Sheet: Table S4
Supplemental Table S4: Class I phosphorylation sites quantified in mouse epididymal sperm
Protein ID	ENTREZ gene ID	Gene symbol	Localization prob	Score	Amino acid	Position	>>Phosphosite	Caput_1	Caput_2	Caput_3	Caput_4	Caput_5	Corpus_1	Corpus_2	Corpus_3	Corpus_4	Corpus_5	Cauda_1	Cauda_2	Cauda_3	Cauda_4	Cauda_5	>>Protein	Match Protein IDs	Caput_1	Caput_2	Caput_3	Caput_4	Caput_5	Corpus_1	Corpus_2	Corpus_3	Corpus_4	Corpus_5	Cauda_1	Cauda_2	Cauda_3	Cauda_4	Cauda_5	>>Phosphosite calibrated	Caput_1	Caput_2	Caput_3	Caput_4	Caput_5	Corpus_1	Corpus_2	Corpus_3	Corpus_4
O70451	20503	Slc16a7	1	261.45	S	450	>>Phosphosite	0.173631	0.218362	0.241651	0.269196	0.154714	0.77929	0.851595	0.785563	0.844301	0.779957	1.80528	2.01248	1.99573	1.93882	2.14942	>>Protein	O70451;A0A1B0GSA7	1.01513	0.989061	1.18197	1.07533	1.00266	1.01873	1.03503	1.0177	0.931619	0.959793	0.927397	1.01178	1.00249	0.905079	0.926217	>>Phosphosite calibrated	0.171043	0.220778	0.204447	0.250338	0.154303	0.764964	0.822772	0.771897	0.906273
A6X8Z9	74663	Tex55	0.999871	150.22	S	67	>>Phosphosite	0.268703	0.31874	0.37881	0.353648	0.222422	0.865379	1.13637	0.989954	0.620151	0.722181	2.10198	2.27517	1.62535	1.72907	1.39207	>>Protein	A6X8Z9	0.999587	1.14921	1.18042	1.1775	1.04904	0.977809	1.04873	1.01583	0.876451	0.934919	0.927027	1.02449	0.906684	0.902072	0.83023	>>Phosphosite calibrated	0.268814	0.277354	0.320911	0.300338	0.212025	0.885019	1.08357	0.974527	0.707571
Q9D9J7	73456	Izumo1	0.997692	101.49	S	353	>>Phosphosite	0.279389	0.377553	0.412348	0.359698	0.347501	0.989938	0.994759	0.973977	0.993627	0.971148	1.60367	1.81573	1.73174	1.49933	1.64959	>>Protein	Q9D9J7	0.956258	0.935275	0.957512	1.01674	1.01441	0.979974	0.974137	1.04398	0.964935	1.03523	0.906315	1.09817	1.0612	1.04175	1.01412	>>Phosphosite calibrated	0.292169	0.403681	0.430645	0.353774	0.342564	1.01017	1.02117	0.932944	1.02973
F6VCV9	232664	Ccdc136	0.992175	147.97	S	135	>>Phosphosite	0.301719	0.332832	0.367259	0.403264	0.256249	1.27695	1.2564	1.27964	1.26152	1.13244	1.19718	1.45172	1.48155	1.56467	1.43661	>>Protein	F6VCV9;E9QP94;Q3TVA9;E6Y2W6;E6Y2W7;D3Z165;A0A0N4SW14;A0A0J9YVA8	0.971937	0.963533	1.00537	1.0241	1.00982	0.999654	1.01683	1.03083	0.984328	1.01081	0.922406	1.07162	1.03287	0.995297	0.960597	>>Phosphosite calibrated	0.31043	0.345429	0.365297	0.393775	0.253757	1.27739	1.2356	1.24137	1.2816
E9Q5M6	212517	Cfap44	0.997179	60.49	S	1047	>>Phosphosite	0.312279	0.319326	0.389297	0.386867	0.235119	1.05402	1.19977	1.07656	0.912957	1.06485	1.58732	1.67879	1.63876	1.57888	1.5652	>>Protein	E9Q5M6;A0A338P712	1.00445	0.952089	1.01032	1.00719	1.00365	1.02054	1.03389	1.01571	1.02022	1.00944	0.915733	1.01386	1.04322	0.976219	0.973484	>>Phosphosite calibrated	0.310895	0.335395	0.38532	0.384107	0.234265	1.03281	1.16044	1.05991	0.894867
Q9DA04	69384	Tmem89	0.999914	128.27	T	125	>>Phosphosite	0.338525	0.399157	0.423341	0.440763	0.349556	0.72374	0.711105	0.722629	0.719692	0.622834	1.74919	2.01711	2.04092	1.85981	1.88163	>>Protein	Q9DA04	1.05294	0.93293	1.05559	1.02182	1.03948	1.014	1.01098	1.01707	0.970714	1.01039	0.881201	1.02483	1.01958	0.984431	0.964049	>>Phosphosite calibrated	0.321505	0.427854	0.401048	0.431352	0.336279	0.713744	0.703383	0.710498	0.741405
A0A087WSD2	383435	Ms4a14	0.782399	91.615	S	503	>>Phosphosite	0.336706	0.527531	0.456636	0.554974	0.3116	1.47045	1.40114	1.1403	1.41074	1.35773	1.06234	1.24596	1.33103	1.25103	1.14184	>>Protein	A0A087WSD2	0.996395	1.00697	1.07524	1.07514	1.06281	1.01237	1.02073	0.99529	1.00202	1.00591	0.889996	0.985443	1.02367	0.942191	0.90582	>>Phosphosite calibrated	0.337924	0.52388	0.424683	0.516188	0.293186	1.45248	1.37268	1.1457	1.4079
A0A571BEE2	74914	Cylc2	0.805304	62.362	S	244	>>Phosphosite	0.336143	0.50286	0.634477	0.553665	0.354514	0.703239	0.881459	0.834324	0.511949	0.482608	2.22289	2.78957	1.31745	1.7511	1.12375	>>Protein	A0A571BEE2;B1AWN8	0.988885	1.09788	1.22842	1.1506	1.02912	0.919849	0.995858	0.985677	0.916153	0.921243	0.936027	1.04962	0.956528	0.968941	0.855206	>>Phosphosite calibrated	0.339921	0.458029	0.5165	0.481199	0.344482	0.764516	0.885125	0.846448	0.558803
A0A571BEE2	74914	Cylc2	0.995698	64.275	S	206	>>Phosphosite	0.349462	0.494095	0.554791	0.545588	0.313328	0.91097	1.14353	0.992842	0.650679	0.767821	1.85262	2.02944	1.46586	1.6217	1.30727	>>Protein	A0A571BEE2;B1AWN8	0.988885	1.09788	1.22842	1.1506	1.02912	0.919849	0.995858	0.985677	0.916153	0.921243	0.936027	1.04962	0.956528	0.968941	0.855206	>>Phosphosite calibrated	0.35339	0.450046	0.451631	0.474178	0.304462	0.990348	1.14829	1.00727	0.710229
A0A571BEE2	74914	Cylc2	0.99596	49.31	S	260	>>Phosphosite	0.368645	0.606185	0.716313	0.529192	0.395567	0.815222	1.00701	1.03959	0.565656	0.442429	2.15224	2.65695	1.0455	1.56813	1.09137	>>Protein	A0A571BEE2;B1AWN8	0.988885	1.09788	1.22842	1.1506	1.02912	0.919849	0.995858	0.985677	0.916153	0.921243	0.936027	1.04962	0.956528	0.968941	0.855206	>>Phosphosite calibrated	0.372788	0.552143	0.583119	0.459929	0.384374	0.886257	1.01119	1.0547	0.617425
E9QJV1	623046	Fscb	0.999901	109.09	S	946	>>Phosphosite	0.500318	0.549241	0.614056	0.538557	0.505081	0.843048	0.878705	0.840866	0.826799	0.803695	1.4462	1.69598	1.71623	1.64737	1.59386	>>Protein	E9QJV1	1.2409	0.993861	1.1504	1.22873	0.869282	1.01778	0.937598	1.05407	1.12031	1.08756	0.760774	0.835299	0.876313	0.899171	0.927949	>>Phosphosite calibrated	0.403188	0.552634	0.533777	0.438304	0.581032	0.828317	0.937188	0.797737	0.738008
Q6NSU2	70419	2810408A11Rik	0.874863	136.48	S	374	>>Phosphosite	0.593078	0.536898	0.622152	0.657825	0.689023	0.944956	0.948692	0.931848	0.872666	0.881448	1.38178	1.62716	1.50473	1.41357	1.39417	>>Protein	B1AR42;Q6NSU2;B1AR44;B1AR39;J3QPY8;J3QNJ8	1.43572	1.30703	1.36493	1.36283	1.4295	0.800879	0.827239	0.807554	0.817462	0.80723	0.782158	0.845329	0.841588	0.790113	0.780441	>>Phosphosite calibrated	0.413089	0.410777	0.455811	0.48269	0.482004	1.1799	1.14682	1.15391	1.06753
A0A087WSD2	383435	Ms4a14	1	165.07	S	867	>>Phosphosite	0.422282	0.46533	0.527349	0.518416	0.418291	0.961179	0.976464	0.929213	0.923223	0.910261	1.43937	1.65682	1.6845	1.53867	1.62863	>>Protein	A0A087WSD2	0.996395	1.00697	1.07524	1.07514	1.06281	1.01237	1.02073	0.99529	1.00202	1.00591	0.889996	0.985443	1.02367	0.942191	0.90582	>>Phosphosite calibrated	0.42381	0.462109	0.490449	0.482185	0.393572	0.949434	0.95663	0.933611	0.921361
O70451	20503	Slc16a7	1	107.69	S	476	>>Phosphosite	0.439742	0.452383	0.520615	0.493741	0.421917	0.894081	0.877643	0.782491	0.850427	0.79486	1.60084	1.74637	1.76013	1.67055	1.69422	>>Protein	O70451;A0A1B0GSA7	1.01513	0.989061	1.18197	1.07533	1.00266	1.01873	1.03503	1.0177	0.931619	0.959793	0.927397	1.01178	1.00249	0.905079	0.926217	>>Phosphosite calibrated	0.433187	0.457387	0.440463	0.459152	0.420796	0.877645	0.847937	0.768879	0.912849
Q8VC30	225913	Tkfc	0.910979	110.97	S	406	>>Phosphosite	0.43964	0.859257	0.996988	0.967804	0.809343	1.06424	1.3852	1.31875	0.810958	0.76752	1.23498	1.8664	0.84993	0.932753	0.696248	>>Protein	Q8VC30;Q3UTZ4;A0A494BBI2;A0A494BB96	1.00822	1.00649	1.05065	1.03808	1.01261	0.907399	0.935502	0.914566	0.87682	0.864551	1.02518	1.13162	1.12701	1.07669	1.02461	>>Phosphosite calibrated	0.436056	0.853716	0.948922	0.932298	0.799267	1.17284	1.4807	1.44195	0.924885
A0A087WSD2	383435	Ms4a14	0.999997	152.38	S	1050	>>Phosphosite	0.442947	0.466172	0.548171	0.479045	0.447916	1.09072	1.17109	1.1227	1.11085	1.05912	1.25715	1.47295	1.46638	1.38677	1.47802	>>Protein	A0A087WSD2	0.996395	1.00697	1.07524	1.07514	1.06281	1.01237	1.02073	0.99529	1.00202	1.00591	0.889996	0.985443	1.02367	0.942191	0.90582	>>Phosphosite calibrated	0.44455	0.462946	0.509813	0.445566	0.421446	1.07739	1.1473	1.12801	1.10861
F6VCV9	232664	Ccdc136	0.999943	106.49	S	859	>>Phosphosite	0.437472	0.44313	0.506939	0.476755	0.420621	0.967259	1.00013	0.964026	0.946551	0.965565	1.50812	1.63445	1.63091	1.5239	1.57417	>>Protein	F6VCV9;E9QP94;Q3TVA9;E6Y2W6;E6Y2W7;D3Z165;A0A0N4SW14;A0A0J9YVA8	0.971937	0.963533	1.00537	1.0241	1.00982	0.999654	1.01683	1.03083	0.984328	1.01081	0.922406	1.07162	1.03287	0.995297	0.960597	>>Phosphosite calibrated	0.450103	0.459901	0.504231	0.465538	0.416531	0.967594	0.983572	0.935192	0.961622
Q62383	20926	Supt6	0.843296	49.418	Y	1134	>>Phosphosite	0.576833	0.62921	0.699674	0.653969	0.644137	1.43198	1.39499	1.34719	1.38227	1.45559	0.888074	1.00756	1.02176	1.00029	0.866475	>>Protein	Q62383	1.21385	1.19308	1.22298	1.24142	1.31886	0.908572	0.937757	0.948768	0.970701	0.904365	0.782085	0.855216	0.850928	0.825647	0.825781	>>Phosphosite calibrated	0.475211	0.527384	0.572106	0.526791	0.488405	1.57607	1.48758	1.41993	1.42399
F6VCV9	232664	Ccdc136	1	173.68	S	321	>>Phosphosite	0.463569	0.506334	0.577286	0.550396	0.433982	1.2922	1.22082	1.15854	1.11458	1.20555	1.20153	1.3497	1.40567	1.30047	1.21937	>>Protein	F6VCV9;E9QP94;Q3TVA9;E6Y2W6;E6Y2W7;D3Z165;A0A0N4SW14;A0A0J9YVA8	0.971937	0.963533	1.00537	1.0241	1.00982	0.999654	1.01683	1.03083	0.984328	1.01081	0.922406	1.07162	1.03287	0.995297	0.960597	>>Phosphosite calibrated	0.476954	0.525497	0.574202	0.537446	0.429762	1.29265	1.20061	1.12389	1.13233
A0A087WSD2	383435	Ms4a14	0.997736	144.17	S	1027	>>Phosphosite	0.476325	0.497034	0.558886	0.511425	0.473998	1.11457	1.12038	1.09308	1.08751	1.09663	1.30875	1.4468	1.4571	1.3807	1.37681	>>Protein	A0A087WSD2	0.996395	1.00697	1.07524	1.07514	1.06281	1.01237	1.02073	0.99529	1.00202	1.00591	0.889996	0.985443	1.02367	0.942191	0.90582	>>Phosphosite calibrated	0.478048	0.493594	0.519778	0.475683	0.445988	1.10095	1.09763	1.09825	1.08532
P27661	15270	H2ax	0.852143	99.5	S	122	>>Phosphosite	0.73433	0.924651	1.02003	0.911197	0.731732	0.974276	1.09762	1.08424	0.769032	0.782848	1.386	1.53452	0.973053	1.20998	0.866488	>>Protein	P27661	1.50433	1.33938	1.50519	1.408	1.47803	1.02214	1.02885	1.00924	1.01477	0.985635	0.529136	0.580436	0.589624	0.53074	0.474499	>>Phosphosite calibrated	0.488145	0.69036	0.677676	0.647158	0.495071	0.953171	1.06684	1.07431	0.757836
P32037	20527	Slc2a3	0.884463	186.55	S	233	>>Phosphosite	0.465634	0.462819	0.562882	0.436962	0.500894	0.910373	0.909415	0.852042	0.879669	0.869106	1.43895	1.72408	1.71575	1.62021	1.65121	>>Protein	P32037;E9Q2G7;E9Q4C4;E9Q6T5	0.953587	0.900099	0.974867	0.9614	0.928381	1.02076	1.02883	1.01244	0.991423	0.9951	0.982353	1.07075	1.10708	1.05318	1.01976	>>Phosphosite calibrated	0.488297	0.514187	0.577393	0.454506	0.539535	0.891854	0.883935	0.841572	0.88728
P50431	20425	Shmt1	0.956759	56.407	S	23	>>Phosphosite	0.354871	0.437322	0.588266	0.389745	0.329434	1.04269	1.10578	1.03151	1.09366	1.03084	1.51388	1.49763	1.61129	1.48142	1.49168	>>Protein	P50431;G3UZ26;G3UYY1;G3UZZ9	0.726273	0.735516	0.730124	0.785122	0.764068	1.05996	1.07922	1.12261	1.09519	1.13298	1.02252	1.28586	1.1622	1.18998	1.10838	>>Phosphosite calibrated	0.48862	0.594578	0.805707	0.496413	0.431158	0.983707	1.02461	0.918853	0.998602
A0A0G2JEB6	636104	Cfap47	1	67.726	S	1456	>>Phosphosite	0.500107	0.501619	0.602165	0.593185	0.465018	1.07073	1.11693	1.10693	1.0528	1.07582	1.26294	1.45168	1.44712	1.32321	1.42974	>>Protein	A0A0G2JEB6;B1AY26;J3QP97;B1AXF0	1.01292	0.988099	1.02752	1.03374	1.0209	1.02267	1.01486	1.00547	1.00627	1.00793	0.916687	1.00967	1.01545	0.971667	0.946151	>>Phosphosite calibrated	0.49373	0.507661	0.586036	0.573823	0.455497	1.047	1.10058	1.10092	1.04624
F6VCV9	232664	Ccdc136	1	179.17	S	380	>>Phosphosite	0.490209	0.509094	0.573229	0.550527	0.529963	1.20494	1.19427	1.19102	1.22529	1.23592	1.10679	1.30407	1.30227	1.26812	1.31428	>>Protein	F6VCV9;E9QP94;Q3TVA9;E6Y2W6;E6Y2W7;D3Z165;A0A0N4SW14;A0A0J9YVA8	0.971937	0.963533	1.00537	1.0241	1.00982	0.999654	1.01683	1.03083	0.984328	1.01081	0.922406	1.07162	1.03287	0.995297	0.960597	>>Phosphosite calibrated	0.504363	0.528362	0.570167	0.537574	0.52481	1.20536	1.1745	1.1554	1.2448
F6VCV9	232664	Ccdc136	0.964404	84.892	S	224	>>Phosphosite	0.497755	0.792104	1.03677	0.832034	0.540791	1.21922	1.29117	1.30558	0.619251	0.657102	1.44825	2.17593	0.840041	1.06894	0.675063	>>Protein	F6VCV9;E9QP94;Q3TVA9;E6Y2W6;E6Y2W7;D3Z165;A0A0N4SW14;A0A0J9YVA8	0.971937	0.963533	1.00537	1.0241	1.00982	0.999654	1.01683	1.03083	0.984328	1.01081	0.922406	1.07162	1.03287	0.995297	0.960597	>>Phosphosite calibrated	0.512127	0.822083	1.03123	0.812458	0.535532	1.21964	1.26979	1.26653	0.629111
A0A087WSD2	383435	Ms4a14	1	130.96	S	879	>>Phosphosite	0.518268	0.552247	0.596387	0.592392	0.531026	0.90217	0.983259	0.964885	0.882996	0.883271	1.44064	1.62476	1.55333	1.42139	1.55298	>>Protein	A0A087WSD2	0.996395	1.00697	1.07524	1.07514	1.06281	1.01237	1.02073	0.99529	1.00202	1.00591	0.889996	0.985443	1.02367	0.942191	0.90582	>>Phosphosite calibrated	0.520144	0.548425	0.554655	0.550992	0.499645	0.891147	0.963287	0.969451	0.881215
A2ARZ3	241516	Fsip2	0.772132	179.01	T	473	>>Phosphosite	0.513566	0.561322	0.642017	0.605487	0.578919	1.27675	1.22202	1.33748	1.24871	1.34896	1.02703	1.14836	1.16688	1.22461	1.09788	>>Protein	A2ARZ3;F7BGZ6;F6ZQI5;REV__Q61382	0.970282	0.94129	1.01218	1.00458	0.976267	1.01351	1.03868	1.02595	1.025	1.00268	0.93881	1.0383	1.04352	0.977312	0.991656	>>Phosphosite calibrated	0.529296	0.596332	0.634295	0.602729	0.592993	1.25974	1.17652	1.30365	1.21826
G5E8J2	11733	Ank1	0.99995	45.992	T	973	>>Phosphosite	0.963196	1.10735	1.02447	1.12511	1.0323	0.994994	0.982714	1.02284	0.994308	1.01955	0.879819	0.977815	1.00401	0.951037	0.920489	>>Protein	Q02357;A0A0R4J1N7;Q0VGY9;D3Z5M4;E9QNT8;G8JL84;D3YTV8;G5E8J2;B7ZW98;F7D1P5;G3UY11;D6RJ51;S4R2K9;S4R2S8;G5E8K3;G5E8K2;S4R2R5;S4R1S2;A0A1W2P812;G5E8K5;S4R2D6;W4VSQ0;S4R1I1;Q3UVY0;S4R229	1.8023	1.85072	1.80167	1.90896	2.02174	0.593468	0.633044	0.6604	0.614757	0.587421	0.529895	0.539448	0.501992	0.498633	0.455551	>>Phosphosite calibrated	0.534425	0.598334	0.568624	0.589385	0.510598	1.67658	1.55236	1.54882	1.6174
A0A087WSD2	383435	Ms4a14	0.996928	115.34	S	837	>>Phosphosite	0.544659	0.543078	0.60768	0.589287	0.534854	0.969926	0.963114	0.916402	0.896452	0.93765	1.34598	1.54012	1.60281	1.47516	1.53282	>>Protein	A0A087WSD2	0.996395	1.00697	1.07524	1.07514	1.06281	1.01237	1.02073	0.99529	1.00202	1.00591	0.889996	0.985443	1.02367	0.942191	0.90582	>>Phosphosite calibrated	0.54663	0.539319	0.565158	0.548103	0.503247	0.958075	0.943551	0.920739	0.894644
A0JP43	319634	Efcab5	0.968289	48.568	S	628	>>Phosphosite	0.536871	0.853814	1.04618	0.874291	0.509695	0.876373	1.16205	1.14083	0.450819	0.54364	1.74639	2.16156	0.929336	1.36481	0.803345	>>Protein	A0JP43;A0A0A0MQI1	0.975963	0.970861	1.02144	1.02507	0.99279	1.03287	1.04058	1.01902	1.07291	0.984754	0.937584	1.00957	1.00993	0.972675	0.93398	>>Phosphosite calibrated	0.550094	0.87944	1.02422	0.852909	0.513397	0.84848	1.11673	1.11953	0.420184
P16627	15482	Hspa1l	0.996764	137.78	S	420	>>Phosphosite	0.706837	0.727532	0.821115	0.766617	0.728326	0.817301	0.861988	0.851025	0.76201	0.734443	1.42762	1.55528	1.45006	1.38384	1.40601	>>Protein	P16627	1.28208	1.19162	1.31349	1.28625	1.28125	0.944087	0.973872	0.962792	0.918433	0.951236	0.73778	0.826895	0.825942	0.744015	0.760258	>>Phosphosite calibrated	0.55132	0.610542	0.625138	0.596009	0.568451	0.865705	0.885114	0.883913	0.829685
F6VCV9	232664	Ccdc136	1	111.77	S	977	>>Phosphosite	0.537631	0.638466	0.676902	0.573794	0.573627	1.32844	1.10524	1.10935	1.12075	1.18856	1.07189	1.2017	1.35481	1.34806	1.17078	>>Protein	F6VCV9;E9QP94;Q3TVA9;E6Y2W6;E6Y2W7;D3Z165;A0A0N4SW14;A0A0J9YVA8	0.971937	0.963533	1.00537	1.0241	1.00982	0.999654	1.01683	1.03083	0.984328	1.01081	0.922406	1.07162	1.03287	0.995297	0.960597	>>Phosphosite calibrated	0.553154	0.662631	0.673286	0.560294	0.568049	1.3289	1.08694	1.07617	1.13859
Q7TMY8	59026	Huwe1	1	164.69	S	1298	>>Phosphosite	0.565638	0.700254	0.729646	0.692869	0.547749	0.999669	1.09196	0.983353	1.11553	0.907606	1.24758	1.2884	1.47716	1.38905	1.26354	>>Protein	A2AFQ0;Q7TMY8;F6XP90;F6UYC1;A0A668KL97	1.01283	0.986851	0.998223	1.02814	1.03327	0.999646	0.982911	0.985781	1.04808	0.935762	0.917498	1.00034	1.06279	1.00809	0.999788	>>Phosphosite calibrated	0.558472	0.709584	0.730944	0.673904	0.530112	1.00002	1.11095	0.997537	1.06436
A0A087WSD2	383435	Ms4a14	1	143.24	S	853	>>Phosphosite	0.55707	0.582995	0.634643	0.617447	0.541968	0.998407	1.06263	0.968334	1.02936	0.934082	1.26907	1.44664	1.49855	1.46388	1.39493	>>Protein	A0A087WSD2	0.996395	1.00697	1.07524	1.07514	1.06281	1.01237	1.02073	0.99529	1.00202	1.00591	0.889996	0.985443	1.02367	0.942191	0.90582	>>Phosphosite calibrated	0.559086	0.57896	0.590234	0.574295	0.509941	0.986208	1.04105	0.972917	1.02729
Q9DA48	67652	Spaca1	0.919762	249.67	S	288	>>Phosphosite	0.553391	0.596253	0.647126	0.631971	0.549602	1.10007	1.08578	1.02739	1.1687	1.08552	1.22785	1.35369	1.3326	1.32063	1.31941	>>Protein	Q9DA48	0.988928	0.95918	0.985059	1.00325	1.02993	0.997955	0.999022	0.997866	1.03548	1.02939	0.93797	1.01801	1.03544	1.00894	0.973587	>>Phosphosite calibrated	0.559586	0.621628	0.656942	0.629927	0.533633	1.10233	1.08685	1.02959	1.12865
P49769	19164	Psen1	1	186.56	S	32	>>Phosphosite	0.567236	0.647672	0.681228	0.690318	0.581835	1.04541	1.34295	1.35458	0.86971	0.953772	1.42051	1.523	1.09295	1.09623	1.13259	>>Protein	P49769;A0A0R4J1F2;Q3U4P5;Q61144	1.01325	1.06423	1.04783	1.16331	1.05606	1.01142	1.09011	1.08094	1.00515	1.04276	0.847402	0.94498	0.944949	0.859226	0.82838	>>Phosphosite calibrated	0.559816	0.608581	0.650132	0.593411	0.550948	1.03361	1.23194	1.25315	0.865258
Q8C5W0	94040	Clmn	0.999913	84.507	S	419	>>Phosphosite	0.548641	0.573526	0.638481	0.610315	0.548324	0.912881	0.977851	0.917208	0.900264	0.904401	1.43805	1.52104	1.52614	1.49674	1.48614	>>Protein	Q8C5W0;A0A1Y7VNK2	0.975611	0.942903	0.987496	1.00842	1.00323	0.956835	0.995735	0.997833	0.963027	0.946148	0.993338	1.09855	1.09196	1.02645	1.01246	>>Phosphosite calibrated	0.562357	0.608256	0.646565	0.605219	0.546561	0.954063	0.982039	0.9192	0.934827
P15508	20741	Sptb	1	53.756	S	96	>>Phosphosite	1.04682	0.965175	0.959661	1.01777	0.974282	0.985689	1.04849	1.05624	1.10808	0.944535	0.927771	0.974849	1.03327	0.926636	1.03072	>>Protein	Q3UGX2;P15508;E9Q397	1.85719	1.85105	1.94242	1.90683	1.97552	0.591604	0.637102	0.656188	0.598025	0.584205	0.496809	0.506206	0.500898	0.47485	0.421099	>>Phosphosite calibrated	0.563659	0.52142	0.494053	0.533748	0.493178	1.66613	1.64572	1.60967	1.8529
F6VCV9	232664	Ccdc136	1	134.84	S	344	>>Phosphosite	0.548147	0.668566	0.683887	0.708968	0.544094	1.18276	1.45144	1.32476	0.852902	0.97673	1.38971	1.51617	1.10046	1.16622	0.885178	>>Protein	F6VCV9;E9QP94;Q3TVA9;E6Y2W6;E6Y2W7;D3Z165;A0A0N4SW14;A0A0J9YVA8	0.971937	0.963533	1.00537	1.0241	1.00982	0.999654	1.01683	1.03083	0.984328	1.01081	0.922406	1.07162	1.03287	0.995297	0.960597	>>Phosphosite calibrated	0.563973	0.693869	0.680234	0.692287	0.538803	1.18317	1.42741	1.28514	0.866482
F6VCV9	232664	Ccdc136	0.999962	240.59	S	303	>>Phosphosite	0.548506	0.514935	0.606775	0.612848	0.531367	1.23609	1.16173	1.15025	1.13878	1.22414	1.10309	1.27759	1.31865	1.2948	1.28046	>>Protein	F6VCV9;E9QP94;Q3TVA9;E6Y2W6;E6Y2W7;D3Z165;A0A0N4SW14;A0A0J9YVA8	0.971937	0.963533	1.00537	1.0241	1.00982	0.999654	1.01683	1.03083	0.984328	1.01081	0.922406	1.07162	1.03287	0.995297	0.960597	>>Phosphosite calibrated	0.564343	0.534424	0.603534	0.598429	0.5262	1.23652	1.14249	1.11585	1.15691
Q61241	22114	Tssk1	1	95.775	S	320	>>Phosphosite	0.724122	0.993952	1.05188	0.963251	0.765112	0.866886	0.897277	0.812767	0.658531	0.730987	1.29246	1.57527	1.33243	1.31406	1.02101	>>Protein	Q61241	1.28014	1.24028	1.30276	1.20628	1.26376	0.871733	0.910401	0.833767	0.918459	0.88002	0.836262	0.861726	0.950102	0.808605	0.835703	>>Phosphosite calibrated	0.56566	0.801395	0.807421	0.798527	0.605424	0.994439	0.985584	0.974812	0.716996
Q9D6X5	69698	Slc52a3	0.875148	118.72	S	266	>>Phosphosite	0.80485	0.694057	0.744265	0.709575	0.72788	0.992767	0.955289	0.899164	0.865496	0.940762	1.27469	1.41379	1.38409	1.33183	1.26149	>>Protein	Q9D6X5	1.42275	1.36736	1.5529	1.34726	1.39525	0.807474	0.819697	0.735091	0.75988	0.711351	0.824532	0.88891	0.815456	0.750279	0.801818	>>Phosphosite calibrated	0.565701	0.507591	0.479276	0.526678	0.521686	1.22947	1.16542	1.2232	1.13899
F6VCV9	232664	Ccdc136	1	136.48	S	490	>>Phosphosite	0.550415	0.491406	0.591121	0.600255	0.52708	1.21714	1.24826	1.14643	1.13755	1.19608	1.1373	1.29825	1.35914	1.20285	1.29672	>>Protein	F6VCV9;E9QP94;Q3TVA9;E6Y2W6;E6Y2W7;D3Z165;A0A0N4SW14;A0A0J9YVA8	0.971937	0.963533	1.00537	1.0241	1.00982	0.999654	1.01683	1.03083	0.984328	1.01081	0.922406	1.07162	1.03287	0.995297	0.960597	>>Phosphosite calibrated	0.566307	0.510004	0.587964	0.586132	0.521954	1.21756	1.2276	1.11214	1.15566
P17156	15512	Hspa2	0.855163	112.55	S	224	>>Phosphosite	0.928291	1.03734	1.11005	0.994231	0.947027	0.949697	1.0308	0.930272	0.954865	0.901803	1.07654	1.03024	1.18775	0.969552	0.951549	>>Protein	P17156;REV__S4R2A8;REV__E9PVY8;REV__Q9QXZ0;REV__B1ARU4;REV__E9QA63;REV__E9QNP1;REV__F7ACR9;REV__A0A0A0MQA6;REV__S4R2C6;REV__A0A571BGC6;REV__F6Q750;REV__Q69ZZ9;REV__F6YKN8;REV__F6RCJ3;REV__F6RL59;REV__Q91ZU6;REV__A0A571BF93	1.63816	1.64335	1.66468	1.74824	1.79653	0.624992	0.655775	0.689733	0.602611	0.649425	0.625495	0.717922	0.671612	0.655814	0.61566	>>Phosphosite calibrated	0.566667	0.631239	0.666822	0.568703	0.527143	1.51953	1.57188	1.34874	1.58455
Q8BMY7	69982	Spink2	1	79.467	S	76	>>Phosphosite	0.738342	0.79078	0.773076	0.874541	0.827526	0.992014	1.02663	1.01161	0.974025	1.02205	1.07131	1.23213	1.27647	1.23129	1.1582	>>Protein	Q8BMY7	1.30136	1.41875	1.40784	1.36924	1.45007	0.891498	0.911096	0.885754	0.836606	0.858227	0.696241	0.777035	0.805375	0.721673	0.669256	>>Phosphosite calibrated	0.567363	0.55738	0.549124	0.638707	0.570682	1.11275	1.12681	1.14209	1.16426
Q9D5V1	67722	Actl11	0.761476	114.69	Y	551	>>Phosphosite	0.576082	0.453328	0.584779	0.554411	0.490113	1.04131	0.941005	0.924236	0.981492	1.00432	1.37747	1.40411	1.54205	1.49476	1.63054	>>Protein	Q9D5V1	1.01457	0.981291	1.02705	1.03959	1.04306	1.00689	1.01063	1.01825	1.01214	1.01116	0.897	0.997965	1.01799	0.964748	0.957658	>>Phosphosite calibrated	0.567807	0.461971	0.569379	0.5333	0.469878	1.03418	0.931103	0.907671	0.969715
C4P6S0	72181	Nsun4	0.998891	103.6	S	800	>>Phosphosite	0.581992	0.661772	0.678033	0.673023	0.59169	0.602091	0.735371	0.661948	0.572294	0.566229	1.84099	1.96595	1.66283	1.58483	1.62096	>>Protein	C4P6S0	1.01312	0.94818	1.02496	1.01878	1.00667	1.03521	1.05942	1.01949	0.993332	0.983612	0.942967	1.02258	1.02479	0.975925	0.93095	>>Phosphosite calibrated	0.574453	0.697939	0.661519	0.660617	0.587767	0.58161	0.694123	0.649296	0.576136
Q8CHP8	67078	Pgp	1	50.155	S	237	>>Phosphosite	0.761019	0.775269	0.961173	0.938896	0.885825	1.06609	1.04389	0.954294	1.07862	1.02677	0.985579	1.11916	1.20302	1.16306	1.03734	>>Protein	Q8CHP8	1.31429	1.25873	1.37027	1.35304	1.3802	0.815446	0.81958	0.790913	0.812664	0.749382	0.867293	0.865284	0.8948	0.880814	0.827306	>>Phosphosite calibrated	0.579036	0.615913	0.701449	0.693918	0.641811	1.30737	1.27369	1.20657	1.32726
A6H656	18285	Odf1	0.994949	148.52	S	32	>>Phosphosite	0.542829	0.661847	0.800196	0.69901	0.617979	1.10237	1.12226	1.09394	1.0579	1.13706	1.14118	1.3017	1.28552	1.22386	1.21236	>>Protein	A6H656;Q61999	0.932035	0.912929	1.00506	0.915555	0.954465	1.03163	1.0444	1.01978	0.998997	1.03938	0.971183	1.06783	1.07332	1.04857	0.98486	>>Phosphosite calibrated	0.582413	0.724971	0.796164	0.763483	0.647461	1.06857	1.07454	1.07272	1.05896
A0A0U1RPG5	17254	Slc3a2	0.887351	74.769	S	58	>>Phosphosite	0.607032	0.57275	0.743907	0.620459	0.633225	1.10658	1.07183	1.01665	1.03132	1.02848	1.2435	1.3805	1.36334	1.2559	1.32451	>>Protein	P10852;A0A0U1RP98;A0A0U1RPK4;A0A0U1RPL8;A0A0U1RPG5;A0A0U1RP32;A0A0U1RPQ7	1.03783	0.916076	0.994636	1.02811	1.00847	1.06777	1.07452	1.06814	1.17013	1.06467	0.871365	0.918791	0.974996	0.883616	0.920875	>>Phosphosite calibrated	0.584904	0.625221	0.747918	0.603497	0.627908	1.03636	0.997496	0.951792	0.881366
A0A571BEE2	74914	Cylc2	0.979971	44.662	S	476	>>Phosphosite	0.580181	0.635773	0.746024	0.761074	0.578239	0.709608	1.03033	1.01852	0.646043	0.688774	1.8385	1.95194	1.23401	1.17381	1.40718	>>Protein	A0A571BEE2;B1AWN8	0.988885	1.09788	1.22842	1.1506	1.02912	0.919849	0.995858	0.985677	0.916153	0.921243	0.936027	1.04962	0.956528	0.968941	0.855206	>>Phosphosite calibrated	0.586703	0.579093	0.607305	0.661461	0.561877	0.77144	1.03461	1.03332	0.705169
E9QAP8	73472	Spata18	1	128.05	S	214	>>Phosphosite	0.502534	0.512692	0.582768	0.588623	0.494955	0.969551	0.96306	0.932151	0.945352	0.941874	1.35316	1.57151	1.59411	1.48195	1.56571	>>Protein	Q0P557;J3QPR5;E9QAP8;E9Q4M5	0.85166	0.808352	0.877118	0.893343	0.887945	1.0246	1.04729	1.07265	0.981779	1.04983	0.999012	1.20479	1.14324	1.116	1.04238	>>Phosphosite calibrated	0.590064	0.634243	0.664413	0.658899	0.557416	0.946273	0.919569	0.869013	0.962897
O70451	20503	Slc16a7	0.999997	86.214	S	214	>>Phosphosite	0.601058	0.645524	0.738869	0.702578	0.552447	0.818334	0.96666	0.924444	0.708526	0.763063	1.65329	1.74351	1.39716	1.44786	1.33667	>>Protein	O70451;A0A1B0GSA7	1.01513	0.989061	1.18197	1.07533	1.00266	1.01873	1.03503	1.0177	0.931619	0.959793	0.927397	1.01178	1.00249	0.905079	0.926217	>>Phosphosite calibrated	0.592099	0.652664	0.625115	0.65336	0.550979	0.80329	0.933942	0.908362	0.760533
E9PYQ0	18861	Rsph10b	0.999996	243.04	S	61	>>Phosphosite	0.598595	0.648	0.622383	0.644867	0.558056	0.94809	0.989197	0.980375	0.941953	0.925906	1.37853	1.43537	1.51253	1.4587	1.35744	>>Protein	E9PYQ0;Q9CUJ3	1.00975	0.975072	1.01131	1.01648	1.04495	1.00216	1.02201	1.01765	1.02019	0.99181	0.91701	1.01687	1.02593	0.968818	0.959974	>>Phosphosite calibrated	0.592812	0.664566	0.615424	0.63441	0.534048	0.946044	0.967898	0.963373	0.923308
A0A1Y7VN40	102632152	Gm30302	1	72.848	S	1012	>>Phosphosite	0.619552	0.683491	0.656506	0.628323	0.494549	0.742542	0.791048	0.690633	0.674816	0.667962	1.57078	1.61919	1.84825	1.74894	1.5634	>>Protein	A0A1Y7VN40	1.04276	1.0162	1.07776	1.07649	1.04183	0.914731	0.935691	0.93091	0.929256	0.892505	0.990248	1.06719	1.06411	1.00736	1.01297	>>Phosphosite calibrated	0.594144	0.672598	0.609142	0.583677	0.474691	0.81176	0.845416	0.74189	0.72619
F6VCV9	232664	Ccdc136	0.999441	116.06	S	270	>>Phosphosite	0.578426	0.564823	0.741314	0.602779	0.562744	1.20572	1.25186	1.12558	1.17481	1.15503	1.17071	1.18931	1.27228	1.18001	1.2246	>>Protein	F6VCV9;E9QP94;Q3TVA9;E6Y2W6;E6Y2W7;D3Z165;A0A0N4SW14;A0A0J9YVA8	0.971937	0.963533	1.00537	1.0241	1.00982	0.999654	1.01683	1.03083	0.984328	1.01081	0.922406	1.07162	1.03287	0.995297	0.960597	>>Phosphosite calibrated	0.595127	0.5862	0.737354	0.588597	0.557271	1.20614	1.23113	1.09191	1.19352
Q78YY6	66148	Dnajc15	1	148.78	S	26	>>Phosphosite	0.973651	1.01183	1.12555	1.01649	1.01128	0.943814	1.08259	1.01004	0.985505	0.898524	0.944959	1.00234	1.00535	1.054	0.934066	>>Protein	Q78YY6;A0A2K6EDK0	1.63207	1.55424	1.61555	1.61871	1.7784	0.863485	0.883719	0.96869	0.816975	0.85568	0.485825	0.512346	0.510707	0.473543	0.430067	>>Phosphosite calibrated	0.596576	0.651016	0.696697	0.627962	0.568646	1.09303	1.22503	1.04269	1.20629
P09041	18663	Pgk2	1	61.435	S	141	>>Phosphosite	0.54712	0.661295	0.650867	0.696983	0.623003	0.75819	0.899258	0.766092	0.737853	0.781637	1.56716	1.66444	1.58419	1.57998	1.48192	>>Protein	P09041	0.913342	0.865587	0.86886	0.930917	0.917645	0.857345	0.84068	0.878375	0.912736	0.859103	1.12291	1.29581	1.27508	1.21769	1.24393	>>Phosphosite calibrated	0.59903	0.763984	0.749105	0.748706	0.678916	0.884346	1.06968	0.87217	0.808396
B1AUE5	668173	Pex10	0.788864	94.804	S	259	>>Phosphosite	0.604582	0.679567	0.740173	0.743244	0.552997	1.11307	1.32113	1.2644	1.03192	1.05365	1.26263	1.27691	1.15914	1.15207	1.04451	>>Protein																	>>Phosphosite calibrated	0.604582	0.679567	0.740173	0.743244	0.552997	1.11307	1.32113	1.2644	1.03192
Q01853	269523	Vcp	0.999996	187.5	S	748	>>Phosphosite	0.569776	0.607719	0.65473	0.633094	0.569776	0.915953	0.955089	0.895113	0.883698	0.878926	1.38025	1.54324	1.57494	1.44918	1.48851	>>Protein	Q01853	0.929758	0.953013	0.984228	0.997126	0.969513	0.965966	0.990218	0.995681	0.967411	0.985258	0.962593	1.11876	1.09587	1.05846	1.02614	>>Phosphosite calibrated	0.612822	0.637682	0.665221	0.634918	0.587693	0.948226	0.964525	0.898996	0.913467
A6X8Z9	74663	Tex55	1	103.26	S	211	>>Phosphosite	0.61333	0.674324	0.732959	0.703106	0.61312	1.06745	1.12183	1.03667	1.0051	1.00002	1.23522	1.3715	1.37396	1.23171	1.2197	>>Protein	A6X8Z9	0.999587	1.14921	1.18042	1.1775	1.04904	0.977809	1.04873	1.01583	0.876451	0.934919	0.927027	1.02449	0.906684	0.902072	0.83023	>>Phosphosite calibrated	0.613584	0.586769	0.62093	0.597118	0.584461	1.09168	1.0697	1.02052	1.14679
P17710	15275	Hk1	1	46.892	S	234	>>Phosphosite	0.580807	0.549615	0.565979	0.582294	0.496957	0.819724	0.843074	0.825544	0.816838	0.747097	1.50257	1.73977	1.66465	1.61869	1.64639	>>Protein	P17710;G3UVV4;D3YYR4;D3Z365;F6QD41;B4YB29;D3Z105;E9Q9M6;E9Q3Z4;E9Q8S8;Q3TRM8	0.946397	0.952576	0.998556	1.02399	0.972476	1.02046	1.03306	1.02857	0.986439	1.00169	0.938292	1.09814	1.03442	1.00995	0.954983	>>Phosphosite calibrated	0.613703	0.576977	0.566797	0.56865	0.511022	0.803287	0.816094	0.802616	0.828067
A0A5F8MPU3	73463	C2cd6	0.955027	102.21	S	406	>>Phosphosite	0.621137	0.650613	0.689952	0.661133	0.664463	1.16259	1.24096	1.27154	1.30412	1.22845	1.01489	1.17378	1.08727	1.11952	1.10958	>>Protein	A0A5F8MPU3;A0A571BEL2	1.00831	0.98742	1.0207	1.04181	1.06614	1.0022	1.03221	1.06998	1.05009	1.02979	0.871071	0.990601	0.967567	0.947442	0.914654	>>Phosphosite calibrated	0.616016	0.658902	0.675958	0.634602	0.623239	1.16003	1.20223	1.18838	1.24192
Q9D5V1	67722	Actl11	0.964509	99.866	T	417	>>Phosphosite	0.626473	0.575291	0.654876	0.685673	0.639039	1.0625	1.05883	0.875203	0.977567	0.888407	1.17902	1.55146	1.45684	1.37358	1.39524	>>Protein	Q9D5V1	1.01457	0.981291	1.02705	1.03959	1.04306	1.00689	1.01063	1.01825	1.01214	1.01116	0.897	0.997965	1.01799	0.964748	0.957658	>>Phosphosite calibrated	0.617474	0.586259	0.63763	0.659564	0.612655	1.05522	1.04769	0.859517	0.965837
P50289	11451	Acrv1	0.999294	101.62	S	210	>>Phosphosite	0.758497	0.856874	0.865715	0.888044	0.853203	1.0206	0.850508	0.959829	0.919103	0.905615	1.07884	1.25704	1.26784	1.23865	1.27964	>>Protein	P50289	1.22826	1.20589	1.30714	1.22726	1.30571	0.955502	0.900254	0.940112	0.907672	0.960983	0.735836	0.848216	0.858125	0.83504	0.783999	>>Phosphosite calibrated	0.617539	0.710572	0.662294	0.723598	0.653442	1.06813	0.944743	1.02097	1.01259
Q6NSU2	70419	2810408A11Rik	0.937069	54.167	S	408	>>Phosphosite	0.886832	1.03248	1.09712	0.931281	1.00107	0.90832	0.867385	0.851624	0.925612	0.860298	1.02154	1.19968	1.20076	1.23233	0.983668	>>Protein	B1AR42;Q6NSU2;B1AR44;B1AR39;J3QPY8;J3QNJ8	1.43572	1.30703	1.36493	1.36283	1.4295	0.800879	0.827239	0.807554	0.817462	0.80723	0.782158	0.845329	0.841588	0.790113	0.780441	>>Phosphosite calibrated	0.617693	0.789947	0.803787	0.683343	0.700298	1.13415	1.04853	1.05457	1.1323
A0A0A6YW67	667759	Gm8797	0.997897	158.94	S	57	>>Phosphosite	0.964787	0.911691	0.981789	0.941195	0.923147	1.03651	1.04864	0.950244	0.97096	0.974256	0.976662	1.09515	1.1415	1.01558	1.06789	>>Protein	P62983;A0A0A6YW67;E9Q9J0;E9Q5F6;Q5SX22;P0CG49;P0CG50	1.56145	1.50386	1.47049	1.60763	1.65257	0.650279	0.666933	0.714418	0.744401	0.674853	0.721783	0.792439	0.754341	0.780576	0.703989	>>Phosphosite calibrated	0.61788	0.606234	0.667663	0.585456	0.558613	1.59394	1.57234	1.3301	1.30435
Q5QNQ6	74309	Osbp2	1	101.65	S	410	>>Phosphosite	0.564716	0.732394	0.833064	0.690921	0.639703	1.10042	1.38397	1.18702	0.880323	0.910164	1.3302	1.44195	1.16284	1.19031	0.952003	>>Protein	Q5QNQ6;Q8K0C7;Q5QNQ4;Q5F209;Q5F210;Q3B7Z2	0.913631	0.89494	0.990019	0.878406	0.85466	1.02876	1.00517	0.921591	1.10098	0.95441	1.06511	1.02301	1.23745	1.01678	1.11508	>>Phosphosite calibrated	0.618101	0.818373	0.841462	0.786562	0.748489	1.06965	1.37685	1.28801	0.799581
D3YTR1	70335	Reep6	0.979331	94.804	S	405	>>Phosphosite	0.558407	0.611313	0.63557	0.636768	0.548094	1.00152	1.03228	0.981261	0.985073	0.977738	1.32666	1.47786	1.43901	1.37557	1.41287	>>Protein	D3YTR1;D3YTR2	0.902174	0.888233	0.981583	0.938879	0.90738	0.973466	1.00744	0.964201	0.952731	0.917085	1.06867	1.16784	1.14896	1.06849	1.11287	>>Phosphosite calibrated	0.618957	0.688235	0.647495	0.678222	0.60404	1.02882	1.02466	1.01769	1.03395
F6VCV9	232664	Ccdc136	0.999997	250.82	S	56	>>Phosphosite	0.605393	0.639854	0.689467	0.66873	0.673721	1.10158	1.10063	1.08803	1.10544	1.16206	1.17187	1.25042	1.30817	1.226	1.20865	>>Protein	F6VCV9;E9QP94;Q3TVA9;E6Y2W6;E6Y2W7;D3Z165;A0A0N4SW14;A0A0J9YVA8	0.971937	0.963533	1.00537	1.0241	1.00982	0.999654	1.01683	1.03083	0.984328	1.01081	0.922406	1.07162	1.03287	0.995297	0.960597	>>Phosphosite calibrated	0.622872	0.664071	0.685784	0.652996	0.66717	1.10196	1.08241	1.05549	1.12304
P49442	16329	Inpp1	0.782995	89.629	S	242	>>Phosphosite	0.644718	0.895752	0.802408	0.855535	0.743125	1.00703	0.888717	0.814449	0.746721	0.767287	1.2532	1.68965	1.538	1.28206	1.07135	>>Protein	P49442;E9QAI9	1.03362	1.03642	1.03342	1.12313	1.12972	0.904005	0.933234	0.880532	0.971223	0.922408	0.944158	1.06088	1.01969	1.00109	1.00646	>>Phosphosite calibrated	0.623748	0.864272	0.776457	0.761742	0.657794	1.11397	0.952297	0.924951	0.768846
Q52KG9	12466	Cct6a	0.968854	55.335	S	200	>>Phosphosite	0.649015	0.796297	0.683416	0.81327	0.819198	0.928127	0.97332	0.878526	0.817374	0.879337	1.28369	1.42322	1.37433	1.32873	1.35214	>>Protein	Q52KG9;P80317	1.03995	0.993939	1.04716	1.06696	1.10378	0.992138	0.988244	1.01666	0.971783	1.01445	0.860319	1.02799	0.983351	0.97603	0.917235	>>Phosphosite calibrated	0.624081	0.801153	0.65264	0.762229	0.742176	0.935481	0.984899	0.864128	0.841107
Q8K410	353188	Adam32	0.99665	80.318	S	740	>>Phosphosite	0.698125	0.734784	0.899406	0.817159	0.772633	0.959965	1.176	1.14555	1.08844	1.08504	1.01108	1.12289	1.33327	1.14287	1.01278	>>Protein	Q8K410;G3UXC2;G3UXV9;G3UZY0	1.11465	1.07186	1.14555	1.16298	1.17944	0.871775	0.932935	0.955121	0.895871	0.877586	0.924572	1.05408	0.946317	0.946493	0.920786	>>Phosphosite calibrated	0.626321	0.685523	0.785133	0.702644	0.655084	1.10116	1.26054	1.19938	1.21495
P04919	20533	Slc4a1	0.977136	56.468	S	363	>>Phosphosite	1.38416	1.36648	1.39372	1.46512	1.46326	0.768227	0.771949	0.919899	0.873541	0.799536	0.66974	0.796177	0.847062	0.833738	0.647381	>>Protein	P04919	2.20834	2.0544	2.26695	2.08999	2.30188	0.455604	0.525411	0.511141	0.472533	0.438308	0.375519	0.348502	0.375786	0.308982	0.26666	>>Phosphosite calibrated	0.62679	0.665151	0.6148	0.701019	0.635681	1.68617	1.46923	1.7997	1.84863
Q78YY6	66148	Dnajc15	0.976963	68.845	S	102	>>Phosphosite	1.02394	1.17551	1.14065	1.1461	1.11096	1.03984	1.01001	0.85724	1.0332	1.06855	0.877105	0.923905	0.919592	0.924965	0.748441	>>Protein	Q78YY6;A0A2K6EDK0	1.63207	1.55424	1.61555	1.61871	1.7784	0.863485	0.883719	0.96869	0.816975	0.85568	0.485825	0.512346	0.510707	0.473543	0.430067	>>Phosphosite calibrated	0.627387	0.756322	0.706046	0.708032	0.624698	1.20424	1.14291	0.884948	1.26466
A0A087WSD2	383435	Ms4a14	0.957874	187.62	S	1220	>>Phosphosite	0.631468	0.690698	0.702078	0.765439	0.751309	1.06095	1.06958	1.05277	1.11216	1.02668	1.19777	1.23274	1.28747	1.11811	1.30077	>>Protein	A0A087WSD2	0.996395	1.00697	1.07524	1.07514	1.06281	1.01237	1.02073	0.99529	1.00202	1.00591	0.889996	0.985443	1.02367	0.942191	0.90582	>>Phosphosite calibrated	0.633752	0.685917	0.652951	0.711944	0.706911	1.04799	1.04785	1.05775	1.10992
F6VCV9	232664	Ccdc136	1	176.1	S	364	>>Phosphosite	0.62084	0.655863	0.688947	0.7235	0.662856	1.11187	1.14302	1.13826	1.18327	1.25949	1.0638	1.22293	1.24879	1.2532	1.02337	>>Protein	F6VCV9;E9QP94;Q3TVA9;E6Y2W6;E6Y2W7;D3Z165;A0A0N4SW14;A0A0J9YVA8	0.971937	0.963533	1.00537	1.0241	1.00982	0.999654	1.01683	1.03083	0.984328	1.01081	0.922406	1.07162	1.03287	0.995297	0.960597	>>Phosphosite calibrated	0.638766	0.680686	0.685267	0.706478	0.65641	1.11226	1.12409	1.10421	1.20211
F6VCV9	232664	Ccdc136	1	171.78	S	88	>>Phosphosite	0.622292	0.681318	0.737743	0.715138	0.634491	1.09914	1.10326	1.08919	1.14548	1.10466	1.07918	1.25872	1.31264	1.28097	1.13578	>>Protein	F6VCV9;E9QP94;Q3TVA9;E6Y2W6;E6Y2W7;D3Z165;A0A0N4SW14;A0A0J9YVA8	0.971937	0.963533	1.00537	1.0241	1.00982	0.999654	1.01683	1.03083	0.984328	1.01081	0.922406	1.07162	1.03287	0.995297	0.960597	>>Phosphosite calibrated	0.640259	0.707104	0.733802	0.698312	0.628321	1.09952	1.08499	1.05662	1.16372
A0A1W2P6U8	102635990	4932415D10Rik	0.999833	125.18	S	4758	>>Phosphosite	0.630265	0.864591	1.02566	0.96959	0.624329	1.03236	1.26323	1.3622	0.700144	0.838869	1.22914	1.42169	1.02022	1.03637	0.981326	>>Protein	A0A1W2P6U8;E9Q0G0	0.980261	0.960717	1.02438	1.02619	0.993442	0.975006	0.986851	0.98259	0.980829	0.967791	0.958388	1.07119	1.06898	1.01679	1.00659	>>Phosphosite calibrated	0.642956	0.899943	1.00126	0.94484	0.628451	1.05883	1.28006	1.38634	0.713829
Q64475	319178	H2bc3	0.824797	62.042	S	5	>>Phosphosite	0.888827	0.917627	0.999007	1.07811	0.874104	0.981023	1.06026	0.867366	0.944496	1.02322	0.929302	1.18104	1.11794	1.07764	1.06004	>>Protein	Q8CBB6;Q8CGP1;P10853;Q8CGP2;Q64475	1.37714	1.35839	1.52507	1.40274	1.39602	1.00916	1.02969	1.0999	0.941833	1.01915	0.571946	0.642678	0.549368	0.570536	0.506386	>>Phosphosite calibrated	0.645416	0.675526	0.655057	0.768575	0.626141	0.972114	1.02969	0.788586	1.00283
A6H656	18285	Odf1	0.863121	109.29	S	33	>>Phosphosite	0.601799	0.573681	0.671647	0.621158	0.601129	1.07372	1.07523	1.08081	1.12226	1.13302	1.19718	1.29509	1.34346	1.34553	1.2643	>>Protein	A6H656;Q61999	0.932035	0.912929	1.00506	0.915555	0.954465	1.03163	1.0444	1.01978	0.998997	1.03938	0.971183	1.06783	1.07332	1.04857	0.98486	>>Phosphosite calibrated	0.645682	0.628396	0.668262	0.678449	0.629808	1.0408	1.02951	1.05984	1.12338
G3UZX6	20610	Sumo3	1	70.889	S	12	>>Phosphosite	0.919906	1.12868	0.990641	1.00138	0.865621	1.00328	0.950981	0.948464	0.990065	1.18711	0.869409	1.06701	1.13782	0.95031	0.989322	>>Protein	H7BWX9;D3Z794;P61957;G3UZX6;G3UZ60;G3UWI9;G3UWX9;G3UZA7;Q9Z172	1.42156	1.49386	0.587995	2.36204	1.48203	0.695845	0.776064	0.910041	1.00139	0.668882	0.880138	0.711447	0.476503	0.503132	1.02908	>>Phosphosite calibrated	0.647111	0.755547	1.68478	0.423949	0.584077	1.44181	1.22539	1.04222	0.988695
F6VCV9	232664	Ccdc136	1	167.35	S	275	>>Phosphosite	0.629212	0.636029	0.715313	0.735459	0.647251	1.17577	1.16673	1.14356	1.13295	1.21089	1.07688	1.16669	1.21667	1.22912	1.11747	>>Protein	F6VCV9;E9QP94;Q3TVA9;E6Y2W6;E6Y2W7;D3Z165;A0A0N4SW14;A0A0J9YVA8	0.971937	0.963533	1.00537	1.0241	1.00982	0.999654	1.01683	1.03083	0.984328	1.01081	0.922406	1.07162	1.03287	0.995297	0.960597	>>Phosphosite calibrated	0.647379	0.660101	0.711492	0.718155	0.640957	1.17618	1.14741	1.10935	1.15099
A0A8I4SYN6	382523	H3f4	1	111.86	T	46	>>Phosphosite	0.855066	0.994775	0.978078	0.969822	0.851723	0.830814	0.917865	0.909202	0.831239	0.865409	1.21261	1.25774	1.16886	1.25079	1.106	>>Protein	A0A8I4SYN6	1.31911	1.30315	1.24812	1.40704	1.58613	1.01872	1.01932	1.17585	1.01886	1.14926	0.497882	0.600417	0.562527	0.595454	0.498149	>>Phosphosite calibrated	0.648215	0.763361	0.783641	0.689263	0.53698	0.81555	0.900466	0.773231	0.81585
S4R2J8	668218	Bin2	0.801044	51.593	S	376	>>Phosphosite	0.673427	0.865941	1.03044	0.937101	0.708419	1.06794	1.30791	1.24325	0.724524	0.987061	1.27793	1.45982	0.923465	1.00548	0.787298	>>Protein	S4R2J8;S4R1B8;S4R270;A0A5F8MQ05;D3Z6Q9;S4R171;A0A3Q4EBR8;A0A0G2JEG8;A0A668KM31;Q7TQF7;S4R1Q1	1.03538	0.998756	0.963257	1.06397	1.04719	0.969091	1.01026	0.979896	0.980343	0.988223	0.925407	1.02957	1.04473	1.01121	0.952723	>>Phosphosite calibrated	0.650419	0.86702	1.06974	0.880759	0.676497	1.102	1.29462	1.26876	0.739051
Q80Y39	66765	4933411K16Rik	0.954119	211.33	T	73	>>Phosphosite	0.798606	0.837008	0.884028	0.824128	0.772632	0.976045	0.98802	0.909907	0.954094	0.910454	1.07047	1.26831	1.27862	1.28288	1.24481	>>Protein	Q80Y39	1.22704	1.18287	1.20886	1.23261	1.26731	0.886925	0.895401	0.908995	0.888258	0.876663	0.818423	0.951509	0.915658	0.863469	0.876023	>>Phosphosite calibrated	0.650842	0.707608	0.731293	0.668606	0.609663	1.10048	1.10344	1.001	1.07412
D3Z7R0	12041	Bckdk	0.957038	191.51	S	31	>>Phosphosite	0.455594	0.573688	0.573106	0.511161	0.526595	1.2052	1.18839	1.27148	1.26086	1.20937	1.10913	1.38154	1.31073	1.24773	1.17543	>>Protein	A0A0U1RNL7;A0A0U1RPT4;O55028;D3Z7R0;A0A0U1RQ97;A0A0U1RQ50	0.698326	0.817072	0.864021	0.986983	0.739505	1.13444	1.05461	1.16719	1.10205	1.10449	0.945049	1.09854	1.1131	1.10462	1.07001	>>Phosphosite calibrated	0.652409	0.702126	0.663301	0.517902	0.71209	1.06237	1.12686	1.08935	1.14411
Q99K78	103236	Csnk1g2	0.998541	69.812	S	238	>>Phosphosite	0.686428	0.770514	0.753338	0.822297	0.765356	0.938705	0.948747	1.0315	0.951966	0.93084	1.19369	1.34266	1.37907	1.26042	1.22447	>>Protein	Q99K78	1.05151	0.919791	0.820442	0.926865	1.02545	0.896792	1.29161	1.10657	0.935786	0.942058	0.978195	1.06664	1.06141	0.957078	1.0198	>>Phosphosite calibrated	0.6528	0.837705	0.91821	0.887181	0.746363	1.04674	0.734546	0.932156	1.01729
Q9D5V1	67722	Actl11	1	141.38	T	547	>>Phosphosite	0.663787	0.649607	0.690205	0.728077	0.646573	1.01775	1.00971	0.91232	0.972689	0.972825	1.24614	1.41804	1.41866	1.34949	1.30412	>>Protein	Q9D5V1	1.01457	0.981291	1.02705	1.03959	1.04306	1.00689	1.01063	1.01825	1.01214	1.01116	0.897	0.997965	1.01799	0.964748	0.957658	>>Phosphosite calibrated	0.654253	0.661992	0.672029	0.700353	0.619878	1.01079	0.999083	0.895969	0.961018
Q3V140	54137	Acrbp	0.996678	51.841	S	111	>>Phosphosite	0.81167	0.820168	0.797825	0.845441	0.857821	0.901042	0.847858	0.907122	0.952614	0.853059	1.31479	1.31222	1.35588	1.12857	1.29391	>>Protein	Q3V140;F2Z440;Q6P8Q6	1.23998	1.21465	1.41182	1.25929	1.24187	0.931369	0.949851	0.886474	0.931572	0.869492	0.799414	0.842161	0.858995	0.77338	0.789673	>>Phosphosite calibrated	0.654581	0.675229	0.565104	0.671363	0.690747	0.967438	0.892622	1.02329	1.02259
P15920	21871	Atp6v0a2	0.999995	166.49	S	695	>>Phosphosite	0.628518	0.679353	0.726527	0.712347	0.620266	0.929723	1.02112	1.02516	1.03478	1.08242	1.29299	1.30941	1.34197	1.30584	1.28958	>>Protein	P15920;A0A0G2JFS2	0.959901	0.960949	0.965095	1.04017	1.03786	0.986941	1.03233	1.02366	1.08434	1.00446	0.922361	1.01445	1.04067	0.988747	0.938077	>>Phosphosite calibrated	0.654774	0.706961	0.752804	0.684834	0.597641	0.942024	0.989144	1.00147	0.954297
A0A3Q4EGK1		Gm50092	0.999959	81.771	T	190	>>Phosphosite	1.13452	1.84068	2.16003	1.69049	1.24971	0.963858	1.0655	1.00469	0.658488	0.689935	0.563607	0.596365	0.532057	0.488524	0.361553	>>Protein	A0A3Q4EGK1	1.73009	1.72241	1.7472	1.74097	1.81534	0.742158	0.80092	0.815259	0.75396	0.716771	0.512851	0.507516	0.505022	0.459932	0.429602	>>Phosphosite calibrated	0.655755	1.06866	1.23628	0.971004	0.688416	1.29872	1.33035	1.23236	0.873373
Q8CBB6	665596	H2bc23	0.999662	87.639	S	76	>>Phosphosite	0.906096	0.870588	0.911204	0.960312	0.943758	0.91145	1.0301	1.03188	1.00714	0.964804	1.0704	1.17637	1.11022	1.08007	1.0256	>>Protein	Q8CBB6;Q8CGP1;P10853;Q8CGP2;Q64475	1.37714	1.35839	1.52507	1.40274	1.39602	1.00916	1.02969	1.0999	0.941833	1.01915	0.571946	0.642678	0.549368	0.570536	0.506386	>>Phosphosite calibrated	0.657956	0.640898	0.597484	0.684596	0.676036	0.903173	1.0004	0.938159	1.06934
P27661	15270	H2ax	0.999787	94.692	T	124	>>Phosphosite	0.994687	1.24547	1.23831	1.23144	1.02893	0.93879	1.04048	1.09567	0.846056	0.854389	0.951732	1.00381	0.8904	0.904611	0.735226	>>Protein	P27661	1.50433	1.33938	1.50519	1.408	1.47803	1.02214	1.02885	1.00924	1.01477	0.985635	0.529136	0.580436	0.589624	0.53074	0.474499	>>Phosphosite calibrated	0.661218	0.929891	0.822689	0.874606	0.696145	0.918453	1.01131	1.08564	0.833738
C4P6S0	72181	Nsun4	0.923575	114.34	S	717	>>Phosphosite	0.670665	0.81603	0.933442	0.854435	0.718345	0.971668	1.25938	1.14512	0.854537	1.06815	1.31401	1.42987	1.08537	0.869639	1.00933	>>Protein	C4P6S0	1.01312	0.94818	1.02496	1.01878	1.00667	1.03521	1.05942	1.01949	0.993332	0.983612	0.942967	1.02258	1.02479	0.975925	0.93095	>>Phosphosite calibrated	0.661977	0.860628	0.910707	0.838685	0.713582	0.938615	1.18874	1.12323	0.860274
Q3UM45	66385	Ppp1r7	0.99905	145.46	S	323	>>Phosphosite	0.704966	0.731754	0.764228	0.825428	0.71597	0.909911	0.835854	0.837049	0.853493	0.834783	1.29734	1.42135	1.50134	1.42357	1.34296	>>Protein	Q3UM45;A0A087WRA7;F6TGJ2	1.06291	0.978733	1.11249	1.01458	0.968502	0.968502	1.01032	0.872922	0.995555	0.827741	1.01409	0.98711	1.16934	0.980037	1.03717	>>Phosphosite calibrated	0.663239	0.747654	0.686953	0.81357	0.739255	0.939504	0.827318	0.958905	0.857303
Q9D5V1	67722	Actl11	0.959418	89.866	T	577	>>Phosphosite	0.673011	0.716721	0.739546	0.802632	0.746107	0.93401	1.03992	0.968757	0.997471	0.975099	1.15763	1.32928	1.28061	1.19355	1.44566	>>Protein	Q9D5V1	1.01457	0.981291	1.02705	1.03959	1.04306	1.00689	1.01063	1.01825	1.01214	1.01116	0.897	0.997965	1.01799	0.964748	0.957658	>>Phosphosite calibrated	0.663343	0.730387	0.72007	0.772069	0.715303	0.927616	1.02897	0.951394	0.985502
P50431	20425	Shmt1	0.999944	187.43	S	348	>>Phosphosite	0.482744	0.53118	0.576943	0.691909	0.579969	1.067	1.11382	0.983582	1.09931	1.10149	1.29887	1.32757	1.36728	1.36405	1.41428	>>Protein	P50431;G3UZ26;G3UYY1;G3UZZ9	0.726273	0.735516	0.730124	0.785122	0.764068	1.05996	1.07922	1.12261	1.09519	1.13298	1.02252	1.28586	1.1622	1.18998	1.10838	>>Phosphosite calibrated	0.664687	0.722187	0.790199	0.881276	0.759054	1.00664	1.03207	0.876158	1.00377
Q9WTN6	56517	Slc22a21	0.923937	75.109	S	559	>>Phosphosite	0.693858	0.721852	0.726931	0.791383	0.692226	0.936128	0.934073	0.902633	0.899307	0.896103	1.23372	1.42139	1.43409	1.39654	1.31976	>>Protein	Q9WTN6;Q9Z0E8;D6RDB6	1.03776	0.960256	0.980044	1.12359	1.04976	0.966872	0.972509	0.961481	1.08523	0.923926	0.955906	1.007	0.997321	0.952046	1.0263	>>Phosphosite calibrated	0.668615	0.751729	0.741733	0.704337	0.659412	0.968203	0.960477	0.938794	0.828675
Q8CHP8	67078	Pgp	0.958712	109.16	S	71	>>Phosphosite	0.879056	0.903717	0.987695	0.986556	0.895944	1.00578	1.05444	1.04773	0.959856	1.04584	0.932108	1.14165	1.09536	1.03994	1.02434	>>Protein	Q8CHP8	1.31429	1.25873	1.37027	1.35304	1.3802	0.815446	0.81958	0.790913	0.812664	0.749382	0.867293	0.865284	0.8948	0.880814	0.827306	>>Phosphosite calibrated	0.668846	0.717958	0.720805	0.729142	0.649142	1.23341	1.28656	1.32471	1.18112
F6VCV9	232664	Ccdc136	0.957599	89.506	S	635	>>Phosphosite	0.652079	0.64483	0.757574	0.766376	0.707617	1.07087	1.1257	1.06902	1.09571	1.11017	1.0469	1.23681	1.25059	1.24836	1.2174	>>Protein	F6VCV9;E9QP94;Q3TVA9;E6Y2W6;E6Y2W7;D3Z165;A0A0N4SW14;A0A0J9YVA8	0.971937	0.963533	1.00537	1.0241	1.00982	0.999654	1.01683	1.03083	0.984328	1.01081	0.922406	1.07162	1.03287	0.995297	0.960597	>>Phosphosite calibrated	0.670906	0.669235	0.753528	0.748344	0.700735	1.07124	1.10706	1.03705	1.11316
Q9D5V1	67722	Actl11	0.873286	86.761	S	662	>>Phosphosite	0.682308	0.786367	0.805161	0.932457	0.700732	0.920237	0.874919	0.949122	0.929171	1.02078	1.03267	1.30546	1.33407	1.43123	1.29532	>>Protein	Q9D5V1	1.01457	0.981291	1.02705	1.03959	1.04306	1.00689	1.01063	1.01825	1.01214	1.01116	0.897	0.997965	1.01799	0.964748	0.957658	>>Phosphosite calibrated	0.672508	0.80136	0.783958	0.896951	0.671801	0.913937	0.865713	0.932111	0.918022
A0A1W2P6U8	102635990	4932415D10Rik	0.832453	148.66	S	4798	>>Phosphosite	0.660849	0.727597	0.715376	0.800268	0.644304	1.09739	0.877028	1.02274	1.00093	1.12846	1.10952	1.34346	1.291	1.39042	1.19065	>>Protein	A0A1W2P6U8;E9Q0G0	0.980261	0.960717	1.02438	1.02619	0.993442	0.975006	0.986851	0.98259	0.980829	0.967791	0.958388	1.07119	1.06898	1.01679	1.00659	>>Phosphosite calibrated	0.674157	0.757348	0.698352	0.77984	0.648557	1.12552	0.888713	1.04087	1.0205
Q8C635	14625	Gykl1	0.88388	85.845	S	131	>>Phosphosite	0.647734	0.833423	0.813475	0.638552	0.740741	0.92661	1.06459	0.930859	1.08403	1.06373	1.12465	1.36172	1.31275	1.29957	1.15756	>>Protein	Q8C635	0.960108	0.937139	0.996966	1.01909	1.03984	1.00033	1.0114	1.04958	0.968465	1.07669	0.893006	1.04417	1.03527	1.02366	0.944294	>>Phosphosite calibrated	0.674647	0.889327	0.815951	0.626589	0.712363	0.926302	1.05259	0.88689	1.11933
F6VCV9	232664	Ccdc136	1	42.828	S	442	>>Phosphosite	0.655729	0.469768	0.668614	0.613692	0.65391	1.10657	1.13148	1.12406	1.27341	1.08758	1.28872	1.34814	1.18171	1.27073	1.12588	>>Protein	F6VCV9;E9QP94;Q3TVA9;E6Y2W6;E6Y2W7;D3Z165;A0A0N4SW14;A0A0J9YVA8	0.971937	0.963533	1.00537	1.0241	1.00982	0.999654	1.01683	1.03083	0.984328	1.01081	0.922406	1.07162	1.03287	0.995297	0.960597	>>Phosphosite calibrated	0.674662	0.487547	0.665042	0.599252	0.647552	1.10696	1.11275	1.09044	1.29369
P62806	319159	H4c11	1	97.904	T	31	>>Phosphosite	0.897293	0.938286	0.973647	0.939663	0.916319	0.980219	1.00375	0.936972	0.972646	0.911562	1.05445	1.08449	1.19564	1.11002	1.08505	>>Protein	P62806	1.32822	1.21933	1.30285	1.26296	1.30734	1.08209	1.1019	1.10413	1.1114	1.0474	0.61534	0.655289	0.682673	0.608101	0.570971	>>Phosphosite calibrated	0.675562	0.769508	0.747321	0.744016	0.700901	0.90586	0.910924	0.848607	0.875155
B2RWK3	667055	Unc93a2	1	56.569	S	438	>>Phosphosite	0.620003	0.728724	0.584593	0.72474	0.617762	0.892179	0.897558	0.9121	0.868472	0.874997	1.3554	1.44037	1.55989	1.40829	1.51492	>>Protein	B2RWK3;Q710D3	0.912733	0.977931	1.06637	0.995623	0.91894	1.01566	1.11863	1.0079	0.92488	0.92047	0.996375	1.13196	1.12393	0.986637	0.901975	>>Phosphosite calibrated	0.679282	0.745169	0.548211	0.727926	0.672255	0.878423	0.802375	0.904953	0.939011
B7ZMW1	72000	Lmntd2	0.981685	76.1	S	558	>>Phosphosite	0.67553	0.847509	1.3549	1.05525	0.682788	0.939304	1.80434	2.43708	0.464484	0.663051	0.601289	1.4409	0.669573	0.589284	0.774715	>>Protein	B7ZMW1;Q0VET5	0.991181	0.989041	0.990073	1.08615	1.03962	0.962376	0.979185	0.992212	1.03446	1.0099	0.898809	1.02931	1.00872	1.02472	0.964248	>>Phosphosite calibrated	0.681541	0.8569	1.36848	0.971555	0.656767	0.976025	1.8427	2.45621	0.44901
D3Z1X7	22697	Zscan21	0.994795	40.025	S	43	>>Phosphosite	0.681929	0.72711	0.722421	0.780362	0.758559	1.08675	1.09827	1.13993	1.12392	1.06461	1.06605	1.20233	1.24279	1.18377	1.12121	>>Protein																	>>Phosphosite calibrated	0.681929	0.72711	0.722421	0.780362	0.758559	1.08675	1.09827	1.13993	1.12392
P52480	18746	Pkm	1	76.345	S	437	>>Phosphosite	0.658043	1.40359	1.74822	1.36235	0.726364	0.921719	1.08593	1.12589	0.400971	0.393882	1.24536	2.01224	0.56912	0.937374	0.408952	>>Protein	P52480;A0A1L1SU37;A0A1L1SQV8;A0A1L1SSN6;A0A1L1STV8;A0A1L1SUV0;A0A1L1ST52;A0A1L1SVH2	0.964613	0.970601	1.01483	1.01421	0.99096	1.01353	1.04351	1.02906	1.00725	1.02217	0.916635	1.0518	1.0266	0.994666	0.939552	>>Phosphosite calibrated	0.682184	1.44611	1.72267	1.34326	0.73299	0.909414	1.04065	1.09409	0.398084
A2AVR2	381538	Mroh7	0.982851	46.64	S	212	>>Phosphosite	0.970844	1.09415	1.06594	1.08554	0.992235	0.940519	1.06187	1.14565	1.01178	0.985086	0.921728	1.06242	1.00019	0.947559	0.714487	>>Protein	A2AVR2;A2AVR3	1.4198	1.38204	1.44406	1.43907	1.48533	0.883057	0.894043	0.909587	0.860983	0.868171	0.672429	0.704026	0.724785	0.677383	0.63523	>>Phosphosite calibrated	0.68379	0.791689	0.738152	0.754333	0.668023	1.06507	1.18772	1.25953	1.17515
Q3UR42	13211	Dhx9	0.965974	81.346	S	137	>>Phosphosite	1.07089	1.08929	1.1859	1.39471	1.01881	0.804108	1.10037	0.919112	0.767481	0.955927	0.914051	0.861364	1.02403	0.960047	0.933907	>>Protein	A0A087WPL5;E9QNN1;O70133;Q3UR42;A0A0R4J2C3;A0A087WRT3	1.56514	1.51659	1.55272	1.61038	1.64403	0.678978	0.711006	0.718364	0.695504	0.68133	0.684829	0.755459	0.754373	0.742189	0.689111	>>Phosphosite calibrated	0.684213	0.718252	0.763761	0.866074	0.6197	1.18429	1.54763	1.27945	1.10349
P07978	19119	Prm2	0.999999	95.401	T	43	>>Phosphosite	0.671543	0.693366	0.783638	0.681454	0.650511	1.13667	1.16157	1.10275	0.997543	1.07874	1.17199	1.27845	1.21233	1.19781	1.18162	>>Protein	P07978	0.978645	0.984374	1.05953	1.02313	1.0179	1.07824	1.05633	1.0459	1.09093	1.07548	0.877313	0.941655	0.981641	0.926466	0.862477	>>Phosphosite calibrated	0.686197	0.704373	0.73961	0.666051	0.639074	1.05419	1.09963	1.05436	0.914393
Q61029	21917	Tmpo	0.961061	95.067	T	159	>>Phosphosite	0.955961	0.974471	1.03243	1.03264	1.05426	0.981362	0.939538	1.03362	1.00829	1.08011	0.875746	0.979488	1.1297	0.922613	0.999766	>>Protein	Q61029	1.39281	1.32805	1.42285	1.44546	1.42444	0.919643	0.948339	0.952453	0.900075	0.902287	0.650215	0.68873	0.704599	0.661106	0.658928	>>Phosphosite calibrated	0.686355	0.733758	0.725604	0.714399	0.740123	1.06711	0.99072	1.08521	1.12023
Q8VC30	225913	Tkfc	1	90.263	S	182	>>Phosphosite	0.693346	0.736409	0.741264	0.797748	0.658478	0.977348	0.967299	0.999908	0.996165	0.95317	1.19118	1.37732	1.31827	1.30603	1.28607	>>Protein	Q8VC30;Q3UTZ4;A0A494BBI2;A0A494BB96	1.00822	1.00649	1.05065	1.03808	1.01261	0.907399	0.935502	0.914566	0.87682	0.864551	1.02518	1.13162	1.12701	1.07669	1.02461	>>Phosphosite calibrated	0.687696	0.731659	0.705527	0.768481	0.65028	1.07709	1.03399	1.09331	1.13611
A0A1D5RLM8	105242472	Gm11639	0.996232	120.31	S	5673	>>Phosphosite	0.695285	0.802974	0.948731	0.83806	0.846823	1.00315	0.900538	1.0351	1.0372	0.989672	1.06021	1.18108	1.26197	1.32437	1.07483	>>Protein	A0A1D5RLM8;Q80X60;B1ASN7;F6RS26;B2FDE4	1.01093	1.00102	1.05653	1.04366	1.04689	0.989729	1.03505	1.02288	1.00414	0.984337	0.912218	1.01032	0.996763	0.959801	0.925738	>>Phosphosite calibrated	0.687769	0.802157	0.897968	0.803004	0.80889	1.01356	0.870045	1.01195	1.03293
Q9D9J7	73456	Izumo1	0.942664	125.23	T	359	>>Phosphosite	0.659559	0.673315	0.756183	0.747066	0.668595	1.08526	1.13586	1.04777	1.00008	1.04931	1.09627	1.28403	1.34961	1.21585	1.23124	>>Protein	Q9D9J7	0.956258	0.935275	0.957512	1.01674	1.01441	0.979974	0.974137	1.04398	0.964935	1.03523	0.906315	1.09817	1.0612	1.04175	1.01412	>>Phosphosite calibrated	0.689729	0.719911	0.789737	0.734763	0.659097	1.10744	1.16602	1.00363	1.03643
Q9D9U8	71089	Septin12	0.999772	99.055	S	8	>>Phosphosite	0.692821	0.700636	0.738813	0.736008	0.648905	1.1105	1.1526	1.07423	1.10459	1.06903	1.14408	1.26904	1.20777	1.2266	1.12437	>>Protein	A0A2R8VJU7;Q9D9U8;Q9D451	1.00432	0.953779	0.985202	1.05452	1.06149	0.977438	1.00446	1.0224	1.01034	0.988953	0.9405	1.04876	1.01768	0.980316	0.949846	>>Phosphosite calibrated	0.689842	0.73459	0.74991	0.697959	0.611316	1.13613	1.14748	1.05069	1.09329
A0A087WSD2	383435	Ms4a14	0.919389	84.213	S	3	>>Phosphosite	0.687743	0.744671	0.793836	0.756559	0.670305	1.05042	1.1636	0.910503	1.08706	0.931204	1.10701	1.29107	1.21693	1.3132	1.27588	>>Protein	A0A087WSD2	0.996395	1.00697	1.07524	1.07514	1.06281	1.01237	1.02073	0.99529	1.00202	1.00591	0.889996	0.985443	1.02367	0.942191	0.90582	>>Phosphosite calibrated	0.690232	0.739517	0.738287	0.703685	0.630694	1.03759	1.13997	0.914813	1.08487
Q9WTN6	56517	Slc22a21	0.911022	85.212	T	558	>>Phosphosite	0.716511	0.712559	0.742809	0.769004	0.701248	0.923739	0.957657	0.857324	0.875781	0.86324	1.26418	1.38628	1.49032	1.403	1.33635	>>Protein	Q9WTN6;Q9Z0E8;D6RDB6	1.03776	0.960256	0.980044	1.12359	1.04976	0.966872	0.972509	0.961481	1.08523	0.923926	0.955906	1.007	0.997321	0.952046	1.0263	>>Phosphosite calibrated	0.690443	0.742052	0.757934	0.68442	0.668006	0.955389	0.984728	0.89167	0.806997
Q9D5V1	67722	Actl11	0.862874	99.711	S	600	>>Phosphosite	0.704705	0.665525	0.795402	0.683488	0.706818	0.920783	0.983774	1.03944	0.942931	0.91871	1.29566	1.33762	1.43444	1.3208	1.24991	>>Protein	Q9D5V1	1.01457	0.981291	1.02705	1.03959	1.04306	1.00689	1.01063	1.01825	1.01214	1.01116	0.897	0.997965	1.01799	0.964748	0.957658	>>Phosphosite calibrated	0.694583	0.678214	0.774455	0.657462	0.677636	0.914479	0.973422	1.02081	0.931617
E9QAP8	73472	Spata18	1	150.29	S	231	>>Phosphosite	0.591549	0.59641	0.64145	0.651229	0.58462	1.00367	1.04563	0.970473	1.00629	0.996122	1.26329	1.44132	1.48558	1.39388	1.3285	>>Protein	Q0P557;J3QPR5;E9QAP8;E9Q4M5	0.85166	0.808352	0.877118	0.893343	0.887945	1.0246	1.04729	1.07265	0.981779	1.04983	0.999012	1.20479	1.14324	1.116	1.04238	>>Phosphosite calibrated	0.694583	0.73781	0.731315	0.72898	0.658396	0.979569	0.998413	0.904739	1.02497
Q80YD3	277773	Fam205c	0.997823	102.46	S	129	>>Phosphosite	0.63202	0.62501	0.686922	0.675507	0.638658	0.799455	0.808388	0.757643	0.757767	0.757829	1.4646	1.64835	1.65741	1.52248	1.56795	>>Protein	Q80YD3	0.909914	0.93849	1.00032	1.03913	1.00889	0.945236	0.986686	1.05041	0.931059	1.02468	0.944397	1.15507	1.03716	1.04231	0.986241	>>Phosphosite calibrated	0.694593	0.665975	0.686706	0.650071	0.633029	0.845773	0.819296	0.721281	0.813876
O70451	20503	Slc16a7	0.954143	64.091	S	218	>>Phosphosite	0.705676	1.31801	1.65781	1.28156	0.829795	0.657473	0.81045	0.865182	0.477343	0.43335	1.3117	2.14085	0.796274	1.07518	0.639354	>>Protein	O70451;A0A1B0GSA7	1.01513	0.989061	1.18197	1.07533	1.00266	1.01873	1.03503	1.0177	0.931619	0.959793	0.927397	1.01178	1.00249	0.905079	0.926217	>>Phosphosite calibrated	0.695158	1.33259	1.40258	1.19178	0.82759	0.645386	0.783019	0.850131	0.512381
A2ARZ3	241516	Fsip2	0.849541	114.92	S	471	>>Phosphosite	0.675342	0.647884	0.70584	0.724629	0.642668	1.16493	1.25653	1.17322	1.2128	1.21059	0.983983	1.18828	1.22444	1.08387	1.10497	>>Protein	A2ARZ3;F7BGZ6;F6ZQI5;REV__Q61382	0.970282	0.94129	1.01218	1.00458	0.976267	1.01351	1.03868	1.02595	1.025	1.00268	0.93881	1.0383	1.04352	0.977312	0.991656	>>Phosphosite calibrated	0.696026	0.688293	0.69735	0.721329	0.658291	1.14941	1.20974	1.14355	1.18322
Q80W93	244653	Hydin	0.999999	157.07	S	2663	>>Phosphosite	0.680748	0.81915	0.775889	0.795021	0.761274	1.02862	0.980287	0.994206	0.961412	0.871038	1.23072	1.21204	1.32233	1.38134	1.18592	>>Protein	Q80W93	0.977886	0.955012	1.01446	1.01396	1.00893	1.01284	1.01452	1.02011	1.00389	1.00949	0.913067	1.04148	1.04774	1.00591	0.960717	>>Phosphosite calibrated	0.696143	0.857737	0.764827	0.784076	0.754539	1.01558	0.966259	0.974605	0.957684
B1AWF1	67652	Spaca1	0.891403	74.662	S	263	>>Phosphosite	0.504831	0.564325	0.556595	0.558745	0.560486	0.771103	0.918392	0.778833	0.849995	0.791837	1.50744	1.75671	1.7134	1.50417	1.66313	>>Protein	B1AWF1;B1AWF0	0.722876	0.772312	0.711043	0.763582	0.73981	0.999772	0.967375	0.907368	0.84673	0.692162	1.3544	1.42724	1.51891	1.22155	1.35487	>>Phosphosite calibrated	0.698365	0.730696	0.782787	0.731742	0.757607	0.771279	0.949364	0.858343	1.00386
Q3V140	54137	Acrbp	0.999507	99.747	S	384	>>Phosphosite	0.86645	0.923246	0.86781	0.898927	0.868948	1.00983	1.0413	1.00572	1.00468	1.0302	1.03886	1.15229	1.15539	1.07586	1.06049	>>Protein	Q3V140;F2Z440;Q6P8Q6	1.23998	1.21465	1.41182	1.25929	1.24187	0.931369	0.949851	0.886474	0.931572	0.869492	0.799414	0.842161	0.858995	0.77338	0.789673	>>Phosphosite calibrated	0.698759	0.760091	0.614675	0.713837	0.699707	1.08424	1.09627	1.13452	1.07847
Q9ERN0	24044	Scamp2	0.988952	87.511	S	305	>>Phosphosite	0.855482	0.9096	0.986657	1.02125	0.981625	1.01734	0.904022	1.03506	1.01849	0.935867	1.12036	1.08806	1.19454	0.959871	0.97176	>>Protein	Q9ERN0;REV__Q9ERN0	1.22036	1.24236	1.32567	1.34134	1.26045	0.800425	0.848996	0.848432	0.750596	0.760961	0.906891	1.03242	0.913613	0.890773	0.856701	>>Phosphosite calibrated	0.701007	0.732153	0.74427	0.761361	0.778791	1.27101	1.06481	1.21997	1.35691
Q9DAE2	76572	Rbmxl2	0.986844	77.533	S	313	>>Phosphosite	0.701205	0.910315	0.855493	0.920215	0.918136	0.901055	0.896691	0.871099	0.746199	0.828946	1.25372	1.3497	1.40338	1.21032	1.23353	>>Protein																	>>Phosphosite calibrated	0.701205	0.910315	0.855493	0.920215	0.918136	0.901055	0.896691	0.871099	0.746199
P27661	15270	H2ax	0.999767	101.64	S	140	>>Phosphosite	1.0566	1.10883	1.1329	1.06867	1.14664	1.0021	1.03795	1.00773	0.949507	0.982147	0.877114	0.942249	0.961041	0.885808	0.84071	>>Protein	P27661	1.50433	1.33938	1.50519	1.408	1.47803	1.02214	1.02885	1.00924	1.01477	0.985635	0.529136	0.580436	0.589624	0.53074	0.474499	>>Phosphosite calibrated	0.702373	0.827869	0.752661	0.759004	0.775784	0.980396	1.00885	0.998508	0.935684
Q9DAS2	75434	Fam166c	0.999772	114.51	S	186	>>Phosphosite	0.729252	1.54545	1.83501	1.4637	0.876272	0.940684	1.05015	1.12554	0.457539	0.411512	1.06546	1.73861	0.543253	0.825509	0.392052	>>Protein	Q9DAS2;A0A0G2JE07;D3Z6F6	1.03815	0.89158	1.06536	0.976662	0.957455	1.04841	1.09093	0.951951	1.03359	0.971961	0.974368	0.96101	1.09657	0.920562	1.02144	>>Phosphosite calibrated	0.702453	1.73338	1.72244	1.49868	0.91521	0.897245	0.962627	1.18235	0.442669
Q8K450	66722	Spag16	0.998731	195.78	S	295	>>Phosphosite	0.750171	0.765033	0.893802	0.83789	0.717949	1.08268	1.1909	1.15883	0.9968	1.09778	1.08485	1.19177	1.12593	1.01562	1.09002	>>Protein	Q8K450	1.06633	0.946098	1.08839	0.991051	0.970937	1.05904	1.03045	0.940644	1.06376	0.937483	0.935676	0.937483	1.09392	0.926053	1.01269	>>Phosphosite calibrated	0.703506	0.80862	0.821214	0.845455	0.739439	1.02232	1.15572	1.23195	0.937052
Q8BVU5	74167	Nudt9	0.999968	76.82	S	347	>>Phosphosite	0.822363	0.954789	1.03684	0.923765	1.04869	1.1164	1.12947	1.05365	1.06963	1.0496	0.903739	1.0089	1.02631	1.01668	0.839173	>>Protein	Q8BVU5;A2AH27;A2AH28;A2AH29;A2AH30	1.16863	1.16036	1.20133	1.21962	1.19267	0.996027	1.04696	1.07003	1.05231	0.983983	0.74007	0.845818	0.820098	0.783967	0.718121	>>Phosphosite calibrated	0.703696	0.822838	0.863074	0.757418	0.879285	1.12085	1.07881	0.984687	1.01646
E9QJV1	623046	Fscb	0.994338	187.79	T	183	>>Phosphosite	0.874032	0.858732	0.881547	0.932697	0.907616	1.03979	1.08328	0.996655	1.03271	1.07181	0.990106	1.11386	1.14724	1.05664	1.01327	>>Protein	E9QJV1	1.2409	0.993861	1.1504	1.22873	0.869282	1.01778	0.937598	1.05407	1.12031	1.08756	0.760774	0.835299	0.876313	0.899171	0.927949	>>Phosphosite calibrated	0.704351	0.864036	0.766297	0.759075	1.0441	1.02163	1.15538	0.945534	0.921806
Q80Y39	66765	4933411K16Rik	1	109.29	S	138	>>Phosphosite	0.865615	0.872156	0.841709	0.916815	0.890717	0.967384	0.981141	0.938995	0.92941	0.949852	1.04631	1.20473	1.25542	1.18404	1.1557	>>Protein	Q80Y39	1.22704	1.18287	1.20886	1.23261	1.26731	0.886925	0.895401	0.908995	0.888258	0.876663	0.818423	0.951509	0.915658	0.863469	0.876023	>>Phosphosite calibrated	0.705453	0.737323	0.696285	0.743802	0.702841	1.09072	1.09576	1.033	1.04633
E9QA57	238662	Spata31d1b	0.994971	131.82	S	632	>>Phosphosite	0.726134	0.74396	0.758152	0.812435	0.722866	0.87057	0.996962	0.904149	0.940826	0.886421	1.18044	1.34326	1.42003	1.36287	1.33092	>>Protein	E9QA57	1.02855	0.997782	1.05181	1.06559	1.03304	0.959185	0.9874	0.993573	0.98393	0.954976	0.944415	1.0499	1.01301	0.979287	0.957553	>>Phosphosite calibrated	0.70598	0.745613	0.720805	0.762428	0.699748	0.907614	1.00968	0.909998	0.956191
P40630	21780	Tfam	1	97.093	S	241	>>Phosphosite	0.864627	1.25114	1.44567	1.28741	0.940732	0.967136	1.09054	1.13621	0.751025	0.75992	0.980449	1.12247	0.801876	0.899442	0.701344	>>Protein	P40630;A0A0R4J1N9;D3Z0F3;REV__Q6NXY1	1.2246	1.08388	1.22323	1.15905	1.1689	0.99555	1.01635	0.96928	0.993089	0.92652	0.816755	0.851129	0.929787	0.804513	0.837362	>>Phosphosite calibrated	0.706049	1.15432	1.18185	1.11074	0.804801	0.971459	1.073	1.17222	0.756251
P50431	20425	Shmt1	0.999955	59.57	S	393	>>Phosphosite	0.51341	0.653474	0.682458	0.640105	0.702939	1.15567	1.03048	1.06208	1.14219	1.01294	1.14989	1.42422	1.39139	1.20123	1.23754	>>Protein	P50431;G3UZ26;G3UYY1;G3UZZ9	0.726273	0.735516	0.730124	0.785122	0.764068	1.05996	1.07922	1.12261	1.09519	1.13298	1.02252	1.28586	1.1622	1.18998	1.10838	>>Phosphosite calibrated	0.706911	0.888456	0.934715	0.815294	0.919996	1.09029	0.95484	0.946085	1.04292
F7DCW4	19205	Ptbp1	0.999995	83.499	S	81	>>Phosphosite	0.976897	1.06505	0.979658	1.08465	1.09288	0.996119	0.953938	1.02114	1.02704	0.984369	0.890529	1.04236	1.02065	0.998394	0.866325	>>Protein	Q8CB58;Q8BGJ5;Q922I7;P17225;E9QMW9;F7DCW4;F7AXP1	1.38149	1.35214	1.47773	1.41734	1.42877	0.82299	0.828656	0.835453	0.782293	0.816253	0.732322	0.80924	0.820247	0.735437	0.759629	>>Phosphosite calibrated	0.707131	0.787677	0.662947	0.765272	0.764911	1.21037	1.15119	1.22225	1.31286
C0J8I2	20446	St6galnac2	0.952953	212.85	S	69	>>Phosphosite	0.588015	0.611315	0.70678	0.681804	0.586717	0.990885	0.992797	0.934536	0.913833	0.951438	1.27702	1.49864	1.45782	1.44746	1.36094	>>Protein	C0J8I2	0.831312	0.922974	0.915032	0.880774	0.837339	1.03496	1.11553	1.0677	1.18921	1.03549	1.0196	1.07096	1.01678	1.11368	0.948654	>>Phosphosite calibrated	0.707334	0.662332	0.77241	0.774096	0.700692	0.957414	0.889979	0.87528	0.768434
A0A571BDQ7	613264	1810020O05Rik	1	66.215	S	902	>>Phosphosite	0.678445	0.644234	0.670509	0.706689	0.618498	0.924618	1.04501	0.991238	0.928348	0.915127	1.26284	1.46305	1.48257	1.38252	1.28631	>>Protein	A0A571BDQ7;A0A571BED7	0.958427	0.933013	1.00125	0.986201	0.962063	1.03448	1.02086	1.00341	1.04214	1.02457	0.919281	1.01409	1.07486	1.02357	1.00179	>>Phosphosite calibrated	0.707874	0.690488	0.669673	0.716577	0.642887	0.893803	1.02366	0.987865	0.890813
P59235	69912	Nup43	0.995996	101.53	S	191	>>Phosphosite	0.871346	0.939625	0.859297	0.906991	0.912586	1.05094	1.03666	1.15967	1.00941	0.934389	1.00238	1.13729	1.09311	1.08845	0.997863	>>Protein	P59235	1.22979	1.16042	1.14844	1.19229	1.15484	0.947982	1.00983	0.944658	0.953126	0.937194	0.869831	0.883755	0.963036	0.838219	0.76659	>>Phosphosite calibrated	0.70853	0.809727	0.748228	0.760717	0.790227	1.1086	1.02658	1.2276	1.05905
E9Q2C0	212124	Cfap46	0.993036	121.62	S	2320	>>Phosphosite	0.692618	0.612143	0.626259	0.638877	0.594197	1.10903	1.09046	1.10028	1.06184	1.09637	1.23527	1.36344	1.31654	1.29339	1.16928	>>Protein	E9Q2C0;G3UVW5;D6RJ10;D3Z0A9	0.97638	1.01076	0.961873	1.10387	1.05668	0.987656	0.988042	1.05812	0.994646	1.02012	0.88871	1.0491	0.994808	0.982536	0.926704	>>Phosphosite calibrated	0.709373	0.605628	0.651082	0.57876	0.562327	1.12289	1.10366	1.03985	1.06756
Q9WUD1	56424	Stub1	0.910126	70.889	S	26	>>Phosphosite	0.748497	0.70476	0.748363	0.859135	0.711783	0.959532	0.94007	0.899888	0.960037	0.931623	1.22573	1.38323	1.37975	1.22506	1.32254	>>Protein	Q9WUD1;A0A494BBF6;A0A494BBI6	1.05387	1.02841	1.0148	1.11694	1.07152	0.889204	0.938961	0.918996	1.01271	0.8899	0.965658	1.03786	1.05736	0.999087	1.00474	>>Phosphosite calibrated	0.710234	0.685288	0.737452	0.769186	0.664276	1.07909	1.00118	0.979208	0.947991
D3Z6V5	78829	Tsc22d4	1	114.45	S	86	>>Phosphosite	0.686162	0.748004	0.816231	0.866868	0.688361	0.9648	1.05191	1.10813	0.933742	0.857925	1.23733	1.34488	1.3422	1.18325	1.17022	>>Protein	D3Z6V5;Q9DA18;Q3U1U6	0.965954	0.906482	1.03136	1.00457	0.90235	1.03395	1.06481	1.03279	0.981246	0.978132	0.977731	1.06911	1.06272	0.973214	1.01558	>>Phosphosite calibrated	0.710347	0.825173	0.791412	0.862925	0.762853	0.93312	0.987881	1.07294	0.951588
A0A3Q4EGK1		Gm50092	0.954127	117.86	S	119	>>Phosphosite	1.23111	2.64094	3.08988	2.41885	1.36657	0.456289	0.674714	0.693592	0.383133	0.343988	0.308533	0.408882	0.394363	0.333534	0.255616	>>Protein	A0A3Q4EGK1	1.73009	1.72241	1.7472	1.74097	1.81534	0.742158	0.80092	0.815259	0.75396	0.716771	0.512851	0.507516	0.505022	0.459932	0.429602	>>Phosphosite calibrated	0.711587	1.53328	1.76847	1.38937	0.752788	0.614814	0.842424	0.850763	0.508161
Q9D5V1	67722	Actl11	0.99498	119.53	S	583	>>Phosphosite	0.724241	0.7362	0.765396	0.774235	0.736839	0.962535	0.992731	0.931378	0.903061	0.91598	1.21739	1.39745	1.41369	1.25638	1.2725	>>Protein	Q9D5V1	1.01457	0.981291	1.02705	1.03959	1.04306	1.00689	1.01063	1.01825	1.01214	1.01116	0.897	0.997965	1.01799	0.964748	0.957658	>>Phosphosite calibrated	0.713838	0.750236	0.74524	0.744754	0.706418	0.955945	0.982285	0.914685	0.892225
A6ZI44	11674	Aldoa	0.994111	77.925	S	272	>>Phosphosite	0.657648	0.650128	0.853762	0.8037	0.713167	1.06653	1.08679	1.07931	1.15433	1.04572	1.07292	1.26429	1.16289	1.20972	1.1791	>>Protein	A6ZI44;A0A0U1RPT5;D3YV98;Q91Y97	0.920325	0.906914	0.952857	0.992768	0.976341	1.01227	1.02368	1.08837	0.988082	1.09446	0.903951	1.0874	1.03602	1.03602	0.980542	>>Phosphosite calibrated	0.714582	0.716858	0.896002	0.809555	0.730449	1.0536	1.06164	0.991679	1.16825
Q9DA15	71868	Thegl	1	158.89	S	250	>>Phosphosite	0.683618	0.683384	0.894789	0.901132	0.763384	0.748203	3.96022	0.760551	0.756457	0.687596	0.73982	0.671362	1.29227	0.776226	0.680993	>>Protein	Q9DA15;D3YU57;REV__A0A1L1SS00	0.950999	1.03759	1.03119	1.09111	1.02397	0.964463	0.988856	1.02783	0.927277	1.01998	0.899918	1.10784	0.990255	1.03835	0.900366	>>Phosphosite calibrated	0.718843	0.658629	0.867725	0.825886	0.745512	0.775771	4.00485	0.739955	0.815783
P15265	17235	Smcp	1	170.27	S	141	>>Phosphosite	0.784135	0.75572	0.823923	0.788692	0.757035	1.15861	1.11606	1.12994	1.15293	1.06841	1.01326	1.13922	1.10101	1.06109	1.14998	>>Protein	P15265	1.0892	0.761224	1.08268	0.859756	0.861985	1.11623	1.17664	0.912198	1.20077	0.858195	1.06105	0.92641	1.14114	0.815394	1.13713	>>Phosphosite calibrated	0.719919	0.992769	0.761004	0.917344	0.878246	1.03796	0.948515	1.2387	0.960154
P07978	19119	Prm2	1	190.19	S	33	>>Phosphosite	0.704661	0.747543	0.787711	0.752039	0.75883	0.92809	0.916842	0.828102	0.843309	0.848055	1.26745	1.44587	1.46383	1.44587	1.2618	>>Protein	P07978	0.978645	0.984374	1.05953	1.02313	1.0179	1.07824	1.05633	1.0459	1.09093	1.07548	0.877313	0.941655	0.981641	0.926466	0.862477	>>Phosphosite calibrated	0.720037	0.759409	0.743455	0.735041	0.745489	0.860743	0.867954	0.791764	0.773015
Q8CHP8	67078	Pgp	0.805662	95.662	S	285	>>Phosphosite	0.948223	0.962738	0.96504	0.945857	1.02898	1.03921	1.01319	0.940038	1.04548	0.908002	0.894062	1.00334	1.29186	1.03749	0.976486	>>Protein	Q8CHP8	1.31429	1.25873	1.37027	1.35304	1.3802	0.815446	0.81958	0.790913	0.812664	0.749382	0.867293	0.865284	0.8948	0.880814	0.827306	>>Phosphosite calibrated	0.721473	0.764848	0.704271	0.699062	0.745534	1.27441	1.23623	1.18855	1.28649
A0A140LIY9	217341	Qrich2	0.927304	50.467	S	565	>>Phosphosite	0.707489	1.01445	1.23099	1.15798	0.6115	0.996812	1.08284	1.07321	0.833025	0.98096	1.0375	1.14081	1.11104	1.06223	0.959177	>>Protein	A0A140LIY9;Q3V2A7	0.98014	1.07771	1.01687	1.14983	1.10389	0.922213	0.942071	1.06192	0.933164	1.04514	0.884144	1.08202	0.91901	1.00497	0.876899	>>Phosphosite calibrated	0.721825	0.941302	1.21057	1.00708	0.553947	1.08089	1.14943	1.01063	0.892689
A0A1D5RLM8	105242472	Gm11639	1	51.927	S	4420	>>Phosphosite	0.73022	0.740976	0.875106	0.816422	0.740792	1.15081	1.19727	1.13379	1.09823	1.19249	0.975266	1.1297	1.12896	1.10446	0.985517	>>Protein	A0A1D5RLM8;Q80X60;B1ASN7;F6RS26;B2FDE4	1.01093	1.00102	1.05653	1.04366	1.04689	0.989729	1.03505	1.02288	1.00414	0.984337	0.912218	1.01032	0.996763	0.959801	0.925738	>>Phosphosite calibrated	0.722326	0.740222	0.828281	0.782271	0.707609	1.16275	1.15673	1.10842	1.0937
D3YUZ2	330188	Ccdc63	0.81828	83.768	S	371	>>Phosphosite	0.713864	1.43822	1.91067	1.40848	0.979184	0.70062	1.01527	0.97245	0.530799	0.581035	0.970767	1.62851	0.712124	0.906681	0.531326	>>Protein	D3YUZ2;D3YVN4;Q8CDV6;D6RE42	0.986239	0.934357	0.978065	1.00757	0.985546	1.01041	1.02004	1.01997	1.09056	1.01415	0.917802	1.00238	1.04131	0.976264	1.01533	>>Phosphosite calibrated	0.723824	1.53926	1.95352	1.39789	0.993545	0.693399	0.99532	0.953409	0.486723
A0A087WNX9	213539	Bag2	0.91334	70.816	S	20	>>Phosphosite	0.658747	0.90773	0.973592	1.04857	0.670066	0.987759	1.15229	1.14289	0.650602	0.655649	1.49524	1.72564	0.964447	1.22105	0.745722	>>Protein	Q91YN9;A0A087WNX9	0.9097	0.858599	0.896101	0.9097	0.889873	0.98681	0.946148	0.952971	0.976049	0.924811	1.06158	1.17148	1.21324	1.11763	1.18531	>>Phosphosite calibrated	0.724137	1.05722	1.08648	1.15266	0.75299	1.00096	1.21787	1.1993	0.666567
O70451	20503	Slc16a7	1	122.42	S	459	>>Phosphosite	0.735279	0.728373	0.801144	0.768468	0.714246	0.907105	0.912699	0.902425	0.873088	0.83733	1.25024	1.45669	1.41702	1.2999	1.39599	>>Protein	O70451;A0A1B0GSA7	1.01513	0.989061	1.18197	1.07533	1.00266	1.01873	1.03503	1.0177	0.931619	0.959793	0.927397	1.01178	1.00249	0.905079	0.926217	>>Phosphosite calibrated	0.724319	0.736428	0.677803	0.714634	0.712348	0.89043	0.881807	0.886726	0.937173
V9GXT3	78286	Nav2	0.968313	69.628	S	1036	>>Phosphosite	0.724657	0.772612	1.13589	0.664029	0.639054	1.0107	1.0917	0.897927	0.691402	1.07673	1.07501	1.27127	1.44219	1.4531	1.05373	>>Protein																	>>Phosphosite calibrated	0.724657	0.772612	1.13589	0.664029	0.639054	1.0107	1.0917	0.897927	0.691402
F7DCW4	19205	Ptbp1	0.909395	96.143	S	91	>>Phosphosite	1.00256	1.88216	2.27959	1.91165	1.15009	0.704265	0.785837	0.83772	0.482101	0.481123	0.729327	0.991186	0.6034	0.715835	0.443156	>>Protein	Q8CB58;Q8BGJ5;Q922I7;P17225;E9QMW9;F7DCW4;F7AXP1	1.38149	1.35214	1.47773	1.41734	1.42877	0.82299	0.828656	0.835453	0.782293	0.816253	0.732322	0.80924	0.820247	0.735437	0.759629	>>Phosphosite calibrated	0.725707	1.39198	1.54263	1.34876	0.804953	0.85574	0.948328	1.00271	0.616266
Q3UM45	66385	Ppp1r7	1	212.92	S	12	>>Phosphosite	0.771491	0.831842	0.872635	0.830694	0.851356	1.05479	0.962433	0.928792	1.03188	0.970115	1.10327	1.22525	1.22048	1.21946	1.12552	>>Protein	Q3UM45;A0A087WRA7;F6TGJ2	1.06291	0.978733	1.11249	1.01458	0.968502	0.968502	1.01032	0.872922	0.995555	0.827741	1.01409	0.98711	1.16934	0.980037	1.03717	>>Phosphosite calibrated	0.725827	0.849918	0.784399	0.818761	0.879044	1.0891	0.952604	1.064	1.03649
P17156	15512	Hspa2	0.958364	55.98	S	530	>>Phosphosite	1.19308	1.22245	1.2828	1.24668	1.14299	0.821105	0.895555	0.915591	0.770766	0.797957	0.957717	1.03683	0.954543	0.910271	0.851656	>>Protein	P17156;REV__S4R2A8;REV__E9PVY8;REV__Q9QXZ0;REV__B1ARU4;REV__E9QA63;REV__E9QNP1;REV__F7ACR9;REV__A0A0A0MQA6;REV__S4R2C6;REV__A0A571BGC6;REV__F6Q750;REV__Q69ZZ9;REV__F6YKN8;REV__F6RCJ3;REV__F6RL59;REV__Q91ZU6;REV__A0A571BF93	1.63816	1.64335	1.66468	1.74824	1.79653	0.624992	0.655775	0.689733	0.602611	0.649425	0.625495	0.717922	0.671612	0.655814	0.61566	>>Phosphosite calibrated	0.728304	0.743876	0.7706	0.713107	0.636221	1.31378	1.36564	1.32746	1.27904
Q8C5R5	434285	BB014433	0.997325	83.204	S	380	>>Phosphosite	0.587506	0.599949	0.599717	0.665433	0.532049	0.988601	0.979737	0.958405	0.93379	0.971339	1.27301	1.53889	1.50039	1.41744	1.45375	>>Protein	Q8C5R5;D3Z6N0	0.805573	0.831863	0.816311	0.882074	0.86816	1.06681	0.998276	1.0558	1.09709	1.09703	1.01567	1.15524	1.12209	1.1144	1.07362	>>Phosphosite calibrated	0.729303	0.721212	0.734667	0.754396	0.612847	0.926687	0.981429	0.907755	0.851156
A0A3Q4EGK1		Gm50092	0.772045	53.828	S	88	>>Phosphosite	1.26183	1.44968	1.24744	1.19107	1.3425	0.806397	0.866967	0.953621	0.864649	0.824993	0.755632	0.948501	0.88822	0.822143	0.776353	>>Protein	A0A3Q4EGK1	1.73009	1.72241	1.7472	1.74097	1.81534	0.742158	0.80092	0.815259	0.75396	0.716771	0.512851	0.507516	0.505022	0.459932	0.429602	>>Phosphosite calibrated	0.729345	0.841658	0.713965	0.684144	0.739529	1.08656	1.08246	1.16972	1.14681
Q60662	11643	Akap4	0.999947	125.28	T	298	>>Phosphosite	0.706651	0.695426	0.788095	0.703604	0.689648	0.994871	1.05404	1.01899	1.02262	1.03401	1.1912	1.29039	1.36359	1.29326	1.15361	>>Protein	Q60662	0.967887	0.936417	1.0475	0.975134	0.934896	1.05211	1.05095	0.996419	1.05465	0.971333	0.973057	1.01669	1.05662	0.986435	0.979898	>>Phosphosite calibrated	0.730096	0.742646	0.752357	0.721546	0.737674	0.945593	1.00294	1.02266	0.969637
P27661	15270	H2ax	0.996286	131.44	S	121	>>Phosphosite	1.09908	1.37502	1.61098	1.42202	1.15475	0.95631	1.11687	1.01821	0.680429	0.747124	0.811862	0.953111	0.752611	0.715144	0.586479	>>Protein	P27661	1.50433	1.33938	1.50519	1.408	1.47803	1.02214	1.02885	1.00924	1.01477	0.985635	0.529136	0.580436	0.589624	0.53074	0.474499	>>Phosphosite calibrated	0.730615	1.02661	1.07028	1.00996	0.781277	0.935595	1.08556	1.00889	0.670522
Q61241	22114	Tssk1	0.979726	150.81	S	280	>>Phosphosite	0.937142	0.896955	0.937142	0.95862	0.906848	0.945841	0.945725	0.923323	0.930059	0.882097	1.07329	1.16509	1.23912	1.10755	1.1512	>>Protein	Q61241	1.28014	1.24028	1.30276	1.20628	1.26376	0.871733	0.910401	0.833767	0.918459	0.88002	0.836262	0.861726	0.950102	0.808605	0.835703	>>Phosphosite calibrated	0.732064	0.723189	0.71935	0.794689	0.717578	1.08501	1.0388	1.10741	1.01263
Q60662	11643	Akap4	1	80.231	S	803	>>Phosphosite	0.708654	0.768354	0.853305	0.797881	0.716721	1.05532	1.07121	0.976739	0.969921	1.04426	1.10162	1.25095	1.29823	1.23575	1.15108	>>Protein	Q60662	0.967887	0.936417	1.0475	0.975134	0.934896	1.05211	1.05095	0.996419	1.05465	0.971333	0.973057	1.01669	1.05662	0.986435	0.979898	>>Phosphosite calibrated	0.732166	0.820525	0.81461	0.818227	0.766632	1.00304	1.01928	0.980249	0.919664
A2ARZ3	241516	Fsip2	1	104.01	S	5828	>>Phosphosite	0.711242	1.3834	1.66297	1.30366	0.851205	0.97546	1.05996	1.07407	0.485032	0.530751	1.1805	1.55697	0.733827	0.976546	0.514397	>>Protein	A2ARZ3;F7BGZ6;F6ZQI5;REV__Q61382	0.970282	0.94129	1.01218	1.00458	0.976267	1.01351	1.03868	1.02595	1.025	1.00268	0.93881	1.0383	1.04352	0.977312	0.991656	>>Phosphosite calibrated	0.733026	1.46969	1.64297	1.29772	0.871898	0.962461	1.02049	1.04691	0.473202
F6RYN6	65971	Tbata	0.981206	81.821	S	27	>>Phosphosite	0.699138	0.735824	0.776096	0.86124	0.671832	1.20439	1.10669	0.959111	1.27465	1.18909	1.04539	1.1536	1.15384	1.04623	1.12289	>>Protein	F6RYN6	0.952466	0.964186	1.05468	1.07448	1.07149	1.05535	1.01932	1.03323	0.907587	1.06144	0.834496	1.07081	1.01313	0.971973	0.915355	>>Phosphosite calibrated	0.734029	0.763156	0.735861	0.801538	0.627007	1.14121	1.08572	0.928266	1.40444
A0A1B0GSR9	16828	Ldha	1	188.91	S	161	>>Phosphosite	0.7346	0.786361	0.817806	0.804781	0.804402	0.966049	0.960232	0.922845	0.951212	0.942656	1.17625	1.34443	1.35413	1.19977	1.23446	>>Protein																	>>Phosphosite calibrated	0.7346	0.786361	0.817806	0.804781	0.804402	0.966049	0.960232	0.922845	0.951212
A0A3Q4EGK1		Gm50092	1	99.815	S	396	>>Phosphosite	1.2734	1.31587	1.36774	1.36505	1.3631	0.909136	0.973159	0.9333	0.927735	0.90894	0.735554	0.777683	0.78536	0.708314	0.655664	>>Protein	A0A3Q4EGK1	1.73009	1.72241	1.7472	1.74097	1.81534	0.742158	0.80092	0.815259	0.75396	0.716771	0.512851	0.507516	0.505022	0.459932	0.429602	>>Phosphosite calibrated	0.736029	0.76397	0.782816	0.784077	0.750877	1.22499	1.21505	1.14479	1.23048
G3UYX5	626596	Rgs22	0.996165	48.704	S	1156	>>Phosphosite	0.719512	1.26742	1.22453	1.09157	0.611387	0.954686	1.06532	1.05082	0.610212	0.707186	1.29591	1.77353	0.8629	1.0644	0.7006	>>Protein	G3UYX5;G3UX14;G3UXI4	0.975727	0.955208	1.01036	1.02005	0.977287	1.03261	1.04828	0.999776	1.02309	0.999776	0.926974	1.03351	1.0514	0.979503	0.966453	>>Phosphosite calibrated	0.737411	1.32685	1.21197	1.07011	0.625596	0.92454	1.01626	1.05106	0.596443
Q66GT5	66461	Ptpmt1	0.99615	98.882	S	174	>>Phosphosite	0.788449	0.814241	0.847624	0.917797	0.79025	1.04724	1.02058	1.03751	1.04534	1.01678	1.04972	1.1873	1.13386	1.17649	1.12681	>>Protein	Q66GT5;A0A7N9VS33	1.0679	0.994107	1.0621	1.06527	1.12662	0.98052	0.992679	0.96738	1.05202	0.994247	0.880868	0.958135	0.987244	0.93393	0.936983	>>Phosphosite calibrated	0.738317	0.819067	0.798063	0.861565	0.701433	1.06805	1.0281	1.07249	0.993659
P48678	16905	Lmna	0.925639	142.43	S	392	>>Phosphosite	1.14411	1.15862	1.172	1.16945	1.18792	0.926629	0.953002	0.918018	0.98349	0.885742	0.849297	0.958309	0.948832	0.914661	0.82991	>>Protein	P48678;D3YUF7	1.54768	1.5004	1.57416	1.56485	1.62541	0.793379	0.832471	0.855999	0.778466	0.805545	0.602801	0.664724	0.649702	0.632682	0.571735	>>Phosphosite calibrated	0.739245	0.772208	0.744525	0.747328	0.730845	1.16795	1.14479	1.07245	1.26337
A0A3Q4EGK1		Gm50092	0.990872	83.404	S	437	>>Phosphosite	1.27905	1.29879	1.43006	1.27624	1.2948	0.983515	0.992388	0.905952	0.964471	0.967197	0.703865	0.80809	0.818521	0.668589	0.60847	>>Protein	A0A3Q4EGK1	1.73009	1.72241	1.7472	1.74097	1.81534	0.742158	0.80092	0.815259	0.75396	0.716771	0.512851	0.507516	0.505022	0.459932	0.429602	>>Phosphosite calibrated	0.739296	0.754053	0.818489	0.733062	0.713256	1.32521	1.23906	1.11125	1.27921
F6VCV9	232664	Ccdc136	1	139.86	S	351	>>Phosphosite	0.71855	0.724986	0.771778	0.745584	0.753683	1.13957	1.12053	1.12635	1.11437	1.1009	1.03779	1.18705	1.20842	1.15088	1.09957	>>Protein	F6VCV9;E9QP94;Q3TVA9;E6Y2W6;E6Y2W7;D3Z165;A0A0N4SW14;A0A0J9YVA8	0.971937	0.963533	1.00537	1.0241	1.00982	0.999654	1.01683	1.03083	0.984328	1.01081	0.922406	1.07162	1.03287	0.995297	0.960597	>>Phosphosite calibrated	0.739297	0.752425	0.767656	0.728042	0.746354	1.13996	1.10198	1.09266	1.13211
A0A0J9YUS5	208643	Eif4g1	1	168.69	S	1300	>>Phosphosite	0.897366	1.50196	1.68542	1.45634	0.908373	0.954135	1.22521	1.26579	0.54218	0.494465	1.03068	1.18422	0.65484	0.719125	0.479889	>>Protein	E9PVC5;A0A0J9YUS5;E9PVC6;E9Q9E1;Q6NZJ6;E9Q770	1.21077	1.20348	1.19127	1.34811	1.27934	0.810213	0.87675	0.874384	0.980924	0.828737	0.881219	0.914278	0.89345	0.829124	0.877956	>>Phosphosite calibrated	0.741156	1.24801	1.41482	1.08028	0.710031	1.17763	1.39745	1.44764	0.552724
P27661	15270	H2ax	0.973409	61.48	S	137	>>Phosphosite	1.11499	1.04961	1.08335	1.09543	1.17914	0.999061	1.02075	1.00435	0.982644	0.995178	0.869331	0.90948	0.963247	0.88806	0.845365	>>Protein	P27661	1.50433	1.33938	1.50519	1.408	1.47803	1.02214	1.02885	1.00924	1.01477	0.985635	0.529136	0.580436	0.589624	0.53074	0.474499	>>Phosphosite calibrated	0.74119	0.783658	0.719741	0.778008	0.797778	0.977419	0.992134	0.995156	0.968337
P48774	14866	Gstm5	1	161.66	S	47	>>Phosphosite	0.498783	0.482964	0.546027	0.564417	0.533543	1.14233	1.16956	1.16494	1.13985	1.16267	1.18045	1.36129	1.39134	1.31772	1.34412	>>Protein	P48774;E9PVM7;E9PV63;E9Q024;E9Q5L9	0.672222	0.636963	0.72018	0.72	0.684921	1.13055	1.11587	1.10092	1.12033	1.10659	1.09961	1.2257	1.2796	1.22754	1.15901	>>Phosphosite calibrated	0.741991	0.758229	0.758181	0.783912	0.778984	1.01042	1.04812	1.05815	1.01743
A0A3Q4EGK1		Gm50092	0.804777	167.87	T	279	>>Phosphosite	1.28621	1.32121	1.31287	1.2792	1.3424	0.878199	0.913271	0.972339	1.04736	0.910982	0.712653	0.740127	0.807169	0.780736	0.695272	>>Protein	A0A3Q4EGK1	1.73009	1.72241	1.7472	1.74097	1.81534	0.742158	0.80092	0.815259	0.75396	0.716771	0.512851	0.507516	0.505022	0.459932	0.429602	>>Phosphosite calibrated	0.743437	0.767072	0.751413	0.734764	0.739476	1.1833	1.14028	1.19268	1.38914
Q9R0Y5	11636	Ak1	0.992469	88.134	S	48	>>Phosphosite	0.667692	0.967448	1.01668	0.984081	0.77483	1.07374	1.11079	1.15815	0.791463	0.781323	1.31875	1.39373	1.07801	1.11439	0.768915	>>Protein	Q9R0Y5;Z4YN97;A0A0A6YXW8	0.897844	0.817645	0.907329	0.910553	0.925657	0.940319	0.941763	0.963556	0.912667	0.943529	1.07238	1.25881	1.21486	1.12171	1.17138	>>Phosphosite calibrated	0.743661	1.18321	1.12052	1.08075	0.83706	1.14189	1.17948	1.20196	0.867199
P48722	18415	Hspa4l	0.982708	44.391	S	769	>>Phosphosite	1.31818	1.21919	1.27095	1.2154	1.21386	0.849219	0.959616	0.844697	0.992695	0.851725	0.860337	0.795389	0.930642	0.78273	0.895359	>>Protein	P48722;E0CY23;A0A0N4SVU2	1.77091	1.72826	1.74456	1.73652	1.80707	0.631869	0.668923	0.664608	0.640958	0.603518	0.614847	0.621164	0.637359	0.584771	0.544668	>>Phosphosite calibrated	0.744353	0.705446	0.72852	0.699908	0.671732	1.34398	1.43457	1.27097	1.54877
A2AJB1	77058	Ccdc183	0.942749	134.61	S	289	>>Phosphosite	0.71928	0.713187	0.787741	0.744593	0.717923	1.05316	1.05012	1.01988	1.04624	1.05998	1.09097	1.2876	1.27638	1.22897	1.20399	>>Protein	A2AJB1	0.966253	0.925376	0.975902	0.999552	0.998039	1.04335	1.02245	1.02661	1.00419	1.04572	0.890865	1.05537	1.04988	1.01913	0.977321	>>Phosphosite calibrated	0.744401	0.7707	0.807192	0.744926	0.719334	1.0094	1.02706	0.993442	1.04188
P10854	319186	H2bc14	0.981398	66.533	S	7	>>Phosphosite	0.972385	1.05271	1.02763	1.04825	0.958429	1.00623	0.931832	1.00181	0.985385	0.87379	1.07109	1.14156	0.980001	1.00647	0.942433	>>Protein	Q6ZWY9;Q64478;Q64525;P10854	1.30537	1.53189	1.92372	1.60699	1.29527	1.09111	1.18962	1.25569	0.767387	0.950409	0.453018	0.507399	0.406391	0.403113	0.312634	>>Phosphosite calibrated	0.744912	0.687198	0.534192	0.652307	0.739944	0.92221	0.783305	0.797819	1.28408
E9Q5M6	212517	Cfap44	0.998926	135.94	S	1312	>>Phosphosite	0.74846	0.820599	0.846905	0.84713	0.715076	0.935469	0.926484	0.960628	0.974872	0.922721	1.19282	1.27344	1.3836	1.22228	1.22952	>>Protein	E9Q5M6;A0A338P712	1.00445	0.952089	1.01032	1.00719	1.00365	1.02054	1.03389	1.01571	1.02022	1.00944	0.915733	1.01386	1.04322	0.976219	0.973484	>>Phosphosite calibrated	0.745143	0.861894	0.838253	0.841086	0.712478	0.916643	0.896115	0.945769	0.955555
A0A1W2P6K9	81535	Sgpp1	0.999941	168.29	S	101	>>Phosphosite	0.585207	0.602641	0.672229	0.632727	0.618272	1.47738	1.40838	1.36531	1.44104	1.45899	0.868046	0.967094	1.00226	0.963232	0.937192	>>Protein	Q9JI99;A0A1W2P6K9	0.785023	0.741384	0.836325	0.829913	0.783302	1.24148	1.27672	1.24695	1.19294	1.16254	0.952278	0.994352	1.03153	0.960828	0.964425	>>Phosphosite calibrated	0.745465	0.812859	0.803788	0.762402	0.789315	1.19002	1.10312	1.09492	1.20797
E9QJV1	623046	Fscb	0.999951	230.86	S	186	>>Phosphosite	0.927005	0.8789	0.94074	0.916079	0.903666	1.03061	1.0648	1.02771	1.04368	1.00692	0.991175	1.11005	1.08651	1.0313	1.04086	>>Protein	E9QJV1	1.2409	0.993861	1.1504	1.22873	0.869282	1.01778	0.937598	1.05407	1.12031	1.08756	0.760774	0.835299	0.876313	0.899171	0.927949	>>Phosphosite calibrated	0.74704	0.884329	0.817752	0.745551	1.03955	1.0126	1.13566	0.974994	0.9316
Q9D5V1	67722	Actl11	1	140.16	S	403	>>Phosphosite	0.759049	0.75973	0.846626	0.799393	0.761168	1.04055	1.08233	1.07265	0.988853	1.04237	1.05418	1.18482	1.29488	1.17778	1.13562	>>Protein	Q9D5V1	1.01457	0.981291	1.02705	1.03959	1.04306	1.00689	1.01063	1.01825	1.01214	1.01116	0.897	0.997965	1.01799	0.964748	0.957658	>>Phosphosite calibrated	0.748146	0.774215	0.824331	0.768954	0.729743	1.03343	1.07094	1.05342	0.976988
Q80YT5	217116	Spata20	0.996251	85.619	S	728	>>Phosphosite	0.887757	0.933216	0.945009	0.90328	0.966176	1.0013	1.01894	1.10074	0.980943	1.03814	0.934829	1.05422	1.1598	1.07972	0.995911	>>Protein	Q80YT5	1.18468	1.14407	1.16767	1.20669	1.23655	0.916846	0.944206	0.963827	0.930567	0.928043	0.828317	0.92796	0.912593	0.86981	0.838169	>>Phosphosite calibrated	0.749363	0.8157	0.809313	0.748559	0.781349	1.09212	1.07915	1.14205	1.05413
Q9DA60	71863	Tex44	0.860779	118.37	S	269	>>Phosphosite	0.778245	0.982605	1.11013	1.03943	0.837823	0.939591	0.946316	0.941568	0.960229	0.985945	1.00774	1.11672	1.12078	1.16153	1.07134	>>Protein	Q9DA60	1.03718	1.00632	1.07841	1.08215	1.08143	0.973744	0.999826	0.980991	0.942315	0.989215	0.904185	1.03042	0.994189	0.97245	0.927161	>>Phosphosite calibrated	0.750348	0.97643	1.02941	0.960518	0.774734	0.964926	0.946481	0.959813	1.01901
P16627	15482	Hspa1l	0.999947	64.315	S	191	>>Phosphosite	0.962726	1.01405	0.981477	0.88987	0.969986	1.08211	1.09935	1.07258	1.00503	0.966956	0.969292	0.961716	1.03274	1.01437	0.977752	>>Protein	P16627	1.28208	1.19162	1.31349	1.28625	1.28125	0.944087	0.973872	0.962792	0.918433	0.951236	0.73778	0.826895	0.825942	0.744015	0.760258	>>Phosphosite calibrated	0.750909	0.85099	0.747226	0.691832	0.757064	1.1462	1.12884	1.11403	1.09428
G5E8J2	11733	Ank1	0.934027	76.17	S	1661	>>Phosphosite	1.35339	1.37033	1.42212	1.31524	1.34872	0.733484	0.866079	0.869056	0.776462	0.809172	0.790898	0.883789	0.895605	0.829381	0.736282	>>Protein	Q02357;A0A0R4J1N7;Q0VGY9;D3Z5M4;E9QNT8;G8JL84;D3YTV8;G5E8J2;B7ZW98;F7D1P5;G3UY11;D6RJ51;S4R2K9;S4R2S8;G5E8K3;G5E8K2;S4R2R5;S4R1S2;A0A1W2P812;G5E8K5;S4R2D6;W4VSQ0;S4R1I1;Q3UVY0;S4R229	1.8023	1.85072	1.80167	1.90896	2.02174	0.593468	0.633044	0.6604	0.614757	0.587421	0.529895	0.539448	0.501992	0.498633	0.455551	>>Phosphosite calibrated	0.750924	0.740431	0.789331	0.688981	0.667107	1.23593	1.36812	1.31595	1.26304
A0A1B0GSR9	16828	Ldha	0.83307	55.589	S	63	>>Phosphosite	0.752029	0.789216	0.888659	0.802212	0.835541	1.02759	1.13739	1.02395	0.899224	0.892893	1.12461	1.20187	1.23575	1.087	1.30207	>>Protein																	>>Phosphosite calibrated	0.752029	0.789216	0.888659	0.802212	0.835541	1.02759	1.13739	1.02395	0.899224
Q60662	11643	Akap4	1	55.426	S	481	>>Phosphosite	0.728843	1.10578	1.30049	1.10769	0.72657	1.04546	1.23389	1.16456	0.627265	0.676673	1.23321	1.53679	0.80529	1.02972	0.677753	>>Protein	Q60662	0.967887	0.936417	1.0475	0.975134	0.934896	1.05211	1.05095	0.996419	1.05465	0.971333	0.973057	1.01669	1.05662	0.986435	0.979898	>>Phosphosite calibrated	0.753024	1.18087	1.24152	1.13594	0.777166	0.993681	1.17407	1.16874	0.594763
Q9D9J7	73456	Izumo1	0.802025	74.519	S	363	>>Phosphosite	0.720282	0.794554	0.854014	0.85809	0.715047	1.02275	1.01394	0.958679	0.913619	0.948997	1.15948	1.23953	1.37028	1.24876	1.18197	>>Protein	Q9D9J7	0.956258	0.935275	0.957512	1.01674	1.01441	0.979974	0.974137	1.04398	0.964935	1.03523	0.906315	1.09817	1.0612	1.04175	1.01412	>>Phosphosite calibrated	0.75323	0.849541	0.891909	0.843958	0.70489	1.04365	1.04086	0.91829	0.946819
Q8CDQ3	74472	Stpg3	0.99992	63.682	S	65	>>Phosphosite	0.768854	0.924375	1.03662	0.888276	0.8123	1.05747	1.00426	1.04465	0.874686	1.14827	0.955504	1.07629	1.2169	1.22144	0.970113	>>Protein	A2RSX4;Q8CDQ3	1.01896	1.03086	1.07702	1.0823	1.10225	0.963748	0.978953	0.997056	0.975318	1.00257	0.866155	1.01815	0.980901	0.980069	0.92569	>>Phosphosite calibrated	0.754548	0.896701	0.962487	0.820733	0.736946	1.09725	1.02585	1.04773	0.896821
P16627	15482	Hspa1l	0.995022	137.62	S	41	>>Phosphosite	0.968339	0.958247	0.953887	0.984348	0.925108	1.01107	0.976063	0.999423	1.06495	0.998675	0.96186	1.01145	1.12818	1.06346	0.994938	>>Protein	P16627	1.28208	1.19162	1.31349	1.28625	1.28125	0.944087	0.973872	0.962792	0.918433	0.951236	0.73778	0.826895	0.825942	0.744015	0.760258	>>Phosphosite calibrated	0.755287	0.804158	0.726221	0.765285	0.722037	1.07095	1.00225	1.03805	1.15953
P15508	20741	Sptb	0.909399	45.825	S	2034	>>Phosphosite	1.40478	1.2229	1.15003	1.24948	1.32614	0.902274	0.939706	0.971416	0.825838	0.873723	0.798005	0.888037	0.927636	0.786133	0.733914	>>Protein	Q3UGX2;P15508;E9Q397	1.85719	1.85105	1.94242	1.90683	1.97552	0.591604	0.637102	0.656188	0.598025	0.584205	0.496809	0.506206	0.500898	0.47485	0.421099	>>Phosphosite calibrated	0.756398	0.660649	0.59206	0.655264	0.671289	1.52513	1.47497	1.48039	1.38094
C4P6S0	72181	Nsun4	1	81.338	S	270	>>Phosphosite	0.766568	0.800644	0.849434	0.794807	0.762809	0.915968	1.18859	1.09863	0.82868	0.900762	1.39281	1.50728	1.0952	1.22778	0.870038	>>Protein	C4P6S0	1.01312	0.94818	1.02496	1.01878	1.00667	1.03521	1.05942	1.01949	0.993332	0.983612	0.942967	1.02258	1.02479	0.975925	0.93095	>>Phosphosite calibrated	0.756638	0.8444	0.828745	0.780157	0.757752	0.884811	1.12192	1.07763	0.834243
A0A1Y7VK46	73412	Nme8	0.999891	60.631	S	31	>>Phosphosite	0.774465	0.843584	0.897403	0.839564	0.780002	1.01542	0.92304	0.954831	0.937315	0.922835	1.08343	1.24128	1.2606	1.28394	1.2423	>>Protein	Q715T0;A0A1Y7VK46	1.02351	0.954855	1.01565	1.01781	1.02752	1.00916	1.02014	1.01144	0.990292	1.02034	0.902234	1.01965	1.02794	0.98591	0.973548	>>Phosphosite calibrated	0.756672	0.883468	0.883579	0.824871	0.759111	1.0062	0.904819	0.944036	0.946504
A0A5F8MPU3	73463	C2cd6	1	87.308	S	1791	>>Phosphosite	0.763213	1.00317	1.41269	1.16242	0.975894	0.759552	1.1119	1.51993	0.78212	0.721417	0.734442	1.37839	1.26674	0.747057	0.661073	>>Protein	A0A5F8MPU3;A0A571BEL2	1.00831	0.98742	1.0207	1.04181	1.06614	1.0022	1.03221	1.06998	1.05009	1.02979	0.871071	0.990601	0.967567	0.947442	0.914654	>>Phosphosite calibrated	0.756921	1.01595	1.38403	1.11577	0.915349	0.757882	1.0772	1.42052	0.744814
A0A087WSD2	383435	Ms4a14	0.8825	88.092	S	1217	>>Phosphosite	0.754502	0.803575	0.877282	0.759708	0.8719	0.98584	0.919676	0.937592	1.06167	1.0322	1.04517	1.24248	1.33674	1.2129	1.15877	>>Protein	A0A087WSD2	0.996395	1.00697	1.07524	1.07514	1.06281	1.01237	1.02073	0.99529	1.00202	1.00591	0.889996	0.985443	1.02367	0.942191	0.90582	>>Phosphosite calibrated	0.757232	0.798013	0.815895	0.706613	0.820375	0.973794	0.900995	0.942029	1.05953
G5E8J7	67876	Coq10b	0.999974	84.508	S	34	>>Phosphosite	1.01185	1.04927	1.10111	1.09602	1.02369	0.983481	1.12276	1.056	0.948152	0.886758	0.951663	1.00531	0.99685	0.868551	0.898531	>>Protein	Q3THF9;A0A0R4J066;G5E8J7	1.33494	1.32262	1.35306	1.36208	1.4628	0.962265	0.976252	0.97091	0.987461	0.973442	0.609571	0.684173	0.677473	0.67352	0.649435	>>Phosphosite calibrated	0.75798	0.79333	0.813794	0.804664	0.699811	1.02205	1.15007	1.08764	0.960192
Q8CBB6	665596	H2bc23	1	87.498	S	7	>>Phosphosite	1.04539	1.03093	1.14173	1.14255	1.01188	1.0087	0.995983	0.91383	0.923954	0.935914	0.91219	1.02654	0.982534	0.954839	0.973042	>>Protein	Q8CBB6;Q8CGP1;P10853;Q8CGP2;Q64475	1.37714	1.35839	1.52507	1.40274	1.39602	1.00916	1.02969	1.0999	0.941833	1.01915	0.571946	0.642678	0.549368	0.570536	0.506386	>>Phosphosite calibrated	0.759101	0.758936	0.74864	0.814515	0.724836	0.999535	0.967269	0.830829	0.981016
A0A140LIY9	217341	Qrich2	0.996593	62.088	S	1923	>>Phosphosite	0.745235	0.746767	0.833964	0.775303	0.708553	1.05278	1.17218	1.11373	0.992169	1.00789	1.14771	1.27279	1.25921	1.05656	1.11515	>>Protein	A0A140LIY9;Q3V2A7	0.98014	1.07771	1.01687	1.14983	1.10389	0.922213	0.942071	1.06192	0.933164	1.04514	0.884144	1.08202	0.91901	1.00497	0.876899	>>Phosphosite calibrated	0.760336	0.692922	0.820131	0.674274	0.641867	1.14158	1.24426	1.04879	1.06323
A0A087WSD2	383435	Ms4a14	1	44.968	S	972	>>Phosphosite	0.758403	0.879368	1.31128	0.885381	0.753989	1.04912	1.01315	0.819251	1.01182	1.0098	1.12544	1.24885	1.177	1.04451	0.912635	>>Protein	A0A087WSD2	0.996395	1.00697	1.07524	1.07514	1.06281	1.01237	1.02073	0.99529	1.00202	1.00591	0.889996	0.985443	1.02367	0.942191	0.90582	>>Phosphosite calibrated	0.761147	0.873282	1.21953	0.823504	0.709432	1.0363	0.99257	0.823129	1.00978
Q3UM45	66385	Ppp1r7	1	76.82	S	27	>>Phosphosite	0.809196	0.943133	0.977309	0.937132	0.875787	0.947122	0.979142	0.942271	0.883729	0.881285	1.11153	1.21755	1.23527	1.15944	1.10011	>>Protein	Q3UM45;A0A087WRA7;F6TGJ2	1.06291	0.978733	1.11249	1.01458	0.968502	0.968502	1.01032	0.872922	0.995555	0.827741	1.01409	0.98711	1.16934	0.980037	1.03717	>>Phosphosite calibrated	0.761299	0.963627	0.878489	0.923669	0.90427	0.977925	0.969143	1.07944	0.887675
A2AQ07	545486	Tubb1	1	98.7	S	435	>>Phosphosite	0.761401	0.797325	0.851261	0.926508	0.752116	1.18097	1.21547	1.09765	1.16407	1.18746	0.945384	0.980902	0.996123	1.05011	1.09324	>>Protein																	>>Phosphosite calibrated	0.761401	0.797325	0.851261	0.926508	0.752116	1.18097	1.21547	1.09765	1.16407
P27661	15270	H2ax	0.999306	51.927	Y	143	>>Phosphosite	1.14619	1.04643	1.21085	1.19852	1.20327	1.06243	1.05202	1.0476	0.97085	1.06102	0.754721	0.854015	0.793289	0.810789	0.787997	>>Protein	P27661	1.50433	1.33938	1.50519	1.408	1.47803	1.02214	1.02885	1.00924	1.01477	0.985635	0.529136	0.580436	0.589624	0.53074	0.474499	>>Phosphosite calibrated	0.761926	0.781286	0.804451	0.851224	0.814102	1.03942	1.02252	1.03801	0.956715
P11378	21959	Tnp2	0.958078	61.87	S	80	>>Phosphosite	0.762262	0.844425	0.827018	0.814742	0.608017	0.882421	1.10462	1.00141	0.729397	0.761613	1.5583	1.57986	1.14398	1.20484	1.1771	>>Protein																	>>Phosphosite calibrated	0.762262	0.844425	0.827018	0.814742	0.608017	0.882421	1.10462	1.00141	0.729397
O09117	19027	Sypl	0.875437	62.374	S	251	>>Phosphosite	0.770582	0.999339	1.07785	1.08556	0.98866	1.15935	1.08174	1.0524	0.970885	0.991794	0.982015	0.993878	1.03284	0.913077	0.900032	>>Protein	D6RFU9;O09117	1.01025	0.882817	0.966281	0.969686	0.953042	1.19201	1.17934	1.1469	1.09281	1.15002	0.799882	0.934885	0.959378	0.898657	0.864026	>>Phosphosite calibrated	0.76276	1.13199	1.11546	1.1195	1.03737	0.972596	0.917238	0.917601	0.888429
H7BX21	213272	Txndc2	0.898216	48.112	S	118	>>Phosphosite	0.88854	0.885463	1.00326	0.908304	0.812718	0.979172	1.13056	1.10819	0.83754	0.929163	1.14349	1.30979	1.11356	1.10526	0.844997	>>Protein	H7BX21;A0A3B2W416;Q6P902	1.16421	1.20284	1.24317	1.26054	1.25584	0.908539	0.921919	0.911964	0.9259	0.923511	0.814608	0.902169	0.888232	0.874654	0.801905	>>Phosphosite calibrated	0.76321	0.736145	0.807018	0.72057	0.647152	1.07774	1.22631	1.21516	0.904568
Q9CR00	67151	Psmd9	0.914452	99.011	S	12	>>Phosphosite	0.810866	0.991646	0.999891	1.03646	0.845421	0.932471	0.998383	1.09239	0.932585	0.969555	1.06848	1.17251	1.05084	1.07192	1.02659	>>Protein	Q9CR00;A0A0G2JGN6	1.06141	1.04973	0.991626	1.16254	1.11423	0.859543	0.930056	0.933612	1.14015	0.815415	1.01154	1.03959	0.960832	0.904116	1.0256	>>Phosphosite calibrated	0.763951	0.944669	1.00834	0.891553	0.758747	1.08485	1.07347	1.17006	0.817946
A6X8Z9	74663	Tex55	0.964069	154.34	S	104	>>Phosphosite	0.764504	0.826343	0.836507	0.847306	0.76088	0.91535	0.895655	0.905793	0.940172	0.884911	1.23895	1.2461	1.36514	1.31242	1.25997	>>Protein	A6X8Z9	0.999587	1.14921	1.18042	1.1775	1.04904	0.977809	1.04873	1.01583	0.876451	0.934919	0.927027	1.02449	0.906684	0.902072	0.83023	>>Phosphosite calibrated	0.76482	0.71905	0.708651	0.71958	0.725314	0.936124	0.854039	0.891677	1.0727
Q148B6	74281	Spatc1	0.975098	83.204	S	363	>>Phosphosite	0.743626	0.830494	0.847082	0.848166	0.853754	1.13181	1.09236	1.08318	1.16416	1.0414	0.994198	1.14465	1.07426	1.14698	1.00387	>>Protein	A0A0R4J0X4;Q148B6	0.972059	0.91438	0.971655	0.999946	1.04025	1.00532	1.01484	1.01432	0.98863	1.01299	0.920211	1.07166	1.07154	1.02148	0.98072	>>Phosphosite calibrated	0.765001	0.908259	0.871793	0.848212	0.820723	1.12582	1.07638	1.06789	1.17755
P48678	16905	Lmna	0.852125	72.928	S	429	>>Phosphosite	1.18457	1.26917	1.40698	1.15217	1.20468	0.933966	0.927071	0.957772	1.03934	0.806714	0.78429	0.963855	0.858235	0.78032	0.730861	>>Protein	P48678;D3YUF7	1.54768	1.5004	1.57416	1.56485	1.62541	0.793379	0.832471	0.855999	0.778466	0.805545	0.602801	0.664724	0.649702	0.632682	0.571735	>>Phosphosite calibrated	0.765387	0.845884	0.893799	0.736284	0.741155	1.1772	1.11364	1.11889	1.33512
E9QJV1	623046	Fscb	1	121.62	S	25	>>Phosphosite	0.950226	0.963744	1.04615	0.993935	0.950247	1.01216	1.00713	0.995086	1.01756	1.01468	0.970353	1.0502	1.05871	1.05018	0.91963	>>Protein	E9QJV1	1.2409	0.993861	1.1504	1.22873	0.869282	1.01778	0.937598	1.05407	1.12031	1.08756	0.760774	0.835299	0.876313	0.899171	0.927949	>>Phosphosite calibrated	0.765754	0.969697	0.909381	0.808913	1.09314	0.994478	1.07416	0.944046	0.908282
Q62421	20408	Sh3gl3	0.999978	78.69	S	14	>>Phosphosite	0.682632	0.763461	0.880872	0.925635	0.734286	0.916066	0.921843	1.03385	0.886036	0.900349	1.05757	1.37114	1.47629	1.19341	1.25657	>>Protein	Q62421;A0A0R4J0B8;J3QQ44;J3QK75;J3QQ08	0.890481	0.930278	0.993576	0.954116	0.916608	0.948863	1.31895	0.972836	1.016	0.927517	1.02085	1.12973	1.15768	0.919369	0.903141	>>Phosphosite calibrated	0.766588	0.820681	0.886568	0.97015	0.80109	0.965436	0.69892	1.06272	0.872083
Q3UM45	66385	Ppp1r7	1	54.974	S	24	>>Phosphosite	0.814857	0.825605	0.870011	0.833807	0.777381	0.96033	1.03085	0.986116	0.870152	1.01086	1.18486	1.27546	1.30223	1.14559	1.11188	>>Protein	Q3UM45;A0A087WRA7;F6TGJ2	1.06291	0.978733	1.11249	1.01458	0.968502	0.968502	1.01032	0.872922	0.995555	0.827741	1.01409	0.98711	1.16934	0.980037	1.03717	>>Phosphosite calibrated	0.766625	0.843545	0.782039	0.821829	0.802664	0.991563	1.02032	1.12967	0.874037
A0A0R4J107	235606	Apeh	0.997639	144.5	S	186	>>Phosphosite	1.01242	0.973326	1.09109	1.04233	1.03176	0.982185	0.986574	1.02526	0.965605	1.01087	0.915378	0.982998	1.03087	1.02315	0.926188	>>Protein	Q8R146;A0A0R4J107;A0A0A6YXV0	1.32046	1.25132	1.32356	1.23282	1.30451	0.860161	0.920389	0.888136	0.921575	0.837204	0.816042	0.850599	0.890917	0.801361	0.780942	>>Phosphosite calibrated	0.766716	0.777837	0.824359	0.845481	0.790921	1.14186	1.07191	1.15439	1.04778
F6VCV9	232664	Ccdc136	0.983184	94.191	S	862	>>Phosphosite	0.745385	0.755442	0.802663	0.749163	0.649513	1.19014	1.03305	0.962757	0.951934	1.09059	1.34829	1.17834	1.29392	1.18386	1.06496	>>Protein	F6VCV9;E9QP94;Q3TVA9;E6Y2W6;E6Y2W7;D3Z165;A0A0N4SW14;A0A0J9YVA8	0.971937	0.963533	1.00537	1.0241	1.00982	0.999654	1.01683	1.03083	0.984328	1.01081	0.922406	1.07162	1.03287	0.995297	0.960597	>>Phosphosite calibrated	0.766907	0.784034	0.798376	0.731536	0.643197	1.19055	1.01595	0.933962	0.967091
Q9D0B6	67683	Pbdc1	1	69.398	S	184	>>Phosphosite	1.11533	1.19763	1.23437	1.25566	1.20506	0.910081	0.928461	0.952892	0.99338	0.920828	0.884119	0.805211	0.91871	0.793009	0.885268	>>Protein	Q9D0B6	1.45349	1.15187	1.26681	1.25712	1.4823	0.907688	0.759916	0.83274	0.772255	0.82792	0.78752	0.908835	0.948891	0.8872	0.75544	>>Phosphosite calibrated	0.767343	1.03973	0.974386	0.998839	0.812965	1.00264	1.22179	1.14428	1.28634
P10854	319186	H2bc14	0.999325	95.651	T	5	>>Phosphosite	1.00204	0.984949	1.04738	1.01948	0.946001	0.939902	1.02463	0.932669	0.942647	0.919302	0.993606	1.07304	1.10884	1.07138	0.994132	>>Protein	Q6ZWY9;Q64478;Q64525;P10854	1.30537	1.53189	1.92372	1.60699	1.29527	1.09111	1.18962	1.25569	0.767387	0.950409	0.453018	0.507399	0.406391	0.403113	0.312634	>>Phosphosite calibrated	0.767633	0.642961	0.544456	0.634402	0.730349	0.861422	0.861308	0.742755	1.22839
F6VCV9	232664	Ccdc136	0.985414	83.404	S	301	>>Phosphosite	0.746274	0.796476	0.771739	0.814197	0.782184	1.14805	0.996972	1.0768	1.10424	1.07113	1.06308	1.17185	1.18442	1.2035	1.0691	>>Protein	F6VCV9;E9QP94;Q3TVA9;E6Y2W6;E6Y2W7;D3Z165;A0A0N4SW14;A0A0J9YVA8	0.971937	0.963533	1.00537	1.0241	1.00982	0.999654	1.01683	1.03083	0.984328	1.01081	0.922406	1.07162	1.03287	0.995297	0.960597	>>Phosphosite calibrated	0.767821	0.82662	0.767616	0.795041	0.774578	1.14844	0.980467	1.04459	1.12182
P10126	13627	Eef1a1	0.793418	116.45	S	224	>>Phosphosite	0.802766	0.767528	0.972123	0.750474	0.844322	1.1705	1.10632	0.816121	0.970274	1.16552	0.981266	1.32453	0.969863	1.36986	0.988535	>>Protein	P10126;D3YZ68;D3Z3I8;P62631	1.04496	1.02599	1.06532	1.09064	1.09654	0.926302	0.929907	0.915073	0.934089	0.9209	0.899019	1.03889	1.08413	1.00626	1.022	>>Phosphosite calibrated	0.768226	0.748088	0.912518	0.688104	0.76999	1.26363	1.18971	0.891864	1.03874
E9Q828	381290	Atp2b4	0.999973	115.66	S	1065	>>Phosphosite	0.73555	0.787037	0.860664	0.894351	0.803778	1.00378	1.08096	0.994934	0.987691	0.982908	1.12066	1.27038	1.18418	1.0892	1.20392	>>Protein	E9Q828;A0A1W2P6X7;A0A1W2P882	0.955529	0.962933	0.972516	1.03223	1.019	0.976537	1.01581	1.04854	0.975598	1.0275	0.928358	1.09841	1.024	0.99529	0.967743	>>Phosphosite calibrated	0.769782	0.817333	0.884987	0.866425	0.788789	1.0279	1.06414	0.948874	1.0124
P48678	16905	Lmna	0.884808	83.633	S	22	>>Phosphosite	1.19307	1.2605	1.28334	1.35094	1.27315	0.861451	0.939494	0.888796	0.832628	0.803007	0.956394	0.905695	0.811949	0.828671	0.810905	>>Protein	P48678;D3YUF7	1.54768	1.5004	1.57416	1.56485	1.62541	0.793379	0.832471	0.855999	0.778466	0.805545	0.602801	0.664724	0.649702	0.632682	0.571735	>>Phosphosite calibrated	0.77088	0.840107	0.815257	0.863305	0.783283	1.0858	1.12856	1.03831	1.06958
E9QJV1	623046	Fscb	0.896198	186.85	S	161	>>Phosphosite	0.95734	0.90307	1.00932	1.00973	0.987908	1.03022	1.02845	1.00955	1.03233	1.03114	0.94624	1.02496	1.04107	1.01021	0.978456	>>Protein	E9QJV1	1.2409	0.993861	1.1504	1.22873	0.869282	1.01778	0.937598	1.05407	1.12031	1.08756	0.760774	0.835299	0.876313	0.899171	0.927949	>>Phosphosite calibrated	0.771487	0.908648	0.877362	0.821771	1.13646	1.01222	1.0969	0.957763	0.921467
Q8C5R5	434285	BB014433	0.999979	61.127	T	365	>>Phosphosite	0.622224	0.677051	0.723746	0.726784	0.689831	1.12197	1.07898	0.992028	1.00865	1.05686	1.21898	1.25817	1.33154	1.27501	1.21817	>>Protein	Q8C5R5;D3Z6N0	0.805573	0.831863	0.816311	0.882074	0.86816	1.06681	0.998276	1.0558	1.09709	1.09703	1.01567	1.15524	1.12209	1.1144	1.07362	>>Phosphosite calibrated	0.7724	0.813898	0.886606	0.823949	0.794589	1.0517	1.08085	0.939601	0.919392
A6ZI44	11674	Aldoa	1	64.65	S	71	>>Phosphosite	0.710961	0.661916	0.787053	0.79324	0.713187	1.0583	0.986484	1.02036	0.994028	0.893045	1.22448	1.27874	1.34751	1.27302	1.25768	>>Protein	A6ZI44;A0A0U1RPT5;D3YV98;Q91Y97	0.920325	0.906914	0.952857	0.992768	0.976341	1.01227	1.02368	1.08837	0.988082	1.09446	0.903951	1.0874	1.03602	1.03602	0.980542	>>Phosphosite calibrated	0.772511	0.729855	0.825992	0.799018	0.730469	1.04548	0.96366	0.93751	1.00602
Q148A4	67752	Ppp1r32	0.999986	60.949	T	281	>>Phosphosite	0.869023	0.960039	0.999105	1.02029	0.930867	0.917569	0.98867	1.03041	1.00283	0.92021	1.06607	1.08589	1.11882	1.13402	0.95619	>>Protein	A0A0R4J0F3;Q148A4;A0A494B8Y3;A0A494B9Z9	1.12352	1.11984	0.866547	1.35934	1.12222	0.881949	0.968274	1.00596	1.35881	0.83678	0.954062	0.910443	0.827909	0.758107	0.90625	>>Phosphosite calibrated	0.773486	0.857304	1.15297	0.750579	0.829491	1.04039	1.02106	1.02431	0.738016
E9QAP8	73472	Spata18	1	93.098	S	283	>>Phosphosite	0.658973	0.631186	0.716672	0.704019	0.622432	0.933612	1.08141	0.997762	0.911957	0.917167	1.34729	1.46021	1.39213	1.28215	1.34304	>>Protein	Q0P557;J3QPR5;E9QAP8;E9Q4M5	0.85166	0.808352	0.877118	0.893343	0.887945	1.0246	1.04729	1.07265	0.981779	1.04983	0.999012	1.20479	1.14324	1.116	1.04238	>>Phosphosite calibrated	0.773751	0.780831	0.817076	0.788073	0.70098	0.911197	1.03257	0.93018	0.928882
A0A1B0GS70	26440	Psma1	1	66.215	S	29	>>Phosphosite	0.843393	0.816611	0.910251	0.878471	0.813894	0.953408	0.97364	0.953481	0.934656	0.858215	1.16837	1.27807	1.29071	1.19185	1.13499	>>Protein	Q9R1P4;A0A1B0GS70	1.08825	0.99908	1.01603	1.04221	1.05561	0.977461	1.01376	1.00064	0.983874	0.992315	0.932569	1.01869	0.988105	0.943257	0.94815	>>Phosphosite calibrated	0.775001	0.817362	0.895892	0.842894	0.771019	0.975393	0.960427	0.952866	0.949975
Q9DAD0	75504	1700013F07Rik	0.98032	92.247	S	57	>>Phosphosite	0.742687	0.789642	0.823591	0.765046	0.748981	1.02894	1.13773	0.997198	0.971459	1.03034	1.09674	1.2311	1.19968	1.22259	1.21427	>>Protein	Q9DAD0	0.957209	0.917145	1.01498	1.01471	0.956712	1.03419	1.00749	1.01649	1.0299	1.0767	0.879971	1.02119	1.03573	1.02506	1.01252	>>Phosphosite calibrated	0.775888	0.860979	0.811432	0.753956	0.78287	0.994927	1.12927	0.981017	0.943257
G3UYQ2	224727	Bag6	0.999051	90.64	S	26	>>Phosphosite	0.833227	0.835877	0.874399	0.935602	0.803292	1.0426	1.10209	1.11848	0.997631	0.948649	1.10989	1.18737	1.14372	1.02161	1.04556	>>Protein	Q3UF95;Q9Z1R2;G3UYQ2;G3UZT6;A0A1B0GX81;G3UXT8;G3UYZ0;G3V013;S4R183;S4R224	1.07377	1.0632	1.08161	1.1104	1.08306	0.979758	1.00146	1.01877	1.02438	0.931732	0.896045	0.970983	0.96922	0.917081	0.878535	>>Phosphosite calibrated	0.77598	0.786193	0.808425	0.842581	0.741689	1.06414	1.10048	1.09787	0.973891
Q9D5V1	67722	Actl11	0.998902	95.205	S	217	>>Phosphosite	0.788468	0.787981	0.835221	0.812386	0.813739	0.954322	1.03701	0.932515	0.963034	0.904214	1.14209	1.26341	1.3271	1.2797	1.15881	>>Protein	Q9D5V1	1.01457	0.981291	1.02705	1.03959	1.04306	1.00689	1.01063	1.01825	1.01214	1.01116	0.897	0.997965	1.01799	0.964748	0.957658	>>Phosphosite calibrated	0.777143	0.803005	0.813226	0.781452	0.780142	0.947789	1.02609	0.915802	0.951479
P48678	16905	Lmna	1	122.64	S	277	>>Phosphosite	1.20305	1.49969	1.67367	1.39028	1.1885	0.918966	1.05941	1.02235	0.684504	0.701742	0.802732	0.924696	0.683308	0.714397	0.532696	>>Protein	P48678;D3YUF7	1.54768	1.5004	1.57416	1.56485	1.62541	0.793379	0.832471	0.855999	0.778466	0.805545	0.602801	0.664724	0.649702	0.632682	0.571735	>>Phosphosite calibrated	0.777328	0.999525	1.06322	0.888445	0.731203	1.15829	1.27261	1.19433	0.879299
Q5SSW2	103554	Psme4	1	133.66	S	48	>>Phosphosite	0.987276	0.919796	1.00061	1.06344	0.993945	1.01536	1.06792	0.984556	1.05441	0.956125	0.964461	0.981923	1.0337	0.987627	0.988856	>>Protein	Q5SSW2;Q5SSW0;F6R7K9	1.26956	1.31355	1.27931	1.30083	1.36123	0.853677	0.902127	0.90284	0.886991	0.852179	0.789771	0.867552	0.841276	0.820232	0.758882	>>Phosphosite calibrated	0.777653	0.700237	0.782152	0.817512	0.730183	1.18939	1.18378	1.09051	1.18874
A2ARZ3	241516	Fsip2	0.989386	140.46	S	5875	>>Phosphosite	0.754786	0.746632	0.874021	0.770288	0.764116	1.1313	1.10757	1.10977	1.02066	1.154	1.02639	1.22431	1.16987	1.07995	1.06635	>>Protein	A2ARZ3;F7BGZ6;F6ZQI5;REV__Q61382	0.970282	0.94129	1.01218	1.00458	0.976267	1.01351	1.03868	1.02595	1.025	1.00268	0.93881	1.0383	1.04352	0.977312	0.991656	>>Phosphosite calibrated	0.777904	0.793201	0.863508	0.766779	0.782692	1.11622	1.06632	1.0817	0.995765
A0A286YCI0	59007	Ngly1	1	122.42	S	94	>>Phosphosite	0.860925	0.926163	0.961285	0.995901	0.891854	0.900442	1.03344	0.965183	1.0368	1.04248	1.0554	1.08927	1.15729	1.04953	1.03402	>>Protein	Q9JI78;A0A286YCI0;A0A286YCZ7;A0A286YDI5	1.10593	1.03753	1.07308	1.1338	1.12861	0.903703	0.917057	0.941595	0.930748	0.929807	0.908872	1.03599	1.00621	0.97796	0.969121	>>Phosphosite calibrated	0.77846	0.892664	0.895823	0.878378	0.790225	0.996392	1.12691	1.02505	1.11394
A0A6I8MWZ8	17827	Mtx1	0.99944	90.05	S	108	>>Phosphosite	0.748603	0.966075	1.02621	0.945825	0.763135	0.958936	1.10568	1.1311	0.706974	0.703587	1.34569	1.74782	0.906235	1.13802	0.806112	>>Protein	A0A6I8MWZ8;Q8R5C0;D3Z3F4;P47802;D3YVW0;G3XA66;G3UXX9;G3UYJ5	0.961375	0.926321	0.989064	0.974891	0.981676	1.03395	1.03721	1.03036	1.00397	0.974244	0.953428	1.07185	1.05523	1.02957	0.976875	>>Phosphosite calibrated	0.778679	1.04292	1.03755	0.970185	0.77738	0.927448	1.06601	1.09778	0.704177
Q8BJU0	52551	Sgta	0.965356	88.596	S	307	>>Phosphosite	0.800456	0.793705	0.899005	0.893819	0.756121	1.0132	0.950421	0.991298	0.914607	0.959395	1.20379	1.17872	1.15592	1.33626	1.15328	>>Protein	Q8BJU0;A0A1W2P6P1;A0A1W2P7I5	1.02787	1.03273	0.96966	1.09124	1.07768	0.938013	0.968977	0.997799	1.00855	0.935187	0.937101	1.05617	1.00181	1.00571	0.951501	>>Phosphosite calibrated	0.778749	0.768552	0.927134	0.819087	0.701619	1.08015	0.98085	0.993484	0.90685
P70451	14158	Fer	0.851325	200.03	S	441	>>Phosphosite	0.767104	1.00014	1.03301	0.990787	1.23551	1.01785	0.939801	1.06135	1.36147	0.950228	0.727367	0.926488	1.10328	1.0054	0.880232	>>Protein	P70451;Q3TZJ5;A0A0U1RPN6;A0A0U1RPM2;P16879	0.984551	0.963742	0.995646	1.02407	1.05158	0.992757	0.973392	0.986652	0.999912	1.00608	0.931707	1.03083	1.02873	1.03425	0.996105	>>Phosphosite calibrated	0.77914	1.03776	1.03752	0.967499	1.17491	1.02528	0.965491	1.07571	1.36159
P48678	16905	Lmna	0.985779	107.74	S	390	>>Phosphosite	1.20601	1.17859	1.23455	1.25085	1.25572	0.958556	0.974183	0.934185	0.944451	0.94302	0.780955	0.907499	0.877067	0.808007	0.746349	>>Protein	P48678;D3YUF7	1.54768	1.5004	1.57416	1.56485	1.62541	0.793379	0.832471	0.855999	0.778466	0.805545	0.602801	0.664724	0.649702	0.632682	0.571735	>>Phosphosite calibrated	0.779239	0.785516	0.784262	0.799343	0.77256	1.20819	1.17023	1.09134	1.21322
A0A0G2JGC1	434233	Ppp1cc	0.999991	100.19	S	177	>>Phosphosite	0.738396	0.90046	0.866608	0.935545	0.83292	0.959949	0.915333	0.809009	0.922974	0.901282	1.29683	1.09939	1.3366	1.17054	1.31417	>>Protein	P63087;A0A0G2JGC1	0.947019	0.941663	0.94386	1.01481	1.00154	0.948921	0.961228	0.977317	0.944211	0.994765	0.955748	1.13959	1.10242	1.09107	1.03585	>>Phosphosite calibrated	0.779706	0.956245	0.918153	0.921897	0.831643	1.01162	0.952253	0.827786	0.977509
A2APZ1	73598	1700001O22Rik	0.999253	83.37	S	6	>>Phosphosite	0.869302	0.903617	0.979477	0.874298	0.879992	1.02869	1.00898	1.01766	1.01219	1.05998	0.978911	1.12088	1.11362	1.08204	1.07035	>>Protein	A2APZ1	1.1139	1.0245	0.960299	1.16273	1.15243	0.949162	0.967089	0.956607	1.16381	0.930699	0.9064	0.946661	0.953271	0.863519	0.948924	>>Phosphosite calibrated	0.780415	0.882006	1.01997	0.751933	0.763597	1.08378	1.04332	1.06382	0.869723
Q60662	11643	Akap4	1	137.64	S	686	>>Phosphosite	0.755359	0.742834	0.796873	0.781013	0.764156	1.01907	1.04984	1.01817	1.04296	1.03897	1.11661	1.21445	1.27287	1.18276	1.20405	>>Protein	Q60662	0.967887	0.936417	1.0475	0.975134	0.934896	1.05211	1.05095	0.996419	1.05465	0.971333	0.973057	1.01669	1.05662	0.986435	0.979898	>>Phosphosite calibrated	0.780421	0.793273	0.760737	0.800929	0.817369	0.96859	0.998947	1.02183	0.98892
Q8BI22	75216	Cep128	0.976693	130.1	S	8	>>Phosphosite	0.804943	1.21039	1.38798	1.55655	0.847888	0.912504	1.34129	0.90669	0.881187	0.966769	0.731034	0.880526	1.13754	0.611581	0.823134	>>Protein	Q8BI22;F7CIB0;F6Q1Q5	1.0313	1.04156	1.05356	1.11282	1.05808	0.958184	0.976711	0.964021	0.990805	0.947116	0.932264	1.02851	1.0027	0.961016	0.941366	>>Phosphosite calibrated	0.780517	1.16209	1.31742	1.39875	0.801346	0.952326	1.37328	0.940529	0.889364
A4FUP9	319804	Glt1d1	0.996486	89.629	S	325	>>Phosphosite	0.655305	0.710528	0.717424	0.710735	0.648565	1.05467	1.10465	1.0554	1.08329	1.03471	1.25585	1.32191	1.24512	1.25124	1.1506	>>Protein	A4FUP9	0.839392	0.877326	0.900414	0.901918	0.860877	1.00686	1.01955	0.99986	0.990606	1.01657	1.0098	1.13933	1.20811	1.10088	1.12851	>>Phosphosite calibrated	0.78069	0.809878	0.796771	0.788026	0.753376	1.04748	1.08348	1.05554	1.09356
P09041	18663	Pgk2	0.999999	104.53	S	186	>>Phosphosite	0.713864	0.855406	0.839863	0.712405	0.782491	0.840581	1.00932	0.850225	0.87884	0.812205	1.24652	1.46181	1.33986	1.27275	1.38386	>>Protein	P09041	0.913342	0.865587	0.86886	0.930917	0.917645	0.857345	0.84068	0.878375	0.912736	0.859103	1.12291	1.29581	1.27508	1.21769	1.24393	>>Phosphosite calibrated	0.781595	0.988238	0.966627	0.765273	0.852716	0.980446	1.2006	0.967953	0.962863
P09041	18663	Pgk2	0.845303	168.25	S	364	>>Phosphosite	0.715095	0.68853	0.710483	0.718459	0.807821	0.926734	0.959013	0.824906	0.893698	0.821731	1.24998	1.48017	1.44903	1.34508	1.40926	>>Protein	P09041	0.913342	0.865587	0.86886	0.930917	0.917645	0.857345	0.84068	0.878375	0.912736	0.859103	1.12291	1.29581	1.27508	1.21769	1.24393	>>Phosphosite calibrated	0.782943	0.795448	0.817719	0.771775	0.88032	1.08093	1.14076	0.939127	0.979142
P60867	67427	Rps20	1	81.865	S	31	>>Phosphosite	0.789516	0.843072	0.932903	0.877872	0.808459	0.928181	0.973526	1.03543	0.912055	0.962069	1.25998	1.22322	1.1684	1.16763	1.11769	>>Protein	P60867	1.00741	1.03515	0.999751	1.17379	1.13922	0.757943	0.7819	0.926443	0.728986	0.865503	0.96672	1.2632	1.08313	1.23629	1.03456	>>Phosphosite calibrated	0.783708	0.814445	0.933136	0.747896	0.70966	1.22461	1.24508	1.11764	1.25113
Q61029	21917	Tmpo	0.983546	81.709	S	155	>>Phosphosite	1.09156	1.22239	1.36773	1.27764	1.12754	0.88101	0.936047	0.918981	0.733393	0.844888	0.926234	1.0336	0.970391	0.919692	0.748894	>>Protein	Q61029	1.39281	1.32805	1.42285	1.44546	1.42444	0.919643	0.948339	0.952453	0.900075	0.902287	0.650215	0.68873	0.704599	0.661106	0.658928	>>Phosphosite calibrated	0.783708	0.920439	0.961262	0.883898	0.791563	0.957992	0.987039	0.964857	0.814814
Q9WV69	13829	Dmtn	0.877147	72.275	S	289	>>Phosphosite	1.36177	1.35001	1.41363	1.47134	1.41676	0.779413	0.885952	0.877357	0.792936	0.794212	0.790125	0.823267	0.787274	0.748498	0.707455	>>Protein	Q9WV69;A0A2I3BS01	1.73744	1.85881	2.01442	1.96471	1.85825	0.589026	0.658949	0.67921	0.606821	0.573044	0.508489	0.501912	0.505177	0.473527	0.470215	>>Phosphosite calibrated	0.783782	0.726278	0.701757	0.748882	0.762413	1.32322	1.34449	1.29173	1.3067
P18572	12215	Bsg	1	96.79	T	358	>>Phosphosite	0.849767	0.822619	0.861343	0.923231	0.855555	1.06923	1.00397	0.940973	0.992991	1.0339	1.02804	1.1522	1.20741	1.1665	1.09228	>>Protein	P18572;K3W4Q8;J3QP71	1.08243	1.0575	1.11804	1.11021	1.1138	0.966406	0.9349	0.991456	0.926277	0.944265	0.907471	1.04481	0.961784	0.939765	0.900894	>>Phosphosite calibrated	0.785057	0.777891	0.770404	0.831586	0.768143	1.1064	1.07388	0.949082	1.07202
A0A1B0GSR9	16828	Ldha	1	153.7	S	88	>>Phosphosite	0.785579	0.88117	0.943167	0.891357	0.835027	1.01312	0.972107	1.03619	0.928056	0.896349	1.12814	1.38126	1.10561	1.184	1.01886	>>Protein																	>>Phosphosite calibrated	0.785579	0.88117	0.943167	0.891357	0.835027	1.01312	0.972107	1.03619	0.928056
A0A0R4J1K3	77609	Odad3	0.93676	97.734	S	54	>>Phosphosite	0.781519	0.82821	0.872816	0.870652	0.874866	0.937257	0.938425	0.934463	0.95329	0.934383	1.16148	1.23283	1.2886	1.1979	1.19332	>>Protein	A0A0R4J1K3;Q8BSN3	0.99288	0.962285	1.018	1.02634	0.976564	1.01937	1.02396	1.01475	1.04421	1.00591	0.924069	1.0149	1.0301	0.966889	0.979768	>>Phosphosite calibrated	0.787123	0.86067	0.857383	0.848309	0.895861	0.919449	0.916469	0.920881	0.912931
Q9Z2M7	54128	Pmm2	0.999909	124.95	S	133	>>Phosphosite	0.585278	1.10862	1.43819	1.07058	0.639154	1.16536	1.25324	1.30168	0.480231	0.482872	1.34685	1.95089	0.608184	1.06041	0.508478	>>Protein	Q9Z2M7;Q9D6D9;Q91W01;A0A2R8W6J8;O35621	0.742951	0.724973	0.771906	0.81796	0.751571	1.11627	1.12655	1.14811	1.10544	1.15234	1.02142	1.17661	1.14315	1.11722	1.08352	>>Phosphosite calibrated	0.787775	1.52918	1.86316	1.30883	0.850425	1.04397	1.11246	1.13376	0.434426
A0A0B4J1F7	50540	Igbp1b	0.831816	60.91	S	96	>>Phosphosite	0.751931	1.08244	1.27578	1.10591	0.678562	1.0405	1.33899	1.22339	0.582166	0.724876	1.14928	1.57926	0.827102	0.99614	0.64368	>>Protein	A0A0B4J1F7;Q9QZ29;Q61249	0.954027	0.939998	0.958982	1.04772	0.981139	0.997896	1.04009	1.03965	0.998508	1.01359	0.933819	1.06381	1.06236	0.99372	0.974681	>>Phosphosite calibrated	0.788165	1.15153	1.33035	1.05553	0.691607	1.04269	1.28737	1.17674	0.583035
A0A1D5RMI8	236266	Alms1	0.999596	142.19	S	3213	>>Phosphosite	0.772749	1.64303	2.09255	1.46583	0.901885	0.842083	1.06835	0.95001	0.517469	0.486831	1.0095	1.35966	0.584778	0.833861	0.47143	>>Protein	A0A1D5RMI8;Q8K4E0	0.978363	0.967791	0.99763	1.0267	0.985354	1.01826	1.0169	1.02721	1.03778	0.978107	0.936163	1.02534	1.04043	0.989701	0.974271	>>Phosphosite calibrated	0.789838	1.69771	2.09752	1.4277	0.915291	0.826981	1.0506	0.924842	0.498629
O88987	11642	Akap3	1	46.362	S	756	>>Phosphosite	0.781202	0.915766	0.929875	0.951335	0.912588	1.02283	1.0856	1.00781	0.972625	1.03722	0.953962	1.09922	1.09766	1.17663	1.05567	>>Protein	O88987	0.988289	0.932743	1.02731	0.988817	0.98202	1.01835	1.04928	1.00223	1.02936	0.991395	0.953485	1.03956	1.05462	0.987235	0.955301	>>Phosphosite calibrated	0.790459	0.981799	0.905153	0.962094	0.929297	1.0044	1.03461	1.00557	0.944881
P15265	17235	Smcp	0.874083	125.28	S	123	>>Phosphosite	0.86135	0.926893	0.909225	1.02122	0.829273	1.05528	1.04852	0.932098	1.03975	0.923058	0.968348	1.11572	1.15763	1.19608	1.01556	>>Protein	P15265	1.0892	0.761224	1.08268	0.859756	0.861985	1.11623	1.17664	0.912198	1.20077	0.858195	1.06105	0.92641	1.14114	0.815394	1.13713	>>Phosphosite calibrated	0.790811	1.21763	0.839792	1.1878	0.96205	0.945394	0.891113	1.02181	0.865904
E9QAF1	238683	Spata31d1c	0.999967	50.314	S	63	>>Phosphosite	0.779313	1.03201	1.1375	1.03518	0.864452	0.941261	1.15623	1.12693	0.641671	0.673399	1.38475	1.50427	0.954873	0.963008	0.805143	>>Protein	E9QAF1	0.984148	0.98416	1.00207	0.991651	1.01497	0.984295	1.02621	0.996604	1.00026	1.01235	0.945933	1.04829	1.06172	0.983584	0.963759	>>Phosphosite calibrated	0.791865	1.04862	1.13515	1.0439	0.851702	0.95628	1.1267	1.13077	0.641505
A2APD7	67134	Nop56	0.999997	103.63	S	252	>>Phosphosite	1.25697	1.33645	1.25162	1.30142	1.30203	0.835602	0.891818	0.874862	0.904039	0.864117	0.808258	0.847568	0.92512	0.827964	0.772155	>>Protein	Q9D6Z1;E0CXZ0;F6USW7;F7CHQ7;F7CHP9;A2APD7;F6U250;F6V095	1.58541	1.52492	1.55713	1.58184	1.6961	0.799202	0.832838	0.872902	0.793846	0.83241	0.577745	0.628771	0.607139	0.585186	0.524577	>>Phosphosite calibrated	0.792836	0.876411	0.803802	0.822728	0.767663	1.04555	1.07082	1.00225	1.13881
A0A1B0GT45	105243794	Gm39566	0.974467	165.3	S	796	>>Phosphosite	0.705045	0.74714	0.733787	0.720791	0.72999	0.951885	0.974151	0.91969	0.99282	0.87228	1.25945	1.47749	1.32468	1.34093	1.24988	>>Protein	A0A1B0GT45	0.888316	0.866457	0.936241	1.17855	0.882164	1.29983	0.945591	0.92422	1.03253	0.898801	0.980106	1.05287	1.06549	1.00886	1.03996	>>Phosphosite calibrated	0.793687	0.862294	0.783758	0.61159	0.827499	0.732314	1.0302	0.995099	0.961541
A0A668KLF4	211484	Tsga10	0.967827	64.268	S	13	>>Phosphosite	0.737177	1.22697	1.26996	1.09544	0.825124	0.988065	1.27049	1.10786	0.641096	0.864076	1.34633	1.19321	0.820275	0.934846	0.679078	>>Protein	A0A668KLF4;A0A0A6YVT8;Q3TR21	0.928482	0.913736	1.02066	1.01232	0.988787	1.06771	1.0206	1.03511	0.987348	1.09912	0.85302	1.03943	1.04821	0.992224	0.993252	>>Phosphosite calibrated	0.793959	1.34281	1.24425	1.08211	0.834481	0.925402	1.24485	1.07028	0.649311
P09041	18663	Pgk2	0.999088	149.85	S	153	>>Phosphosite	0.725193	0.7076	0.742057	0.779819	0.72013	0.88362	0.881861	0.865898	0.831226	0.840366	1.29389	1.46768	1.49506	1.37259	1.39301	>>Protein	P09041	0.913342	0.865587	0.86886	0.930917	0.917645	0.857345	0.84068	0.878375	0.912736	0.859103	1.12291	1.29581	1.27508	1.21769	1.24393	>>Phosphosite calibrated	0.793999	0.817479	0.854058	0.837689	0.784758	1.03065	1.04899	0.985796	0.910697
Q9CQI6	72042	Cotl1	1	113.38	S	141	>>Phosphosite	0.958875	0.958564	1.0132	0.957942	0.98605	0.975022	0.967332	1.00792	0.985925	0.968451	0.982899	1.12731	1.08741	1.06865	0.954439	>>Protein	Q9CQI6;A0A1D5RLP1	1.2076	1.13036	1.17026	1.1622	1.20738	0.904719	0.925088	0.917817	0.91545	0.908749	0.84781	0.958371	0.954425	0.915869	0.873905	>>Phosphosite calibrated	0.794032	0.848018	0.865797	0.824252	0.816683	1.07771	1.04566	1.09817	1.07698
F6VCV9	232664	Ccdc136	0.878934	192.07	S	98	>>Phosphosite	0.771974	0.812203	0.890999	0.831859	0.81696	1.17908	1.24475	1.18567	1.19759	1.15581	0.893464	1.05088	1.08704	0.938621	0.943091	>>Protein	F6VCV9;E9QP94;Q3TVA9;E6Y2W6;E6Y2W7;D3Z165;A0A0N4SW14;A0A0J9YVA8	0.971937	0.963533	1.00537	1.0241	1.00982	0.999654	1.01683	1.03083	0.984328	1.01081	0.922406	1.07162	1.03287	0.995297	0.960597	>>Phosphosite calibrated	0.794263	0.842943	0.88624	0.812287	0.809015	1.17949	1.22414	1.15021	1.21666
P11378	21959	Tnp2	0.999997	69.721	S	71	>>Phosphosite	0.794603	1.17933	1.3149	1.04475	0.873148	0.84892	0.945333	0.792816	0.529964	0.648825	1.34757	1.73458	0.949049	1.26273	0.733496	>>Protein																	>>Phosphosite calibrated	0.794603	1.17933	1.3149	1.04475	0.873148	0.84892	0.945333	0.792816	0.529964
A2ARZ3	241516	Fsip2	0.936841	121.85	S	6979	>>Phosphosite	0.77138	1.20522	1.34116	1.21509	0.840589	0.934704	1.1331	1.13861	0.676538	0.702	1.15711	1.33488	0.89288	0.962815	0.693926	>>Protein	A2ARZ3;F7BGZ6;F6ZQI5;REV__Q61382	0.970282	0.94129	1.01218	1.00458	0.976267	1.01351	1.03868	1.02595	1.025	1.00268	0.93881	1.0383	1.04352	0.977312	0.991656	>>Phosphosite calibrated	0.795006	1.28039	1.32502	1.20955	0.861024	0.922249	1.09091	1.10982	0.660038
A2A9Q2	230598	Nrd1	1	138.81	S	341	>>Phosphosite	0.81108	0.903102	1.24527	1.06552	0.778058	0.891269	0.994408	1.59591	0.904038	0.75219	0.818785	0.962322	1.08775	0.933813	1.25649	>>Protein	A2A9Q2;Q8BHG1;A6PWC3;Q3V3G9	1.01879	1.00225	1.05977	1.05439	1.04701	1.01912	1.03246	1.01533	1.0005	1.01087	0.902362	0.983921	0.991547	0.944892	0.916803	>>Phosphosite calibrated	0.796122	0.901076	1.17503	1.01055	0.743126	0.874548	0.963149	1.57182	0.903587
Q60662	11643	Akap4	0.999977	146.96	S	250	>>Phosphosite	0.77076	0.770188	0.847436	0.831199	0.783921	1.09449	1.14935	1.14792	1.106	1.12782	1.02918	1.14677	1.0937	1.04635	1.05493	>>Protein	Q60662	0.967887	0.936417	1.0475	0.975134	0.934896	1.05211	1.05095	0.996419	1.05465	0.971333	0.973057	1.01669	1.05662	0.986435	0.979898	>>Phosphosite calibrated	0.796333	0.822484	0.809007	0.852395	0.838511	1.04027	1.09363	1.15204	1.04869
E9Q5W2	238663	Spata31d1d	0.999671	71.548	S	1117	>>Phosphosite	0.736338	0.69782	0.741374	0.804324	0.758456	0.988204	1.037	0.923621	1.01992	0.970782	1.18563	1.2645	1.34882	1.26409	1.25912	>>Protein	E9Q5W2	0.924169	0.891779	0.946483	0.945402	0.930943	0.989063	1.01235	1.01616	0.983712	0.98115	1.00016	1.12375	1.13098	1.06716	1.05675	>>Phosphosite calibrated	0.796757	0.782503	0.783293	0.850774	0.814718	0.999132	1.02435	0.908934	1.0368
A0A571BEE2	74914	Cylc2	1	83.499	S	161	>>Phosphosite	0.788803	0.948871	1.08267	0.98231	0.818959	1.04094	1.26456	1.16191	0.785476	0.941267	1.12237	1.20334	1.00063	1.00875	0.849158	>>Protein	A0A571BEE2;B1AWN8	0.988885	1.09788	1.22842	1.1506	1.02912	0.919849	0.995858	0.985677	0.916153	0.921243	0.936027	1.04962	0.956528	0.968941	0.855206	>>Phosphosite calibrated	0.797669	0.864277	0.881354	0.85374	0.795785	1.13164	1.26982	1.17879	0.857364
Q8VBV7	108679	Cops8	0.990375	132.14	S	169	>>Phosphosite	0.946467	0.890453	0.961588	0.889531	0.814223	0.956207	1.10788	0.938433	0.985354	0.95191	1.05374	1.19992	1.14692	1.06115	1.09624	>>Protein	Q8VBV7;A0A087WPM5	1.18621	0.890842	1.18907	0.940055	0.913375	1.12074	1.14773	0.852671	1.12715	0.831116	1.07327	0.824765	1.10333	0.797542	1.00214	>>Phosphosite calibrated	0.797891	0.999563	0.808691	0.946255	0.891445	0.853194	0.965282	1.10058	0.874197
E9Q2C0	212124	Cfap46	1	138.55	S	1931	>>Phosphosite	0.779092	0.89878	0.812726	0.890314	0.75771	1.07693	1.07846	1.01768	1.06449	1.03827	1.01525	1.11433	1.16986	1.14393	1.14216	>>Protein	E9Q2C0;G3UVW5;D6RJ10;D3Z0A9	0.97638	1.01076	0.961873	1.10387	1.05668	0.987656	0.988042	1.05812	0.994646	1.02012	0.88871	1.0491	0.994808	0.982536	0.926704	>>Phosphosite calibrated	0.79794	0.889215	0.844941	0.806537	0.71707	1.09039	1.09151	0.961784	1.07022
P17156	15512	Hspa2	1	58.817	S	514	>>Phosphosite	1.3077	1.28507	1.38255	1.2628	1.32338	0.859136	0.857769	0.803787	0.790139	0.814372	0.806263	0.918069	0.892068	0.86701	0.829883	>>Protein	P17156;REV__S4R2A8;REV__E9PVY8;REV__Q9QXZ0;REV__B1ARU4;REV__E9QA63;REV__E9QNP1;REV__F7ACR9;REV__A0A0A0MQA6;REV__S4R2C6;REV__A0A571BGC6;REV__F6Q750;REV__Q69ZZ9;REV__F6YKN8;REV__F6RCJ3;REV__F6RL59;REV__Q91ZU6;REV__A0A571BF93	1.63816	1.64335	1.66468	1.74824	1.79653	0.624992	0.655775	0.689733	0.602611	0.649425	0.625495	0.717922	0.671612	0.655814	0.61566	>>Phosphosite calibrated	0.798277	0.781986	0.830517	0.722324	0.736632	1.37464	1.30802	1.16536	1.31119
E9Q4M2	16890	Lipe	0.843392	121.34	S	855	>>Phosphosite	0.875743	0.901459	0.984716	0.874336	0.872801	1.0823	1.02284	0.944831	1.05886	0.970898	0.962838	1.14665	1.05361	1.15759	1.09052	>>Protein	E9Q4M2;P54310;Q9D4C4;A0A0U1RNR0	1.09657	1.05226	1.11883	1.118	1.1048	1.0937	1.09959	1.09216	1.09937	1.09728	0.74158	0.851308	0.854175	0.814126	0.766245	>>Phosphosite calibrated	0.798621	0.856685	0.88013	0.782056	0.790007	0.989576	0.930202	0.865102	0.963144
O88987	11642	Akap3	1	202.69	T	624	>>Phosphosite	0.78964	0.818496	0.882199	0.847007	0.824212	1.02737	1.04101	0.968628	0.984743	0.990942	1.06663	1.18839	1.25168	1.14383	1.17523	>>Protein	O88987	0.988289	0.932743	1.02731	0.988817	0.98202	1.01835	1.04928	1.00223	1.02936	0.991395	0.953485	1.03956	1.05462	0.987235	0.955301	>>Phosphosite calibrated	0.798997	0.877515	0.858745	0.856587	0.839303	1.00886	0.992113	0.966469	0.956653
Q8C5W0	94040	Clmn	0.999454	122.94	S	724	>>Phosphosite	0.779904	0.805483	0.884362	0.838181	0.795025	1.04993	1.05554	1.07998	1.0447	1.02108	1.03292	1.19049	1.18079	1.15111	1.0905	>>Protein	Q8C5W0;A0A1Y7VNK2	0.975611	0.942903	0.987496	1.00842	1.00323	0.956835	0.995735	0.997833	0.963027	0.946148	0.993338	1.09855	1.09196	1.02645	1.01246	>>Phosphosite calibrated	0.799401	0.854259	0.89556	0.831183	0.792468	1.0973	1.06006	1.08233	1.08481
Q8BGB5	67803	Limd2	0.933417	85.924	S	22	>>Phosphosite	0.857431	1.57673	1.81338	1.40541	0.909539	0.888517	1.0271	1.00427	0.532102	0.544145	0.99318	1.24293	0.74764	0.892283	0.565358	>>Protein	Q8BGB5	1.07254	0.874739	1.15022	0.91	0.937851	1.10088	1.15726	0.942792	1.12774	0.949029	0.987069	0.879679	1.07791	0.897464	0.934825	>>Phosphosite calibrated	0.799443	1.80251	1.57654	1.5444	0.969812	0.807097	0.887523	1.0652	0.471829
O54827	11982	Atp10a	1	119.23	S	470	>>Phosphosite	0.93533	0.859904	0.912479	0.867788	0.95717	0.990418	1.02377	1.06462	1.12986	0.919038	0.989022	1.23554	1.08402	1.07669	0.954344	>>Protein	O54827	1.16993	0.886789	0.94464	1.02476	0.958083	0.9404	0.968279	1.14638	0.953753	0.957001	1.00473	1.15847	0.977842	0.931828	0.977121	>>Phosphosite calibrated	0.799477	0.969683	0.965954	0.846822	0.999047	1.05319	1.05731	0.928683	1.18465
A0A2I3BQJ1	105522	Ankrd28	0.814437	67.656	S	857	>>Phosphosite	0.784833	0.649296	0.904054	1.01854	0.808058	0.756062	2.51995	0.747305	0.846946	0.84923	0.837536	0.869136	1.6482	0.900084	0.860761	>>Protein	A0A2I3BQJ1;A0A2I3BQ07;Q505D1	0.980995	0.959612	0.990363	1.02789	0.96843	0.954653	0.996921	0.924012	1.09772	0.920485	0.988214	1.01825	1.12648	1.00882	1.03715	>>Phosphosite calibrated	0.800038	0.676623	0.912851	0.990904	0.8344	0.791976	2.52773	0.808761	0.771553
A0A1D5RMD1	637079	Iqcn	1	141.37	S	1383	>>Phosphosite	0.802304	1.33136	1.68699	1.34014	0.851432	0.986338	1.17725	1.21904	0.48722	0.566903	1.04455	1.4811	0.664952	0.823821	0.536597	>>Protein	A0A1D5RMD1;A0A0J9YTR7;Q9Z126	1.00226	0.960433	1.01835	1.01722	1.01864	1.02205	1.02784	1.00871	1.04275	0.981162	0.924215	1.03033	1.02498	0.962215	0.95886	>>Phosphosite calibrated	0.800496	1.3862	1.65659	1.31745	0.835853	0.965063	1.14537	1.20852	0.467246
P70296	23980	Pebp1	1	100.48	S	185	>>Phosphosite	0.728513	0.794431	0.830043	0.874328	0.895297	0.930042	0.878256	0.986929	1.00984	0.906879	1.1758	1.31973	1.27392	1.27203	1.12397	>>Protein	P70296;D3Z1V4;D6RHS6	0.909728	0.907468	0.935251	0.938539	0.908838	0.954451	0.958218	0.897606	0.921394	0.913335	1.06558	1.17822	1.24459	1.14492	1.12186	>>Phosphosite calibrated	0.800803	0.875437	0.887508	0.931584	0.985101	0.974426	0.916552	1.09951	1.09599
A0A1B0GT26	12176	Bnip3	0.953222	64.918	S	60	>>Phosphosite	0.801111	1.00954	1.01986	0.94325	0.909868	0.988074	1.20984	1.1439	0.896539	1.03083	1.02912	1.06268	0.948971	1.07908	0.927326	>>Protein																	>>Phosphosite calibrated	0.801111	1.00954	1.01986	0.94325	0.909868	0.988074	1.20984	1.1439	0.896539
Q5STT6	432552	Fam71b	0.960398	169.9	S	644	>>Phosphosite	0.549483	0.539491	0.625584	0.57528	0.567154	1.1509	1.13462	1.12655	1.19405	1.17764	1.1589	1.3011	1.34328	1.29845	1.25751	>>Protein	Q5STT6	0.685464	0.734033	0.799496	0.788837	0.697799	1.05122	1.07744	1.09259	0.994107	1.07268	1.08622	1.34271	1.20839	1.24114	1.12788	>>Phosphosite calibrated	0.801622	0.734968	0.782473	0.729276	0.812776	1.09482	1.05308	1.03109	1.20113
Q9CR99	67653	4930544G11Rik	1	95.094	S	117	>>Phosphosite	0.838626	0.830254	0.870648	0.829154	0.825976	0.97637	0.980159	0.948076	1.01395	0.990487	1.11045	1.1891	1.28956	1.20596	1.10122	>>Protein	Q9CR99	1.04482	0.973795	1.07588	0.99984	0.929412	1.00695	1.07888	0.987267	1.04108	0.884506	1.00111	0.984198	1.03532	0.960173	0.996772	>>Phosphosite calibrated	0.80265	0.852597	0.809242	0.829286	0.888708	0.969631	0.908501	0.960304	0.973945
Q924X7	117229	Stk33	0.934271	94.781	S	67	>>Phosphosite	0.73813	0.811267	0.788361	0.799835	0.801195	0.977897	0.947385	0.933573	0.990391	0.961047	1.19837	1.28868	1.34709	1.28672	1.13006	>>Protein	Q924X7;D3YWA6;A0A140LJB3	0.917342	0.916995	0.988562	0.98404	0.931601	1.03225	0.940465	0.976037	0.986879	0.948173	0.964616	1.13619	1.14204	1.09092	1.04389	>>Phosphosite calibrated	0.80464	0.884702	0.797483	0.812808	0.860019	0.947344	1.00736	0.956494	1.00356
Q80YD3	277773	Fam205c	0.999997	76.01	S	144	>>Phosphosite	0.732254	0.835039	0.883848	0.829675	0.773386	0.922079	0.914901	0.947239	0.93447	0.886644	1.22732	1.32351	1.29109	1.3062	1.19234	>>Protein	Q80YD3	0.909914	0.93849	1.00032	1.03913	1.00889	0.945236	0.986686	1.05041	0.931059	1.02468	0.944397	1.15507	1.03716	1.04231	0.986241	>>Phosphosite calibrated	0.80475	0.889769	0.88357	0.798433	0.766569	0.975502	0.927246	0.901779	1.00366
Q791V5	56428	Mtch2	0.945612	170.69	S	114	>>Phosphosite	0.834791	0.880185	0.915205	0.845212	0.849081	1.06044	1.07732	0.974509	0.975437	1.02248	1.05877	1.12836	1.2077	1.08363	1.08688	>>Protein	Q791V5	1.03698	0.969449	1.07328	1.00676	1.07381	0.994935	1.01424	0.980471	1.04419	0.980149	0.914497	0.989397	1.00494	0.963104	0.953802	>>Phosphosite calibrated	0.80502	0.907924	0.852721	0.839533	0.790716	1.06583	1.0622	0.993919	0.934159
P54731	14084	Faf1	0.956126	115.89	S	269	>>Phosphosite	0.92957	1.15839	1.28631	1.15183	1.03599	0.950577	1.12993	1.06001	0.686057	0.807622	1.09997	1.17096	0.899358	0.899481	0.733956	>>Protein	P54731	1.15471	1.0971	1.10602	1.12763	1.16446	0.89109	0.933513	0.927713	0.963481	0.876487	0.886815	0.995645	1.00641	0.931456	0.937464	>>Phosphosite calibrated	0.805026	1.05586	1.163	1.02146	0.889673	1.06676	1.21041	1.14261	0.712061
D3Z0C2	27053	Asns	1	113.62	S	198	>>Phosphosite	0.655405	0.779002	0.801442	0.815967	0.730475	1.05502	1.02652	1.00652	1.0542	1.00363	1.11436	1.3015	1.22512	1.19571	1.23512	>>Protein	Q61024;D3Z0C2;D3YYR0;D3Z028	0.813687	0.894994	0.839173	0.904069	0.898723	1.03399	0.982392	1.02609	1.04555	1.09957	1.00141	1.14525	1.13804	1.13183	1.04524	>>Phosphosite calibrated	0.805476	0.8704	0.955037	0.90255	0.812792	1.02034	1.04492	0.980931	1.00828
Q60662	11643	Akap4	1	211.3	S	244	>>Phosphosite	0.779838	1.1106	1.32745	1.1132	0.847818	1.02682	1.10306	1.12895	0.756517	0.818241	1.03522	1.39269	0.833825	0.990061	0.73571	>>Protein	Q60662	0.967887	0.936417	1.0475	0.975134	0.934896	1.05211	1.05095	0.996419	1.05465	0.971333	0.973057	1.01669	1.05662	0.986435	0.979898	>>Phosphosite calibrated	0.805712	1.18601	1.26725	1.14159	0.906857	0.975956	1.04959	1.13301	0.717318
E9Q828	381290	Atp2b4	1	150.28	S	1071	>>Phosphosite	0.770047	0.830745	0.887841	0.824305	0.789582	1.01805	1.04281	0.98771	0.945738	0.995435	1.15448	1.22159	1.24978	1.14704	1.13485	>>Protein	E9Q828;A0A1W2P6X7;A0A1W2P882	0.955529	0.962933	0.972516	1.03223	1.019	0.976537	1.01581	1.04854	0.975598	1.0275	0.928358	1.09841	1.024	0.99529	0.967743	>>Phosphosite calibrated	0.805886	0.862724	0.912932	0.798566	0.774857	1.04251	1.02658	0.941985	0.969393
Q9D5V1	67722	Actl11	1	118.61	S	139	>>Phosphosite	0.817733	0.831804	0.84959	0.803906	0.755726	1.00717	0.97257	1.00491	0.90642	0.932429	1.15256	1.29698	1.31526	1.22474	1.1282	>>Protein	Q9D5V1	1.01457	0.981291	1.02705	1.03959	1.04306	1.00689	1.01063	1.01825	1.01214	1.01116	0.897	0.997965	1.01799	0.964748	0.957658	>>Phosphosite calibrated	0.805987	0.847663	0.827217	0.773295	0.724524	1.00027	0.962335	0.986903	0.895544
Q8QZT2	73420	Ccsap	0.96421	58.627	S	191	>>Phosphosite	1.02876	1.07578	1.06599	0.985813	0.950842	0.924202	0.975448	0.95814	0.912739	1.14075	0.945676	1.08269	1.10497	0.982326	0.865885	>>Protein	Q8QZT2	1.27611	1.14514	1.24732	1.23319	1.25304	0.883954	0.925426	0.857162	0.886051	0.901256	0.923041	0.971093	0.881411	0.824812	0.790994	>>Phosphosite calibrated	0.80617	0.939431	0.854623	0.799399	0.758829	1.04553	1.05405	1.11781	1.03012
F7BG11	15893	Ica1	1	78.655	S	56	>>Phosphosite	0.974611	0.964218	1.03372	0.965387	1.02092	1.01709	1.03301	1.0801	1.03002	1.0408	0.890687	1.04931	1.02956	0.935961	0.934597	>>Protein	A0A087WSM1;Q3TY65;F7BG11;D3Z376;S4R217;D3Z119;D3Z118;P97411	1.20876	1.11104	0.925835	1.0106	1.33116	0.929926	0.941383	0.970637	0.953793	0.96109	0.877965	0.986457	0.987548	0.942269	0.86153	>>Phosphosite calibrated	0.806289	0.867849	1.11653	0.955264	0.766941	1.09373	1.09733	1.11277	1.07992
A0A3Q4EGK1		Gm50092	1	95.347	S	80	>>Phosphosite	1.39525	1.4074	1.26923	1.30854	1.36052	0.810402	0.907815	0.999571	0.920641	0.908028	0.633867	0.788967	0.81184	0.771017	0.706916	>>Protein	A0A3Q4EGK1	1.73009	1.72241	1.7472	1.74097	1.81534	0.742158	0.80092	0.815259	0.75396	0.716771	0.512851	0.507516	0.505022	0.459932	0.429602	>>Phosphosite calibrated	0.806462	0.817111	0.726434	0.751615	0.749458	1.09195	1.13347	1.22608	1.22108
A0A2I3BRL8	652988	Gm7324	0.841988	75.819	T	163	>>Phosphosite	1.2831	1.42562	1.49768	1.49719	1.33503	0.742546	0.89145	0.875376	0.690234	0.705504	0.969657	0.710633	0.851777	0.782034	0.74216	>>Protein	Q9WV02;A0A2I3BRL8;Q91VM5;S4R1F6;A2AFI3;A2AFI4;A0A2I3BQC0	1.59093	1.59289	1.63054	1.63107	1.66548	0.649544	0.721982	0.733038	0.635281	0.653624	0.69221	0.750789	0.7132	0.703515	0.635904	>>Phosphosite calibrated	0.806513	0.894992	0.918516	0.91792	0.801587	1.14318	1.23473	1.19418	1.0865
G3UWB9	75482	Hspb9	1	76.221	S	134	>>Phosphosite	1.04441	1.36702	1.50047	1.29504	1.11974	0.779434	0.946934	0.884421	0.698554	0.674735	1.02131	1.09621	0.963197	0.874759	0.733757	>>Protein	G3UWB9;Q9DAM3	1.29335	1.21321	1.24422	1.23497	1.28222	0.9365	1.00344	0.946223	0.965367	0.905202	0.802518	0.834585	0.828817	0.761099	0.748285	>>Phosphosite calibrated	0.807527	1.12678	1.20595	1.04864	0.873284	0.832284	0.943692	0.934685	0.723615
A2ARZ3	241516	Fsip2	0.759513	51.286	S	6988	>>Phosphosite	0.7837	0.912069	1.0125	0.972399	0.754276	1.01531	1.1236	1.06453	0.805787	0.717293	1.34646	1.63544	0.930153	1.08839	0.838101	>>Protein	A2ARZ3;F7BGZ6;F6ZQI5;REV__Q61382	0.970282	0.94129	1.01218	1.00458	0.976267	1.01351	1.03868	1.02595	1.025	1.00268	0.93881	1.0383	1.04352	0.977312	0.991656	>>Phosphosite calibrated	0.807704	0.968957	1.00032	0.96797	0.772613	1.00178	1.08175	1.0376	0.786134
A0A286YCV4	381110	Rmdn2	0.949111	94.407	S	23	>>Phosphosite	0.822634	0.877223	0.899049	0.897834	0.840036	1.02519	1.10209	1.07307	0.943917	1.01591	1.03924	1.24131	1.15411	1.0197	1.04867	>>Protein	Q8BSE0;A0A286YCD4;A0A286YCV4	1.01806	1.02146	1.0418	1.08831	1.0566	0.945794	0.941522	0.947742	0.951817	0.929297	0.956089	1.08611	1.06814	1.00597	0.941286	>>Phosphosite calibrated	0.808042	0.858791	0.862978	0.824977	0.795036	1.08395	1.17055	1.13224	0.991699
Q9DAK2	69310	Pacrg	0.995634	158.05	S	23	>>Phosphosite	0.773269	0.792814	0.823604	0.790367	0.788907	1.02789	1.01399	1.02689	1.11623	1.04132	1.10534	1.22372	1.21605	1.13879	1.12083	>>Protein	Q9DAK2	0.956847	0.929078	0.957837	1.03347	0.977606	1.03061	1.01564	1.05051	1.03895	1.03617	0.908884	1.04886	1.01838	0.999047	0.998121	>>Phosphosite calibrated	0.808143	0.853334	0.859857	0.764773	0.806979	0.997359	0.998374	0.977515	1.07439
Q8R2K3	381760	Ssbp1	0.995467	192.24	S	67	>>Phosphosite	0.747506	0.767749	0.828269	0.770145	0.703965	1.01207	1.05229	1.0182	1.13916	1.01662	1.07024	1.20889	1.26757	1.19842	1.19892	>>Protein	Q8R2K3;Q9CYR0;D3Z3Y3	0.924118	0.937382	0.944848	1.01291	0.992249	1.04965	1.02334	1.06647	1.0132	1.10169	0.85606	1.0319	1.0187	1.06147	0.966012	>>Phosphosite calibrated	0.808885	0.819035	0.876616	0.760332	0.709464	0.96419	1.02829	0.954738	1.12432
Q9CPZ3	67646	4930522H14Rik	1	91.858	S	75	>>Phosphosite	0.807203	0.91527	0.855509	0.912688	0.974681	0.938475	1.0789	1.08958	1.02167	1.0373	1.04087	1.15467	1.10451	1.08792	0.980744	>>Protein	Q9CPZ3	0.997773	0.967802	1.02082	1.05993	1.04146	0.993714	1.00847	1.0343	0.944959	1.03927	0.865893	1.05098	1.01226	1.01294	0.949434	>>Phosphosite calibrated	0.809005	0.94572	0.838058	0.861086	0.935883	0.944411	1.06984	1.05344	1.08118
A0A0R4J1C2	12336	Capns1	0.999926	206.63	S	20	>>Phosphosite	1.059	1.10003	1.11444	1.13918	1.11434	0.865717	0.962918	0.926736	0.90844	0.982491	0.889787	1.03257	1.00666	0.935168	0.962509	>>Protein	A0A0R4J1C2;O88456;Q9D7J7	1.30882	1.06154	1.03054	1.17908	1.08268	0.924406	0.93747	0.83438	1.27291	0.794356	0.965737	0.799502	0.983315	0.803263	1.02199	>>Phosphosite calibrated	0.809125	1.03626	1.08141	0.966157	1.02924	0.936512	1.02715	1.11069	0.713673
Q9QWV4	17349	Mlf1	0.999973	105.36	S	212	>>Phosphosite	0.805797	1.44211	1.69847	1.41498	0.870056	1.0602	1.17613	1.19324	0.55992	0.528506	1.0157	1.26796	0.654121	0.829364	0.483452	>>Protein	Q9QWV4	0.995838	0.932654	1.06781	0.970393	0.91442	1.07403	1.05648	0.9274	1.05641	0.91806	1.03866	0.933512	1.13285	0.948484	1.03299	>>Phosphosite calibrated	0.809164	1.54625	1.59061	1.45815	0.951484	0.987124	1.11325	1.28665	0.530021
E9Q472	380730	Gm884	0.78234	62.442	S	1456	>>Phosphosite	0.952327	0.938185	0.979677	0.918649	0.901492	0.893083	0.987152	0.973604	0.8411	1.0162	1.08674	1.26639	1.10029	1.07808	1.06704	>>Protein	A2A9H6;E9Q472	1.1767	1.14585	1.21131	1.21746	1.20798	0.91112	0.92684	0.977828	0.906878	0.928088	0.825406	0.936489	0.901638	0.869032	0.857388	>>Phosphosite calibrated	0.809318	0.818771	0.808778	0.754562	0.746281	0.980203	1.06507	0.99568	0.927468
Q9D4K5	68222	Fam166a	0.999999	80.609	T	171	>>Phosphosite	0.808544	0.87943	1.03948	0.938239	0.826726	1.78686	0.915759	1.09379	0.968229	0.917783	0.878159	0.939159	0.963429	0.978633	1.06578	>>Protein	Q9D4K5	0.999035	0.93459	0.989182	1.00179	1.02065	1.00787	0.998636	1.00343	1.05345	1.00489	0.95727	1.006	1.05172	1.0175	0.953986	>>Phosphosite calibrated	0.809325	0.940979	1.05085	0.936565	0.809999	1.77291	0.91701	1.09005	0.919103
P00342	16833	Ldhc	0.879922	127.17	S	73	>>Phosphosite	0.756006	0.779326	0.772401	0.856781	0.872594	1.06061	1.1404	0.837411	1.01818	1.01469	1.07484	1.15195	1.21353	1.31848	1.1328	>>Protein	P00342;A0A1B0GRE9;D3YVR7;D3YZE4;A0A1B0GSR2	0.934049	0.968245	1.00661	1.00964	1.04772	0.978348	0.990497	1.03574	0.986856	1.0548	0.888318	1.08932	1.02682	1.01614	0.966895	>>Phosphosite calibrated	0.809386	0.804886	0.767326	0.848601	0.83285	1.08408	1.15134	0.808517	1.03175
A0A0B4J1F7	50540	Igbp1b	1	58.676	S	3	>>Phosphosite	0.772194	0.773447	0.870723	0.809147	0.776967	1.02977	1.0047	1.12058	1.11192	1.00354	1.01747	1.12205	1.22494	1.22362	1.13892	>>Protein	A0A0B4J1F7;Q9QZ29;Q61249	0.954027	0.939998	0.958982	1.04772	0.981139	0.997896	1.04009	1.03965	0.998508	1.01359	0.933819	1.06381	1.06236	0.99372	0.974681	>>Phosphosite calibrated	0.809405	0.822818	0.907966	0.772293	0.791903	1.03194	0.965975	1.07785	1.11358
Q9D5B7	100502590	Tex50	1	78.556	S	114	>>Phosphosite	0.828109	1.51346	1.9425	1.55551	0.907024	0.889406	1.06708	1.09042	0.43322	0.4902	1.03816	1.42079	0.583645	0.793964	0.446524	>>Protein	Q9D5B7	1.02258	0.98704	0.937059	1.04396	1.02679	0.972017	1.00012	1.00735	0.977259	1.00825	0.922944	1.04515	1.04429	1.03851	0.966693	>>Phosphosite calibrated	0.809826	1.53333	2.07298	1.49001	0.883362	0.915011	1.06695	1.08246	0.443301
H9KV01	20658	Son	0.999998	68.845	S	1723	>>Phosphosite	1.06476	1.21365	1.22024	0.992896	1.10504	0.837759	0.918578	0.982677	0.877629	1.08998	0.883037	0.9505	0.993876	1.05908	0.810294	>>Protein	H9KV01;H9KV15;H9KV00;Q9QX47;H9KV02;F7CU80	1.3147	1.2737	1.33986	1.33315	1.3436	0.845398	0.901223	0.878284	0.889675	0.826361	0.820861	0.839313	0.830028	0.782747	0.781109	>>Phosphosite calibrated	0.80989	0.952859	0.910722	0.744776	0.822447	0.990963	1.01926	1.11886	0.98646
A0A1W2P6U8	102635990	4932415D10Rik	0.930952	73.26	S	4911	>>Phosphosite	0.794524	0.802025	0.831366	0.81237	0.808701	0.972368	1.17087	1.15234	0.931297	1.07237	1.10737	1.22584	1.19067	1.07141	1.05647	>>Protein	A0A1W2P6U8;E9Q0G0	0.980261	0.960717	1.02438	1.02619	0.993442	0.975006	0.986851	0.98259	0.980829	0.967791	0.958388	1.07119	1.06898	1.01679	1.00659	>>Phosphosite calibrated	0.810523	0.834819	0.811582	0.791633	0.814039	0.997295	1.18647	1.17275	0.949499
Q62252	20686	Spa17	0.814968	104.2	S	54	>>Phosphosite	0.901601	0.863503	0.972723	0.937353	1.04636	1.09783	1.07774	1.07048	1.00929	1.06295	0.875565	1.0636	1.04041	0.979218	1.00138	>>Protein	Q62252;A0A1L1SU87	1.1111	1.08856	1.1809	1.16028	1.10643	0.996439	1.03797	1.00389	0.964767	0.951236	0.846027	0.93273	0.92051	0.850961	0.848203	>>Phosphosite calibrated	0.811451	0.79325	0.823711	0.807871	0.945701	1.10175	1.03832	1.06634	1.04615
A0A0G2JFF1	434233	Ppp1cc	1	159.65	S	119	>>Phosphosite	0.767094	0.751326	0.859381	0.874023	0.767417	1.04492	1.07987	0.980033	0.970803	0.87695	1.22609	1.34041	1.22697	1.08868	1.14603	>>Protein	A0A0G2JFF1	0.945131	0.911523	0.920571	1.01481	1.04789	0.932087	0.894132	0.920983	0.907469	1.0248	0.953533	1.15794	1.0946	1.19314	1.08138	>>Phosphosite calibrated	0.811627	0.824253	0.93353	0.861264	0.732342	1.12106	1.20773	1.06412	1.06979
A0A571BEE2	74914	Cylc2	0.978073	179.14	S	438	>>Phosphosite	0.802925	0.816669	0.925084	0.885771	0.815204	0.752381	0.8016	0.747218	0.688371	0.694301	1.38194	1.51861	1.51596	1.28877	1.3652	>>Protein	A0A571BEE2;B1AWN8	0.988885	1.09788	1.22842	1.1506	1.02912	0.919849	0.995858	0.985677	0.916153	0.921243	0.936027	1.04962	0.956528	0.968941	0.855206	>>Phosphosite calibrated	0.811951	0.743862	0.75307	0.769837	0.792137	0.81794	0.804934	0.758076	0.751372
P00342	16833	Ldhc	0.99961	158.42	S	319	>>Phosphosite	0.75904	0.727422	0.855129	0.810051	0.776532	1.00308	1.04568	0.957434	0.929946	0.962066	1.06656	1.21195	1.35617	1.2786	1.26035	>>Protein	P00342;A0A1B0GRE9;D3YVR7;D3YZE4;A0A1B0GSR2	0.934049	0.968245	1.00661	1.00964	1.04772	0.978348	0.990497	1.03574	0.986856	1.0548	0.888318	1.08932	1.02682	1.01614	0.966895	>>Phosphosite calibrated	0.812634	0.751279	0.849511	0.802317	0.741162	1.02528	1.05571	0.924399	0.942332
Q9D9S2	75667	Tmem225	1	103.14	S	215	>>Phosphosite	0.896832	0.81621	0.949276	0.938985	1.00089	0.635582	0.621378	0.650777	0.530281	0.439346	1.44516	1.58104	1.5661	1.52781	1.40034	>>Protein	Q9D9S2;A0A571BG35	1.10292	1.13304	1.08846	1.1907	1.25244	0.944609	0.942105	0.903373	1.02222	0.960549	0.833728	0.933357	0.973726	0.86898	0.849788	>>Phosphosite calibrated	0.813144	0.72037	0.87213	0.7886	0.79915	0.672852	0.659563	0.720385	0.518753
H7BXC3	21991	Tpi1	1	155.08	S	24	>>Phosphosite	0.78505	0.802065	0.799707	0.898743	0.839013	0.998065	0.972599	1.00221	1.02041	0.99041	1.08395	1.19031	1.26563	1.19429	1.15754	>>Protein	P17751;H7BXC3	0.964	0.921464	1.00974	0.979041	0.97613	1.04108	1.04551	1.03636	1.02164	1.03655	0.915383	1.02669	1.05121	0.995474	0.979721	>>Phosphosite calibrated	0.814368	0.870425	0.791994	0.917983	0.85953	0.95868	0.930259	0.967047	0.998791
A2APA5	76426	Fam209	0.77387	59.573	S	108	>>Phosphosite	0.935399	1.09893	1.10875	1.13245	1.06389	0.941566	1.00326	0.898818	1.08262	0.875525	0.926983	0.917959	1.07351	1.04019	0.900165	>>Protein	A2APA5	1.14844	1.09942	1.09364	1.13369	1.1784	0.902573	1.00313	0.959533	1.01483	0.915131	0.912036	0.969535	0.906519	0.867589	0.895531	>>Phosphosite calibrated	0.814493	0.999549	1.01382	0.998906	0.902819	1.0432	1.00013	0.936725	1.0668
D3YV60	67200	Ccdc77	0.986049	42.568	S	57	>>Phosphosite	0.835409	1.06515	1.03004	1.10218	0.979001	1.01727	1.14904	0.974556	0.965403	1.12553	0.862305	0.901141	1.03889	1.06097	0.893117	>>Protein	Q9CZH8;E9Q478;E9PY84;E9Q516;D6RHN3;D3YV60	1.02563	1.04231	1.02323	1.04751	1.00086	0.986691	1.0273	0.980675	1.02334	0.954387	0.964085	0.979369	1.05851	0.91913	0.966975	>>Phosphosite calibrated	0.814533	1.02192	1.00665	1.05219	0.978158	1.03099	1.1185	0.99376	0.943385
O09117	19027	Sypl	0.895841	122.06	S	244	>>Phosphosite	0.822959	0.774612	0.881267	0.804871	0.874208	1.13431	1.22494	1.12843	1.18425	1.17191	0.964909	0.984195	1.08188	0.998014	0.969253	>>Protein	D6RFU9;O09117	1.01025	0.882817	0.966281	0.969686	0.953042	1.19201	1.17934	1.1469	1.09281	1.15002	0.799882	0.934885	0.959378	0.898657	0.864026	>>Phosphosite calibrated	0.814605	0.877433	0.912019	0.830033	0.917281	0.951592	1.03866	0.983893	1.08367
P48774	14866	Gstm5	1	145.89	S	121	>>Phosphosite	0.547914	0.605179	0.64246	0.594165	0.552362	1.04725	1.09102	1.07327	1.05058	1.07405	1.23922	1.42723	1.42971	1.30458	1.32101	>>Protein	P48774;E9PVM7;E9PV63;E9Q024;E9Q5L9	0.672222	0.636963	0.72018	0.72	0.684921	1.13055	1.11587	1.10092	1.12033	1.10659	1.09961	1.2257	1.2796	1.22754	1.15901	>>Phosphosite calibrated	0.815079	0.950101	0.892082	0.825229	0.80646	0.926321	0.977734	0.974888	0.937746
P00342	16833	Ldhc	1	135.04	S	19	>>Phosphosite	0.761427	0.782467	0.879579	0.806573	0.801767	0.988287	1.00896	0.95289	0.957162	0.933742	1.14788	1.28069	1.30587	1.20212	1.1906	>>Protein	P00342;A0A1B0GRE9;D3YVR7;D3YZE4;A0A1B0GSR2	0.934049	0.968245	1.00661	1.00964	1.04772	0.978348	0.990497	1.03574	0.986856	1.0548	0.888318	1.08932	1.02682	1.01614	0.966895	>>Phosphosite calibrated	0.81519	0.808129	0.873801	0.798872	0.765248	1.01016	1.01864	0.920012	0.96991
Q9DAQ9	75469	Spata19	0.999981	208.44	S	63	>>Phosphosite	0.785922	0.805444	0.849054	0.852969	0.794974	0.966975	1.00363	0.969415	0.988738	0.951284	1.15793	1.24421	1.2538	1.1852	1.19045	>>Protein	Q9DAQ9;A0A1L1SQQ1	0.963334	1.0212	1.07049	1.06267	0.987441	0.971306	0.972026	1.01095	0.915985	0.948111	0.944414	1.13194	1.02372	1.04041	0.93601	>>Phosphosite calibrated	0.815836	0.788723	0.793142	0.802669	0.805085	0.995541	1.03252	0.958918	1.07943
F6T5L3	110616	Atxn3	0.997789	145.48	S	264	>>Phosphosite	0.746311	0.640409	0.74615	0.789403	0.771403	0.899281	0.921525	1.02023	0.994545	0.834268	1.33901	1.40558	1.4008	1.21355	1.27754	>>Protein	F6T5L3;E9Q717;Q9CVD2;Q5M8S1;F6TRN1	0.91446	0.698548	0.726861	0.75471	0.827204	0.961779	0.964632	0.978182	0.940027	0.928117	1.19128	1.33798	1.22776	1.35359	1.19488	>>Phosphosite calibrated	0.816122	0.916772	1.02654	1.04597	0.932543	0.935019	0.955313	1.04298	1.058
Q3V036	381580	Ccdc27	0.959263	46.592	S	325	>>Phosphosite	0.824066	1.04241	1.13258	0.989527	0.880366	0.795734	1.11113	1.02611	0.757669	0.862629	1.23324	1.40018	1.05923	1.03772	0.8474	>>Protein	Q3V036	1.00965	0.958464	1.01796	1.00736	0.99683	0.999911	1.01694	0.968807	1.01448	0.984382	0.954269	1.04353	1.05729	0.984831	0.985296	>>Phosphosite calibrated	0.81619	1.08758	1.1126	0.982299	0.883165	0.795804	1.09262	1.05915	0.746855
P15508	20741	Sptb	0.779264	122.98	S	2105	>>Phosphosite	1.51589	1.58418	1.52435	1.54188	1.61681	0.678798	0.691685	0.676336	0.676577	0.681291	0.72817	0.824405	0.794356	0.747205	0.718063	>>Protein	Q3UGX2;P15508;E9Q397	1.85719	1.85105	1.94242	1.90683	1.97552	0.591604	0.637102	0.656188	0.598025	0.584205	0.496809	0.506206	0.500898	0.47485	0.421099	>>Phosphosite calibrated	0.816229	0.855827	0.784769	0.808607	0.818425	1.14739	1.08567	1.0307	1.13135
A2APZ1	73598	1700001O22Rik	0.776597	142.74	S	89	>>Phosphosite	0.909332	1.04823	1.00161	0.973867	0.948442	1.03666	1.02028	1.01537	0.983491	0.976427	0.997927	1.00639	1.04612	1.02595	1.00991	>>Protein	A2APZ1	1.1139	1.0245	0.960299	1.16273	1.15243	0.949162	0.967089	0.956607	1.16381	0.930699	0.9064	0.946661	0.953271	0.863519	0.948924	>>Phosphosite calibrated	0.816352	1.02316	1.04302	0.837567	0.822993	1.09219	1.055	1.06143	0.845065
P54731	14084	Faf1	0.886033	74.533	T	268	>>Phosphosite	0.943902	1.31612	1.26658	1.15495	0.900953	1.00499	1.08364	1.12272	0.701766	0.730246	1.08948	1.09813	0.87127	0.982954	0.732309	>>Protein	P54731	1.15471	1.0971	1.10602	1.12763	1.16446	0.89109	0.933513	0.927713	0.963481	0.876487	0.886815	0.995645	1.00641	0.931456	0.937464	>>Phosphosite calibrated	0.817438	1.19963	1.14516	1.02423	0.773709	1.12782	1.16082	1.2102	0.728365
Q9DAF3	71829	Ddi1	0.808005	111.43	S	362	>>Phosphosite	0.889308	0.94245	0.964447	0.931731	0.915949	0.961515	1.06637	1.00836	1.04586	0.982586	0.984144	1.04929	1.14752	1.06662	1.04385	>>Protein	Q9DAF3	1.08743	0.916272	1.15266	0.920925	0.895157	1.08243	1.06976	0.893606	1.11699	0.818905	1.07717	0.903862	1.1325	0.867493	1.06485	>>Phosphosite calibrated	0.81781	1.02857	0.836711	1.01173	1.02323	0.888295	0.996829	1.12841	0.93632
A0A1W2P7K9	70881	Nt5c1b	1	188.28	S	241	>>Phosphosite	0.818099	0.784537	0.891696	0.863779	0.831214	1.00605	1.01669	0.956928	0.933967	0.99555	1.05393	1.21754	1.23458	1.1868	1.20863	>>Protein																	>>Phosphosite calibrated	0.818099	0.784537	0.891696	0.863779	0.831214	1.00605	1.01669	0.956928	0.933967
Q8C115	213556	Plekhh2	0.987073	68.224	S	648	>>Phosphosite	0.790509	1.39377	1.66154	1.30151	0.833969	1.01303	1.16868	1.223	0.530609	0.507404	1.12416	1.44855	0.638857	0.851888	0.512525	>>Protein	Q8C115;A0A1W2P874	0.966106	0.9913	1.02075	1.01034	0.980458	1.00502	1.02083	0.991812	1.00605	0.967644	0.934013	1.04717	1.0588	1.02745	0.972257	>>Phosphosite calibrated	0.818242	1.406	1.62777	1.28819	0.850592	1.00797	1.14483	1.2331	0.527421
A0A0G2JFF1	434233	Ppp1cc	0.999956	148.62	S	272	>>Phosphosite	0.773467	0.780856	0.797087	0.817651	0.802547	1.01072	1.02973	0.990779	1.03243	1.01114	1.08816	1.20216	1.26841	1.23512	1.15975	>>Protein	A0A0G2JFF1	0.945131	0.911523	0.920571	1.01481	1.04789	0.932087	0.894132	0.920983	0.907469	1.0248	0.953533	1.15794	1.0946	1.19314	1.08138	>>Phosphosite calibrated	0.81837	0.85665	0.865861	0.805715	0.765867	1.08436	1.15165	1.07578	1.13771
O35227	11500	Adam7	0.98134	95.358	S	702	>>Phosphosite	0.718474	0.958146	1.11674	0.957423	0.662657	1.29888	1.49105	1.62862	0.756303	0.889946	1.02386	1.1491	0.83657	0.907527	0.604717	>>Protein	O35227	0.87784	0.893267	0.877464	0.915186	1.02212	1.12946	1.15857	1.14351	1.14314	1.15086	0.875949	0.987775	0.979051	0.929833	0.915967	>>Phosphosite calibrated	0.818456	1.07263	1.27269	1.04615	0.648318	1.14999	1.28697	1.42423	0.661598
G3UW99	74307	1700092M07Rik	1	72.898	S	33	>>Phosphosite	0.784604	0.862174	0.86752	0.96046	0.753987	1.09674	1.23868	1.12797	0.809231	1.01796	1.18515	1.19547	1.08001	1.06728	0.952762	>>Protein	G3UW99	0.958477	0.974962	1.02591	1.01015	0.968395	0.953676	1.00413	0.960424	0.894349	0.92365	1.06509	1.13804	1.07627	1.0664	0.980079	>>Phosphosite calibrated	0.818595	0.884315	0.845609	0.950808	0.778595	1.15001	1.23359	1.17445	0.904827
P09041	18663	Pgk2	0.999557	157.43	S	399	>>Phosphosite	0.747735	0.755252	0.755252	0.784297	0.772972	0.887685	0.844876	0.87422	1.02522	0.808862	1.25094	1.38233	1.40734	1.31012	1.3929	>>Protein	P09041	0.913342	0.865587	0.86886	0.930917	0.917645	0.857345	0.84068	0.878375	0.912736	0.859103	1.12291	1.29581	1.27508	1.21769	1.24393	>>Phosphosite calibrated	0.81868	0.872531	0.869244	0.842499	0.842344	1.03539	1.00499	0.99527	1.12324
A0A0N4SVC2	101214	Tra2a	0.999624	86.262	S	264	>>Phosphosite	1.07888	1.08695	1.1568	1.27831	1.21177	0.778631	0.77031	0.804685	0.797965	0.661777	1.04736	1.15685	1.17133	1.06648	0.931909	>>Protein	A0A0N4SVC2;E9QP00;Q6PFR5	1.31769	1.27989	1.30357	1.33523	1.36943	0.816653	0.89033	0.883402	0.907081	0.829686	0.769585	0.863669	0.858898	0.829931	0.744941	>>Phosphosite calibrated	0.818765	0.849248	0.887407	0.95737	0.884868	0.953441	0.865196	0.910893	0.879707
A0A087WPE4	67923	Eloc	0.888426	78.903	S	39	>>Phosphosite	0.80435	0.889952	0.999964	0.932175	0.845553	0.999896	0.988065	0.914021	1.07448	0.960188	1.04164	1.19021	1.11134	1.16879	1.07938	>>Protein	A0A087WQE6;P83940;A0A087WNT1;A0A087WPE4	0.981979	0.869328	0.980679	0.959034	0.960252	1.0109	1.0533	1.02304	1.05114	0.952885	0.987367	1.04874	1.07493	1.00053	1.04589	>>Phosphosite calibrated	0.819111	1.02372	1.01966	0.971994	0.880553	0.989117	0.938069	0.893434	1.02221
P24823	11650	Alppl2	0.898507	59.163	S	110	>>Phosphosite	0.819485	0.844541	1.02552	0.883654	0.875067	1.1038	1.11821	0.992287	1.02258	0.903122	1.00111	1.08845	1.1578	1.05646	1.10792	>>Protein																	>>Phosphosite calibrated	0.819485	0.844541	1.02552	0.883654	0.875067	1.1038	1.11821	0.992287	1.02258
A2ARZ3	241516	Fsip2	0.998305	213.06	S	430	>>Phosphosite	0.795258	0.895011	0.990497	0.819571	0.801469	1.07706	1.06532	1.0531	0.923504	1.05472	1.02237	1.15689	1.20543	1.15857	0.981225	>>Protein	A2ARZ3;F7BGZ6;F6ZQI5;REV__Q61382	0.970282	0.94129	1.01218	1.00458	0.976267	1.01351	1.03868	1.02595	1.025	1.00268	0.93881	1.0383	1.04352	0.977312	0.991656	>>Phosphosite calibrated	0.819615	0.950835	0.978582	0.815838	0.820953	1.06271	1.02565	1.02647	0.90098
G3UXF3	12464	Cct4	0.781826	53.967	S	22	>>Phosphosite	0.890793	1.01494	1.16133	1.0306	0.867513	1.0599	1.17254	1.14528	0.914636	1.00988	0.887115	1.12424	0.991011	0.884649	0.845574	>>Protein	P80315;G5E839;G3UYW5;G3UXF3;G3UXG2	1.08651	0.991692	1.02231	1.06207	1.07606	0.982554	1.01405	1.00758	1.01523	0.976683	0.911895	0.99018	0.992947	0.932914	0.93732	>>Phosphosite calibrated	0.819868	1.02344	1.13598	0.970372	0.806196	1.07872	1.15629	1.13666	0.900913
A0A0R4J0X7	14447	Gapdhs	0.866181	91.318	S	152	>>Phosphosite	0.773416	1.18884	1.35447	1.18392	0.846852	0.975344	1.21325	1.13096	0.651968	0.65808	1.24548	1.42727	0.836542	0.902189	0.611412	>>Protein	A0A0R4J0X7	0.94315	0.903295	1.07696	0.926801	1.00442	1.1185	1.04102	0.975919	1.0285	1.05754	0.911217	0.994653	1.02298	1.01809	0.976946	>>Phosphosite calibrated	0.820035	1.31611	1.25768	1.27743	0.843125	0.872009	1.16544	1.15887	0.633901
Q8CDR2	83434	Rsph6a	0.987026	97.804	S	165	>>Phosphosite	0.805762	0.883374	0.903563	0.825631	0.878634	1.12138	1.09093	0.993996	1.07523	1.13757	1.05968	1.11909	1.08986	1.04572	0.969581	>>Protein	Q8CDR2	0.982379	0.953967	1.02131	0.974982	1.00107	1.02598	1.06287	1.00204	1.01693	1.01596	0.930685	0.998049	1.0801	0.981503	0.952167	>>Phosphosite calibrated	0.820215	0.926001	0.884708	0.846817	0.877697	1.09298	1.02639	0.991972	1.05733
A0A286YCW6	69046	Isca1	0.995241	89.231	S	30	>>Phosphosite	1.01187	1.1206	1.03097	1.09153	1.02335	0.980597	1.03888	1.07066	0.987009	1.02007	0.886548	0.937847	0.983447	0.905643	0.910987	>>Protein	Q9D924;I3ITR1;A0A286YCW6	1.23351	1.1975	1.27207	1.24467	1.2449	1.03324	1.02264	1.03188	0.981298	1.06255	0.699949	0.78225	0.78127	0.709318	0.702937	>>Phosphosite calibrated	0.82032	0.935779	0.810466	0.876967	0.822027	0.949052	1.01588	1.03757	1.00582
G3UWB9	75482	Hspb9	0.920987	134.66	S	157	>>Phosphosite	1.061	1.076	1.10961	1.07944	1.13816	0.975714	1.0557	0.946019	1.02318	1.00553	0.850068	0.924516	0.97204	0.895002	0.888015	>>Protein	G3UWB9;Q9DAM3	1.29335	1.21321	1.24422	1.23497	1.28222	0.9365	1.00344	0.946223	0.965367	0.905202	0.802518	0.834585	0.828817	0.761099	0.748285	>>Phosphosite calibrated	0.820356	0.886904	0.891812	0.874061	0.887649	1.04187	1.05209	0.999784	1.05988
Q9Z1K6	23807	Arih2	0.983373	45.608	S	465	>>Phosphosite	0.738784	0.819246	0.874943	0.950539	0.884387	0.966975	0.995387	0.932685	0.968578	0.948634	1.07875	1.16262	1.26658	1.19235	1.21954	>>Protein	Q9Z1K6;A0A0A6YXB0;A0A0A6YXA7	0.899377	0.910907	0.917338	0.921422	0.904869	1.05216	1.04841	1.05594	1.05556	1.01213	0.978946	1.09147	1.08962	1.05839	1.00347	>>Phosphosite calibrated	0.82144	0.899374	0.953785	1.0316	0.977364	0.919037	0.949429	0.883274	0.917596
A0A6I8MWZ8	17827	Mtx1	0.760382	99.927	S	96	>>Phosphosite	0.789825	0.835566	0.950018	0.883905	0.831632	0.972318	1.0475	0.96966	0.959208	1.01232	1.08764	1.18899	1.21738	1.14904	1.105	>>Protein	A0A6I8MWZ8;Q8R5C0;D3Z3F4;P47802;D3YVW0;G3XA66;G3UXX9;G3UYJ5	0.961375	0.926321	0.989064	0.974891	0.981676	1.03395	1.03721	1.03036	1.00397	0.974244	0.953428	1.07185	1.05523	1.02957	0.976875	>>Phosphosite calibrated	0.821558	0.902027	0.960522	0.906671	0.847155	0.940391	1.00992	0.941092	0.955414
P17710	15275	Hk1	0.993092	156.13	S	536	>>Phosphosite	0.777873	0.80806	0.929931	0.87884	0.794407	0.96045	0.942768	0.95688	1.08168	0.992584	1.10726	1.19542	1.20027	1.20435	1.16924	>>Protein	P17710;G3UVV4;D3YYR4;D3Z365;F6QD41;B4YB29;D3Z105;E9Q9M6;E9Q3Z4;E9Q8S8;Q3TRM8	0.946397	0.952576	0.998556	1.02399	0.972476	1.02046	1.03306	1.02857	0.986439	1.00169	0.938292	1.09814	1.03442	1.00995	0.954983	>>Phosphosite calibrated	0.821931	0.84829	0.931277	0.858248	0.816891	0.941191	0.912597	0.930304	1.09655
Q9QY84	11470	Actl7a	1	111.92	S	270	>>Phosphosite	0.8316	0.832997	0.869457	0.926144	0.805851	1.0147	0.981034	0.98955	0.958678	1.03373	1.04351	1.21483	1.21822	1.13739	1.14231	>>Protein	Q9QY84	1.01152	0.93654	1.05606	0.974656	0.979545	1.00555	1.01536	0.958277	1.01384	0.943329	0.967024	1.02037	1.11881	0.960528	1.03859	>>Phosphosite calibrated	0.82213	0.889441	0.823303	0.950226	0.822679	1.0091	0.966189	1.03263	0.945592
A2AVR2	381538	Mroh7	0.999417	132.25	S	1252	>>Phosphosite	1.1674	1.23572	1.18504	1.2459	1.24128	0.916167	0.890449	0.932238	0.961433	0.861939	0.826541	0.924511	0.891957	0.877907	0.841516	>>Protein	A2AVR2;A2AVR3	1.4198	1.38204	1.44406	1.43907	1.48533	0.883057	0.894043	0.909587	0.860983	0.868171	0.672429	0.704026	0.724785	0.677383	0.63523	>>Phosphosite calibrated	0.822227	0.894128	0.820633	0.865768	0.835691	1.03749	0.99598	1.0249	1.11667
Q9CZY3	66589	Ube2v1	0.9656	50.108	S	7	>>Phosphosite	0.885525	0.924085	0.82987	0.935518	0.861527	0.884608	0.983893	0.987183	0.926458	1.00536	1.05443	1.17917	1.15641	1.11084	1.27511	>>Protein	Q9CZY3	1.07625	1.01465	0.93237	1.02069	1.07448	0.950286	0.984631	1.04162	1.18386	0.871717	0.99884	0.927641	1.03842	0.839904	1.04464	>>Phosphosite calibrated	0.822785	0.910746	0.890065	0.916559	0.801809	0.930886	0.99925	0.947737	0.782573
Q3V0U9	381350	Spag6	1	113.1	S	444	>>Phosphosite	0.849106	0.880737	0.985736	0.954162	0.895208	0.988939	1.0788	1.07054	0.974811	0.989397	1.03052	1.12723	1.10456	1.07786	0.99239	>>Protein	Q3V0U9;G3UWQ4	1.03093	0.911851	1.02483	0.97099	1.00858	1.04892	1.06804	1.02673	1.04108	1.0136	0.899487	1.00615	1.04199	0.953512	0.95331	>>Phosphosite calibrated	0.823627	0.965878	0.96185	0.982669	0.88759	0.942821	1.01007	1.04268	0.936343
Q8BHW9	194219	Slfnl1	0.960615	136.66	S	152	>>Phosphosite	1.01055	1.09427	0.969974	1.02767	0.989048	0.954158	1.02512	0.835437	1.02464	0.893757	1.00533	1.07076	1.20204	1.01134	0.885908	>>Protein	Q8BHW9	1.22622	1.23116	1.16075	1.31121	1.29225	0.888249	0.905361	0.946553	0.905585	0.920674	0.778412	0.907974	0.869535	0.846382	0.809685	>>Phosphosite calibrated	0.824124	0.888808	0.835646	0.783751	0.76537	1.0742	1.13227	0.88261	1.13147
B1AXP3	75811	Saxo1	0.997595	132.39	S	449	>>Phosphosite	0.796108	1.05409	1.18421	1.03228	0.839607	1.09769	1.22607	1.18839	0.883424	0.897659	1.04631	1.1577	0.96857	0.87755	0.750333	>>Protein	B1AXP3	0.96586	0.910153	0.996138	0.974284	0.98827	1.0199	1.02785	1.04406	1.01799	1.00488	0.932881	1.04167	1.05661	1.03015	0.989304	>>Phosphosite calibrated	0.824248	1.15814	1.1888	1.05953	0.849572	1.07627	1.19286	1.13825	0.86781
F6VCV9	232664	Ccdc136	0.964377	210.14	S	138	>>Phosphosite	0.801676	0.764587	0.830632	0.866632	0.83969	1.14225	1.14356	1.16665	1.19509	1.11312	0.981293	1.01484	1.08575	0.966455	1.08779	>>Protein	F6VCV9;E9QP94;Q3TVA9;E6Y2W6;E6Y2W7;D3Z165;A0A0N4SW14;A0A0J9YVA8	0.971937	0.963533	1.00537	1.0241	1.00982	0.999654	1.01683	1.03083	0.984328	1.01081	0.922406	1.07162	1.03287	0.995297	0.960597	>>Phosphosite calibrated	0.824822	0.793525	0.826195	0.846241	0.831525	1.14264	1.12463	1.13175	1.21411
A0A1W2P6U8	102635990	4932415D10Rik	0.989671	101.48	S	4903	>>Phosphosite	0.80869	0.859224	0.895833	0.905056	0.843861	1.0333	1.05244	1.07677	1.08276	0.990323	1.09743	1.10246	1.11533	1.07202	1.06449	>>Protein	A0A1W2P6U8;E9Q0G0	0.980261	0.960717	1.02438	1.02619	0.993442	0.975006	0.986851	0.98259	0.980829	0.967791	0.958388	1.07119	1.06898	1.01679	1.00659	>>Phosphosite calibrated	0.824974	0.894357	0.874515	0.881953	0.849432	1.05979	1.06647	1.09585	1.10392
A0A571BEE2	74914	Cylc2	0.949364	46.069	S	88	>>Phosphosite	0.815947	1.10654	1.0428	0.891913	0.904727	1.00279	1.03907	0.939702	0.987295	0.832095	1.17734	1.14805	1.20532	0.941467	0.964937	>>Protein	A0A571BEE2;B1AWN8	0.988885	1.09788	1.22842	1.1506	1.02912	0.919849	0.995858	0.985677	0.916153	0.921243	0.936027	1.04962	0.956528	0.968941	0.855206	>>Phosphosite calibrated	0.825119	1.00789	0.848896	0.775175	0.879126	1.09017	1.04339	0.953357	1.07765
Q9D424	71132	Cabyr	0.999997	145.91	S	342	>>Phosphosite	0.718293	0.689468	0.725094	0.744138	0.665371	1.08188	1.04469	1.08116	1.02921	1.05195	1.10947	1.27756	1.32848	1.27108	1.18215	>>Protein	Q9D424;A0A3Q4EGN8	0.86979	0.906964	0.947669	0.961238	0.872201	1.02157	1.01114	1.05089	1.04708	1.10247	0.966733	1.06104	1.06149	1.08739	1.03233	>>Phosphosite calibrated	0.825823	0.760193	0.765134	0.774145	0.762864	1.05903	1.03319	1.02881	0.982938
A0A3F2YNM7	67645	Armc12	1	113.61	S	67	>>Phosphosite	0.818827	0.956964	1.08765	0.990602	0.820952	0.982217	1.21277	1.13179	0.833549	0.981173	1.10212	1.21355	0.996674	1.0017	0.869464	>>Protein	A0A3B2W8B4;Q80X86;A0A3F2YNM7;A0A3B2WBB6	0.991333	0.954557	0.997165	1.01345	0.970352	0.989955	1.04633	1.07436	1.03848	1.01102	0.971567	1.05646	0.97821	0.949858	0.956906	>>Phosphosite calibrated	0.825986	1.00252	1.09074	0.977459	0.846035	0.992183	1.15906	1.05346	0.802665
Q99M08	67704	1810037I17Rik	1	50.09	S	19	>>Phosphosite	0.826097	0.795522	0.885186	0.856381	0.746094	0.995045	1.05593	0.978072	1.03266	0.898857	1.15997	1.26491	1.24366	1.19641	1.06521	>>Protein																	>>Phosphosite calibrated	0.826097	0.795522	0.885186	0.856381	0.746094	0.995045	1.05593	0.978072	1.03266
P05132	18747	Prkaca	1	166.28	S	339	>>Phosphosite	0.807514	0.820825	0.862455	0.833437	0.84971	0.950175	0.99866	0.977928	0.988976	0.967945	1.14225	1.21746	1.27663	1.18468	1.12135	>>Protein	P05132	0.977178	0.822822	1.02064	0.882789	0.847071	1.09283	1.08583	0.922071	1.07759	0.900831	1.06097	0.993734	1.21134	0.964663	1.13964	>>Phosphosite calibrated	0.826373	0.997573	0.845014	0.944095	1.00312	0.869461	0.919719	1.06058	0.917771
A0JP43	319634	Efcab5	0.788647	57.885	S	385	>>Phosphosite	0.806794	0.984926	1.0591	0.960227	0.93373	0.791161	0.838137	0.763546	0.719736	0.683993	1.31297	1.48524	1.31274	1.21488	1.13281	>>Protein	A0JP43;A0A0A0MQI1	0.975963	0.970861	1.02144	1.02507	0.99279	1.03287	1.04058	1.01902	1.07291	0.984754	0.937584	1.00957	1.00993	0.972675	0.93398	>>Phosphosite calibrated	0.826664	1.01449	1.03687	0.936744	0.940511	0.76598	0.805451	0.749297	0.670827
Q8BHW9	194219	Slfnl1	0.999944	52.019	S	354	>>Phosphosite	1.01458	1.03841	1.00028	1.01473	1.04033	1.01212	1.01315	1.01635	1.01081	1.06074	0.90821	1.00474	0.999815	0.943076	0.922664	>>Protein	Q8BHW9	1.22622	1.23116	1.16075	1.31121	1.29225	0.888249	0.905361	0.946553	0.905585	0.920674	0.778412	0.907974	0.869535	0.846382	0.809685	>>Phosphosite calibrated	0.827404	0.843439	0.861752	0.773886	0.805056	1.13945	1.11906	1.07373	1.11619
A0A140LIY9	217341	Qrich2	1	183.86	S	1855	>>Phosphosite	0.811558	0.718427	0.842313	0.816576	0.808583	1.17114	1.15691	1.11891	1.1554	1.08419	0.964338	1.09964	1.15678	1.09344	1.00179	>>Protein	A0A140LIY9;Q3V2A7	0.98014	1.07771	1.01687	1.14983	1.10389	0.922213	0.942071	1.06192	0.933164	1.04514	0.884144	1.08202	0.91901	1.00497	0.876899	>>Phosphosite calibrated	0.828002	0.666626	0.828342	0.710168	0.732482	1.26992	1.22805	1.05367	1.23816
Q5SSW2	103554	Psme4	0.822234	100.02	S	294	>>Phosphosite	1.05136	1.00753	1.06882	1.05333	1.08905	0.917895	0.967697	0.96595	0.987358	1.03885	0.919303	0.943021	0.971189	1.00961	1.00905	>>Protein	Q5SSW2;Q5SSW0;F6R7K9	1.26956	1.31355	1.27931	1.30083	1.36123	0.853677	0.902127	0.90284	0.886991	0.852179	0.789771	0.867552	0.841276	0.820232	0.758882	>>Phosphosite calibrated	0.828127	0.767026	0.835468	0.809737	0.800047	1.07523	1.07268	1.0699	1.11315
Q9DAK9	75454	Phpt1	0.76956	60.196	T	105	>>Phosphosite	0.681808	0.649743	0.827341	0.780336	0.639964	0.954794	1.17764	1.1217	0.983754	1.05629	1.18314	1.32839	1.20154	1.10411	1.30945	>>Protein	Q9DAK9	0.823124	0.776263	0.866994	0.770966	0.717188	0.998729	1.05369	0.860139	0.973366	0.894724	1.28177	1.2139	1.37455	1.18387	1.21073	>>Phosphosite calibrated	0.828317	0.837015	0.954263	1.01215	0.892324	0.956009	1.11763	1.30409	1.01067
A0A0G2JEB6	636104	Cfap47	0.997936	128.91	S	3133	>>Phosphosite	0.839295	0.776742	0.876068	0.825227	0.809681	1.00343	1.0777	1.00143	0.964485	0.953269	1.1769	1.25805	1.18282	1.12832	1.12658	>>Protein	A0A0G2JEB6;B1AY26;J3QP97;B1AXF0	1.01292	0.988099	1.02752	1.03374	1.0209	1.02267	1.01486	1.00547	1.00627	1.00793	0.916687	1.00967	1.01545	0.971667	0.946151	>>Phosphosite calibrated	0.828592	0.786097	0.852602	0.798291	0.793103	0.981192	1.06192	0.995991	0.958478
Q8CDN1	381798	4930590J08Rik	0.963936	79.427	S	648	>>Phosphosite	0.851361	1.23362	1.30611	1.21026	0.866807	0.963508	1.26314	1.2204	0.660517	0.77797	1.09129	1.2403	0.777307	0.9031	0.634316	>>Protein	Q8CDN1	1.02718	0.993543	1.03255	1.0547	1.04536	0.982055	1.00767	0.980154	1.02569	0.966353	0.907428	1.00767	1.0285	0.981807	0.959328	>>Phosphosite calibrated	0.828835	1.24164	1.26493	1.14749	0.829194	0.981114	1.25352	1.24511	0.643972
Q80YT5	217116	Spata20	0.993083	138.55	S	662	>>Phosphosite	0.982964	0.990765	1.06313	0.995557	1.02676	1.03868	1.04685	1.02111	0.988493	1.02572	0.869139	1.01798	1.00397	0.971539	0.957349	>>Protein	Q80YT5	1.18468	1.14407	1.16767	1.20669	1.23655	0.916846	0.944206	0.963827	0.930567	0.928043	0.828317	0.92796	0.912593	0.86981	0.838169	>>Phosphosite calibrated	0.829728	0.866002	0.91047	0.82503	0.830345	1.13288	1.10871	1.05943	1.06225
Q60662	11643	Akap4	0.963745	136.96	S	527	>>Phosphosite	0.803387	1.12986	1.38865	1.19981	0.833973	1.01375	1.24615	1.19593	0.618117	0.848167	1.06906	1.29982	0.777035	0.930677	0.645629	>>Protein	Q60662	0.967887	0.936417	1.0475	0.975134	0.934896	1.05211	1.05095	0.996419	1.05465	0.971333	0.973057	1.01669	1.05662	0.986435	0.979898	>>Phosphosite calibrated	0.830042	1.20657	1.32567	1.2304	0.892049	0.963542	1.18574	1.20022	0.586089
Q9DB30	68961	Phkg2	0.956492	98.582	S	324	>>Phosphosite	0.827232	0.874394	1.27718	1.00958	0.899456	1.05014	1.12557	0.97174	0.819146	0.891616	0.915196	1.15372	1.18384	1.14779	0.853406	>>Protein	Q9DB30;D6RG71;A0A0U1RP54;A0A0U1RPC7;D6RGU6	0.996581	0.941032	1.00675	1.01485	1.00137	1.03221	1.04728	1.02444	1.02428	1.02092	0.90439	1.0141	1.0189	0.993918	0.95898	>>Phosphosite calibrated	0.830071	0.929186	1.26861	0.994809	0.898221	1.01737	1.07475	0.948562	0.799732
P53986	20501	Slc16a1	1	83.617	S	210	>>Phosphosite	0.834194	0.944249	0.909727	0.929737	0.851567	0.989187	0.971982	1.06943	0.994386	1.0221	0.979537	1.17579	1.16036	1.14607	1.02169	>>Protein	P53986	1.00485	1.07148	1.1069	1.03141	1.12366	0.915007	0.889989	0.961691	0.877781	0.957564	0.905207	1.07371	1.07156	1.09108	0.918102	>>Phosphosite calibrated	0.830168	0.881258	0.82187	0.901419	0.757849	1.08107	1.09213	1.11203	1.13284
A0A494B8Y3	67752	Ppp1r32	0.979264	66.027	S	138	>>Phosphosite	0.932748	1.02563	1.0786	0.896804	0.878757	0.976505	1.02291	0.936492	0.999095	1.02603	0.927431	1.1054	1.1099	1.18498	0.898726	>>Protein	A0A0R4J0F3;Q148A4;A0A494B8Y3;A0A494B9Z9	1.12352	1.11984	0.866547	1.35934	1.12222	0.881949	0.968274	1.00596	1.35881	0.83678	0.954062	0.910443	0.827909	0.758107	0.90625	>>Phosphosite calibrated	0.830204	0.915875	1.24471	0.659735	0.783056	1.10721	1.05642	0.930946	0.73527
A0A140LIN9	381917	Dnah3	0.838827	56.817	T	169	>>Phosphosite	0.840792	0.966368	0.970901	1.00755	0.911337	0.924105	1.07049	0.978881	1.05849	1.02197	1.02287	1.148	0.995225	1.03506	1.04796	>>Protein	A0A140LIN9;Q8BW94;A0A140LI99;A0A140LIB2;A0A1L1SVE9	1.01275	0.97339	1.02368	1.03913	1.03618	1.0076	1.03188	1.02031	1.03219	1.01559	0.890207	1.00481	1.01275	0.958204	0.941336	>>Phosphosite calibrated	0.830209	0.992786	0.948444	0.969608	0.879513	0.917137	1.03743	0.959391	1.02548
A6ZI44	11674	Aldoa	0.999065	195.89	S	93	>>Phosphosite	0.764651	0.721458	0.788759	0.751953	0.7646	0.977309	1.03681	0.954942	0.983645	0.983822	1.22498	1.31056	1.31379	1.24205	1.18068	>>Protein	A6ZI44;A0A0U1RPT5;D3YV98;Q91Y97	0.920325	0.906914	0.952857	0.992768	0.976341	1.01227	1.02368	1.08837	0.988082	1.09446	0.903951	1.0874	1.03602	1.03602	0.980542	>>Phosphosite calibrated	0.830848	0.795509	0.827783	0.75743	0.783128	0.965466	1.01282	0.877404	0.995509
Q0VBL3	229700	Rbm15	0.924438	40.237	S	93	>>Phosphosite	0.831028	0.918846	0.934119	0.93091	0.876836	0.966503	0.996134	0.95121	0.962532	0.911078	1.05001	1.27311	1.15166	1.20507	1.04097	>>Protein																	>>Phosphosite calibrated	0.831028	0.918846	0.934119	0.93091	0.876836	0.966503	0.996134	0.95121	0.962532
P62192	19179	Psmc1	0.997172	81.525	S	297	>>Phosphosite	0.752848	0.764406	0.749386	0.943535	0.744606	0.861603	1.08901	1.08823	0.890865	0.844729	1.20265	1.36383	1.30925	1.24039	1.15466	>>Protein	P62192	0.905704	0.929161	0.972885	0.973448	0.927305	0.983457	1.00231	0.991297	0.985375	0.983936	0.989295	1.11092	1.11599	1.08581	1.04311	>>Phosphosite calibrated	0.83123	0.822685	0.770271	0.969271	0.802979	0.876097	1.08651	1.09779	0.904087
P50431	20425	Shmt1	0.984784	137.14	S	155	>>Phosphosite	0.603885	0.628871	0.684877	0.687471	0.644381	1.09632	1.1208	1.108	1.14601	1.08961	1.13936	1.30749	1.32869	1.21956	1.19468	>>Protein	P50431;G3UZ26;G3UYY1;G3UZZ9	0.726273	0.735516	0.730124	0.785122	0.764068	1.05996	1.07922	1.12261	1.09519	1.13298	1.02252	1.28586	1.1622	1.18998	1.10838	>>Phosphosite calibrated	0.831485	0.855006	0.938028	0.875623	0.843355	1.03431	1.03853	0.986984	1.04641
Q8VC30	225913	Tkfc	1	84.169	S	526	>>Phosphosite	0.838327	0.846223	0.941381	0.891705	0.86004	1.00237	1.03979	1.0182	0.998254	0.966384	1.03041	1.07026	1.32802	1.16266	1.00598	>>Protein	Q8VC30;Q3UTZ4;A0A494BBI2;A0A494BB96	1.00822	1.00649	1.05065	1.03808	1.01261	0.907399	0.935502	0.914566	0.87682	0.864551	1.02518	1.13162	1.12701	1.07669	1.02461	>>Phosphosite calibrated	0.831495	0.840766	0.895996	0.858991	0.849333	1.10466	1.11148	1.11331	1.13849
D3Z7J6	217715	Eif2b2	0.941373	56.434	S	30	>>Phosphosite	0.768527	0.887445	0.786776	1.38033	0.761336	0.900736	1.08056	1.04569	0.937125	0.854379	0.940884	1.00555	1.80017	0.967359	0.883141	>>Protein	Q99LD9;D3Z487;D3Z7J6	0.924253	0.843385	0.901942	0.880999	0.862171	1.10216	1.05074	1.02527	1.08201	1.00894	1.00894	1.04141	1.16578	1.05256	1.04945	>>Phosphosite calibrated	0.831511	1.05224	0.872313	1.56678	0.883045	0.817246	1.02838	1.01992	0.8661
P70441	26941	Slc9a3r1	0.856924	125.58	S	285	>>Phosphosite	0.702205	0.814607	0.83784	0.895901	0.864455	0.896021	0.940267	0.932587	0.899499	0.8888	1.15444	1.31998	1.29138	1.19323	1.36879	>>Protein	P70441	0.844408	0.796635	0.758648	0.904938	0.81985	0.928105	0.987628	0.95933	1.1131	0.913284	1.13425	1.19651	1.25594	1.16596	1.22141	>>Phosphosite calibrated	0.831595	1.02256	1.10439	0.990013	1.05441	0.965431	0.952045	0.972123	0.808101
A0JP43	319634	Efcab5	0.999631	133.93	S	1389	>>Phosphosite	0.812754	0.829113	0.845242	0.935105	0.813215	1.0212	0.981879	0.997317	1.0255	1.01214	1.00577	1.16468	1.23342	1.15892	1.16375	>>Protein	A0JP43;A0A0A0MQI1	0.975963	0.970861	1.02144	1.02507	0.99279	1.03287	1.04058	1.01902	1.07291	0.984754	0.937584	1.00957	1.00993	0.972675	0.93398	>>Phosphosite calibrated	0.832771	0.853998	0.8275	0.912236	0.81912	0.988701	0.943587	0.978704	0.955817
P26231	12385	Ctnna1	0.999756	198.95	S	641	>>Phosphosite	0.603498	0.705677	0.674442	0.646231	0.640263	1.42459	1.25387	1.28699	1.29304	1.42433	0.873394	1.06675	1.09112	1.06667	0.949141	>>Protein	P26231;A0A494BAD0;A0A494BAM5;E0CXB9;Q61301;A0A494BBB4;Q8BS72;A0A494BA24;A0A494BBA4;A0A0N4SUZ7;REV__Q9JMB1	0.724653	0.716266	0.730094	0.769311	0.722739	1.23224	1.25994	1.28662	1.29952	1.28884	0.897543	1.04698	1.04159	0.999629	0.984038	>>Phosphosite calibrated	0.832809	0.985217	0.923775	0.840012	0.885884	1.1561	0.995175	1.00029	0.995018
Q9DAK9	75454	Phpt1	0.984344	152.85	S	104	>>Phosphosite	0.685595	0.881471	1.0442	0.915651	0.731684	0.985491	1.10895	1.12916	0.770048	0.75048	1.30187	1.67688	0.96927	1.1271	0.922152	>>Protein	Q9DAK9	0.823124	0.776263	0.866994	0.770966	0.717188	0.998729	1.05369	0.860139	0.973366	0.894724	1.28177	1.2139	1.37455	1.18387	1.21073	>>Phosphosite calibrated	0.832919	1.13553	1.20439	1.18767	1.02021	0.986746	1.05244	1.31277	0.791118
D3Z7Q5	56330	Pdcd5	1	78.228	S	167	>>Phosphosite	1.02884	1.02474	1.18281	1.08461	0.958296	1.13838	0.997287	1.09529	0.946417	0.955913	0.923776	0.925739	0.925778	0.901057	0.911058	>>Protein	P56812;D3Z7Q5	1.23423	1.11174	1.29445	1.19573	1.16869	1.04779	1.03399	0.942543	1.0435	0.954102	0.777088	0.760513	0.886872	0.745831	0.802938	>>Phosphosite calibrated	0.833593	0.92175	0.913755	0.907074	0.819972	1.08646	0.964502	1.16206	0.906964
A0A0R4J0Q5	16907	Lmnb2	0.866097	85.53	S	446	>>Phosphosite	1.21507	1.21575	1.26896	1.26269	1.28464	0.854282	0.963231	0.977056	0.871568	0.8686	0.83517	0.856008	0.876386	0.86516	0.785429	>>Protein	A0A0R4J0Q5;P21619	1.45709	1.40251	1.38139	1.50951	1.50528	0.886477	0.915776	0.949643	1.00247	0.891628	0.626909	0.647258	0.621064	0.587015	0.615985	>>Phosphosite calibrated	0.833905	0.866837	0.91861	0.836486	0.853428	0.963682	1.05182	1.02887	0.869421
Q3UIX4	69207	Srsf11	1	41.967	S	475	>>Phosphosite	1.19602	1.25813	1.2651	1.18613	1.34802	0.878526	0.999585	0.970038	0.861974	0.890054	0.85956	0.769796	0.865688	0.905857	0.745524	>>Protein	Q3UIX4;F6RDI8;E9Q6E5;F6TN80;D6RE22;A0A0G2JEG1;D3Z4B0	1.43384	1.52374	1.49609	1.56017	1.48292	0.739547	0.681074	0.744044	0.821897	0.776141	0.72372	0.773919	0.777807	0.787969	0.677131	>>Phosphosite calibrated	0.834139	0.825685	0.845607	0.760262	0.909026	1.18793	1.46766	1.30374	1.04876
Q6P924	245566	Cypt2	1	110.08	T	15	>>Phosphosite	0.834371	0.863348	0.834707	0.954828	0.790952	0.940385	0.932324	0.911867	1.0289	0.953118	1.12218	1.20231	1.27293	1.20328	1.15449	>>Protein																	>>Phosphosite calibrated	0.834371	0.863348	0.834707	0.954828	0.790952	0.940385	0.932324	0.911867	1.0289
Q9CQC3	67483	1700028P14Rik	0.999999	67.358	T	3	>>Phosphosite	0.881311	0.903204	1.05081	1.03326	1.00996	0.994444	1.03247	0.993372	1.00957	0.930288	0.927128	1.07265	1.17518	1.00483	0.981523	>>Protein	Q9CQC3	1.0562	0.93944	1.02664	0.966074	0.967183	1.05088	1.06353	1.00414	1.06888	0.986015	0.96113	0.968158	1.01531	0.921785	1.00465	>>Phosphosite calibrated	0.834419	0.961428	1.02355	1.06955	1.04423	0.946293	0.970801	0.989276	0.944513
A6ZI46	353204	Aldoart1	1	273.72	S	91	>>Phosphosite	0.792523	0.780704	0.896551	0.80616	0.78656	0.994658	0.990085	0.993641	0.965445	0.969376	1.09141	1.23356	1.28701	1.28666	1.12565	>>Protein	A6ZI46;Q9CPQ9	0.949541	0.925959	0.994981	0.949462	0.972261	1.05476	1.01974	1.07199	0.938807	1.14391	0.872136	1.06494	1.02554	1.04332	0.972652	>>Phosphosite calibrated	0.834638	0.84313	0.901074	0.84907	0.809001	0.94302	0.970921	0.92691	1.02837
A0A1D5RMD1	637079	Iqcn	0.971393	141.76	S	1303	>>Phosphosite	0.836575	1.02382	1.19378	1.06907	0.96736	0.955363	0.971044	0.956482	0.941042	0.990306	0.927512	1.01265	0.996347	1.12607	1.03258	>>Protein	A0A1D5RMD1;A0A0J9YTR7;Q9Z126	1.00226	0.960433	1.01835	1.01722	1.01864	1.02205	1.02784	1.00871	1.04275	0.981162	0.924215	1.03033	1.02498	0.962215	0.95886	>>Phosphosite calibrated	0.83469	1.066	1.17227	1.05097	0.94966	0.934756	0.944745	0.948227	0.902462
Q9D5V1	67722	Actl11	0.899584	136.8	S	851	>>Phosphosite	0.847007	0.946693	1.05566	0.955336	0.896985	0.942904	1.08864	1.00889	0.882079	0.887898	1.10405	1.23406	1.1067	1.11179	0.931303	>>Protein	Q9D5V1	1.01457	0.981291	1.02705	1.03959	1.04306	1.00689	1.01063	1.01825	1.01214	1.01116	0.897	0.997965	1.01799	0.964748	0.957658	>>Phosphosite calibrated	0.83484	0.964743	1.02786	0.918959	0.859952	0.936449	1.07719	0.990809	0.871495
Q61241	22114	Tssk1	0.999891	138.44	T	174	>>Phosphosite	1.06941	1.04119	1.07052	1.04533	1.0421	0.937985	0.941982	0.93548	1.01591	0.91824	0.976078	1.02111	1.04572	1.0003	0.938659	>>Protein	Q61241	1.28014	1.24028	1.30276	1.20628	1.26376	0.871733	0.910401	0.833767	0.918459	0.88002	0.836262	0.861726	0.950102	0.808605	0.835703	>>Phosphosite calibrated	0.835387	0.83948	0.82173	0.866571	0.824604	1.076	1.03469	1.12199	1.1061
A6PWD2	329977	Fhad1	0.993381	104.41	S	550	>>Phosphosite	0.87236	0.958949	1.11022	1.03292	1.0085	1.03617	1.02414	1.03268	1.00544	1.04875	0.943701	1.05377	0.977059	0.992738	0.902621	>>Protein	A6PWD2;A0A286YDZ9	1.04425	1.00397	1.0364	1.05819	1.02825	0.973297	0.980341	0.973664	1.01644	0.931181	0.953926	1.0025	1.0477	0.957302	0.992594	>>Phosphosite calibrated	0.835394	0.95516	1.07122	0.976116	0.980785	1.0646	1.04467	1.06061	0.989176
A0A1D5RLL8	381922	Cdiptos	0.999997	100.88	S	73	>>Phosphosite	0.877834	1.08717	1.24115	1.0877	0.981484	1.08259	1.22897	1.1449	0.860751	0.895942	0.950889	1.03925	0.934429	0.851193	0.735751	>>Protein	A0A1D5RLL8;A0A1D5RL94;A0A1D5RM53	1.05072	1.02703	1.0454	1.07585	1.07008	1.01731	1.05755	1.01137	1.02085	0.931898	0.894754	0.971945	0.985043	0.908854	0.931347	>>Phosphosite calibrated	0.835459	1.05856	1.18725	1.01101	0.917209	1.06416	1.1621	1.13202	0.843169
A2APD7	67134	Nop56	1	124.14	S	229	>>Phosphosite	1.32474	1.27288	1.29736	1.29923	1.27022	0.85418	0.904553	0.907963	0.950476	0.872865	0.834686	0.760909	0.833569	0.860826	0.755534	>>Protein	Q9D6Z1;E0CXZ0;F6USW7;F7CHQ7;F7CHP9;A2APD7;F6U250;F6V095	1.58541	1.52492	1.55713	1.58184	1.6961	0.799202	0.832838	0.872902	0.793846	0.83241	0.577745	0.628771	0.607139	0.585186	0.524577	>>Phosphosite calibrated	0.835582	0.834721	0.833179	0.821345	0.748908	1.06879	1.08611	1.04017	1.19731
P63168	56455	Dynll1	0.999982	169.28	S	21	>>Phosphosite	0.761374	0.707836	0.745252	0.758313	0.711646	1.06573	1.01981	0.97199	1.0273	1.07315	1.06641	1.27458	1.3037	1.27009	1.24281	>>Protein	P63168	0.911163	0.978981	0.984503	0.992225	0.953174	0.97514	1.05144	1.02135	1.00435	1.0534	0.913724	1.07813	1.06072	1.08801	0.933689	>>Phosphosite calibrated	0.835607	0.723033	0.756983	0.764255	0.746606	1.0929	0.969921	0.95167	1.02285
Q60662	11643	Akap4	0.998201	167.73	T	650	>>Phosphosite	0.809283	0.82077	0.919648	0.914573	0.872321	1.05891	1.05394	1.00428	1.04572	1.00948	0.997018	1.14112	1.1649	1.12095	1.06708	>>Protein	Q60662	0.967887	0.936417	1.0475	0.975134	0.934896	1.05211	1.05095	0.996419	1.05465	0.971333	0.973057	1.01669	1.05662	0.986435	0.979898	>>Phosphosite calibrated	0.836134	0.876501	0.877944	0.937895	0.933067	1.00646	1.00285	1.00789	0.991539
Q6UQ17	67331	Atp8b3	0.995179	227.89	S	800	>>Phosphosite	0.741489	0.708459	0.811916	0.759707	0.728289	1.04737	1.07215	1.01551	1.01582	0.996088	1.13189	1.31492	1.27873	1.21564	1.16201	>>Protein	Q6UQ17;Q0VF52;A2ANX3;Q148W0;A2ANX2;F2Z411;Q9CPY8;E9QAL4;D3YXQ5;P98199	0.88651	0.868657	0.901413	0.958947	0.900358	0.998907	1.01117	1.02642	1.03378	1.02626	1.00816	1.13531	1.11149	1.09575	1.03688	>>Phosphosite calibrated	0.836413	0.81558	0.900715	0.792231	0.808889	1.04851	1.06031	0.989379	0.982636
A0JP43	319634	Efcab5	0.906346	141.82	S	345	>>Phosphosite	0.816592	0.945363	1.10778	1.09245	0.943981	0.7449	0.834516	0.794127	0.653185	0.610475	1.33955	1.38441	1.27776	1.20989	1.24502	>>Protein	A0JP43;A0A0A0MQI1	0.975963	0.970861	1.02144	1.02507	0.99279	1.03287	1.04058	1.01902	1.07291	0.984754	0.937584	1.00957	1.00993	0.972675	0.93398	>>Phosphosite calibrated	0.836704	0.973737	1.08453	1.06573	0.950836	0.721191	0.801971	0.779306	0.608798
G3X9J2	381110	Rmdn2	0.989234	74.89	S	162	>>Phosphosite	0.88785	0.915496	0.935932	0.904721	0.874353	0.935986	1.02099	0.989266	0.942708	0.977484	1.09757	1.19253	1.1777	1.11471	1.0327	>>Protein	G3X9J2	1.06101	1.12243	1.08112	1.14222	1.11703	0.931358	0.917263	0.943067	0.949129	0.96612	0.866945	1.00344	0.973862	1.0123	0.912711	>>Phosphosite calibrated	0.836796	0.815638	0.865707	0.792071	0.782751	1.00497	1.11309	1.04899	0.993235
A0A571BEV2	102636082	Gm8251	0.957786	89.917	S	2655	>>Phosphosite	0.816188	0.840067	0.828794	0.851341	0.904172	0.954727	0.957226	1.01474	1.02172	0.984401	1.00724	1.20124	1.22399	1.19736	1.19678	>>Protein	A0A571BEV2;F6VUT6	0.975323	0.978022	1.00346	1.05325	1.02519	0.982408	1.00164	1.0123	0.994958	1.00589	0.924381	1.05373	1.01716	1.00906	0.963245	>>Phosphosite calibrated	0.836838	0.858945	0.825937	0.808296	0.88196	0.971824	0.955661	1.00241	1.0269
A0A1W2P6U8	102635990	4932415D10Rik	0.979243	72.275	S	4774	>>Phosphosite	0.820439	0.922764	0.894283	0.903023	0.844922	0.974707	0.950282	1.01235	1.0671	0.978895	1.16525	1.22808	1.14005	1.08977	1.00809	>>Protein	A0A1W2P6U8;E9Q0G0	0.980261	0.960717	1.02438	1.02619	0.993442	0.975006	0.986851	0.98259	0.980829	0.967791	0.958388	1.07119	1.06898	1.01679	1.00659	>>Phosphosite calibrated	0.83696	0.960495	0.873002	0.879972	0.8505	0.999694	0.962944	1.03029	1.08795
Q62252	20686	Spa17	1	141.39	S	2	>>Phosphosite	0.930649	0.924113	1.0052	1.04396	0.915256	0.973513	1.01276	1.04892	0.961678	1.08557	0.932521	0.999167	1.05778	1.06435	1.04456	>>Protein	Q62252;A0A1L1SU87	1.1111	1.08856	1.1809	1.16028	1.10643	0.996439	1.03797	1.00389	0.964767	0.951236	0.846027	0.93273	0.92051	0.850961	0.848203	>>Phosphosite calibrated	0.837594	0.848929	0.85121	0.899752	0.827212	0.976991	0.975718	1.04486	0.996798
O88987	11642	Akap3	0.978217	48.704	T	778	>>Phosphosite	0.828208	0.962032	1.11426	0.9557	0.934943	1.03079	0.898205	1.05129	1.01382	1.16132	1.04532	1.16506	0.902049	0.96887	0.968121	>>Protein	O88987	0.988289	0.932743	1.02731	0.988817	0.98202	1.01835	1.04928	1.00223	1.02936	0.991395	0.953485	1.03956	1.05462	0.987235	0.955301	>>Phosphosite calibrated	0.838022	1.0314	1.08464	0.966509	0.952062	1.01222	0.856017	1.04894	0.984902
O70250	56012	Pgam2	1	150.22	S	189	>>Phosphosite	0.830817	0.880062	0.951144	0.84423	0.919523	0.962548	1.05547	1.03946	0.918098	0.92056	1.09778	1.2034	1.23547	1.10497	1.03648	>>Protein	O70250	0.99134	0.990458	1.04283	1.06067	1.00503	0.919526	0.956055	0.957589	0.923857	0.955694	0.955834	1.13685	1.05987	1.04974	0.994658	>>Phosphosite calibrated	0.838074	0.88854	0.912084	0.795942	0.914918	1.04679	1.10398	1.0855	0.993766
E0CXB0	69496	Dydc1	0.999984	87.932	S	101	>>Phosphosite	0.916721	0.927094	0.938313	0.962215	0.947803	0.968929	0.961925	0.954959	0.963262	0.961483	1.02319	1.12411	1.14412	1.11419	1.09168	>>Protein	Q9D9T0;E0CXB0	1.09376	1.03059	1.04429	1.11776	1.05565	0.97129	1.01939	1.0135	1.00925	0.973554	0.928865	0.990053	0.956342	0.890037	0.905667	>>Phosphosite calibrated	0.838137	0.899579	0.898514	0.860839	0.897843	0.997568	0.943627	0.942239	0.954434
A0A0N4SVL9	67857	Ppp6c	1	76.827	S	269	>>Phosphosite	0.767445	0.967795	1.07103	1.03271	0.866953	1.00403	1.00731	0.927606	0.918647	0.856962	1.16776	1.23415	1.13311	1.08242	0.962076	>>Protein	Q9CQR6;A0A0N4SVL9;A0A0N4SVE2;A0A0N4SW66	0.915383	0.951578	0.94014	1.04508	0.962118	0.982792	1.0275	1.06575	0.962234	1.03514	0.93183	1.12077	1.03318	1.04846	0.978044	>>Phosphosite calibrated	0.838387	1.01704	1.13922	0.988166	0.901088	1.0216	0.980351	0.870378	0.954702
P63024	22319	Vamp3	0.993407	119.54	S	15	>>Phosphosite	0.838504	0.835346	0.942468	1.00862	0.857081	1.10802	1.13588	1.05911	0.997902	1.05827	1.01337	1.01616	1.01244	1.06153	1.05529	>>Protein	P63024;B0QZN5;P63044;A0A0N4SUV3;D3YTU0;Q62442	1	1.02724	1.0107	1.10553	1.06078	1.02011	1.07825	1.09782	1.07477	1.06032	0.841972	0.946824	0.921556	0.877627	0.876509	>>Phosphosite calibrated	0.838502	0.813192	0.932495	0.91234	0.80797	1.08618	1.05345	0.964739	0.92848
Q9CZ44	386649	Nsfl1c	1	70.98	S	176	>>Phosphosite	0.985673	0.98954	0.848049	1.12957	0.993304	0.895545	0.973102	0.968057	1.12686	0.85934	1.03844	1.08443	1.05563	0.994737	1.05772	>>Protein	Q9CZ44;A2AT02	1.17469	1.12672	1.1719	1.16633	1.15499	0.940089	0.98083	0.941512	0.963286	0.881442	0.888198	0.944153	0.949691	0.879256	0.836916	>>Phosphosite calibrated	0.839095	0.878245	0.723652	0.968482	0.860014	0.952618	0.99212	1.02819	1.16981
Q3UJK4	56055	Gtpbp2	1	89.047	S	78	>>Phosphosite	0.746323	0.705963	0.74056	0.751785	0.730488	1.06225	0.985433	0.986178	0.95777	0.968214	1.14239	1.29212	1.38213	1.29283	1.25556	>>Protein	Q3UJK4;E9QA45;F7A4M1;E9Q004	0.889433	0.904811	0.960159	0.945152	0.880889	0.998049	1.06469	1.0057	0.962611	0.956296	1.05897	1.13044	1.12241	1.07019	1.0502	>>Phosphosite calibrated	0.8391	0.780232	0.771289	0.795411	0.829262	1.06433	0.925559	0.980588	0.994971
D3Z5T2	67211	Armc10	0.999984	166.27	S	43	>>Phosphosite	0.900979	0.883292	0.955861	0.989474	0.939239	1.07111	1.21838	1.13897	1.15201	1.12321	0.796558	0.989474	0.998604	0.967714	0.875124	>>Protein	Q9D0L7;D3Z5T2	1.07338	1.01634	1.0654	1.0348	1.05254	1.06614	1.03688	1.0652	1.09282	1.05502	0.877221	0.947377	0.927173	0.782398	0.907301	>>Phosphosite calibrated	0.839382	0.869092	0.897186	0.956194	0.892351	1.00466	1.17505	1.06925	1.05417
O88987	11642	Akap3	0.965023	103.82	S	546	>>Phosphosite	0.83116	0.855335	1.08121	1.03246	0.807043	1.11398	1.13764	0.915684	1.23064	0.925954	0.914645	0.971879	1.15512	0.968475	1.05877	>>Protein	O88987	0.988289	0.932743	1.02731	0.988817	0.98202	1.01835	1.04928	1.00223	1.02936	0.991395	0.953485	1.03956	1.05462	0.987235	0.955301	>>Phosphosite calibrated	0.841009	0.91701	1.05247	1.04414	0.82182	1.09391	1.0842	0.913643	1.19554
Q9WTP6	11637	Ak2	0.998592	43.622	S	151	>>Phosphosite	0.856654	0.913053	1.04083	0.881813	0.971419	1.03763	1.0592	1.02415	0.94607	1.05181	0.946449	1.15974	1.09534	1.09015	0.925693	>>Protein	Q9WTP6;F7BP55	1.01808	1.00299	1.12412	1.07958	1.03364	0.847032	0.910381	0.876687	0.838493	0.806653	1.06607	1.18635	1.12174	1.0478	1.04039	>>Phosphosite calibrated	0.84144	0.910333	0.925901	0.816815	0.939808	1.22502	1.16347	1.16821	1.1283
Q8C634	381816	Clec2m	0.961742	48.998	S	13	>>Phosphosite	0.912741	0.981505	1.02622	0.932466	0.864272	1.08863	1.13063	1.10065	1.0077	0.888393	1.00285	1.10229	0.967474	1.0625	0.931692	>>Protein	Q8C634;A0A0N4SVZ3	1.08416	1.00591	1.00173	1.14311	1.02668	1.03676	1.05686	0.993611	1.25953	0.927776	0.933001	0.912286	0.904663	0.804589	0.909335	>>Phosphosite calibrated	0.84189	0.975743	1.02445	0.815729	0.841811	1.05002	1.06979	1.10773	0.800057
B9EJX3	668210	Atp6v1fnb	0.999999	122.08	S	78	>>Phosphosite	0.889106	0.925386	0.946847	0.961166	0.938884	1.00023	1.00527	0.968379	1.02412	1.02391	0.989483	1.11703	1.11053	1.06883	1.03083	>>Protein	B9EJX3	1.05608	0.959577	0.997787	1.02401	1.077	1.01689	1.07458	1.10088	1.01295	0.982878	0.871668	1.01559	0.984476	0.92294	0.902686	>>Phosphosite calibrated	0.841895	0.964369	0.948946	0.938629	0.871754	0.983615	0.935494	0.879641	1.01103
A0A140LIJ4	240960	Dnah14	0.999453	204.28	S	517	>>Phosphosite	0.841213	0.900486	0.939871	0.887032	0.895377	1.10424	1.07113	1.00234	1.01116	0.939364	0.900486	1.10853	1.18948	1.11734	1.09195	>>Protein	A0A571BGC3;A0A140LIJ4;A0A140LIA9;A0A140LIA0	0.99916	0.992644	0.999636	1.05059	1.0328	1.00101	1.00054	1.03576	1.02866	1.00838	0.901219	1.01219	0.998842	0.985282	0.953288	>>Phosphosite calibrated	0.84192	0.907159	0.940213	0.844316	0.866946	1.10312	1.07056	0.967735	0.98298
E9QJV1	623046	Fscb	0.999268	136.92	S	64	>>Phosphosite	1.04491	1.1078	1.07748	1.05584	1.09877	0.942825	0.942345	0.986444	0.929314	0.888676	0.962341	1.03455	1.04009	1.00559	0.883046	>>Protein	E9QJV1	1.2409	0.993861	1.1504	1.22873	0.869282	1.01778	0.937598	1.05407	1.12031	1.08756	0.760774	0.835299	0.876313	0.899171	0.927949	>>Phosphosite calibrated	0.842056	1.11464	0.936613	0.859291	1.26399	0.92635	1.00506	0.935847	0.829513
A0A1B0GSX1	667306	Gm11634	0.853806	49.537	S	95	>>Phosphosite	0.800101	0.991396	0.982391	0.879166	0.891099	0.946884	1.01233	0.838242	0.918406	0.936123	1.12595	1.17647	1.1925	1.18694	1.122	>>Protein	A0A1B0GSX1	0.950024	1.1027	0.954896	1.1764	1.02013	0.97529	1.01316	1.02393	1.05284	0.98769	0.925749	1.02652	0.930738	0.915159	0.944772	>>Phosphosite calibrated	0.84219	0.899061	1.02879	0.747337	0.873513	0.970875	0.999184	0.818655	0.872314
O54863	22115	Tssk2	1	75.566	T	326	>>Phosphosite	0.936541	1.02138	1.03942	0.99853	1.02348	0.935822	1.0067	0.95824	0.925174	0.879272	0.964284	1.14392	1.11655	1.05145	0.999221	>>Protein	O54863	1.11149	1.05495	1.12856	1.12888	1.13048	0.909285	0.940118	0.965135	0.935139	0.91519	0.898341	0.993339	1.00872	0.943806	0.936578	>>Phosphosite calibrated	0.842602	0.968182	0.921022	0.884532	0.905351	1.02918	1.07083	0.992857	0.989344
A0A571BEE2	74914	Cylc2	0.99997	149.41	S	444	>>Phosphosite	0.833513	0.896422	0.954382	0.928779	0.848712	0.831852	0.870011	0.834358	0.810081	0.810734	1.22739	1.36947	1.38182	1.25953	1.14295	>>Protein	A0A571BEE2;B1AWN8	0.988885	1.09788	1.22842	1.1506	1.02912	0.919849	0.995858	0.985677	0.916153	0.921243	0.936027	1.04962	0.956528	0.968941	0.855206	>>Phosphosite calibrated	0.842882	0.816504	0.77692	0.807216	0.824696	0.904336	0.87363	0.846482	0.88422
Q8BKZ9	27402	Pdhx	0.820441	89.261	S	65	>>Phosphosite	0.855021	0.923305	0.974308	0.901531	0.953315	1.01836	0.97664	1.01676	1.02786	1.03157	0.941017	1.14794	1.09561	1.0827	1.05408	>>Protein	Q8BKZ9;A2AWH7;A2AWH8	1.01432	0.922509	0.990143	0.992357	1.03208	1.00652	1.00555	1.0288	1.04292	1.01801	0.906362	1.02119	1.01381	0.973303	1.03213	>>Phosphosite calibrated	0.842953	1.00086	0.984008	0.908475	0.923684	1.01176	0.971248	0.988289	0.985562
A0A1B0GSX1	667306	Gm11634	0.999998	87.319	S	134	>>Phosphosite	0.800927	0.804375	0.902131	0.860473	0.816019	0.978239	1.03856	0.947357	0.959122	1.01611	1.08108	1.1975	1.25408	1.19316	1.15087	>>Protein	A0A1B0GSX1	0.950024	1.1027	0.954896	1.1764	1.02013	0.97529	1.01316	1.02393	1.05284	0.98769	0.925749	1.02652	0.930738	0.915159	0.944772	>>Phosphosite calibrated	0.84306	0.729459	0.944743	0.731447	0.799914	1.00302	1.02507	0.92522	0.910986
F6VCV9	232664	Ccdc136	1	231.21	S	60	>>Phosphosite	0.819569	0.848005	0.877803	0.87813	0.847134	1.10785	1.11607	1.04711	1.1249	1.05768	1.02232	1.10463	1.07478	1.02723	1.04678	>>Protein	F6VCV9;E9QP94;Q3TVA9;E6Y2W6;E6Y2W7;D3Z165;A0A0N4SW14;A0A0J9YVA8	0.971937	0.963533	1.00537	1.0241	1.00982	0.999654	1.01683	1.03083	0.984328	1.01081	0.922406	1.07162	1.03287	0.995297	0.960597	>>Phosphosite calibrated	0.843233	0.8801	0.873114	0.857469	0.838896	1.10823	1.0976	1.01579	1.14281
Q3TJ55	13852	Stx2	1	78.692	S	197	>>Phosphosite	0.846749	0.838259	0.867221	0.854658	0.868536	1.00953	1.01436	1.04343	1.00249	0.97706	1.07761	1.20294	1.18549	1.07905	1.1326	>>Protein	Q3TJ55;Q80W45;Q00262;D3YY94;A0A0G2JE94	1.00398	1.03579	1.06497	1.0919	1.04102	1.05303	1.04156	1.06764	1.04392	1.07454	0.836862	0.930133	0.9313	0.916854	0.866517	>>Phosphosite calibrated	0.843395	0.809294	0.814319	0.782729	0.834309	0.958698	0.973889	0.977329	0.960308
A2APZ1	73598	1700001O22Rik	0.984321	122.18	S	151	>>Phosphosite	0.93976	1.06496	1.15177	1.05654	1.0011	0.97678	1.0067	0.996313	0.922316	0.92405	0.963305	1.06624	1.0499	0.979078	0.901195	>>Protein	A2APZ1	1.1139	1.0245	0.960299	1.16273	1.15243	0.949162	0.967089	0.956607	1.16381	0.930699	0.9064	0.946661	0.953271	0.863519	0.948924	>>Phosphosite calibrated	0.843669	1.03949	1.19938	0.908672	0.868684	1.0291	1.04096	1.04151	0.7925
F6VCV9	232664	Ccdc136	0.96974	212.9	S	250	>>Phosphosite	0.820158	0.837375	0.894837	0.844442	0.85592	1.00817	1.03408	0.999022	0.986972	0.928513	1.12325	1.20682	1.21215	1.09356	1.15473	>>Protein	F6VCV9;E9QP94;Q3TVA9;E6Y2W6;E6Y2W7;D3Z165;A0A0N4SW14;A0A0J9YVA8	0.971937	0.963533	1.00537	1.0241	1.00982	0.999654	1.01683	1.03083	0.984328	1.01081	0.922406	1.07162	1.03287	0.995297	0.960597	>>Phosphosite calibrated	0.843838	0.869067	0.890057	0.824574	0.847596	1.00852	1.01696	0.969142	1.00269
Q8BTU1	14894	Cfap20	0.967895	130.23	S	110	>>Phosphosite	0.824056	0.85764	0.936448	0.92067	0.874391	1.03225	1.14505	1.10643	0.958026	0.967639	1.02592	1.14156	1.15908	1.04957	1.00126	>>Protein	Q8BTU1;A0A1D5RM82	0.975497	0.984662	0.918889	1.08464	1.10288	0.930509	0.978128	1.15953	0.965938	1.06824	0.870743	1.11533	0.938884	0.995975	0.910163	>>Phosphosite calibrated	0.844755	0.871	1.01911	0.848828	0.792827	1.10934	1.17065	0.95421	0.991808
E9PY55	20602	Ncor2	0.84932	98.165	S	33	>>Phosphosite	0.906565	0.974045	1.01169	1.04988	0.962396	1.27279	1.27242	1.25265	1.27533	1.36499	0.72409	0.744272	0.810765	0.725757	0.652354	>>Protein	E9PY55;E9Q701;F8VQL9;Q9WU42;E9Q9V3;A0A0G2JEQ5;D3Z2J5	1.07312	1.08553	1.06786	1.13734	1.10705	0.906227	0.951052	0.97012	0.936298	0.942593	0.906747	1.02048	1.0083	0.989245	0.898035	>>Phosphosite calibrated	0.844794	0.897301	0.947395	0.923107	0.86933	1.40449	1.3379	1.29123	1.3621
A0A2I3BR17	70060	Spata3	0.99992	96.487	S	251	>>Phosphosite	0.874307	1.00413	1.18112	1.01049	0.948725	0.902727	1.04007	0.945118	0.909789	0.951359	1.04076	1.11178	1.02604	1.10176	0.951817	>>Protein	A0A2I3BR17	1.03491	1.08751	1.12162	1.13145	1.0749	0.967269	1.00852	1.01914	0.955241	0.923927	0.896889	1.02456	0.965943	0.931036	0.857074	>>Phosphosite calibrated	0.844813	0.923329	1.05305	0.893088	0.882619	0.933274	1.03129	0.927365	0.952418
P61028	235442	Rab8b	0.979046	69.594	S	154	>>Phosphosite	0.913583	0.964702	1.01264	0.9403	1.01993	1.03805	1.0671	0.952481	0.989696	1.06346	0.970532	1.01875	1.04987	1.06641	0.93251	>>Protein	P61028	1.08121	0.998311	1.09145	1.10247	1.08165	0.984382	1.00127	0.983023	1.07092	0.980838	0.8728	0.904105	0.950019	0.923228	0.974335	>>Phosphosite calibrated	0.844965	0.966335	0.927795	0.852906	0.942942	1.05452	1.06574	0.968931	0.924156
C4P6S0	72181	Nsun4	0.939195	48.741	S	460	>>Phosphosite	0.85666	1.37321	1.52845	1.23832	0.917664	0.874633	1.07661	1.02045	0.549362	0.600404	1.15376	1.39848	0.81182	0.949468	0.650704	>>Protein	C4P6S0	1.01312	0.94818	1.02496	1.01878	1.00667	1.03521	1.05942	1.01949	0.993332	0.983612	0.942967	1.02258	1.02479	0.975925	0.93095	>>Phosphosite calibrated	0.845563	1.44825	1.49122	1.2155	0.91158	0.844881	1.01622	1.00095	0.55305
Q9DAQ4	71837	1700003E16Rik	0.767461	50.178	T	449	>>Phosphosite	0.905062	1.13282	0.93694	0.952744	1.07456	1.01182	0.993982	1.0106	1.00694	1.05346	0.987606	1.0753	0.953083	0.982383	0.922697	>>Protein	Q9DAQ4	1.07014	1.0208	1.06819	1.07391	1.12786	0.992811	0.971036	0.995952	1.01954	0.970477	0.873116	0.973269	0.96957	0.940117	0.933208	>>Phosphosite calibrated	0.84574	1.10974	0.877131	0.887172	0.95274	1.01915	1.02363	1.01471	0.987636
S4R2C4	20663	Sos2	1	83.265	T	906	>>Phosphosite	0.846134	0.802747	0.856165	0.889338	0.858097	1.04936	1.03528	1.07596	1.05645	1.05318	1.01831	1.10637	1.16283	1.1672	1.02259	>>Protein																	>>Phosphosite calibrated	0.846134	0.802747	0.856165	0.889338	0.858097	1.04936	1.03528	1.07596	1.05645
E9QJV1	623046	Fscb	0.999961	118.13	S	390	>>Phosphosite	1.05009	1.03422	1.11243	1.08754	1.08012	0.947065	1.00518	0.95016	0.935663	0.911783	0.943355	0.962049	1.06303	1.00464	0.912686	>>Protein	E9QJV1	1.2409	0.993861	1.1504	1.22873	0.869282	1.01778	0.937598	1.05407	1.12031	1.08756	0.760774	0.835299	0.876313	0.899171	0.927949	>>Phosphosite calibrated	0.846231	1.04061	0.966998	0.885091	1.24254	0.930517	1.07208	0.901424	0.835181
A0A1W2P6U8	102635990	4932415D10Rik	0.969463	116.13	S	4846	>>Phosphosite	0.830023	1.042	1.15644	1.0653	0.96045	1.00301	1.02784	1.01657	1.01037	0.90399	1.054	1.13656	0.992712	0.947403	0.853328	>>Protein	A0A1W2P6U8;E9Q0G0	0.980261	0.960717	1.02438	1.02619	0.993442	0.975006	0.986851	0.98259	0.980829	0.967791	0.958388	1.07119	1.06898	1.01679	1.00659	>>Phosphosite calibrated	0.846737	1.0846	1.12892	1.03811	0.96679	1.02872	1.04153	1.03459	1.03012
Q8VBV7	108679	Cops8	0.833857	201.3	S	157	>>Phosphosite	1.00446	0.956056	1.10793	0.974831	1.01464	0.97046	1.03721	1.03091	1.02011	0.950024	0.941139	1.06017	1.03813	0.963997	0.929936	>>Protein	Q8VBV7;A0A087WPM5	1.18621	0.890842	1.18907	0.940055	0.913375	1.12074	1.14773	0.852671	1.12715	0.831116	1.07327	0.824765	1.10333	0.797542	1.00214	>>Phosphosite calibrated	0.84678	1.07321	0.931767	1.03699	1.11087	0.865911	0.903704	1.20903	0.905037
Q3V132	73333	Slc25a31	0.84991	56.174	S	55	>>Phosphosite	0.808496	0.793285	0.770732	0.886526	0.928174	1.10333	1.07663	1.0115	0.995479	0.987476	1.119	1.07708	1.28738	1.16703	0.987888	>>Protein	Q3V132	0.954771	0.913279	0.980826	0.972621	0.956509	1.01701	1.01764	1.0024	1.04986	1.02534	0.93379	1.05092	1.08249	1.00896	1.03358	>>Phosphosite calibrated	0.846796	0.868612	0.785799	0.911481	0.970376	1.08487	1.05797	1.00908	0.948201
P0CW70	320752	Dpy19l2	0.863738	188.04	S	14	>>Phosphosite	0.9213	0.945492	0.931245	1.01058	0.990597	0.923542	1.00028	0.951898	0.889527	0.861841	1.02176	1.17452	1.16206	1.15244	1.06291	>>Protein	P0CW70	1.08785	1.06385	1.11063	1.11411	1.10317	0.985616	1.00029	0.984407	1.01259	0.974274	0.870278	0.939642	0.9652	0.910556	0.877537	>>Phosphosite calibrated	0.846901	0.888743	0.838481	0.907072	0.897953	0.93702	0.999997	0.966977	0.87847
P11983	21454	Tcp1	1	180.76	S	544	>>Phosphosite	0.887371	0.956682	0.944805	0.951721	0.936335	1.04774	1.03005	1.04263	1.01101	1.01682	0.944003	1.08839	1.12618	1.0071	1.00915	>>Protein	P11983;F2Z483;A0A3B2WDE2	1.04756	1.00705	1.04831	1.07657	1.06668	0.998704	1.02406	0.990156	0.977343	0.97074	0.908461	0.980323	1.00041	0.958444	0.945192	>>Phosphosite calibrated	0.847085	0.949988	0.901264	0.884029	0.877807	1.0491	1.00585	1.053	1.03445
L7N480	243822	Fam71e2	0.860032	89.805	S	302	>>Phosphosite	0.801923	0.854369	0.970109	0.87619	0.936147	1.09407	1.31554	1.12257	0.938692	1.03019	0.969817	1.06595	1.10287	1.04129	0.880279	>>Protein	L7N480;M0QW72	0.946426	0.98276	1.08487	1.039	0.93848	0.962334	0.983747	0.978444	0.904805	0.888311	1.00834	1.19283	1.07017	1.02624	0.993248	>>Phosphosite calibrated	0.847317	0.869357	0.894217	0.843301	0.997514	1.13689	1.33727	1.1473	1.03745
A0A1L1SS82	74703	Ccdc7a	0.98592	64.295	S	53	>>Phosphosite	0.8425	1.1097	0.934172	1.12102	1.12062	1.1097	1.06389	1.08998	1.00307	0.965769	0.879259	1.00347	1.00656	1.02419	0.726101	>>Protein	A0A1L1SS82;D3YVX2;Q9D541;G3X9U4	0.993643	1.01185	0.989093	1.10461	1.02347	0.980551	1.00947	1.03957	1.05028	0.980726	0.926154	1.03379	0.962769	0.956398	0.937636	>>Phosphosite calibrated	0.84789	1.09671	0.944473	1.01486	1.09492	1.13171	1.05392	1.04849	0.955049
Q6NSU2	70419	2810408A11Rik	0.999998	97.69	T	181	>>Phosphosite	1.21755	1.26202	1.24484	1.29113	1.25837	0.693011	0.688693	0.760071	0.682538	0.613664	1.05024	1.09886	1.03602	1.07338	1.02961	>>Protein	B1AR42;Q6NSU2;B1AR44;B1AR39;J3QPY8;J3QNJ8	1.43572	1.30703	1.36493	1.36283	1.4295	0.800879	0.827239	0.807554	0.817462	0.80723	0.782158	0.845329	0.841588	0.790113	0.780441	>>Phosphosite calibrated	0.848045	0.965566	0.912012	0.94739	0.880289	0.865313	0.832521	0.941201	0.834948
Q80YT5	217116	Spata20	0.999494	120.76	S	231	>>Phosphosite	1.00509	1.04847	1.04744	1.09394	1.06674	0.996831	1.08097	1.00369	0.959401	0.997284	0.890552	0.968208	1.04571	0.919519	0.876155	>>Protein	Q80YT5	1.18468	1.14407	1.16767	1.20669	1.23655	0.916846	0.944206	0.963827	0.930567	0.928043	0.828317	0.92796	0.912593	0.86981	0.838169	>>Phosphosite calibrated	0.848406	0.916441	0.897036	0.906565	0.862677	1.08724	1.14484	1.04135	1.03098
A2AR02	228005	Ppig	0.999439	73.233	S	413	>>Phosphosite	0.952479	1.10559	1.31512	1.09829	0.934185	0.864783	0.90787	0.969602	0.835395	0.900435	1.17291	1.18481	1.00962	0.927606	0.8213	>>Protein	A2AR02;A2AR01	1.12258	1.10114	1.1634	1.20782	1.22228	0.95138	0.998831	1.02227	0.964048	1.05611	0.746036	0.895939	0.86211	0.907417	0.778644	>>Phosphosite calibrated	0.848475	1.00404	1.13041	0.909321	0.764297	0.908977	0.908932	0.94848	0.866549
A0A1W2P6U8	102635990	4932415D10Rik	0.989107	107.34	S	1122	>>Phosphosite	0.831808	0.820519	0.906534	0.903625	0.869811	1.04091	1.07464	1.07766	1.00029	1.07357	0.987718	1.15342	1.16653	1.0689	1.02407	>>Protein	A0A1W2P6U8;E9Q0G0	0.980261	0.960717	1.02438	1.02619	0.993442	0.975006	0.986851	0.98259	0.980829	0.967791	0.958388	1.07119	1.06898	1.01679	1.00659	>>Phosphosite calibrated	0.848557	0.854069	0.884961	0.880559	0.875553	1.06759	1.08896	1.09675	1.01984
A0A2I3BPQ0	55960	Ebag9	0.912495	64.152	S	36	>>Phosphosite	0.849173	0.808064	0.775348	0.829913	0.825162	1.15696	1.19528	1.14629	1.1206	1.0849	0.903994	1.17033	1.13068	1.04593	0.957364	>>Protein																	>>Phosphosite calibrated	0.849173	0.808064	0.775348	0.829913	0.825162	1.15696	1.19528	1.14629	1.1206
A0A3Q4EGK1		Gm50092	0.934401	74.46	S	179	>>Phosphosite	1.46936	2.04879	2.08408	1.88425	1.4221	0.687756	0.704228	0.622338	0.594038	0.530216	0.596541	0.66712	0.646729	0.55897	0.483494	>>Protein	A0A3Q4EGK1	1.73009	1.72241	1.7472	1.74097	1.81534	0.742158	0.80092	0.815259	0.75396	0.716771	0.512851	0.507516	0.505022	0.459932	0.429602	>>Phosphosite calibrated	0.849294	1.18949	1.19281	1.0823	0.783377	0.926697	0.879274	0.763363	0.787891
Q9D4B2	74407	Odad4	1	126.71	S	580	>>Phosphosite	0.825204	0.729934	0.758224	0.819694	0.758826	1.02545	1.01563	1.07075	1.05248	0.947523	1.07178	1.28662	1.20735	1.15774	1.2728	>>Protein	Q9D4B2;B8A5X0	0.971557	0.931208	1.00574	1.01179	1.00667	1.0321	1.03126	1.04057	0.993352	1.03592	0.906712	1.04365	1.03107	0.978263	0.980126	>>Phosphosite calibrated	0.849363	0.783857	0.753897	0.810139	0.753797	0.993555	0.984842	1.029	1.05952
Q99L20	103140	Gstt3	1	64.711	S	187	>>Phosphosite	0.712008	0.687411	0.756282	0.738979	0.722073	1.15158	1.17686	1.11353	1.07282	1.15475	1.02317	1.19518	1.22792	1.13756	1.12987	>>Protein	Q99L20;G3UX05;G3UX71	0.837543	0.777459	0.862295	0.830243	0.80592	1.0593	1.0573	1.01729	1.0584	1.03091	1.0454	1.12594	1.22167	1.13441	1.13593	>>Phosphosite calibrated	0.850115	0.884176	0.877057	0.890077	0.895961	1.08712	1.11308	1.09461	1.01362
D3YTR1	70335	Reep6	0.999966	121.58	S	358	>>Phosphosite	0.767149	1.40635	1.71103	1.34417	0.837472	0.88529	1.06286	1.13417	0.505967	0.512426	1.16826	1.48518	0.717356	0.917693	0.544629	>>Protein	D3YTR1;D3YTR2	0.902174	0.888233	0.981583	0.938879	0.90738	0.973466	1.00744	0.964201	0.952731	0.917085	1.06867	1.16784	1.14896	1.06849	1.11287	>>Phosphosite calibrated	0.850334	1.58331	1.74313	1.43168	0.922956	0.909421	1.05502	1.17628	0.53107
Q8C845	27984	Efhd2	0.904837	107.56	S	74	>>Phosphosite	1.09231	1.08421	1.04612	1.12251	1.0329	1.08975	1.16329	1.09783	1.12074	1.03916	0.823174	0.846312	0.915572	0.77718	0.748937	>>Protein	Q8C845;Q9D8Y0	1.2835	1.16086	1.23269	1.24022	1.25404	0.952729	0.930967	0.867208	1.00962	0.80663	0.853932	0.842253	0.898537	0.874998	0.791826	>>Phosphosite calibrated	0.851047	0.933973	0.848647	0.905089	0.823659	1.14382	1.24955	1.26594	1.11006
F6VCV9	232664	Ccdc136	0.96974	107.5	T	251	>>Phosphosite	0.827486	0.784181	0.881589	0.789389	0.830237	1.0645	1.10751	1.06473	0.993217	1.0927	1.06461	1.30203	1.16872	1.05007	0.979026	>>Protein	F6VCV9;E9QP94;Q3TVA9;E6Y2W6;E6Y2W7;D3Z165;A0A0N4SW14;A0A0J9YVA8	0.971937	0.963533	1.00537	1.0241	1.00982	0.999654	1.01683	1.03083	0.984328	1.01081	0.922406	1.07162	1.03287	0.995297	0.960597	>>Phosphosite calibrated	0.851378	0.81386	0.87688	0.770816	0.822163	1.06486	1.08917	1.03288	1.00903
P62996	20462	Tra2b	1	80.905	S	14	>>Phosphosite	0.820804	0.902097	0.825297	0.970226	0.936874	1.10666	1.13814	1.04144	1.1912	1.06557	0.939328	1.16686	0.949344	1.03988	0.906273	>>Protein	F8WJG3;P62996	0.963938	1.10673	1.06196	1.14567	1.05551	0.948269	0.906309	0.919623	0.958834	0.996837	0.852222	1.01359	1.04897	1.09439	0.927141	>>Phosphosite calibrated	0.851511	0.815099	0.777142	0.846866	0.887599	1.16704	1.25579	1.13247	1.24235
A0A1B0GSR9	16828	Ldha	0.99983	169.52	S	302	>>Phosphosite	0.852382	0.921373	0.946681	0.890266	0.879024	0.958718	0.891729	0.927097	0.987978	0.921091	1.115	1.21772	1.25878	1.13502	1.09714	>>Protein																	>>Phosphosite calibrated	0.852382	0.921373	0.946681	0.890266	0.879024	0.958718	0.891729	0.927097	0.987978
Q5F258	216963	Git1	1	113.4	S	36	>>Phosphosite	0.938108	1.00534	1.03691	1.06171	1.11702	1.00315	0.985275	1.04497	1.01016	0.897167	0.960069	1.03487	1.03579	0.897493	0.971958	>>Protein	Q5F258;Q68FF6;F7BIK4;Q80XR8;J3QK07;D3Z1I2;E9PVA6;Q9JLQ2;F6WV69;D3Z409;F6U8T2	1.10041	1.0726	1.10325	1.12414	1.11638	0.941971	0.971495	0.956355	0.958532	0.918136	0.923999	0.996121	0.964692	0.920412	0.931507	>>Phosphosite calibrated	0.852504	0.937293	0.939872	0.944465	1.00057	1.06495	1.01418	1.09266	1.05387
Q6UQ17	67331	Atp8b3	0.922049	174.65	S	798	>>Phosphosite	0.755838	0.793716	0.878247	0.820485	0.756007	1.04966	1.06376	0.996014	1.00058	1.00589	1.14073	1.25933	1.20664	1.15304	1.12005	>>Protein	Q6UQ17;Q0VF52;A2ANX3;Q148W0;A2ANX2;F2Z411;Q9CPY8;E9QAL4;D3YXQ5;P98199	0.88651	0.868657	0.901413	0.958947	0.900358	0.998907	1.01117	1.02642	1.03378	1.02626	1.00816	1.13531	1.11149	1.09575	1.03688	>>Phosphosite calibrated	0.8526	0.913729	0.974299	0.85561	0.839675	1.05081	1.05201	0.97038	0.967887
Q9DAD0	75504	1700013F07Rik	1	119.08	S	45	>>Phosphosite	0.816468	0.830546	0.912584	0.846775	0.832995	1.00781	0.973243	0.988236	1.04228	1.02369	1.05794	1.2116	1.18569	1.17809	1.09207	>>Protein	Q9DAD0	0.957209	0.917145	1.01498	1.01471	0.956712	1.03419	1.00749	1.01649	1.0299	1.0767	0.879971	1.02119	1.03573	1.02506	1.01252	>>Phosphosite calibrated	0.852968	0.905578	0.899111	0.834501	0.870686	0.974491	0.966006	0.9722	1.01202
Q3UIX4	69207	Srsf11	0.99993	78.705	S	442	>>Phosphosite	1.224	1.16126	1.26198	1.21183	1.24251	0.914492	0.977125	0.945047	0.903425	0.889565	0.826689	0.921665	0.899754	0.804471	0.816183	>>Protein	Q3UIX4;F6RDI8;E9Q6E5;F6TN80;D6RE22;A0A0G2JEG1;D3Z4B0	1.43384	1.52374	1.49609	1.56017	1.48292	0.739547	0.681074	0.744044	0.821897	0.776141	0.72372	0.773919	0.777807	0.787969	0.677131	>>Phosphosite calibrated	0.853653	0.762112	0.843522	0.776732	0.837881	1.23656	1.43468	1.27015	1.09919
Q3TD49	73218	Sppl2b	0.99984	118.72	S	528	>>Phosphosite	0.838045	0.865725	0.865541	0.862541	0.824328	0.962726	0.942456	0.942028	0.982874	0.916063	1.11741	1.23511	1.25857	1.20254	1.18404	>>Protein	Q3TD49;A0A1W2P794;A0A1W2P8D1;A0A1W2P7P8	0.981638	1.03878	0.984936	1.07424	1.04961	0.951215	0.994193	1.02068	1.00552	0.973654	0.926825	1.00583	0.987107	1.03131	0.974468	>>Phosphosite calibrated	0.853721	0.833407	0.878779	0.802929	0.785365	1.0121	0.947961	0.92294	0.977481
D3Z7Q5	56330	Pdcd5	0.999997	129.85	S	198	>>Phosphosite	1.05389	1.13481	1.08111	1.06442	1.02196	0.923348	0.986222	0.924995	1.06929	0.995603	0.932371	0.980636	0.976125	0.994815	0.860402	>>Protein	P56812;D3Z7Q5	1.23423	1.11174	1.29445	1.19573	1.16869	1.04779	1.03399	0.942543	1.0435	0.954102	0.777088	0.760513	0.886872	0.745831	0.802938	>>Phosphosite calibrated	0.85389	1.02076	0.835188	0.890187	0.874443	0.881235	0.953801	0.981382	1.02472
Q9CZU6	12974	Cs	0.942369	132.69	S	226	>>Phosphosite	0.788429	0.821228	0.846371	0.814443	0.858683	0.940752	1.03443	0.99245	0.99597	0.904754	1.13523	1.21886	1.30347	1.18775	1.15719	>>Protein	Q9CZU6	0.92303	0.954805	1.00455	1.03629	0.999204	1.0385	1.04282	1.088	0.945711	1.08126	0.859339	1.07716	1.01853	1.01575	0.915042	>>Phosphosite calibrated	0.854174	0.8601	0.842535	0.78592	0.859367	0.905874	0.991955	0.912178	1.05314
C4P6S0	72181	Nsun4	0.961199	85.974	S	784	>>Phosphosite	0.865638	0.884591	0.90122	0.969177	0.855778	0.906577	0.887858	0.876204	0.854777	0.819931	1.19033	1.26758	1.32898	1.19153	1.19983	>>Protein	C4P6S0	1.01312	0.94818	1.02496	1.01878	1.00667	1.03521	1.05942	1.01949	0.993332	0.983612	0.942967	1.02258	1.02479	0.975925	0.93095	>>Phosphosite calibrated	0.854424	0.932936	0.87927	0.951313	0.850104	0.875738	0.838057	0.859456	0.860515
Q5SWD9	104662	Tsr1	1	56.258	S	208	>>Phosphosite	0.85486	0.886014	0.877661	0.974515	0.954227	1.06119	1.02395	1.04405	1.05912	0.967543	0.97841	1.05403	1.17338	1.00956	1.08148	>>Protein																	>>Phosphosite calibrated	0.85486	0.886014	0.877661	0.974515	0.954227	1.06119	1.02395	1.04405	1.05912
Q80YT5	217116	Spata20	0.970349	206.33	S	653	>>Phosphosite	1.01282	1.05765	1.05906	1.05502	1.05949	1.01509	1.03042	0.965279	1.09703	1.04993	0.901732	0.947184	0.944301	0.934425	0.870572	>>Protein	Q80YT5	1.18468	1.14407	1.16767	1.20669	1.23655	0.916846	0.944206	0.963827	0.930567	0.928043	0.828317	0.92796	0.912593	0.86981	0.838169	>>Phosphosite calibrated	0.854926	0.924467	0.906991	0.874305	0.856815	1.10715	1.09131	1.00151	1.17889
Q8K0G5	380752	Eipr1	0.999815	64.749	S	283	>>Phosphosite	0.834547	1.00574	1.06205	0.888456	0.887495	1.19525	1.06914	1.12619	1.06888	1.19472	0.927712	0.824612	1.10542	0.886667	0.923109	>>Protein	Q8K0G5;A0A217FL60;A0A1Y7VN36	0.975764	1.09151	0.922704	1.16365	1.18508	0.925936	0.887041	1.07463	0.885289	1.10906	0.820943	1.11914	0.921794	1.05771	0.859743	>>Phosphosite calibrated	0.855275	0.921422	1.15102	0.763505	0.748888	1.29086	1.20529	1.04798	1.20737
Q9D9H8	73467	1700066M21Rik	0.996842	118.76	S	354	>>Phosphosite	0.897193	0.955675	0.95941	1.03721	1.01462	0.944232	1.01087	0.984365	0.971295	0.998257	0.944834	1.05397	1.13901	1.10868	0.980389	>>Protein	Q9D9H8	1.04846	0.956462	1.00626	0.995584	1.0318	1.0266	1.01944	1.04437	1.04004	0.94872	0.938669	1.0437	0.993901	0.965335	0.940665	>>Phosphosite calibrated	0.855726	0.999177	0.953441	1.04181	0.983353	0.919764	0.991592	0.942543	0.933899
A2ARZ3	241516	Fsip2	0.988816	145.55	S	1289	>>Phosphosite	0.830545	0.958316	1.00088	0.942484	0.862301	1.04011	1.02177	1.0326	1.00041	1.02987	0.9382	1.0836	1.09698	1.06628	1.09565	>>Protein	A2ARZ3;F7BGZ6;F6ZQI5;REV__Q61382	0.970282	0.94129	1.01218	1.00458	0.976267	1.01351	1.03868	1.02595	1.025	1.00268	0.93881	1.0383	1.04352	0.977312	0.991656	>>Phosphosite calibrated	0.855983	1.01809	0.988836	0.938191	0.883264	1.02625	0.983718	1.00648	0.97601
Q80YT5	217116	Spata20	0.999996	107.79	S	234	>>Phosphosite	1.01437	1.07196	1.0959	1.09808	1.09371	0.971229	1.0934	1.02341	0.936924	0.995872	0.888374	0.950928	0.973095	0.959028	0.833717	>>Protein	Q80YT5	1.18468	1.14407	1.16767	1.20669	1.23655	0.916846	0.944206	0.963827	0.930567	0.928043	0.828317	0.92796	0.912593	0.86981	0.838169	>>Phosphosite calibrated	0.856238	0.936972	0.938541	0.909989	0.884485	1.05931	1.15801	1.06182	1.00683
E9PYL2	233210	Prr12	0.954483	65.347	S	909	>>Phosphosite	0.856486	1.04296	1.12806	0.962057	0.903105	1.04332	1.14863	1.19136	0.860017	0.980837	1.03928	1.1277	1.03037	0.912726	0.773074	>>Protein																	>>Phosphosite calibrated	0.856486	1.04296	1.12806	0.962057	0.903105	1.04332	1.14863	1.19136	0.860017
Q5S003	74362	Spag17	0.998453	174.7	S	2031	>>Phosphosite	0.881488	0.875262	0.887413	0.929722	0.849708	0.965644	1.03864	1.05372	1.09248	1.00644	1.03048	1.10632	1.13532	1.08068	1.06667	>>Protein	Q5S003	1.02908	0.940022	1.04974	0.997858	0.956832	1.03155	1.05554	0.961972	1.08467	0.939974	0.973585	0.974156	1.07563	0.931817	0.997573	>>Phosphosite calibrated	0.856579	0.931108	0.845368	0.931717	0.888043	0.936105	0.983989	1.09537	1.0072
Q6SP97	71233	Enkur	1	56.258	S	189	>>Phosphosite	0.843948	1.09103	1.09996	1.12364	1.00111	0.863211	1.03879	1.11938	0.960732	0.939016	1.12827	1.02644	0.998895	0.921281	0.84431	>>Protein	Q6SP97	0.984768	0.982839	0.949785	1.04092	1.08118	0.984317	1.02789	1.0277	0.988205	1.01925	0.916125	1.07452	1.01855	0.967393	0.936564	>>Phosphosite calibrated	0.857002	1.11008	1.15811	1.07947	0.925943	0.876964	1.01061	1.08921	0.972198
A0A3Q4EGP0	225027	Srsf7	0.961731	68.847	S	97	>>Phosphosite	1.09633	1.11238	1.14852	1.20325	1.14943	0.914195	0.983128	1.00266	0.945168	0.876463	0.90646	0.94546	0.970713	0.888065	0.857775	>>Protein	A0A3Q4EH04;A0A3Q4L335;A0A3Q4L393;Q8BL97;A0A3Q4EGP0	1.27915	1.27263	1.31459	1.37092	1.37901	0.83407	0.868718	0.874689	0.853397	0.856383	0.76779	0.859447	0.851354	0.838548	0.7793	>>Phosphosite calibrated	0.857072	0.874079	0.873675	0.877697	0.833518	1.09607	1.1317	1.14631	1.10754
F6VCV9	232664	Ccdc136	0.996954	178.39	S	101	>>Phosphosite	0.833212	0.898673	0.722554	0.856208	0.956887	1.12487	1.20226	1.1289	1.07708	1.20611	0.871834	0.988751	1.07778	1.04758	1.00731	>>Protein	F6VCV9;E9QP94;Q3TVA9;E6Y2W6;E6Y2W7;D3Z165;A0A0N4SW14;A0A0J9YVA8	0.971937	0.963533	1.00537	1.0241	1.00982	0.999654	1.01683	1.03083	0.984328	1.01081	0.922406	1.07162	1.03287	0.995297	0.960597	>>Phosphosite calibrated	0.857269	0.932686	0.718694	0.836063	0.947582	1.12526	1.18235	1.09514	1.09423
A0A1Y7VMI0	71156	Lrrc72	1	89.846	S	224	>>Phosphosite	0.831855	0.909527	1.06466	0.99281	0.940087	1.02129	1.03618	1.00103	0.981988	1.0799	0.930651	1.10899	1.09791	1.06094	0.942165	>>Protein	A0A1Y7VMI0;Q9D9C3	0.970172	0.938319	0.989436	1.00251	1.02686	1.03324	0.997127	1.03516	1.01415	1.05612	0.913844	1.01837	1.03948	0.980327	0.984897	>>Phosphosite calibrated	0.85743	0.969316	1.07603	0.990326	0.915499	0.988438	1.03917	0.967036	0.968292
A2ARZ3	241516	Fsip2	0.863645	92.575	S	6594	>>Phosphosite	0.832095	0.879015	0.850123	0.878209	0.863691	1.0704	1.074	0.934808	0.900744	1.08615	1.13131	1.25789	1.13222	1.09412	1.01522	>>Protein	A2ARZ3;F7BGZ6;F6ZQI5;REV__Q61382	0.970282	0.94129	1.01218	1.00458	0.976267	1.01351	1.03868	1.02595	1.025	1.00268	0.93881	1.0383	1.04352	0.977312	0.991656	>>Phosphosite calibrated	0.85758	0.933841	0.839897	0.874209	0.884688	1.05614	1.03401	0.911163	0.878775
G3UWB9	75482	Hspb9	0.851601	134.66	T	155	>>Phosphosite	1.11084	1.08167	1.11218	1.08817	1.09803	0.979867	0.992395	0.978712	1.03124	0.982756	0.872429	0.929253	0.951058	0.913368	0.878025	>>Protein	G3UWB9;Q9DAM3	1.29335	1.21321	1.24422	1.23497	1.28222	0.9365	1.00344	0.946223	0.965367	0.905202	0.802518	0.834585	0.828817	0.761099	0.748285	>>Phosphosite calibrated	0.858892	0.891578	0.893876	0.881136	0.856348	1.04631	0.988996	1.03434	1.06824
Q91WS0	52637	Cisd1	0.999975	114.89	S	7	>>Phosphosite	0.869939	0.956844	0.892124	0.916742	0.880809	0.923839	0.946918	0.922598	1.04395	0.882248	1.06846	1.2327	1.17239	1.15686	1.13358	>>Protein	Q91WS0	1.01222	0.932778	1.00443	1.00714	1.03347	1.01629	1.03771	1.03629	1.01652	1.03132	0.894468	1.00002	1.02844	0.947017	1.00188	>>Phosphosite calibrated	0.859434	1.0258	0.888193	0.910244	0.852283	0.909029	0.912509	0.890285	1.02698
P32037	20527	Slc2a3	1	158.54	S	471	>>Phosphosite	0.819601	0.803137	0.907837	0.788722	0.845525	0.972716	0.988982	0.968296	0.990581	0.946952	1.15344	1.23496	1.28122	1.18983	1.10821	>>Protein	P32037;E9Q2G7;E9Q4C4;E9Q6T5	0.953587	0.900099	0.974867	0.9614	0.928381	1.02076	1.02883	1.01244	0.991423	0.9951	0.982353	1.07075	1.10708	1.05318	1.01976	>>Phosphosite calibrated	0.859493	0.892276	0.931242	0.820389	0.910752	0.952929	0.961273	0.956398	0.999151
P07978	19119	Prm2	1	240.54	S	10	>>Phosphosite	0.84208	0.82689	0.902922	0.864006	0.815994	1.078	1.16353	1.10511	1.11457	1.07582	0.994394	1.09281	1.11859	1.00728	0.997993	>>Protein	P07978	0.978645	0.984374	1.05953	1.02313	1.0179	1.07824	1.05633	1.0459	1.09093	1.07548	0.877313	0.941655	0.981641	0.926466	0.862477	>>Phosphosite calibrated	0.860455	0.840016	0.852193	0.844477	0.801647	0.999774	1.10149	1.05662	1.02167
A0A5F8MPU3	73463	C2cd6	1	53.475	S	1271	>>Phosphosite	0.868255	0.989272	0.9897	1.08424	0.963885	0.911748	1.11601	0.966844	1.06189	0.982652	1.04666	1.14237	0.997215	0.923935	0.955319	>>Protein	A0A5F8MPU3;A0A571BEL2	1.00831	0.98742	1.0207	1.04181	1.06614	1.0022	1.03221	1.06998	1.05009	1.02979	0.871071	0.990601	0.967567	0.947442	0.914654	>>Phosphosite calibrated	0.861097	1.00188	0.969626	1.04073	0.904085	0.909744	1.08118	0.903608	1.01124
A0A1W2P6U8	102635990	4932415D10Rik	0.994196	121.45	S	4633	>>Phosphosite	0.844108	0.827522	0.92697	0.836919	0.853786	0.874486	1.04404	0.901313	1.0741	0.939247	1.01414	1.31231	1.33336	1.19206	1.02564	>>Protein	A0A1W2P6U8;E9Q0G0	0.980261	0.960717	1.02438	1.02619	0.993442	0.975006	0.986851	0.98259	0.980829	0.967791	0.958388	1.07119	1.06898	1.01679	1.00659	>>Phosphosite calibrated	0.861105	0.861359	0.904911	0.815556	0.859422	0.896903	1.05795	0.917282	1.09509
E0CXQ7	264134	Ttc26	0.998731	62.646	S	14	>>Phosphosite	0.861672	0.960859	1.06387	0.876176	0.960371	1.04529	1.02585	1.10433	0.993434	1.04642	1.02075	1.18144	1.0754	0.915219	0.868937	>>Protein																	>>Phosphosite calibrated	0.861672	0.960859	1.06387	0.876176	0.960371	1.04529	1.02585	1.10433	0.993434
Q9D2U9	78303	H2bu2	0.813734	46.481	S	7	>>Phosphosite	0.955623	0.924609	0.975578	1.01641	0.958861	0.982784	1.0192	0.917201	0.912705	1.04351	1.00411	1.08847	1.09904	1.00834	1.09356	>>Protein	Q9D2U9;Q8CGP0	1.1085	1.00427	1.09975	1.03222	1.09292	1.14412	1.09427	1.01866	1.10457	1.03129	0.858172	0.854388	0.902508	0.793455	0.860921	>>Phosphosite calibrated	0.862087	0.920681	0.887094	0.984688	0.877341	0.858984	0.931395	0.900396	0.826301
A0A1W2P7K9	70881	Nt5c1b	1	120.23	S	595	>>Phosphosite	0.862502	0.909329	0.908381	0.919276	0.87563	0.985185	1.10137	1.0427	1.06612	0.969757	1.02166	1.10651	1.11003	1.0716	1.04994	>>Protein																	>>Phosphosite calibrated	0.862502	0.909329	0.908381	0.919276	0.87563	0.985185	1.10137	1.0427	1.06612
A2ARZ3	241516	Fsip2	0.998714	163.95	S	6557	>>Phosphosite	0.83692	0.883512	0.794428	0.914179	0.856472	1.07989	1.06759	1.13721	1.04371	1.06452	0.9927	1.08983	1.15329	1.04442	1.04134	>>Protein	A2ARZ3;F7BGZ6;F6ZQI5;REV__Q61382	0.970282	0.94129	1.01218	1.00458	0.976267	1.01351	1.03868	1.02595	1.025	1.00268	0.93881	1.0383	1.04352	0.977312	0.991656	>>Phosphosite calibrated	0.862553	0.938619	0.784872	0.910016	0.877292	1.0655	1.02784	1.10844	1.01825
A0A5F8MP96	18952	Septin4	1	173.44	S	149	>>Phosphosite	0.81699	0.845284	0.889516	0.861651	0.877086	0.950423	1.02257	0.969175	0.913993	0.929954	1.13491	1.21319	1.24484	1.18024	1.15018	>>Protein	A0A5F8MP96;P28661;Q5ND13;A0A0U1RPA8;D3YVG1;A0A0U1RQA1;D3Z3V3;P42209	0.947075	0.95344	1.01789	0.994866	0.969119	0.975657	1.07922	1.01506	0.979592	0.934405	0.967036	1.12539	1.05359	1.01431	0.973343	>>Phosphosite calibrated	0.862645	0.886563	0.873879	0.866097	0.905034	0.974136	0.947503	0.954797	0.933035
P0CW70	320752	Dpy19l2	0.9648	188.04	S	13	>>Phosphosite	0.938447	0.943639	0.930289	0.992273	0.994453	0.945774	0.992689	0.949999	0.881082	0.906894	1.02786	1.17012	1.14057	1.14439	1.04151	>>Protein	P0CW70	1.08785	1.06385	1.11063	1.11411	1.10317	0.985616	1.00029	0.984407	1.01259	0.974274	0.870278	0.939642	0.9652	0.910556	0.877537	>>Phosphosite calibrated	0.862664	0.887002	0.837621	0.890641	0.901449	0.959576	0.992406	0.965048	0.870131
A2ARZ3	241516	Fsip2	1	109.02	S	5826	>>Phosphosite	0.837579	1.2418	1.21412	1.14798	0.946879	1.00533	1.06888	1.08747	0.81213	0.816949	1.08278	1.24905	0.866516	0.918895	0.703634	>>Protein	A2ARZ3;F7BGZ6;F6ZQI5;REV__Q61382	0.970282	0.94129	1.01218	1.00458	0.976267	1.01351	1.03868	1.02595	1.025	1.00268	0.93881	1.0383	1.04352	0.977312	0.991656	>>Phosphosite calibrated	0.863232	1.31925	1.19951	1.14276	0.969897	0.991934	1.02907	1.05997	0.792322
A2ARZ3	241516	Fsip2	0.7887	101.5	S	3225	>>Phosphosite	0.837655	0.92156	0.969207	0.87921	0.941232	0.999064	1.06246	0.945267	1.09952	0.979702	1.03889	1.12728	1.08627	1.11936	0.993321	>>Protein	A2ARZ3;F7BGZ6;F6ZQI5;REV__Q61382	0.970282	0.94129	1.01218	1.00458	0.976267	1.01351	1.03868	1.02595	1.025	1.00268	0.93881	1.0383	1.04352	0.977312	0.991656	>>Phosphosite calibrated	0.863311	0.97904	0.957549	0.875206	0.964113	0.985751	1.0229	0.921358	1.0727
F6VCV9	232664	Ccdc136	0.997431	193.94	S	861	>>Phosphosite	0.839371	0.790258	0.885902	0.828787	0.818138	1.22104	1.27042	1.23608	1.24854	1.25919	0.866799	0.947471	0.97903	0.900423	0.908555	>>Protein	F6VCV9;E9QP94;Q3TVA9;E6Y2W6;E6Y2W7;D3Z165;A0A0N4SW14;A0A0J9YVA8	0.971937	0.963533	1.00537	1.0241	1.00982	0.999654	1.01683	1.03083	0.984328	1.01081	0.922406	1.07162	1.03287	0.995297	0.960597	>>Phosphosite calibrated	0.863606	0.820168	0.88117	0.809287	0.810183	1.22147	1.24938	1.19911	1.26842
A2A815	57320	Park7	1	76.24	S	97	>>Phosphosite	0.870729	0.85914	0.923701	0.888088	0.874608	1.00204	1.00159	1.06068	0.916837	0.952101	1.05277	1.20323	1.21318	1.06934	1.11196	>>Protein	Q99LX0;A2A813;A2A815;A2A817;A2A816	1.00814	0.926831	1.0423	0.99246	0.978164	0.964789	1.00725	0.999094	0.986784	0.95734	0.968302	1.06465	1.09683	1.00239	1.00466	>>Phosphosite calibrated	0.863698	0.926965	0.886211	0.894834	0.894133	1.03861	0.994379	1.06164	0.929116
P59017	94044	Bcl2l13	0.997945	132.85	S	387	>>Phosphosite	0.863933	0.971381	1.01075	0.982075	0.922443	0.938414	1.1117	1.02504	0.949994	1.00271	1.05207	1.13809	1.07435	1.01257	0.944484	>>Protein																	>>Phosphosite calibrated	0.863933	0.971381	1.01075	0.982075	0.922443	0.938414	1.1117	1.02504	0.949994
E9Q743	269701	Wdr66	0.930993	139.3	S	1003	>>Phosphosite	0.858518	0.854955	0.930126	0.972044	0.959817	0.985675	1.06379	1.0199	1.08166	1.05585	0.972746	1.09178	1.13729	1.06109	0.954769	>>Protein	E9Q743;G3X9E9;B2RR19;E9PVE7	0.993606	0.932829	1.01432	0.995245	0.989958	1.01948	1.03581	1.00729	1.0349	0.997689	0.915962	1.02985	1.06044	0.987213	0.985406	>>Phosphosite calibrated	0.864043	0.916518	0.916993	0.976688	0.969554	0.966845	1.02701	1.01252	1.04518
Q8CGQ2	11498	Adam4	0.923576	77.732	S	759	>>Phosphosite	1.10318	1.22826	1.19755	1.13431	1.18582	0.918035	0.947646	1.0122	1.0615	0.858599	0.832582	0.958976	0.780715	0.945171	0.835462	>>Protein	Q8CGQ2	1.27675	1.28457	1.38899	1.36517	1.31408	0.889032	0.89085	0.894795	0.861998	0.892475	0.760127	0.856081	0.812958	0.77989	0.732242	>>Phosphosite calibrated	0.864047	0.956167	0.862176	0.830895	0.902398	1.03262	1.06375	1.13121	1.23144
Q80Y39	66765	4933411K16Rik	0.998491	99.044	S	36	>>Phosphosite	1.06031	1.19005	1.11673	1.23093	1.11986	0.892352	1.01239	0.900272	0.914746	0.953757	0.806957	1.04665	1.04861	0.80889	0.897499	>>Protein	Q80Y39	1.22704	1.18287	1.20886	1.23261	1.26731	0.886925	0.895401	0.908995	0.888258	0.876663	0.818423	0.951509	0.915658	0.863469	0.876023	>>Phosphosite calibrated	0.864121	1.00607	0.923792	0.998639	0.883653	1.00612	1.13065	0.990404	1.02982
Q9DB30	68961	Phkg2	0.776614	86.095	S	325	>>Phosphosite	0.861219	0.890103	1.12238	0.978832	0.928302	1.0498	1.06334	1.01241	0.803787	0.977023	1.0429	1.05764	1.19161	1.13237	0.888294	>>Protein	Q9DB30;D6RG71;A0A0U1RP54;A0A0U1RPC7;D6RGU6	0.996581	0.941032	1.00675	1.01485	1.00137	1.03221	1.04728	1.02444	1.02428	1.02092	0.90439	1.0141	1.0189	0.993918	0.95898	>>Phosphosite calibrated	0.864174	0.94588	1.11485	0.96451	0.927028	1.01704	1.01533	0.988259	0.784737
Q60662	11643	Akap4	0.999418	89.548	S	302	>>Phosphosite	0.836499	0.849071	0.905792	0.894336	0.874958	1.05327	1.08983	1.03638	1.05185	1.0452	1.00592	1.10813	1.12263	1.10192	1.02422	>>Protein	Q60662	0.967887	0.936417	1.0475	0.975134	0.934896	1.05211	1.05095	0.996419	1.05465	0.971333	0.973057	1.01669	1.05662	0.986435	0.979898	>>Phosphosite calibrated	0.864252	0.906723	0.864716	0.917141	0.935887	1.0011	1.037	1.04011	0.997351
Q4FZG7	223262	Timm8a2	0.828565	122.93	S	15	>>Phosphosite	0.965219	1.09892	1.12809	1.1053	1.02183	1.08812	0.899812	0.959021	1.01026	0.942256	0.882339	1.03535	0.975372	0.917167	0.970945	>>Protein	Q4FZG7	1.11624	0.999324	1.01024	1.10571	0.99354	0.967805	1.04079	0.981322	1.12664	0.920623	0.927837	1.00933	0.954417	0.877081	0.969105	>>Phosphosite calibrated	0.864707	1.09967	1.11665	0.999629	1.02847	1.12432	0.86455	0.977274	0.896704
O54774	11776	Ap3d1	0.998779	169.28	S	760	>>Phosphosite	1.02621	1.06118	1.10626	1.17539	1.06529	1.03743	1.00796	0.888252	0.920287	1.00869	0.887885	0.905772	1.09058	0.965443	0.853358	>>Protein	O54774	1.18677	1.20429	0.87137	1.49041	1.33317	0.784586	0.874179	0.931339	1.30778	0.84806	0.950509	0.851447	0.755079	0.69676	0.914255	>>Phosphosite calibrated	0.864714	0.88117	1.26957	0.788637	0.799061	1.32226	1.15304	0.953736	0.703702
A0A0A6YX73	19087	Prkar2a	1	198.16	S	203	>>Phosphosite	0.73973	0.751301	0.810406	0.765692	0.765198	1.04497	1.08209	1.03546	1.06953	1.0359	1.08494	1.19132	1.26982	1.20795	1.1457	>>Protein	Q8K1M3;A0A0A6YX73;P12367;A0A0A6YY28;P31324;H3BK84	0.855292	0.811417	0.863523	0.875374	0.857529	1.00921	1.02781	1.00261	1.01141	1.01058	1.04541	1.17739	1.19499	1.12543	1.13202	>>Phosphosite calibrated	0.864886	0.925912	0.938488	0.874703	0.892329	1.03543	1.05281	1.03277	1.05747
B1AXP3	75811	Saxo1	0.999995	96.303	S	439	>>Phosphosite	0.83552	0.813092	0.946582	0.879462	0.942907	0.934408	1.01103	0.919004	0.923194	0.92076	1.06375	1.14101	1.27677	1.22101	1.17149	>>Protein	B1AXP3	0.96586	0.910153	0.996138	0.974284	0.98827	1.0199	1.02785	1.04406	1.01799	1.00488	0.932881	1.04167	1.05661	1.03015	0.989304	>>Phosphosite calibrated	0.865052	0.893357	0.950252	0.902676	0.954098	0.916177	0.983643	0.880223	0.906878
Q9D9B7	76627	Prr30	0.995404	53.124	S	386	>>Phosphosite	0.908424	1.12663	1.23945	1.09675	0.943202	1.00088	1.20235	1.20647	0.757557	0.922154	1.04338	1.10752	0.852577	0.852113	0.740541	>>Protein	Q9D9B7	1.05007	0.983896	0.961409	1.06779	1.04784	0.981322	0.987757	0.999985	1.0771	0.990256	0.921886	1.01554	0.970759	0.956071	0.988325	>>Phosphosite calibrated	0.865108	1.14507	1.2892	1.02712	0.900143	1.01993	1.21726	1.20649	0.703331
F6VCV9	232664	Ccdc136	0.998176	190.82	S	413	>>Phosphosite	0.841456	0.850626	0.92161	0.864549	0.847514	1.13536	1.14677	1.10805	1.09286	1.13975	0.956817	1.06194	1.03945	0.999119	0.994132	>>Protein	F6VCV9;E9QP94;Q3TVA9;E6Y2W6;E6Y2W7;D3Z165;A0A0N4SW14;A0A0J9YVA8	0.971937	0.963533	1.00537	1.0241	1.00982	0.999654	1.01683	1.03083	0.984328	1.01081	0.922406	1.07162	1.03287	0.995297	0.960597	>>Phosphosite calibrated	0.865752	0.882821	0.916687	0.844207	0.839272	1.13576	1.12779	1.07491	1.11026
A2ARZ3	241516	Fsip2	1	167.82	S	441	>>Phosphosite	0.840112	0.824438	0.913527	0.921813	0.856854	1.08094	1.07449	1.08867	1.00343	1.0818	0.921727	1.15013	1.12421	1.04737	1.07048	>>Protein	A2ARZ3;F7BGZ6;F6ZQI5;REV__Q61382	0.970282	0.94129	1.01218	1.00458	0.976267	1.01351	1.03868	1.02595	1.025	1.00268	0.93881	1.0383	1.04352	0.977312	0.991656	>>Phosphosite calibrated	0.865843	0.87586	0.902539	0.917614	0.877684	1.06654	1.03448	1.06114	0.978955
Q8C5V0	328019	Spata32	1	100.09	S	149	>>Phosphosite	0.852037	1.74887	2.134	1.68631	1.04694	0.860996	1.04485	1.03101	0.470385	0.43879	0.864579	1.31093	0.505528	0.658575	0.3462	>>Protein	Q8C5V0	0.983491	0.966208	0.986433	1.02661	1.01934	1.00862	1.0286	1.01907	1.01849	1.01389	0.937402	1.00365	1.03415	0.984165	0.969885	>>Phosphosite calibrated	0.866339	1.81003	2.16335	1.6426	1.02707	0.853638	1.0158	1.01172	0.461847
Q9D5V1	67722	Actl11	0.999988	135.08	S	782	>>Phosphosite	0.879123	0.835627	0.922214	0.894789	0.889408	0.971958	1.01955	0.983883	0.97887	0.925568	1.10136	1.14633	1.17011	1.15654	1.12467	>>Protein	Q9D5V1	1.01457	0.981291	1.02705	1.03959	1.04306	1.00689	1.01063	1.01825	1.01214	1.01116	0.897	0.997965	1.01799	0.964748	0.957658	>>Phosphosite calibrated	0.866495	0.851559	0.897928	0.860718	0.852687	0.965305	1.00882	0.966249	0.967124
A0A1W2P7K9	70881	Nt5c1b	0.998612	140.49	S	238	>>Phosphosite	0.86657	0.856379	0.966768	0.897271	0.885778	0.951561	0.963244	0.946798	0.952196	0.879397	1.11576	1.13008	1.2907	1.11468	1.18282	>>Protein																	>>Phosphosite calibrated	0.86657	0.856379	0.966768	0.897271	0.885778	0.951561	0.963244	0.946798	0.952196
Q9DAQ9	75469	Spata19	0.999934	172.77	T	65	>>Phosphosite	0.83492	0.834001	0.845146	0.89438	0.831891	0.880908	1.0015	0.898492	0.995607	0.934849	1.17274	1.30735	1.22939	1.19692	1.1419	>>Protein	Q9DAQ9;A0A1L1SQQ1	0.963334	1.0212	1.07049	1.06267	0.987441	0.971306	0.972026	1.01095	0.915985	0.948111	0.944414	1.13194	1.02372	1.04041	0.93601	>>Phosphosite calibrated	0.866699	0.816687	0.789492	0.841637	0.842471	0.906932	1.03033	0.888762	1.08692
B2RY50	74934	Odad2	0.999944	107.75	S	714	>>Phosphosite	0.846061	0.919669	0.869659	0.929663	0.947773	0.996513	0.948433	1.01145	1.1845	0.917005	1.01312	1.19298	1.09541	1.05461	1.07315	>>Protein	B2RY50;A0A3Q4L350;A0A3Q4EHU7	0.976052	0.993098	1.09509	1.0457	0.98827	1.02222	1.03092	1.01629	0.965443	0.959663	0.935959	1.07402	1.00173	0.967931	0.927619	>>Phosphosite calibrated	0.866819	0.92606	0.794147	0.889033	0.959023	0.974855	0.919984	0.995236	1.2269
B0R030	20619	Snap23	0.998321	141.6	S	110	>>Phosphosite	0.927934	0.946263	1.07492	0.981051	1.02101	0.910057	0.964296	0.957423	0.993348	0.902015	1.07321	1.07019	1.14743	1.03665	0.994205	>>Protein	Q9D3L3;O09044;B0R030;E9Q8A1;B0R029;P60879	1.07043	1.04634	1.05006	1.10148	1.09512	0.957963	0.979111	0.968258	0.977005	0.917166	0.942193	0.970001	1.01147	0.959031	0.954378	>>Phosphosite calibrated	0.866877	0.904358	1.02368	0.890663	0.932332	0.949992	0.984869	0.988809	1.01673
A0A571BEG4	269587	Epb41	1	162.67	S	333	>>Phosphosite	1.65886	1.69286	1.70465	1.66888	1.87215	0.639486	0.747806	0.701033	0.671312	0.662433	0.631774	0.578418	0.623353	0.596752	0.550228	>>Protein	A2A839;A2A838;P48193;A2A841;A0A571BEG4;A2A842;A2AD32;F7BUB8;A0A1D5RLV1;F6S4K9;F7CR30;A0A1W2P7I2;A2AUK8;A2AUK5;A0A1W2P6H2;A2AUK7;E9PV14;Q9Z2H5	1.91234	1.89034	1.9758	1.95015	2.019	0.555599	0.606367	0.632968	0.556551	0.585108	0.483592	0.512313	0.477669	0.454643	0.387571	>>Phosphosite calibrated	0.86745	0.895536	0.862767	0.855773	0.927263	1.15099	1.23326	1.10753	1.2062
Q8C0X2	74446	Slc9b1	0.999997	103.29	S	29	>>Phosphosite	0.86562	0.82185	0.864249	0.90377	0.922685	0.897145	0.935889	0.940458	1.00543	0.873067	1.16461	1.13203	1.3041	1.22949	1.13962	>>Protein	G5E8I2;Q8C0X2;E0CY67;REV__E0CY67;REV__Q8C0X2;REV__G5E8I2	0.997706	0.926038	0.999784	0.961353	0.930907	1.01075	1.02685	1.00387	1.03588	0.988164	0.977777	1.03568	1.07723	0.991085	1.03692	>>Phosphosite calibrated	0.86761	0.887491	0.864436	0.940103	0.991168	0.8876	0.911414	0.93683	0.970605
O54863	22115	Tssk2	0.994333	75.018	S	22	>>Phosphosite	0.964437	0.927416	0.8923	0.977996	0.971978	0.975482	0.965046	1.00207	0.96657	1.02492	1.01029	1.09645	1.14177	1.12661	0.956667	>>Protein	O54863	1.11149	1.05495	1.12856	1.12888	1.13048	0.909285	0.940118	0.965135	0.935139	0.91519	0.898341	0.993339	1.00872	0.943806	0.936578	>>Phosphosite calibrated	0.8677	0.879112	0.790656	0.866342	0.859792	1.0728	1.02652	1.03827	1.03361
E9PVU2	74361	4931429L15Rik	1	178.85	S	50	>>Phosphosite	0.99867	1.08462	1.04859	1.11887	1.07567	0.910041	0.942359	1.03988	0.99974	0.994924	0.871183	1.01678	0.97881	0.973428	0.946432	>>Protein	E9PVU2;E0CYQ9	1.15077	1.12636	1.18816	1.21284	1.16846	0.965758	1.11997	0.993155	0.94899	0.986238	0.784199	0.865679	0.861288	0.828957	0.799169	>>Phosphosite calibrated	0.867824	0.962944	0.882533	0.922521	0.920593	0.942308	0.841415	1.04704	1.05348
Q9R0Y5	11636	Ak1	1	85.845	S	58	>>Phosphosite	0.779322	0.802819	0.829311	0.855259	0.825429	0.995487	0.994397	0.98316	1.06298	0.996236	1.04084	1.22057	1.2583	1.25851	1.09737	>>Protein	Q9R0Y5;Z4YN97;A0A0A6YXW8	0.897844	0.817645	0.907329	0.910553	0.925657	0.940319	0.941763	0.963556	0.912667	0.943529	1.07238	1.25881	1.21486	1.12171	1.17138	>>Phosphosite calibrated	0.867993	0.981867	0.914014	0.939274	0.891723	1.05867	1.05589	1.02035	1.1647
Q60996	26931	Ppp2r5c	0.985654	69.716	S	476	>>Phosphosite	0.944651	1.26356	1.21177	1.1705	1.01045	0.927414	0.994515	1.02876	0.796855	0.810373	1.08104	1.06889	0.99053	0.963777	0.736916	>>Protein	Q60996	1.08831	1.07683	1.06283	1.17761	1.06019	0.905959	0.951487	0.897358	1.08675	0.860631	0.960529	0.940285	0.96661	0.90952	1.05511	>>Phosphosite calibrated	0.867997	1.17341	1.14013	0.993962	0.953089	1.02368	1.04522	1.14643	0.733245
A6PWD2	329977	Fhad1	0.999925	119.92	S	307	>>Phosphosite	0.906628	1.14253	1.01851	1.09715	0.948275	0.934009	0.946837	0.966452	0.935447	1.00701	0.947124	1.07442	1.07874	0.987506	1.00936	>>Protein	A6PWD2;A0A286YDZ9	1.04425	1.00397	1.0364	1.05819	1.02825	0.973297	0.980341	0.973664	1.01644	0.931181	0.953926	1.0025	1.0477	0.957302	0.992594	>>Phosphosite calibrated	0.86821	1.13802	0.982741	1.03681	0.922219	0.959634	0.965824	0.992593	0.920317
Q791V5	56428	Mtch2	0.918607	160.82	S	115	>>Phosphosite	0.900566	0.966045	1.02404	0.989071	0.95905	0.982536	1.01434	0.93314	0.97863	0.986161	1.01169	1.0993	1.12881	1.0665	0.960122	>>Protein	Q791V5	1.03698	0.969449	1.07328	1.00676	1.07381	0.994935	1.01424	0.980471	1.04419	0.980149	0.914497	0.989397	1.00494	0.963104	0.953802	>>Phosphosite calibrated	0.868449	0.996489	0.954129	0.982426	0.893125	0.987538	1.0001	0.951726	0.937217
Q60662	11643	Akap4	0.992661	124.67	S	612	>>Phosphosite	0.840589	0.865175	0.93913	0.90507	0.896592	1.02984	1.07577	1.04106	1.03732	1.03159	1.00361	1.11726	1.11427	1.10549	0.997227	>>Protein	Q60662	0.967887	0.936417	1.0475	0.975134	0.934896	1.05211	1.05095	0.996419	1.05465	0.971333	0.973057	1.01669	1.05662	0.986435	0.979898	>>Phosphosite calibrated	0.868478	0.92392	0.896543	0.928149	0.959028	0.978831	1.02362	1.0448	0.983572
A0A1W2P6U8	102635990	4932415D10Rik	0.976154	109.85	S	2124	>>Phosphosite	0.851355	0.96115	0.984788	0.923444	0.891616	0.840489	0.845274	0.853626	0.804445	0.828204	1.16335	1.27517	1.29759	1.25875	1.22076	>>Protein	A0A1W2P6U8;E9Q0G0	0.980261	0.960717	1.02438	1.02619	0.993442	0.975006	0.986851	0.98259	0.980829	0.967791	0.958388	1.07119	1.06898	1.01679	1.00659	>>Phosphosite calibrated	0.868499	1.00045	0.961353	0.899872	0.897502	0.862035	0.856536	0.86875	0.820169
A0A1D5RLG4	320869	Spata33	0.788032	67.456	S	78	>>Phosphosite	1.0354	1.33389	1.39729	1.41868	1.06388	0.896968	1.04302	0.802408	0.703241	0.916174	0.892109	0.904778	0.811062	0.964184	0.816919	>>Protein	A0A1D5RLP4;A0A1D5RLV5;Q0P5V0;A0A1D5RLG4	1.19128	1.21813	1.22374	1.14491	1.30623	0.94859	0.978804	0.827538	0.871606	0.959501	0.811291	0.835239	0.961697	0.865721	0.855724	>>Phosphosite calibrated	0.869148	1.09503	1.14182	1.23912	0.814467	0.945581	1.0656	0.969632	0.806834
E9QNR9	69287	Odf3	0.862605	86.467	S	51	>>Phosphosite	0.874334	0.901489	0.888454	0.967556	0.948905	0.97121	0.975533	0.974353	1.10641	1.07526	0.961749	1.14034	1.13536	1.01189	1.06714	>>Protein	Q920N1;E9QNR9	1.00589	0.897911	1.08637	0.936431	0.907287	1.06207	1.10731	0.951588	1.09074	0.937681	1.02636	0.963074	1.11051	0.914944	1.00183	>>Phosphosite calibrated	0.869214	1.00398	0.81782	1.03324	1.04587	0.91445	0.880995	1.02392	1.01436
A2ARP9	212670	Catsper2	0.89172	104.2	S	376	>>Phosphosite	0.838093	0.903694	1.0469	0.935554	0.78256	1.04314	1.21743	1.1297	0.896171	0.962933	1.1292	1.19735	1.02339	1.00951	0.88439	>>Protein	A2ARP9;A0A0A0MQ85;D6RCY8	0.963732	0.930779	1.02875	1.01462	0.985997	1.01684	1.02235	1.02808	1.02476	0.969264	0.937318	1.0849	1.04455	0.985681	0.962389	>>Phosphosite calibrated	0.869633	0.9709	1.01764	0.92207	0.793673	1.02586	1.19081	1.09885	0.87452
A0A0A6YX73	19087	Prkar2a	0.999983	120.87	S	326	>>Phosphosite	0.743793	0.715464	0.761423	0.7689	0.74507	1.07323	1.12447	1.02277	1.05043	1.05991	1.07839	1.21518	1.27165	1.20679	1.16253	>>Protein	Q8K1M3;A0A0A6YX73;P12367;A0A0A6YY28;P31324;H3BK84	0.855292	0.811417	0.863523	0.875374	0.857529	1.00921	1.02781	1.00261	1.01141	1.01058	1.04541	1.17739	1.19499	1.12543	1.13202	>>Phosphosite calibrated	0.869636	0.881746	0.881763	0.878368	0.868857	1.06343	1.09404	1.02011	1.03858
A0A1L1SR47	381884	Slc6a16	0.826033	120.15	S	107	>>Phosphosite	0.83476	0.866269	0.952079	0.946128	0.985137	0.99666	1.08516	0.957557	1.28209	1.0914	1.02056	0.975786	0.987782	1.02207	0.996566	>>Protein	A0A1L1SR47;A0A1L1SVE2	0.959894	0.95473	1.0074	1.00769	1.02869	1.04268	1.00514	1.00727	1.01152	1.01222	0.934597	1.01362	1.05868	1.02098	0.934892	>>Phosphosite calibrated	0.869637	0.907344	0.945087	0.938906	0.957661	0.955864	1.07961	0.950648	1.2675
E9QNC6	71710	Lrrcc1	1	125.53	T	386	>>Phosphosite	0.87368	0.837577	0.962571	0.928653	0.879323	1.03114	1.03126	1.09897	1.01675	1.02555	0.946431	1.10146	1.17184	1.11978	0.975009	>>Protein	E9QNC6;G5E8Y2;Q69ZB0;B9EI20;F7ANC5;E9Q8Q7;F7ABL5;F6QGT9;E9PVL4	1.00448	0.94577	0.982112	1.00893	0.99284	1.011	1.02749	0.993925	1.04716	0.973199	0.968666	1.02992	1.03012	0.971343	1.01304	>>Phosphosite calibrated	0.869783	0.885604	0.980103	0.920431	0.885664	1.01992	1.00367	1.10569	0.970964
E9PYL2	233210	Prr12	0.954405	70.908	S	911	>>Phosphosite	0.869978	1.1251	1.24416	1.07471	0.919797	1.08272	1.25643	1.09001	0.806306	0.792068	1.00903	1.19434	0.884937	0.917653	0.732751	>>Protein																	>>Phosphosite calibrated	0.869978	1.1251	1.24416	1.07471	0.919797	1.08272	1.25643	1.09001	0.806306
A2CER2	100088	Rcc1	1	65.295	S	11	>>Phosphosite	1.24327	1.55798	1.5402	1.5236	1.3672	0.725825	0.872549	0.795744	0.819884	0.736996	0.845847	0.840092	0.716513	0.767328	0.646968	>>Protein	Q8VE37;Q6PFB2;A2CER2	1.42908	1.37433	1.43439	1.42078	1.48913	0.877156	0.906767	0.919375	0.857	0.872594	0.650447	0.705532	0.732755	0.68458	0.646076	>>Phosphosite calibrated	0.869978	1.13363	1.07377	1.07237	0.91812	0.827475	0.962263	0.865527	0.956691
A0A0G2JEA0	70797	Ankib1	1	57.328	S	738	>>Phosphosite	0.870186	1.00557	0.904876	0.880782	1.03163	1.02562	1.21084	0.968102	1.06493	0.860968	1.00597	0.991667	1.15957	1.0798	0.939487	>>Protein																	>>Phosphosite calibrated	0.870186	1.00557	0.904876	0.880782	1.03163	1.02562	1.21084	0.968102	1.06493
L7N480	243822	Fam71e2	0.988999	132.56	S	304	>>Phosphosite	0.823846	0.907653	0.845001	0.994775	0.879653	1.07219	1.19755	1.04902	1.04483	0.991631	0.979289	1.07242	1.16123	1.06864	0.912273	>>Protein	L7N480;M0QW72	0.946426	0.98276	1.08487	1.039	0.93848	0.962334	0.983747	0.978444	0.904805	0.888311	1.00834	1.19283	1.07017	1.02624	0.993248	>>Phosphosite calibrated	0.870481	0.923575	0.778896	0.957435	0.937317	1.11415	1.21734	1.07213	1.15475
Q9Z1K6	23807	Arih2	0.981554	81.972	S	88	>>Phosphosite	0.783204	1.33418	1.6082	1.29692	0.899398	0.880664	1.04612	0.976896	0.795213	0.7072	0.870736	1.46751	0.778667	0.952398	0.602694	>>Protein	Q9Z1K6;A0A0A6YXB0;A0A0A6YXA7	0.899377	0.910907	0.917338	0.921422	0.904869	1.05216	1.04841	1.05594	1.05556	1.01213	0.978946	1.09147	1.08962	1.05839	1.00347	>>Phosphosite calibrated	0.870829	1.46467	1.75311	1.40752	0.993953	0.837005	0.997821	0.925143	0.753356
A0A1B0GR13	67407	Cylc1	0.999971	90.685	S	624	>>Phosphosite	0.796379	0.866098	1.00587	0.908512	0.786805	1.02089	1.25049	1.18672	0.794839	0.918543	1.19147	1.32312	1.05902	0.993382	0.897856	>>Protein	A0A1B0GR13	0.914268	1.02013	1.04898	1.08926	0.993766	0.911367	0.993849	1.08446	0.862706	1.00894	0.981663	1.16511	0.983155	1.02477	0.917584	>>Phosphosite calibrated	0.871056	0.84901	0.958906	0.834061	0.791741	1.12018	1.25823	1.0943	0.921332
A0A571BEG0	268816	Mroh5	1	112.58	S	1036	>>Phosphosite	0.916147	0.996553	1.0516	1.02457	0.95192	0.930021	0.947922	0.997776	1.03074	1.01759	1.01678	1.02024	1.09811	1.04566	0.954366	>>Protein	A0A571BEG0;E9PUJ8;B9EKG2;Q3TY91	1.05124	0.980924	1.07267	1.06596	1.04551	0.978085	1.05558	1.02966	1.01201	0.981647	0.918503	0.972509	0.997911	0.92568	0.912101	>>Phosphosite calibrated	0.871488	1.01593	0.980355	0.96117	0.91048	0.950859	0.898009	0.969032	1.01852
A2APZ1	73598	1700001O22Rik	0.943951	61.732	T	10	>>Phosphosite	0.97076	0.982523	1.11202	1.05715	1.05214	0.877097	0.855692	0.856733	0.971338	0.869451	1.00836	1.07499	1.15753	1.08656	1.06766	>>Protein	A2APZ1	1.1139	1.0245	0.960299	1.16273	1.15243	0.949162	0.967089	0.956607	1.16381	0.930699	0.9064	0.946661	0.953271	0.863519	0.948924	>>Phosphosite calibrated	0.871498	0.959025	1.15799	0.909195	0.912973	0.924075	0.884812	0.895596	0.834622
P47857	18642	Pfkm	1	72.34	S	775	>>Phosphosite	0.835067	1.10559	1.26528	1.16722	0.894876	1.04673	1.25689	1.26385	0.752791	0.886134	1.02889	1.16109	0.838904	0.822686	0.673995	>>Protein	P47857	0.958084	0.956985	0.973449	1.02586	1.00836	1.00435	1.04671	1.04549	0.976724	1.0404	0.917621	1.07488	1.06288	0.983689	0.924525	>>Phosphosite calibrated	0.871602	1.15529	1.29979	1.13779	0.887457	1.04219	1.20081	1.20887	0.770731
A2AF73	209005	Fsip2l	0.881122	84.882	S	505	>>Phosphosite	0.838278	1.19954	1.47809	1.31356	0.883719	0.81762	0.914052	0.912878	0.636074	0.665921	1.17731	1.55708	0.871931	1.02061	0.713324	>>Protein	A2AF73	0.961715	0.923333	0.987224	1.01988	0.98193	1.01427	1.10095	1.01886	1.05178	0.998916	0.933037	1.01941	1.0283	0.969706	0.990689	>>Phosphosite calibrated	0.871649	1.29914	1.49722	1.28796	0.899982	0.806118	0.830237	0.895985	0.604757
Q60662	11643	Akap4	1	104.82	S	662	>>Phosphosite	0.843874	0.82006	0.925301	0.900799	0.81081	1.07713	1.2545	1.27675	0.958294	1.03178	1.0221	1.16856	1.01396	0.885951	1.01014	>>Protein	Q60662	0.967887	0.936417	1.0475	0.975134	0.934896	1.05211	1.05095	0.996419	1.05465	0.971333	0.973057	1.01669	1.05662	0.986435	0.979898	>>Phosphosite calibrated	0.871872	0.875742	0.883341	0.92377	0.867272	1.02377	1.19368	1.28133	0.90864
Q9WTK7	20869	Stk11	0.977334	114.63	S	334	>>Phosphosite	0.918496	0.918764	0.935628	0.972076	0.932909	1.01744	1.07213	1.09794	1.05095	1.0016	0.897268	1.02115	1.10022	1.0304	1.03304	>>Protein	Q9WTK7;E9Q811;F6WNS2	1.05343	0.961	0.981076	1.07165	1.09255	0.963286	0.935693	0.93989	0.983676	0.904655	0.989063	1.05123	1.04945	1.00879	1.01456	>>Phosphosite calibrated	0.871913	0.95605	0.953675	0.907079	0.853886	1.05622	1.14581	1.16816	1.06839
G3UYX5	626596	Rgs22	0.881637	218.01	S	1177	>>Phosphosite	0.850759	0.819236	0.995911	0.828291	0.934296	1.2374	1.14991	1.14025	1.23563	1.15482	1.05038	1.07305	0.894468	0.802148	0.833466	>>Protein	G3UYX5;G3UX14;G3UXI4	0.975727	0.955208	1.01036	1.02005	0.977287	1.03261	1.04828	0.999776	1.02309	0.999776	0.926974	1.03351	1.0514	0.979503	0.966453	>>Phosphosite calibrated	0.871923	0.857652	0.985695	0.812012	0.95601	1.19833	1.09695	1.1405	1.20775
F6Y3V0	19268	Ptprf	0.990816	45.972	S	667	>>Phosphosite	0.871936	1.26481	1.23657	1.19338	1.06037	0.906847	0.972245	0.990908	0.809273	0.842615	0.969953	1.20721	0.867029	1.01757	0.789283	>>Protein																	>>Phosphosite calibrated	0.871936	1.26481	1.23657	1.19338	1.06037	0.906847	0.972245	0.990908	0.809273
A0A1L1SQS6	382075	Odf3l1	1	128.27	S	56	>>Phosphosite	0.871666	0.871075	0.84994	0.869106	0.814627	0.997099	1.07147	0.999462	1.05486	1.03668	1.04488	1.14222	1.2265	1.11406	1.03635	>>Protein	A0A1L1SQS6;Q810P2	0.999565	0.971848	1.02381	1.04698	0.95777	1.01621	1.03588	1.00541	1.04484	0.921436	0.983891	1.05126	1.03734	0.953953	0.949816	>>Phosphosite calibrated	0.872045	0.896308	0.830176	0.830109	0.850545	0.981191	1.03435	0.994087	1.00959
Q4VC33	59003	Maea	1	52.045	S	336	>>Phosphosite	0.948572	0.977775	1.06379	1.0342	1.09975	0.960213	1.02927	0.974096	1.08738	0.959218	0.932231	0.946165	1.07247	1.01851	0.896363	>>Protein	Q4VC33;A0A0J9YUL5;A0A0J9YVB4	1.0874	0.95781	1.07738	0.990561	0.963175	0.997901	0.997337	0.895627	1.06136	0.891109	1.1006	0.969809	1.03531	0.981032	0.993596	>>Phosphosite calibrated	0.87233	1.02084	0.987384	1.04406	1.1418	0.962232	1.03201	1.08761	1.02452
Q9D9J2	73376	Tex33	0.999504	63.901	S	171	>>Phosphosite	0.856984	0.955703	1.00204	0.97738	0.92429	0.971126	1.00688	1.01348	1.02073	1.00986	0.964374	1.07638	1.14802	1.09195	0.980792	>>Protein	Q9D9J2;E9QA37;A0A2R8W6F3	0.982311	1.01079	1.05531	1.04727	1.00055	1.00983	1.07772	1.0591	0.940106	0.991276	0.931244	1.08958	0.967277	0.93845	0.899176	>>Phosphosite calibrated	0.872417	0.945499	0.949525	0.933261	0.92378	0.961675	0.934263	0.956929	1.08577
P62192	19179	Psmc1	0.916462	104.24	S	244	>>Phosphosite	0.790243	0.834233	0.77494	0.894234	0.876741	0.967915	0.983308	0.946468	1.00074	0.906832	1.13594	1.20197	1.22257	1.21946	1.24441	>>Protein	P62192	0.905704	0.929161	0.972885	0.973448	0.927305	0.983457	1.00231	0.991297	0.985375	0.983936	0.989295	1.11092	1.11599	1.08581	1.04311	>>Phosphosite calibrated	0.872519	0.897835	0.796538	0.918625	0.945472	0.984197	0.981046	0.954777	1.01559
A0A0R4J0Q5	16907	Lmnb2	0.993189	91.085	S	404	>>Phosphosite	1.27151	1.37344	1.36909	1.3866	1.35739	0.827237	0.894346	0.937784	0.861987	0.784438	0.819946	0.859904	0.77781	0.767086	0.711434	>>Protein	A0A0R4J0Q5;P21619	1.45709	1.40251	1.38139	1.50951	1.50528	0.886477	0.915776	0.949643	1.00247	0.891628	0.626909	0.647258	0.621064	0.587015	0.615985	>>Phosphosite calibrated	0.872638	0.979275	0.991091	0.918576	0.901756	0.933173	0.976599	0.987513	0.859863
P60867	67427	Rps20	0.9302	54.09	S	95	>>Phosphosite	0.879201	0.99957	0.878013	1.0402	0.953032	0.969523	1.02638	1.00918	1.10638	0.988588	0.928332	1.05268	1.08127	1.09762	0.990029	>>Protein	P60867	1.00741	1.03515	0.999751	1.17379	1.13922	0.757943	0.7819	0.926443	0.728986	0.865503	0.96672	1.2632	1.08313	1.23629	1.03456	>>Phosphosite calibrated	0.872733	0.965629	0.878232	0.886193	0.836565	1.27915	1.31267	1.08931	1.5177
A0A087WSD2	383435	Ms4a14	0.802994	48.909	S	745	>>Phosphosite	0.87015	1.03575	0.986076	0.908874	1.1047	1.04742	0.963354	0.988977	1.21787	1.11407	0.859437	0.857528	1.08488	0.907402	1.05351	>>Protein	A0A087WSD2	0.996395	1.00697	1.07524	1.07514	1.06281	1.01237	1.02073	0.99529	1.00202	1.00591	0.889996	0.985443	1.02367	0.942191	0.90582	>>Phosphosite calibrated	0.873298	1.02858	0.917076	0.845355	1.03942	1.03462	0.943786	0.993657	1.21541
Q9D496	67656	4930548H24Rik	0.774198	45.363	S	421	>>Phosphosite	0.842367	1.07646	1.16823	0.912745	0.901945	0.987924	1.06303	1.02196	1.01224	0.968299	0.993524	1.13381	1.07504	0.906382	0.936043	>>Protein	Q9D496	0.964391	0.95872	0.995017	0.975406	1.01767	1.02533	1.01008	1.14888	0.997893	0.965763	0.912323	1.06741	1.0177	0.967267	0.976141	>>Phosphosite calibrated	0.873471	1.12281	1.17408	0.93576	0.886287	0.963516	1.05242	0.889527	1.01438
O08716	21884	Fabp9	0.999998	112.75	S	64	>>Phosphosite	0.816779	0.828884	0.88653	0.839246	0.806384	1.08607	1.0748	1.00651	1.05936	1.02299	1.05671	1.12412	1.24836	1.11508	1.02817	>>Protein	O08716	0.934923	0.932951	0.924048	0.961275	0.952013	1.00681	1.09817	1.06782	1.06142	1.00029	0.94293	1.04511	1.06698	1.04643	0.958825	>>Phosphosite calibrated	0.873632	0.888454	0.959398	0.873055	0.847031	1.07873	0.97872	0.942585	0.998057
Q60662	11643	Akap4	1	96.334	S	663	>>Phosphosite	0.845846	0.829254	0.920888	0.911224	0.820825	1.07583	1.27816	1.26695	0.977771	0.993216	1.06464	1.22278	0.978918	0.818663	0.995047	>>Protein	Q60662	0.967887	0.936417	1.0475	0.975134	0.934896	1.05211	1.05095	0.996419	1.05465	0.971333	0.973057	1.01669	1.05662	0.986435	0.979898	>>Phosphosite calibrated	0.87391	0.885561	0.879128	0.93446	0.877985	1.02254	1.2162	1.2715	0.927107
P40630	21780	Tfam	0.983283	110.37	S	123	>>Phosphosite	1.07066	1.03267	1.20909	1.08198	1.14172	1.02854	1.02196	0.989385	0.915386	0.999426	0.873333	0.904379	1.00711	0.910736	0.813622	>>Protein	P40630;A0A0R4J1N9;D3Z0F3;REV__Q6NXY1	1.2246	1.08388	1.22323	1.15905	1.1689	0.99555	1.01635	0.96928	0.993089	0.92652	0.816755	0.851129	0.929787	0.804513	0.837362	>>Phosphosite calibrated	0.874296	0.952756	0.988442	0.933506	0.976745	1.03314	1.00551	1.02074	0.921757
Q9D2Q2	78890	Trmt44	0.984191	59.539	S	520	>>Phosphosite	0.893523	1.01524	0.987811	1.03344	1.09236	1.02691	0.941453	0.925961	0.928696	0.950943	1.2028	1.01216	1.0546	1.06987	0.864232	>>Protein	Q9D2Q2	1.02179	1.0696	1.05884	1.11777	1.00702	0.949403	1.04497	1.00757	1.01123	0.933601	0.93022	1.00674	0.998947	0.91918	0.923113	>>Phosphosite calibrated	0.874471	0.949171	0.932917	0.924558	1.08475	1.08163	0.900937	0.919002	0.918384
G3UYX5	626596	Rgs22	0.966541	124.09	T	634	>>Phosphosite	0.853407	0.967678	0.929188	0.916111	0.932065	1.03801	1.02478	1.00301	1.03202	1.00556	1.00122	1.08328	1.11159	1.11081	0.991282	>>Protein	G3UYX5;G3UX14;G3UXI4	0.975727	0.955208	1.01036	1.02005	0.977287	1.03261	1.04828	0.999776	1.02309	0.999776	0.926974	1.03351	1.0514	0.979503	0.966453	>>Phosphosite calibrated	0.874636	1.01305	0.919657	0.898105	0.953727	1.00523	0.97758	1.00323	1.00873
J3QMS2	102638268	1700014D04Rik	1	61.038	S	20	>>Phosphosite	0.852419	0.891692	0.926621	0.96173	0.825147	0.924412	0.912337	0.980559	1.01573	0.918411	1.08599	1.17446	1.22437	1.19113	1.11499	>>Protein	J3QMS2;Q9CVY2;J3QNP7	0.974361	0.942527	0.941798	1.00624	1.00221	1.0216	1.01164	1.0269	0.995065	1.02364	0.901848	1.07919	1.04158	1.03521	0.996183	>>Phosphosite calibrated	0.874849	0.946065	0.983884	0.955763	0.823328	0.904865	0.901841	0.954874	1.02077
A0A0R4J1K3	77609	Odad3	0.872579	100.92	T	53	>>Phosphosite	0.8692	0.855918	0.959836	0.869473	0.985753	0.97175	0.964636	0.91892	1.01354	0.941529	1.00861	1.17854	1.21172	1.16436	1.08621	>>Protein	A0A0R4J1K3;Q8BSN3	0.99288	0.962285	1.018	1.02634	0.976564	1.01937	1.02396	1.01475	1.04421	1.00591	0.924069	1.0149	1.0301	0.966889	0.979768	>>Phosphosite calibrated	0.875432	0.889463	0.942864	0.847161	1.00941	0.953285	0.942067	0.905564	0.970625
B9EJX3	668210	Atp6v1fnb	1	86.136	S	159	>>Phosphosite	0.925007	0.89459	0.961674	0.958372	0.937935	1.01522	1.06757	0.997534	1.00726	1.04748	0.955877	1.07409	1.09967	1.04022	1.01749	>>Protein	B9EJX3	1.05608	0.959577	0.997787	1.02401	1.077	1.01689	1.07458	1.10088	1.01295	0.982878	0.871668	1.01559	0.984476	0.92294	0.902686	>>Phosphosite calibrated	0.87589	0.932275	0.963806	0.935901	0.870873	0.99836	0.99347	0.906124	0.994387
A2A9Q2	230598	Nrd1	0.877398	140.6	S	345	>>Phosphosite	0.892612	0.984879	1.07245	1.49041	0.885603	0.874309	1.07118	1.0991	0.922383	0.705529	0.807179	1.00735	1.56171	0.904949	0.720356	>>Protein	A2A9Q2;Q8BHG1;A6PWC3;Q3V3G9	1.01879	1.00225	1.05977	1.05439	1.04701	1.01912	1.03246	1.01533	1.0005	1.01087	0.902362	0.983921	0.991547	0.944892	0.916803	>>Phosphosite calibrated	0.87615	0.98267	1.01197	1.41352	0.845843	0.857906	1.03751	1.08251	0.921923
Q9R0Y5	11636	Ak1	0.9195	71.221	S	49	>>Phosphosite	0.787104	1.09436	1.22635	1.06621	0.873105	0.933805	1.14174	1.10689	0.791418	0.746181	1.23943	1.33844	0.9177	0.976169	0.76111	>>Protein	Q9R0Y5;Z4YN97;A0A0A6YXW8	0.897844	0.817645	0.907329	0.910553	0.925657	0.940319	0.941763	0.963556	0.912667	0.943529	1.07238	1.25881	1.21486	1.12171	1.17138	>>Phosphosite calibrated	0.876659	1.33843	1.3516	1.17094	0.943228	0.993073	1.21234	1.14875	0.867149
J3QPR5	73472	Spata18	1	82.489	S	526	>>Phosphosite	0.746769	0.703612	0.821749	0.743864	0.773414	1.07318	1.12164	1.06727	1.13512	1.03248	1.08502	1.18377	1.22623	1.18522	1.10067	>>Protein	Q0P557;J3QPR5;E9QAP8;E9Q4M5	0.85166	0.808352	0.877118	0.893343	0.887945	1.0246	1.04729	1.07265	0.981779	1.04983	0.999012	1.20479	1.14324	1.116	1.04238	>>Phosphosite calibrated	0.876839	0.870427	0.936873	0.832675	0.871016	1.04741	1.07099	0.994982	1.15618
Q80ZQ7	434439	BC048562	0.952989	80.082	T	169	>>Phosphosite	0.825227	0.820176	0.992355	0.95229	0.925671	1.0336	1.05359	0.981272	1.01434	1.02661	1.01325	1.13853	1.10456	1.11428	1.00426	>>Protein	Q80ZQ7	0.940931	1.0013	0.953066	0.920091	1.03689	0.96643	1.01303	0.98768	1.1585	0.959774	0.949943	1.02639	0.940521	1.27739	0.868067	>>Phosphosite calibrated	0.877033	0.819111	1.04122	1.035	0.89274	1.0695	1.04004	0.993511	0.875566
B9EKE5	241112	Catip	0.99864	78.285	S	269	>>Phosphosite	0.887002	0.924807	1.09302	0.984414	0.966874	1.09432	0.997141	0.985806	0.963743	1.01851	0.925764	1.04054	1.06249	1.094	0.961569	>>Protein	B9EKE5	1.01094	0.971741	1.05115	1.03781	1.02852	1.03296	1.07115	1.02579	1.02953	0.973145	0.929099	1.0015	0.971893	0.945051	0.919734	>>Phosphosite calibrated	0.877405	0.951701	1.03983	0.948549	0.940067	1.0594	0.930909	0.961022	0.936103
Q924M7	110119	Mpi	1	71.268	S	67	>>Phosphosite	0.830497	0.935104	0.965779	0.926747	0.89704	0.956701	0.949543	0.903814	0.962477	0.931202	1.03361	1.17171	1.20261	1.1573	1.17587	>>Protein	Q924M7;F6Q3K8	0.946305	0.978739	0.978739	1.03991	1.07556	0.926392	0.973791	0.970154	0.894673	0.944934	0.976533	1.1111	1.0826	1.09345	1.00712	>>Phosphosite calibrated	0.87762	0.955417	0.986759	0.89118	0.834018	1.03272	0.9751	0.931619	1.07579
Q6PFY8	229644	Trim45	0.995759	68.132	S	431	>>Phosphosite	0.94396	1.03205	1.10753	1.16347	0.969187	0.977062	1.07974	1.11813	0.968266	0.8647	0.922722	1.09481	1.0163	0.937892	0.80419	>>Protein	Q6PFY8;A2ACL2	1.07536	1.00262	0.990123	1.05873	1.19897	0.898008	0.971419	1.04187	1.17531	0.853725	0.888619	0.93719	0.993154	0.94377	0.971124	>>Phosphosite calibrated	0.877806	1.02936	1.11857	1.09893	0.808349	1.08803	1.11151	1.07319	0.823837
G5E8A8	70426	Tekt5	0.993507	144.18	S	488	>>Phosphosite	0.847438	0.971589	1.07738	0.955399	0.943514	1.04359	0.984994	0.999737	1.00129	1.01463	0.939371	1.08264	1.02816	1.08364	1.02664	>>Protein	G5E8A8	0.965368	0.94928	0.957063	1.01159	1.04304	0.99509	1.00072	1.04139	0.998544	1.07259	0.915935	1.057	1.01604	1.01996	0.956386	>>Phosphosite calibrated	0.87784	1.0235	1.12571	0.944456	0.904579	1.04874	0.98429	0.96	1.00275
Q8C5R5	434285	BB014433	1	77.746	T	235	>>Phosphosite	0.707333	0.707684	0.765094	0.735304	0.751724	1.01321	0.947586	0.976966	1.02394	0.939904	1.14837	1.37021	1.3579	1.2924	1.26237	>>Protein	Q8C5R5;D3Z6N0	0.805573	0.831863	0.816311	0.882074	0.86816	1.06681	0.998276	1.0558	1.09709	1.09703	1.01567	1.15524	1.12209	1.1144	1.07362	>>Phosphosite calibrated	0.878049	0.850722	0.937259	0.833608	0.865882	0.949751	0.949223	0.925335	0.933325
A0A140LIJ4	240960	Dnah14	0.861791	232.28	S	519	>>Phosphosite	0.877399	0.869393	0.876568	0.796132	0.840794	1.04353	1.0421	0.992578	1.00026	1.04046	1.09273	1.18265	1.167	1.0989	1.07951	>>Protein	A0A571BGC3;A0A140LIJ4;A0A140LIA9;A0A140LIA0	0.99916	0.992644	0.999636	1.05059	1.0328	1.00101	1.00054	1.03576	1.02866	1.00838	0.901219	1.01219	0.998842	0.985282	0.953288	>>Phosphosite calibrated	0.878137	0.875836	0.876887	0.757793	0.814095	1.04248	1.04154	0.958308	0.972385
Q60692	19175	Psmb6	0.901873	96.756	S	57	>>Phosphosite	0.892353	0.929496	0.948689	0.938348	0.903521	1.03729	1.05077	0.881185	0.946538	0.882426	1.10206	1.10314	1.14756	1.08626	1.15037	>>Protein	Q60692	1.01611	0.978605	0.965089	1.02694	1.05454	0.976695	1.01293	1.02616	1.00974	0.99842	0.924117	1.0568	1.01505	0.966434	0.972378	>>Phosphosite calibrated	0.878204	0.949817	0.983006	0.913734	0.856795	1.06204	1.03736	0.858721	0.937406
A2ARZ3	241516	Fsip2	0.75997	117.07	S	5514	>>Phosphosite	0.852625	0.953474	1.15078	0.933161	1.07062	0.974061	0.887231	1.09185	1.05049	0.860696	0.919952	1.08328	1.19414	0.980802	0.996835	>>Protein	A2ARZ3;F7BGZ6;F6ZQI5;REV__Q61382	0.970282	0.94129	1.01218	1.00458	0.976267	1.01351	1.03868	1.02595	1.025	1.00268	0.93881	1.0383	1.04352	0.977312	0.991656	>>Phosphosite calibrated	0.878739	1.01294	1.13694	0.92891	1.09665	0.961082	0.854192	1.06423	1.02487
A0A0N4SVC2	101214	Tra2a	0.99269	173.22	T	200	>>Phosphosite	1.15809	1.23177	1.24371	1.18519	1.20323	0.947534	0.941771	0.962696	0.88812	0.941908	0.831313	0.909388	0.941428	0.894912	0.718935	>>Protein	A0A0N4SVC2;E9QP00;Q6PFR5	1.31769	1.27989	1.30357	1.33523	1.36943	0.816653	0.89033	0.883402	0.907081	0.829686	0.769585	0.863669	0.858898	0.829931	0.744941	>>Phosphosite calibrated	0.878877	0.962403	0.954079	0.887628	0.878634	1.16026	1.05778	1.08976	0.979097
E9Q046	100041352	Tcp10c	0.999149	107.41	S	54	>>Phosphosite	0.836254	0.847242	0.892875	0.935577	0.812942	0.91442	1.0817	1.01284	0.986208	1.09979	0.991121	1.16624	1.23622	1.08497	1.1016	>>Protein	E9Q046;A0A3B2WCL2;A0A3B2WCB2	0.951261	0.923404	0.93956	1.01138	1.0322	0.998587	1.03761	1.08425	1.01028	1.08085	0.911053	1.05933	0.987577	0.981411	0.99126	>>Phosphosite calibrated	0.8791	0.91752	0.950311	0.92505	0.787582	0.915713	1.04249	0.934137	0.976174
A0A2R8VHF7	666504	Tmem249	0.998665	72.006	T	158	>>Phosphosite	0.91086	1.26821	1.51498	1.33554	0.950123	0.96487	1.09113	1.03436	0.690162	0.675584	1.01884	1.16442	0.919389	0.885443	0.576093	>>Protein	A0A2R8VHF7	1.03608	0.917733	1.01603	1.00981	0.952871	1.03125	1.03049	0.956622	1.12375	0.917706	0.954747	0.977439	1.14343	0.920124	1.01192	>>Phosphosite calibrated	0.879137	1.38189	1.49108	1.32257	0.997116	0.935634	1.05885	1.08126	0.614157
A0A1D5RMD1	637079	Iqcn	0.915841	162.47	S	430	>>Phosphosite	0.881481	0.881973	0.957543	0.877852	0.874134	0.936624	0.970713	0.959021	0.958977	0.928337	1.07728	1.20696	1.23872	1.18125	1.06913	>>Protein	A0A1D5RMD1;A0A0J9YTR7;Q9Z126	1.00226	0.960433	1.01835	1.01722	1.01864	1.02205	1.02784	1.00871	1.04275	0.981162	0.924215	1.03033	1.02498	0.962215	0.95886	>>Phosphosite calibrated	0.879494	0.918308	0.940289	0.862989	0.85814	0.916421	0.944423	0.950744	0.919662
Q8R4R6	69482	Nup35	0.921938	91.518	S	260	>>Phosphosite	0.989591	0.940899	0.938946	0.93077	0.921833	1.12723	1.11051	1.04103	1.06903	0.858179	0.934047	1.17688	0.988995	0.972213	0.999852	>>Protein	Q8R4R6;A2ATJ2	1.12498	1.09506	1.17254	1.19228	1.13863	0.997765	0.951594	1.0002	0.928291	1.02237	0.773353	0.917335	0.910379	0.908988	0.866243	>>Phosphosite calibrated	0.879656	0.859219	0.800781	0.780667	0.809601	1.12975	1.167	1.04082	1.15161
A0A1L1STB7	74286	Tbc1d21	0.997326	48.704	S	96	>>Phosphosite	0.934276	0.974151	1.26994	1.00404	0.977664	1.04171	1.07856	0.979523	0.926356	0.971259	0.931728	1.02167	1.04302	0.912169	0.933932	>>Protein	A0A1L1STB7;Q9D9D3	1.0615	0.992265	1.11253	1.03577	1.00565	0.975333	1.00923	0.91662	1.05232	0.927455	0.967062	0.966523	1.06226	0.934462	0.98102	>>Phosphosite calibrated	0.880149	0.981745	1.14149	0.969362	0.972174	1.06806	1.06869	1.06863	0.880303
P11983	21454	Tcp1	0.999996	85.054	S	27	>>Phosphosite	0.922352	0.962314	1.03124	0.987412	1.01073	1.00416	1.01266	1.054	1.07212	1.07039	0.908505	1.0147	1.0652	0.934315	0.949893	>>Protein	P11983;F2Z483;A0A3B2WDE2	1.04756	1.00705	1.04831	1.07657	1.06668	0.998704	1.02406	0.990156	0.977343	0.97074	0.908461	0.980323	1.00041	0.958444	0.945192	>>Phosphosite calibrated	0.880478	0.95558	0.98372	0.917182	0.94755	1.00546	0.988867	1.06448	1.09698
Q6ZWZ7	319195	Rpl17	1	93.345	S	100	>>Phosphosite	0.883135	1.03165	1.01398	0.998626	0.935748	0.779114	0.853013	0.825212	0.773357	0.942978	1.19801	1.29003	1.17739	1.20685	1.09091	>>Protein	Q6ZWZ7;Q9CPR4;B2RY53	1.00298	1.01128	1.04056	1.09222	1.04854	0.850624	0.861117	0.878606	0.873726	0.857213	1.00119	1.1564	1.13118	1.13395	1.06041	>>Phosphosite calibrated	0.880509	1.02014	0.974449	0.91431	0.892433	0.915932	0.990589	0.939228	0.885126
Q4U2R1	15204	Herc2	0.903712	90.853	S	1841	>>Phosphosite	1.01806	1.08473	0.991463	1.00262	1.04864	1.04625	1.05082	1.0256	1.05603	1.01313	0.913268	0.940372	0.961315	0.953851	0.893846	>>Protein	Q4U2R1	1.15583	1.06704	0.94568	1.07677	1.15189	0.943635	1.122	1.13659	0.93133	1.01439	0.809048	1.0064	0.937085	0.803003	0.899311	>>Phosphosite calibrated	0.880806	1.01658	1.04841	0.931139	0.910367	1.10874	0.936553	0.902343	1.1339
P70122	66711	Sbds	0.999989	92.528	S	233	>>Phosphosite	0.866068	0.891889	0.976407	1.04586	1.0173	1.00846	1.05791	0.947298	1.00798	1.08305	0.935792	0.997571	1.06517	1.09976	0.999489	>>Protein	P70122;F6TN03;D6REV5	0.983215	0.977838	1.0006	1.01698	1.01127	1.01578	1.01431	1.03065	0.989759	1.01609	0.916207	1.0532	1.00878	1.00211	0.963214	>>Phosphosite calibrated	0.880854	0.912103	0.975818	1.02839	1.00596	0.992793	1.04299	0.919126	1.01841
P07978	19119	Prm2	1	151.41	S	8	>>Phosphosite	0.862381	0.958424	0.915105	0.847085	0.863606	0.946155	1.09708	0.995055	1.27186	0.899676	1.09504	1.07973	0.977411	1.30794	0.88345	>>Protein	P07978	0.978645	0.984374	1.05953	1.02313	1.0179	1.07824	1.05633	1.0459	1.09093	1.07548	0.877313	0.941655	0.981641	0.926466	0.862477	>>Phosphosite calibrated	0.881199	0.973638	0.863691	0.827938	0.848423	0.877497	1.03858	0.95139	1.16584
Q9QWV4	17349	Mlf1	0.991427	63.691	S	147	>>Phosphosite	0.877708	0.869918	0.980749	0.953839	0.956326	0.98889	1.00639	1.11103	1.05559	0.988116	1.06033	1.07877	1.08513	1.09381	0.893403	>>Protein	Q9QWV4	0.995838	0.932654	1.06781	0.970393	0.91442	1.07403	1.05648	0.9274	1.05641	0.91806	1.03866	0.933512	1.13285	0.948484	1.03299	>>Phosphosite calibrated	0.881376	0.932735	0.918465	0.982942	1.04583	0.92073	0.952589	1.198	0.999222
P84104	20383	Srsf3	1	58.23	S	53	>>Phosphosite	1.07622	1.43302	1.50108	1.37767	1.02585	0.815478	1.09384	0.973132	0.648837	0.678251	1.0915	1.12063	0.774911	0.767735	0.621847	>>Protein	P84104	1.22102	1.15484	1.11665	1.2738	1.22066	0.780226	0.836911	0.846069	1.00418	0.777052	0.915304	1.00833	0.965763	0.913796	0.965398	>>Phosphosite calibrated	0.88141	1.24088	1.34427	1.08154	0.840407	1.04518	1.307	1.15018	0.646136
A0A0G2JFQ8	19679	Pitpnm2	0.800409	129.05	S	397	>>Phosphosite	0.881511	0.925088	1.01901	0.955991	1.0064	0.956774	1.05226	1.06572	0.998144	0.948657	0.938973	1.18349	1.06266	1.00071	1.00462	>>Protein																	>>Phosphosite calibrated	0.881511	0.925088	1.01901	0.955991	1.0064	0.956774	1.05226	1.06572	0.998144
F8WGM5	20911	Stxbp2	1	51.276	S	327	>>Phosphosite	0.908777	1.0155	0.967276	1.08156	0.919887	1.08713	0.983339	1.04146	1.00296	0.887266	0.990437	0.988596	1.05868	1.05156	1.01558	>>Protein	Q64324;F8WGM5;A0A140LJ60	1.03087	1.02608	0.993695	1.08097	1.12969	1.0085	1.02941	1.1538	1.05068	1.09605	0.813788	0.968262	0.895715	0.902039	0.820459	>>Phosphosite calibrated	0.881561	0.989694	0.973413	1.00054	0.814286	1.07797	0.955243	0.902634	0.954582
A0A0B4J1F7	50540	Igbp1b	1	232.28	S	225	>>Phosphosite	0.841145	0.829108	1.14426	0.813411	0.848343	1.05602	1.10021	1.0415	0.714559	1.10906	0.877699	1.20056	1.31639	1.20017	0.90757	>>Protein	A0A0B4J1F7;Q9QZ29;Q61249	0.954027	0.939998	0.958982	1.04772	0.981139	0.997896	1.04009	1.03965	0.998508	1.01359	0.933819	1.06381	1.06236	0.99372	0.974681	>>Phosphosite calibrated	0.881678	0.882032	1.1932	0.776362	0.864651	1.05825	1.0578	1.00178	0.715627
A2AGH5		Gm20489	0.999727	51.535	S	425	>>Phosphosite	0.856996	0.961486	1.20071	1.03659	0.938699	1.1429	1.08816	0.970315	0.895452	0.908726	0.949964	1.01026	1.09073	0.978482	0.970543	>>Protein	A2AGH5;Q3V2K1;P34902	0.971334	0.95359	0.99987	1.03929	1.02082	1.05447	0.985419	1.00271	0.988986	1.05182	0.907246	1.01478	1.01368	1.00517	0.990815	>>Phosphosite calibrated	0.882287	1.00828	1.20086	0.997398	0.919558	1.08386	1.10426	0.967697	0.905424
A0A1W2P7K9	70881	Nt5c1b	0.988768	67.866	T	254	>>Phosphosite	0.882592	0.891357	0.936442	0.954156	0.977646	0.97395	0.997087	0.986354	0.951965	0.923926	1.01835	1.1251	1.18974	1.15643	1.03491	>>Protein																	>>Phosphosite calibrated	0.882592	0.891357	0.936442	0.954156	0.977646	0.97395	0.997087	0.986354	0.951965
A0A1B0GT45	105243794	Gm39566	0.805094	89.136	S	173	>>Phosphosite	0.784063	0.854164	0.870392	0.819069	0.825188	0.924894	0.95762	1.01674	0.909236	0.904887	1.1304	1.31481	1.33608	1.30944	1.04302	>>Protein	A0A1B0GT45	0.888316	0.866457	0.936241	1.17855	0.882164	1.29983	0.945591	0.92422	1.03253	0.898801	0.980106	1.05287	1.06549	1.00886	1.03996	>>Phosphosite calibrated	0.88264	0.985812	0.929666	0.694978	0.935413	0.711549	1.01272	1.10011	0.880591
Q8C9J3	320277	Spef2	0.999765	249.07	S	1715	>>Phosphosite	0.878488	1.01003	1.16701	0.989689	0.889631	1.02636	1.19727	1.08875	0.878072	0.969969	1.00694	1.13194	0.979771	0.957069	0.829014	>>Protein	Q8C9J3;A0A140LIV1	0.995027	0.975988	0.998293	1.03621	1.01618	1.01617	1.01194	1.00377	1.02854	1.00599	0.907933	1.01929	1.03325	0.997759	0.953671	>>Phosphosite calibrated	0.882879	1.03488	1.16901	0.955103	0.875468	1.01003	1.18314	1.08466	0.853709
Q3ULB1	21753	Tes	1	64.711	S	159	>>Phosphosite	0.818018	0.853887	0.964012	0.931585	0.887061	0.81036	0.911232	0.911631	0.886862	0.90951	1.12998	1.3218	1.29943	1.20442	1.16022	>>Protein	Q3ULB1;Q921W7;P47226;D6RH72	0.926493	0.8227	1.00687	0.910032	0.848321	1.12368	1.07691	0.928559	1.07416	0.990546	0.994334	0.975876	1.18257	1.00832	1.13064	>>Phosphosite calibrated	0.882919	1.03791	0.957435	1.02368	1.04567	0.721167	0.846151	0.981769	0.825634
Q9ESX5	245474	Dkc1	1	77.072	S	508	>>Phosphosite	1.21601	1.18407	1.25719	1.27382	1.25297	0.851991	0.916171	0.905164	0.926194	0.873373	0.873303	0.893383	0.910087	0.818934	0.847349	>>Protein	Q9ESX5;B7ZCL7;F6S1S5;F6YUI5;A2AN81	1.37704	1.39325	1.42944	1.47759	1.47742	0.870328	0.944182	0.922464	0.896623	0.878714	0.656953	0.719891	0.685096	0.64743	0.62358	>>Phosphosite calibrated	0.883055	0.849866	0.879498	0.862092	0.848077	0.978931	0.970333	0.981246	1.03298
A0A087WRH6	26754	Cops5	0.911221	63.283	S	6	>>Phosphosite	1.07303	1.17145	1.09469	1.15296	1.15586	0.964516	1.01754	0.947076	0.940569	0.88517	0.919376	0.936787	0.951853	0.932713	0.856416	>>Protein	O35864;A0A087WQA8;A0A087WRH6;A0A087WQ60	1.21501	1.18969	1.24934	1.23478	1.25166	0.904542	0.909468	0.925428	0.916676	0.923198	0.788456	0.884848	0.921797	0.881957	0.803171	>>Phosphosite calibrated	0.883145	0.984675	0.876215	0.933738	0.923464	1.0663	1.11883	1.02339	1.02606
Q5SPV6	75087	4930505A04Rik	0.844714	102.27	S	200	>>Phosphosite	0.852184	0.881222	0.942314	0.994901	0.688605	0.867225	1.0231	1.00239	1.06041	0.944403	1.14478	1.1583	1.27019	1.14021	1.02976	>>Protein	Q5SPV6;F2Z426	0.964901	1.00787	0.949218	1.05747	1.0449	0.988389	1.01713	1.03606	0.985764	1.00683	0.930427	1.08151	1.01492	1.00939	0.905212	>>Phosphosite calibrated	0.883183	0.87434	0.992727	0.940828	0.659015	0.877413	1.00587	0.967506	1.07572
Q4KKZ1	69364	1700012P22Rik	0.999893	52.5	S	92	>>Phosphosite	0.897037	0.839056	1.11432	0.947826	0.863504	1.04992	1.9984	1.18296	0.794905	0.769947	1.0166	1.20558	1.01698	0.712689	0.59028	>>Protein	Q4KKZ1	1.01559	0.993405	1.01363	1.10353	1.05045	0.98674	1.00744	1.02735	1.04127	0.987303	0.92217	1.01698	0.959342	0.924865	0.949923	>>Phosphosite calibrated	0.883267	0.844626	1.09933	0.858904	0.822031	1.06402	1.98363	1.15147	0.7634
Q80YT3	242891	Cct8l1	0.994653	109.84	T	541	>>Phosphosite	0.856428	0.888727	0.917958	0.890521	0.917707	0.99614	1.06365	1.05341	1.013	0.988808	0.987284	1.16032	1.15681	1.04856	1.06068	>>Protein	Q80YT3	0.968922	0.966481	0.997639	1.01705	1.0096	1.02185	1.00869	1.04721	1.00931	1.07299	0.882027	1.03984	1.01245	0.999749	0.946205	>>Phosphosite calibrated	0.883898	0.91955	0.920131	0.875597	0.908984	0.974844	1.05449	1.00592	1.00366
Q80Y39	66765	4933411K16Rik	0.999306	136.83	S	55	>>Phosphosite	1.08472	1.08216	1.12453	1.11972	1.10343	0.922701	0.956331	0.908105	0.889849	0.850957	0.979849	1.05155	0.998151	0.980627	0.947317	>>Protein	Q80Y39	1.22704	1.18287	1.20886	1.23261	1.26731	0.886925	0.895401	0.908995	0.888258	0.876663	0.818423	0.951509	0.915658	0.863469	0.876023	>>Phosphosite calibrated	0.884018	0.914859	0.930241	0.90842	0.87069	1.04034	1.06805	0.999021	1.00179
Q8CDI7	78016	Ccdc150	0.99309	83.168	S	1104	>>Phosphosite	0.900591	1.34555	1.40408	1.18334	1.02192	1.0509	1.18868	1.01637	0.581425	0.830882	1.00334	1.17715	0.802187	0.85737	0.63621	>>Protein	Q8CDI7;E9Q7E1	1.01835	1.07167	0.887309	1.14874	1.04331	0.948439	0.963206	1.00001	1.16518	0.956787	0.941261	0.964941	0.969213	0.91641	1.00517	>>Phosphosite calibrated	0.884362	1.25555	1.5824	1.03012	0.9795	1.10804	1.23409	1.01636	0.499
A0A3B2WCL5	71810	Ranbp3	0.999987	116.94	S	107	>>Phosphosite	0.991215	1.08737	0.955903	0.944467	1.05562	0.735987	1.13091	0.770124	0.837733	0.768379	1.11572	1.09072	1.2512	1.21039	1.05425	>>Protein	A0A3B2WCL5;Q9CT10	1.12076	1.03976	0.863884	1.23553	1.1336	0.930387	0.919284	0.937172	1.12315	0.846073	0.964969	1.02284	0.966588	0.977113	0.918898	>>Phosphosite calibrated	0.884414	1.04579	1.10652	0.764423	0.931213	0.791055	1.23021	0.821752	0.745879
Q8CDI7	78016	Ccdc150	0.999207	77.597	S	964	>>Phosphosite	0.90074	1.03297	1.0376	0.945605	1.07083	1.00977	1.05596	0.930575	0.963555	1.01541	1.01648	0.998893	1.04493	0.97654	1.00015	>>Protein	Q8CDI7;E9Q7E1	1.01835	1.07167	0.887309	1.14874	1.04331	0.948439	0.963206	1.00001	1.16518	0.956787	0.941261	0.964941	0.969213	0.91641	1.00517	>>Phosphosite calibrated	0.884509	0.963887	1.16938	0.823164	1.02638	1.06466	1.09629	0.93057	0.826957
A6X8Z9	74663	Tex55	0.999351	90.972	S	235	>>Phosphosite	0.884235	0.82009	0.935687	0.896975	0.867375	1.02905	1.06247	0.966967	0.933846	0.964499	1.00475	1.16746	1.29343	1.13319	1.03997	>>Protein	A6X8Z9	0.999587	1.14921	1.18042	1.1775	1.04904	0.977809	1.04873	1.01583	0.876451	0.934919	0.927027	1.02449	0.906684	0.902072	0.83023	>>Phosphosite calibrated	0.8846	0.713609	0.792672	0.761762	0.826831	1.05241	1.0131	0.951898	1.06549
Q8K450	66722	Spag16	0.99985	145.41	S	272	>>Phosphosite	0.943386	0.977463	0.990219	0.95703	0.98089	1.14309	1.13846	1.10229	1.08998	1.09417	0.870535	0.96071	0.973529	0.910387	0.867869	>>Protein	Q8K450	1.06633	0.946098	1.08839	0.991051	0.970937	1.05904	1.03045	0.940644	1.06376	0.937483	0.935676	0.937483	1.09392	0.926053	1.01269	>>Phosphosite calibrated	0.884702	1.03315	0.9098	0.965671	1.01025	1.07937	1.10482	1.17184	1.02464
Q61469	19012	Plpp1	0.868669	109.37	T	266	>>Phosphosite	0.780755	0.83854	0.864762	0.878071	0.774276	0.864018	0.881266	0.906175	0.895362	0.938438	1.24527	1.37918	1.26252	1.29898	1.19239	>>Protein	Q61469	0.882495	1.00012	0.979827	1.03705	0.999616	1.08324	1.08375	0.946432	0.973087	1.02355	0.939743	1.00752	1.01888	1.04248	0.982225	>>Phosphosite calibrated	0.884713	0.838439	0.882567	0.846701	0.774573	0.797623	0.813166	0.957464	0.920125
Q8CDE2	442829	Ccin	0.98292	81.865	S	391	>>Phosphosite	0.911652	0.978012	1.01839	0.932772	0.969557	1.02722	1.01284	0.97358	0.987933	1.00065	0.952187	1.07949	1.12195	1.0958	0.937971	>>Protein	Q8CDE2	1.02982	0.908427	1.05712	1.03317	0.992177	1.03647	1.07188	0.973818	1.04055	1.01504	0.916279	0.97882	1.0441	0.945621	0.956715	>>Phosphosite calibrated	0.885255	1.0766	0.963365	0.902823	0.977201	0.991079	0.94492	0.999756	0.949433
E9QJV1	623046	Fscb	0.996014	146.17	S	199	>>Phosphosite	1.09908	1.0662	1.11486	1.13393	1.15238	0.927073	0.938442	0.942725	0.89403	0.921083	0.900633	1.0083	1.03731	0.912452	0.951485	>>Protein	E9QJV1	1.2409	0.993861	1.1504	1.22873	0.869282	1.01778	0.937598	1.05407	1.12031	1.08756	0.760774	0.835299	0.876313	0.899171	0.927949	>>Phosphosite calibrated	0.885713	1.07279	0.969112	0.922849	1.32567	0.910874	1.0009	0.894371	0.798019
E9QNR9	69287	Odf3	0.999998	110.41	S	248	>>Phosphosite	0.891024	1.03082	1.06294	0.961373	1.03867	1.0415	1.00931	0.97773	0.996746	1.03468	0.933646	1.06284	1.04858	1.02713	0.883012	>>Protein	Q920N1;E9QNR9	1.00589	0.897911	1.08637	0.936431	0.907287	1.06207	1.10731	0.951588	1.09074	0.937681	1.02636	0.963074	1.11051	0.914944	1.00183	>>Phosphosite calibrated	0.885806	1.14802	0.978433	1.02664	1.14481	0.980628	0.911501	1.02747	0.913822
Q497K5	76920	Arrdc5	0.950777	98.634	S	233	>>Phosphosite	0.935705	0.906153	0.966088	0.987768	1.0049	0.997025	0.960629	0.974475	0.955248	0.95596	1.00636	1.11167	1.18217	1.09866	0.957187	>>Protein	Q497K5;A0A3B2WCS7	1.05626	0.986274	0.902615	1.11671	1.0568	0.957578	1.0066	0.979078	1.1983	0.947863	0.899449	1.02244	0.966844	0.947773	0.955419	>>Phosphosite calibrated	0.885867	0.918764	1.07032	0.884534	0.950888	1.04119	0.954326	0.995299	0.79717
A0A1B0GT45	105243794	Gm39566	0.997408	212.51	S	800	>>Phosphosite	0.786964	0.740153	0.770431	0.795269	0.779986	1.00137	0.99533	0.925993	0.917754	0.913452	1.21003	1.30591	1.33422	1.24255	1.28059	>>Protein	A0A1B0GT45	0.888316	0.866457	0.936241	1.17855	0.882164	1.29983	0.945591	0.92422	1.03253	0.898801	0.980106	1.05287	1.06549	1.00886	1.03996	>>Phosphosite calibrated	0.885905	0.854229	0.822899	0.674784	0.884173	0.770383	1.0526	1.00192	0.88884
F6QBN8	627607	Lrrc74a	0.999998	86.488	S	50	>>Phosphosite	0.905082	0.961315	1.0255	0.983797	0.901989	1.0265	1.05307	0.978715	0.930492	1.13581	0.990094	1.05931	1.01219	1.09676	0.939385	>>Protein	F6QBN8;A0A1Y7VMD6;A0A1Y7VM32	1.02152	0.980519	1.0366	1.03342	1.02261	0.989675	1.01403	0.977591	1.00519	0.975146	0.905524	1.03372	1.037	0.993595	0.973855	>>Phosphosite calibrated	0.886013	0.980414	0.989289	0.95198	0.882049	1.03721	1.0385	1.00115	0.925683
A0A1Y7VKG0	217695	Zfyve1	0.876313	40.012	S	505	>>Phosphosite	0.898871	0.99462	1.05217	1.08638	0.965522	1.04583	1.07821	0.99872	0.857698	1.03466	0.97426	1.00375	1.03774	1.05991	0.911652	>>Protein	Q810J8;A0A1Y7VKG0	1.01426	1.00374	1.09085	1.04782	1.03195	1.02356	1.02102	0.999009	0.989266	0.957981	0.912451	1.00539	1.01402	0.947358	0.941332	>>Phosphosite calibrated	0.886233	0.99091	0.964535	1.0368	0.935631	1.02176	1.05601	0.99971	0.867004
Q9D5V1	67722	Actl11	0.999998	150.76	T	739	>>Phosphosite	0.899207	0.899501	0.879148	0.913228	0.849306	0.977362	0.892597	0.912622	0.910921	0.964208	1.09519	1.25375	1.30849	1.09339	1.15108	>>Protein	Q9D5V1	1.01457	0.981291	1.02705	1.03959	1.04306	1.00689	1.01063	1.01825	1.01214	1.01116	0.897	0.997965	1.01799	0.964748	0.957658	>>Phosphosite calibrated	0.88629	0.916651	0.855996	0.878454	0.814241	0.970671	0.883204	0.896266	0.899991
Q8CDI7	78016	Ccdc150	0.775145	85.837	S	248	>>Phosphosite	0.902558	1.03203	0.996742	0.993418	0.992587	0.928764	1.04672	0.927268	1.09104	1.05347	1.00649	1.04982	1.18107	1.01198	0.786047	>>Protein	Q8CDI7;E9Q7E1	1.01835	1.07167	0.887309	1.14874	1.04331	0.948439	0.963206	1.00001	1.16518	0.956787	0.941261	0.964941	0.969213	0.91641	1.00517	>>Phosphosite calibrated	0.886294	0.96301	1.12333	0.864787	0.951382	0.979255	1.0867	0.927263	0.936367
Q8BGD9	75705	Eif4b	1	62.823	S	406	>>Phosphosite	1.16684	1.2514	1.23772	1.23016	1.19134	0.869772	0.916221	0.92873	0.9443	0.829642	0.866906	0.96658	0.897199	0.914007	0.789186	>>Protein	Q8BGD9;B2RWE8	1.31584	1.2646	1.37734	1.32727	1.39334	0.956451	1.02405	0.970346	1.03789	1.00494	0.651998	0.698314	0.718071	0.672694	0.586863	>>Phosphosite calibrated	0.886765	0.989564	0.898631	0.926836	0.855019	0.909374	0.894705	0.957112	0.909831
A0A571BEE2	74914	Cylc2	0.999996	100.4	S	84	>>Phosphosite	0.87692	0.975934	0.901825	0.856051	0.977897	0.935977	0.986647	1.01645	0.895293	0.945175	1.03767	1.22246	1.12618	1.17466	1.07086	>>Protein	A0A571BEE2;B1AWN8	0.988885	1.09788	1.22842	1.1506	1.02912	0.919849	0.995858	0.985677	0.916153	0.921243	0.936027	1.04962	0.956528	0.968941	0.855206	>>Phosphosite calibrated	0.886777	0.888928	0.734135	0.744007	0.950226	1.01753	0.990751	1.03122	0.977231
B0QZF7	216974	Proca1	0.96943	238.2	S	220	>>Phosphosite	0.814517	0.796062	0.84057	0.841249	0.79518	1.05538	1.03258	0.998589	1.0205	0.981491	1.08272	1.17893	1.22697	1.1813	1.15396	>>Protein	B0QZF7;B0QZF6	0.918318	0.821278	0.935474	0.906043	0.857218	1.05076	1.03645	0.986944	1.07605	0.985588	1.01034	1.04852	1.16054	1.03726	1.16922	>>Phosphosite calibrated	0.886966	0.969297	0.89855	0.928486	0.927628	1.0044	0.99627	1.0118	0.94838
A0A338P7J7	66832	Rsph3a	1	109.02	T	226	>>Phosphosite	0.902672	1.00444	1.05539	1.09945	0.978651	1.03868	0.963422	0.932232	1.05075	1.08408	0.959244	1.07489	1.04508	0.966765	0.844253	>>Protein	A0A338P734;Q3UFY4;A0A338P7J7;Q9DA80;A0A338P6Z9;REV__A0A1B0GT78;REV__Q7TMK6	1.01757	0.956638	1.02312	1.01928	1.00044	1.01026	1.04722	1.02166	0.986613	0.97809	0.928502	1.0498	1.0297	0.972887	0.95822	>>Phosphosite calibrated	0.887084	1.04996	1.03155	1.07865	0.978222	1.02813	0.919982	0.912466	1.06501
O88987	11642	Akap3	0.934968	140.17	S	188	>>Phosphosite	0.876825	1.07025	0.923782	1.11273	0.745957	1.22798	0.921824	0.884407	1.11517	1.02818	1.15566	0.923012	0.893767	1.06389	1.05657	>>Protein	O88987	0.988289	0.932743	1.02731	0.988817	0.98202	1.01835	1.04928	1.00223	1.02936	0.991395	0.953485	1.03956	1.05462	0.987235	0.955301	>>Phosphosite calibrated	0.887215	1.14742	0.899222	1.12532	0.759615	1.20586	0.878526	0.882436	1.08336
Q9DA04	69384	Tmem89	0.902549	189.42	S	116	>>Phosphosite	0.934305	0.933867	0.963176	0.967607	0.93966	0.763559	0.793405	0.766188	0.821448	0.799977	1.18144	1.32463	1.3146	1.22891	1.26723	>>Protein	Q9DA04	1.05294	0.93293	1.05559	1.02182	1.03948	1.014	1.01098	1.01707	0.970714	1.01039	0.881201	1.02483	1.01958	0.984431	0.964049	>>Phosphosite calibrated	0.887332	1.001	0.912456	0.946947	0.90397	0.753014	0.784789	0.753326	0.846231
Q8N7N5	98193	Dcaf8	1	188.9	S	100	>>Phosphosite	0.887486	0.921907	1.03768	0.995129	0.910081	0.995499	1.13397	1.09337	0.950625	1.04877	0.925444	1.13086	1.09533	0.945346	0.928506	>>Protein																	>>Phosphosite calibrated	0.887486	0.921907	1.03768	0.995129	0.910081	0.995499	1.13397	1.09337	0.950625
A2AF73	209005	Fsip2l	1	60.641	S	196	>>Phosphosite	0.854101	1.62506	1.79595	1.55201	0.992958	0.866427	0.977638	0.965452	0.602467	0.429822	1.02666	1.51461	0.543791	0.786135	0.466925	>>Protein	A2AF73	0.961715	0.923333	0.987224	1.01988	0.98193	1.01427	1.10095	1.01886	1.05178	0.998916	0.933037	1.01941	1.0283	0.969706	0.990689	>>Phosphosite calibrated	0.888102	1.75999	1.81919	1.52176	1.01123	0.854238	0.887992	0.947585	0.572805
O88987	11642	Akap3	0.999993	122.44	T	657	>>Phosphosite	0.87792	0.860434	0.955446	0.950119	0.900973	0.991712	1.05293	0.973684	1.09374	0.955657	1.00315	1.11044	1.14728	1.05281	1.07372	>>Protein	O88987	0.988289	0.932743	1.02731	0.988817	0.98202	1.01835	1.04928	1.00223	1.02936	0.991395	0.953485	1.03956	1.05462	0.987235	0.955301	>>Phosphosite calibrated	0.888323	0.922478	0.930045	0.960865	0.91747	0.973844	1.00347	0.971514	1.06254
Q9WUA3	56421	Pfkp	0.99994	127.14	S	777	>>Phosphosite	0.738577	0.817681	0.895859	0.882838	0.837532	0.979232	0.99115	0.971992	0.977311	0.900235	1.11423	1.16727	1.34081	1.18013	1.20516	>>Protein	Q8C605;Q9WUA3;F6YL81;D3YUA3	0.831176	0.798612	0.856705	0.82864	0.81829	1.09795	1.09235	1.04706	1.08842	1.04845	1.03741	1.11992	1.14177	1.08212	1.11113	>>Phosphosite calibrated	0.888593	1.02388	1.0457	1.06541	1.02352	0.89187	0.907357	0.928306	0.897916
Q3U3V8	446101	Xrra1	0.999973	113.29	S	747	>>Phosphosite	0.908835	0.968041	0.958164	0.954467	0.942825	0.993037	1.04176	1.03111	0.957557	0.967103	0.968593	1.14913	1.06786	1.16916	0.922354	>>Protein	Q3U3V8;A0A140LJE1;A0A140LIG8	1.02221	0.951632	0.984468	1.03312	0.993758	0.96803	0.992597	1.0134	1.02822	0.992657	0.925834	1.04263	1.03162	1.04393	0.975899	>>Phosphosite calibrated	0.88909	1.01724	0.973281	0.923868	0.948747	1.02583	1.04953	1.01748	0.931281
A0A494BAF9	207607	Ccdc40	1	71.548	S	848	>>Phosphosite	0.889744	0.91395	0.965922	0.839552	0.986833	0.937436	1.01964	1.09854	1.09714	0.907889	1.03146	1.18109	1.14843	0.98528	0.997098	>>Protein	Q8BI79;A0A494BAF9;REV__Q8CDL9	1.00032	0.956141	0.98763	1.02438	1.0022	1.01188	1.02861	1.01771	1.04337	0.999286	0.946741	1.02363	1.02495	0.974	0.959149	>>Phosphosite calibrated	0.88946	0.955874	0.978021	0.819569	0.984667	0.926429	0.991274	1.07943	1.05154
Q9CR92	66717	Ccdc96	1	194.18	S	414	>>Phosphosite	0.872026	0.919696	0.944283	0.891958	0.823387	1.04001	0.989528	0.913829	1.13957	0.980363	1.01072	1.05713	1.2078	1.03094	1.17875	>>Protein	Q9CR92	0.980301	0.958976	1.01177	1.0509	1.02465	1.0152	1.00539	1.02588	1.00093	1.04519	0.876579	1.02374	1.02746	0.999947	0.953075	>>Phosphosite calibrated	0.889549	0.95904	0.933295	0.848759	0.803575	1.02444	0.984221	0.890777	1.13851
D3Z720	210145	Irgc1	0.824637	122.7	S	348	>>Phosphosite	0.843318	0.863441	0.931964	0.899113	0.923046	0.98067	1.00316	0.982195	0.946142	0.983567	1.03532	1.18792	1.13571	1.19417	1.09028	>>Protein	D3Z720;Q8C262;A0A0U1RQ16;E9QAA8	0.947981	0.915836	0.961448	0.980465	0.975321	1.05612	1.06161	1.06932	1.04015	1.06831	0.913332	1.04976	1.03298	0.967877	0.959486	>>Phosphosite calibrated	0.889594	0.94279	0.969334	0.917027	0.946402	0.928555	0.944941	0.918522	0.909617
Q9DAQ9	75469	Spata19	0.999608	202.96	S	135	>>Phosphosite	0.857092	0.81813	0.86399	0.882361	0.83435	0.935289	1.0006	0.962333	0.972782	0.957724	1.1268	1.22481	1.23515	1.15477	1.17382	>>Protein	Q9DAQ9;A0A1L1SQQ1	0.963334	1.0212	1.07049	1.06267	0.987441	0.971306	0.972026	1.01095	0.915985	0.948111	0.944414	1.13194	1.02372	1.04041	0.93601	>>Phosphosite calibrated	0.889714	0.801146	0.807095	0.830327	0.844962	0.962919	1.02939	0.951913	1.06201
Q9R0Y5	11636	Ak1	0.993656	92.428	S	51	>>Phosphosite	0.799124	1.15209	1.2548	0.995157	0.785956	0.880885	1.17081	1.20004	0.589588	0.603388	1.2593	1.64917	0.89342	1.08532	0.680946	>>Protein	Q9R0Y5;Z4YN97;A0A0A6YXW8	0.897844	0.817645	0.907329	0.910553	0.925657	0.940319	0.941763	0.963556	0.912667	0.943529	1.07238	1.25881	1.21486	1.12171	1.17138	>>Phosphosite calibrated	0.890047	1.40904	1.38296	1.09291	0.849079	0.936794	1.24321	1.24543	0.646005
D6RJ29	20909	Stx4a	1	115.12	S	15	>>Phosphosite	0.890075	0.981043	1.00069	0.945269	0.909537	1.03387	1.05172	1.0802	1.15791	1.00501	0.950607	1.05948	1.19385	0.911535	0.829203	>>Protein																	>>Phosphosite calibrated	0.890075	0.981043	1.00069	0.945269	0.909537	1.03387	1.05172	1.0802	1.15791
Q6X6Z7	71062	Tekt3	0.974265	102.39	S	142	>>Phosphosite	0.880551	1.18274	1.16804	1.02837	0.822633	1.08812	0.997987	1.01983	0.88887	0.767654	1.0543	1.24182	0.962628	0.988147	0.90831	>>Protein	Q6X6Z7	0.989213	0.955583	1.04586	1.01679	0.994025	1.00191	1.07403	1.04963	1.01347	1.00613	0.940355	1.04616	0.983013	0.934205	0.949631	>>Phosphosite calibrated	0.890153	1.23772	1.11682	1.01138	0.827578	1.08605	0.929196	0.971607	0.877058
A0A0R4J198	353371	Oxct2b	0.949288	93.152	S	287	>>Phosphosite	0.881251	0.896992	0.994102	0.911956	0.847695	1.00022	1.0689	1.05836	0.887046	0.964287	1.02497	1.19768	1.15942	1.0666	1.04052	>>Protein	A0A0R4J198;Q9JJN4;Q9ESL0	0.989536	0.959373	1.03884	1.00403	1.01186	1.00756	1.02231	1.01037	1.05559	1.0391	0.910228	1.00648	1.01202	0.963705	0.968992	>>Phosphosite calibrated	0.89057	0.934976	0.956934	0.908298	0.837756	0.992708	1.04558	1.04751	0.840328
A0A494B9U7	56736	Rnf14	0.999984	89.358	S	30	>>Phosphosite	0.827204	0.883345	0.989585	0.976874	0.81516	1.03812	1.09147	1.09025	0.930424	0.994332	1.05232	1.14502	1.10524	1.07484	0.985819	>>Protein	Q9JI90;G3XA54;A0A494B9U7;A0A494BAP8;A0A494BBK5;A0A494B9N7;A0A494B9F3;A0A494BBA9;A0A494B8X2	0.928666	0.933226	0.954476	1.0145	0.958395	1.01327	1.05054	1.04078	1.04297	1.05769	0.91915	1.03548	1.06122	0.998281	0.991354	>>Phosphosite calibrated	0.890745	0.94655	1.03678	0.96291	0.850547	1.02452	1.03896	1.04754	0.892087
Q7TSD4	65971	Tbata	1	117.67	S	381	>>Phosphosite	0.845043	0.782308	0.866537	0.826908	0.890516	1.02371	1.02962	1.03943	1.0307	1.01578	1.08268	1.152	1.23146	1.09974	1.08356	>>Protein	Q7TSD4;D6RH51;A0A1W2P839;A0A1W2P7P7;A0A1W2P6T4	0.94825	0.952954	0.992913	1.03342	1.02694	1.00397	1.02786	1.041	0.96719	1.05096	0.896255	1.07387	1.0165	1.01228	0.955642	>>Phosphosite calibrated	0.891161	0.820929	0.872722	0.800165	0.867151	1.01966	1.00171	0.998492	1.06566
Q80Y39	66765	4933411K16Rik	1	124.09	S	87	>>Phosphosite	1.09382	0.959762	1.07177	1.03047	1.05918	0.885781	0.941852	0.919962	0.830307	0.859421	1.0051	1.16672	1.11196	1.01931	1.04458	>>Protein	Q80Y39	1.22704	1.18287	1.20886	1.23261	1.26731	0.886925	0.895401	0.908995	0.888258	0.876663	0.818423	0.951509	0.915658	0.863469	0.876023	>>Phosphosite calibrated	0.891437	0.811385	0.886595	0.836007	0.835773	0.99871	1.05188	1.01207	0.934759
A0A087WSD2	383435	Ms4a14	1	141.23	S	1147	>>Phosphosite	0.888511	0.924776	0.895781	0.935485	0.942799	1.02596	1.0155	1.00034	1.07494	0.896532	1.04995	1.14028	1.13245	1.04652	1.03017	>>Protein	A0A087WSD2	0.996395	1.00697	1.07524	1.07514	1.06281	1.01237	1.02073	0.99529	1.00202	1.00591	0.889996	0.985443	1.02367	0.942191	0.90582	>>Phosphosite calibrated	0.891726	0.918375	0.8331	0.870106	0.887085	1.01343	0.994874	1.00508	1.07277
C4P6S0	72181	Nsun4	0.90386	182.02	S	138	>>Phosphosite	0.90373	0.958619	0.998504	0.950492	0.930361	1.03601	1.00688	1.03132	0.978061	1.0187	0.960557	1.05377	1.09197	1.04151	1.03951	>>Protein	C4P6S0	1.01312	0.94818	1.02496	1.01878	1.00667	1.03521	1.05942	1.01949	0.993332	0.983612	0.942967	1.02258	1.02479	0.975925	0.93095	>>Phosphosite calibrated	0.892023	1.01101	0.974184	0.932971	0.924193	1.00077	0.950404	1.01161	0.984627
A0A1W2P6U8	102635990	4932415D10Rik	0.936444	200.93	S	4638	>>Phosphosite	0.874508	0.885921	0.990928	0.874724	0.875083	1.12658	1.15759	1.02775	1.00435	1.0355	1.03342	1.08402	1.0838	1.03184	0.913985	>>Protein	A0A1W2P6U8;E9Q0G0	0.980261	0.960717	1.02438	1.02619	0.993442	0.975006	0.986851	0.98259	0.980829	0.967791	0.958388	1.07119	1.06898	1.01679	1.00659	>>Phosphosite calibrated	0.892118	0.922145	0.967347	0.852395	0.880859	1.15546	1.17301	1.04596	1.02398
A0A5F8MPU3	73463	C2cd6	0.792549	106.49	S	1809	>>Phosphosite	0.899654	0.994351	0.984901	0.947618	1.03241	1.0295	1.06698	1.03442	1.09908	0.988138	1.00031	1.01435	0.979917	0.977134	0.951243	>>Protein	A0A5F8MPU3;A0A571BEL2	1.00831	0.98742	1.0207	1.04181	1.06614	1.0022	1.03221	1.06998	1.05009	1.02979	0.871071	0.990601	0.967567	0.947442	0.914654	>>Phosphosite calibrated	0.892237	1.00702	0.964924	0.90959	0.96836	1.02724	1.03368	0.966763	1.04666
Q3V036	381580	Ccdc27	0.979025	77.062	S	137	>>Phosphosite	0.900854	0.946347	1.01876	1.00211	0.914963	0.921058	1.11309	0.975002	0.995379	1.05205	1.0284	1.00402	1.08225	1.05524	0.990467	>>Protein	Q3V036	1.00965	0.958464	1.01796	1.00736	0.99683	0.999911	1.01694	0.968807	1.01448	0.984382	0.954269	1.04353	1.05729	0.984831	0.985296	>>Phosphosite calibrated	0.892244	0.987358	1.00078	0.994791	0.917873	0.92114	1.09455	1.0064	0.981172
Q80Y39	66765	4933411K16Rik	1	90.05	S	158	>>Phosphosite	1.09482	1.16413	1.13197	1.19043	1.137	0.861154	0.84948	0.9356	0.870683	0.871007	0.898708	1.01157	1.09334	0.982122	0.907987	>>Protein	Q80Y39	1.22704	1.18287	1.20886	1.23261	1.26731	0.886925	0.895401	0.908995	0.888258	0.876663	0.818423	0.951509	0.915658	0.863469	0.876023	>>Phosphosite calibrated	0.892248	0.984157	0.936401	0.965785	0.897177	0.970943	0.948714	1.02927	0.980214
A0A494B8Y3	67752	Ppp1r32	0.827401	46.249	S	246	>>Phosphosite	1.0025	0.99775	1.0361	1.04426	1.03302	0.892861	1.05652	0.998608	0.95898	0.880188	1.03465	1.07775	1.05916	0.986264	0.941378	>>Protein	A0A0R4J0F3;Q148A4;A0A494B8Y3;A0A494B9Z9	1.12352	1.11984	0.866547	1.35934	1.12222	0.881949	0.968274	1.00596	1.35881	0.83678	0.954062	0.910443	0.827909	0.758107	0.90625	>>Phosphosite calibrated	0.89229	0.890979	1.19567	0.768214	0.920519	1.01237	1.09114	0.992694	0.705748
G5E8A8	70426	Tekt5	0.999813	68.513	S	54	>>Phosphosite	0.861705	0.913683	0.957288	0.906573	0.916087	1.02673	1.02326	0.979437	1.02574	1.00907	0.987736	1.05894	1.20781	1.15948	0.966454	>>Protein	G5E8A8	0.965368	0.94928	0.957063	1.01159	1.04304	0.99509	1.00072	1.04139	0.998544	1.07259	0.915935	1.057	1.01604	1.01996	0.956386	>>Phosphosite calibrated	0.892618	0.962501	1.00023	0.89619	0.878283	1.0318	1.02253	0.940507	1.02724
A0A0A0MQM0	276770	Eif5a	0.875076	105.77	S	75	>>Phosphosite	1.01938	1.00944	1.06047	1.03843	1.00516	0.979049	1.08951	1.0222	0.992459	1.04443	0.881087	0.995276	1.02105	0.938664	0.903393	>>Protein	A0A0A0MQM0;P63242;J3QPS8;Q8BGY2	1.14185	1.09593	1.18668	1.16827	1.1692	0.942922	0.908022	0.893769	0.945618	0.91927	0.856249	0.937067	0.986066	0.917113	0.931982	>>Phosphosite calibrated	0.89275	0.921084	0.893643	0.888858	0.859706	1.03831	1.19987	1.1437	1.04953
Q7TPM5	69987	Spaca9	0.998869	130.2	S	107	>>Phosphosite	0.881431	0.92183	0.928102	0.95523	0.869107	1.0283	1.02356	1.03078	1.0124	1.01233	1.00234	1.14899	1.10327	1.0741	1.00825	>>Protein	Q7TPM5	0.987216	0.931042	0.969266	1.02945	1.01957	0.95945	1.04547	1.02253	0.979143	1.04654	0.95312	1.05195	1.05669	0.994769	0.953793	>>Phosphosite calibrated	0.892845	0.990106	0.957531	0.927907	0.852426	1.07176	0.979043	1.00806	1.03397
P0CW70	320752	Dpy19l2	0.80603	145.88	S	20	>>Phosphosite	0.971339	1.17014	1.17208	1.08289	0.997968	0.941824	1.00136	0.971339	0.894763	0.79423	0.992062	1.1378	0.997968	0.991287	0.882959	>>Protein	P0CW70	1.08785	1.06385	1.11063	1.11411	1.10317	0.985616	1.00029	0.984407	1.01259	0.974274	0.870278	0.939642	0.9652	0.910556	0.877537	>>Phosphosite calibrated	0.8929	1.09991	1.05532	0.971978	0.904635	0.955569	1.00107	0.986726	0.883642
Q9D4F2	74411	Plpp6	0.996536	85.004	S	67	>>Phosphosite	0.90877	0.928524	0.9656	0.875297	0.905145	1.04358	1.07746	1.07101	1.02356	1.14832	0.969898	1.05824	1.00671	1.02016	0.997716	>>Protein	Q9D4F2	1.01757	0.966772	0.974883	0.983076	1.01637	1.0687	1.00826	1.01346	0.989464	1.07756	0.886479	0.971875	1.08801	0.977558	0.959969	>>Phosphosite calibrated	0.893079	0.960437	0.990478	0.890366	0.890569	0.976499	1.06864	1.05678	1.03446
Q80W76	21461	Tcp10a	0.796689	66.012	S	147	>>Phosphosite	0.858206	1.0245	0.972767	1.02002	0.894179	0.943403	1.13979	1.15119	1.13828	1.13687	0.927504	0.873803	1.09737	0.945002	0.877125	>>Protein	Q80W76;L7N265;E9Q2X0;D3Z3T8	0.960756	0.912732	0.962884	0.989533	1.00017	1.0197	1.01378	1.02025	1.01868	1.06643	0.912528	1.07022	1.04209	1.02377	0.986479	>>Phosphosite calibrated	0.893262	1.12245	1.01026	1.03081	0.894023	0.925179	1.1243	1.12834	1.1174
Q9D5W4	70884	Ccdc81	0.992043	81.548	S	256	>>Phosphosite	0.843589	1.33423	1.70425	1.39432	0.901199	0.982765	1.11929	1.1914	0.500824	0.57042	1.06715	1.39747	0.661957	0.822469	0.508665	>>Protein	Q9D5W4;D6REG7	0.944391	0.930417	0.968951	0.995751	0.961751	1.00872	1.0241	1.04139	0.997604	1.03194	0.942324	1.08016	1.0429	1.03438	0.995218	>>Phosphosite calibrated	0.893263	1.43401	1.75887	1.40027	0.93704	0.974265	1.09295	1.14405	0.502026
Q9DA60	71863	Tex44	1	90.906	S	346	>>Phosphosite	0.926846	1.03176	1.05694	1.02804	0.939734	1.03222	1.05467	1.06852	1.00367	0.981168	0.907614	1.04516	1.03136	1.02013	0.872171	>>Protein	Q9DA60	1.03718	1.00632	1.07841	1.08215	1.08143	0.973744	0.999826	0.980991	0.942315	0.989215	0.904185	1.03042	0.994189	0.97245	0.927161	>>Phosphosite calibrated	0.893622	1.02528	0.980084	0.949994	0.868971	1.06005	1.05485	1.08922	1.06511
Q9WTK7	20869	Stk11	0.789252	142.07	S	31	>>Phosphosite	0.941372	0.988597	0.975021	0.995767	0.987789	0.969767	0.968255	0.955667	0.927526	0.891198	1.02454	1.10116	1.18027	1.06778	1.0253	>>Protein	Q9WTK7;E9Q811;F6WNS2	1.05343	0.961	0.981076	1.07165	1.09255	0.963286	0.935693	0.93989	0.983676	0.904655	0.989063	1.05123	1.04945	1.00879	1.01456	>>Phosphosite calibrated	0.893629	1.02872	0.993828	0.929187	0.904117	1.00673	1.0348	1.01679	0.942919
A4FUP9	319804	Glt1d1	1	101.3	S	304	>>Phosphosite	0.750362	0.837669	0.859513	0.825166	0.768413	0.978638	1.02183	1.00968	1.01776	1.03666	1.09952	1.18886	1.27526	1.20481	1.12586	>>Protein	A4FUP9	0.839392	0.877326	0.900414	0.901918	0.860877	1.00686	1.01955	0.99986	0.990606	1.01657	1.0098	1.13933	1.20811	1.10088	1.12851	>>Phosphosite calibrated	0.893935	0.954797	0.954575	0.914901	0.892593	0.971972	1.00224	1.00982	1.02741
Q9WVQ0	56523	Pmfbp1	1	72.2	S	847	>>Phosphosite	0.890323	1.36749	1.62984	1.31604	0.902979	0.970496	1.13075	1.07793	0.69204	0.664411	1.04253	1.22233	0.692741	0.79542	0.60467	>>Protein	Q9WVQ0	0.995904	0.965123	1.0288	1.02072	1.01664	0.996563	1.01954	1.01609	1.01553	0.990363	0.939082	1.02712	1.02202	0.993386	0.95311	>>Phosphosite calibrated	0.893984	1.41691	1.58421	1.28933	0.888202	0.973843	1.10908	1.06086	0.68146
G5E887	75782	Lca5	1	98.997	T	202	>>Phosphosite	0.894252	0.931754	1.05931	0.955063	0.937991	1.1069	1.1605	1.19659	1.11793	1.03648	0.894558	0.97904	0.988673	0.864457	0.876513	>>Protein																	>>Phosphosite calibrated	0.894252	0.931754	1.05931	0.955063	0.937991	1.1069	1.1605	1.19659	1.11793
Q9CQX2	66427	Cyb5b	0.999998	103.1	S	98	>>Phosphosite	0.829227	0.812576	0.888766	0.915501	0.836105	1.00542	0.998228	1.00862	1.06586	1.06882	1.07221	1.14725	1.15621	1.09194	1.10327	>>Protein	Q9CQX2	0.926918	0.87172	0.878384	0.986995	0.920097	1.03075	0.979019	1.01806	1.12646	1.01071	1.0042	1.06659	1.04991	1.02509	1.1051	>>Phosphosite calibrated	0.894607	0.932152	1.01182	0.927565	0.908714	0.97542	1.01962	0.990734	0.946205
E9Q133	12462	Cct3	0.999998	127.61	S	342	>>Phosphosite	0.944028	0.938465	1.03312	0.989195	0.986704	1.02224	0.986123	1.05429	1.03411	1.05869	0.892053	1.00198	1.0865	1.01593	0.956565	>>Protein	P80318;E9Q133;Q3U0I3;F6Q609;F6ZVG8	1.05519	1.00698	1.03163	1.09068	1.07179	0.977315	1.00668	0.989413	1.06215	0.972563	0.895325	0.98154	0.978657	0.92799	0.952106	>>Phosphosite calibrated	0.894653	0.931962	1.00144	0.906955	0.920614	1.04597	0.97958	1.06557	0.973606
E9Q800	76614	Immt	0.999927	80.534	S	128	>>Phosphosite	0.917746	1.0035	0.951957	0.994479	0.916108	1.01169	1.01289	0.982514	1.02669	0.999449	0.963186	1.0047	1.13806	1.01372	1.06332	>>Protein	E9Q800;E9QAY6;A0A0U1RQ14;A0A0U1RNN9	1.02576	0.895417	1.01283	0.924039	1.07281	1.05284	1.13267	1.07929	1.01776	1.04926	0.843512	1.04797	1.02732	0.875443	0.94308	>>Phosphosite calibrated	0.8947	1.12071	0.9399	1.07623	0.853932	0.960918	0.894244	0.910336	1.00878
Q80YT5	217116	Spata20	0.990493	128.67	S	699	>>Phosphosite	1.0602	1.01233	1.05438	1.04244	1.01355	0.996125	1.01752	1.00016	1.05098	0.977873	0.918539	1.03288	1.00268	0.916217	0.904134	>>Protein	Q80YT5	1.18468	1.14407	1.16767	1.20669	1.23655	0.916846	0.944206	0.963827	0.930567	0.928043	0.828317	0.92796	0.912593	0.86981	0.838169	>>Phosphosite calibrated	0.894921	0.884847	0.902977	0.863881	0.81966	1.08647	1.07765	1.0377	1.12939
A0A087WQA0	72567	Bclaf1	0.999935	80.316	S	395	>>Phosphosite	1.06002	1.28453	1.38893	1.2463	1.24628	0.783992	0.921947	0.855026	0.931456	0.866276	0.883661	0.975279	0.921753	0.741857	0.892679	>>Protein	A0A087WRN1;A0A087WQA0;F8WI22;Q8K019	1.18448	1.22471	1.27475	1.2518	1.22688	0.84821	0.946796	0.844432	0.878996	0.798535	0.862558	0.953709	0.985379	0.880684	0.838082	>>Phosphosite calibrated	0.894928	1.04885	1.08957	0.995609	1.01581	0.92429	0.973754	1.01255	1.05968
A0A140LIN9	381917	Dnah3	0.997019	98.035	S	173	>>Phosphosite	0.906439	1.026	0.956301	1.06216	0.992335	1.03206	1.10592	1.05248	0.926145	0.939543	0.943481	1.04395	1.05933	1.0519	0.901941	>>Protein	A0A140LIN9;Q8BW94;A0A140LI99;A0A140LIB2;A0A1L1SVE9	1.01275	0.97339	1.02368	1.03913	1.03618	1.0076	1.03188	1.02031	1.03219	1.01559	0.890207	1.00481	1.01275	0.958204	0.941336	>>Phosphosite calibrated	0.895029	1.05405	0.934181	1.02217	0.957682	1.02428	1.07176	1.03152	0.897261
D3YYS6	23945	Mgll	0.999683	87.932	S	217	>>Phosphosite	0.783009	0.799541	0.819019	0.867404	0.783127	0.95563	1.03572	1.12949	0.95286	0.917116	1.11278	1.19918	1.28773	1.1655	1.1919	>>Protein	E9Q3B9;D3YYS6;O35678;Q3UFN1;A0A0N4SUZ2	0.874393	0.893888	0.819808	0.942026	0.878448	1.04413	1.06882	1.08187	1.22618	1.08618	0.968227	0.995883	1.04381	1.06715	1.00919	>>Phosphosite calibrated	0.895489	0.894453	0.999037	0.920786	0.89149	0.915245	0.969035	1.04402	0.777098
A0A3B2WCZ8	224661	Slc26a8	0.82944	53.237	S	568	>>Phosphosite	0.888995	0.982054	1.13595	1.00614	1.01637	1.12415	0.989047	0.895848	0.981729	1.09666	0.815682	1.00435	1.03615	1.05333	0.973534	>>Protein	A0A3B2WCZ8;Q8R0C3;A0A3B2WD00;A0A3B2W7P2;A0A3B2W7R5	0.992585	1.05464	0.992476	1.13942	1.14171	0.956193	0.917762	0.984253	0.964361	1.00072	0.862546	1.06529	0.97808	1.03177	0.918198	>>Phosphosite calibrated	0.895636	0.931176	1.14457	0.883031	0.89022	1.17566	1.07767	0.91018	1.01801
A0A2I3BR17	70060	Spata3	0.790739	123.14	S	261	>>Phosphosite	0.927252	0.963775	0.971173	1.00089	1.00575	0.914443	0.961281	1.00951	0.980726	0.957434	1.0129	1.15286	1.08835	1.0066	1.04705	>>Protein	A0A2I3BR17	1.03491	1.08751	1.12162	1.13145	1.0749	0.967269	1.00852	1.01914	0.955241	0.923927	0.896889	1.02456	0.965943	0.931036	0.857074	>>Phosphosite calibrated	0.895971	0.886219	0.865867	0.884605	0.935672	0.945386	0.953164	0.990552	1.02668
B0QZF7	216974	Proca1	0.999963	126.97	S	241	>>Phosphosite	0.823072	1.02091	0.963707	1.27679	1.03292	0.994098	1.05209	1.00714	0.827288	1.00366	0.955275	1.114	1.0542	0.971599	0.903267	>>Protein	B0QZF7;B0QZF6	0.918318	0.821278	0.935474	0.906043	0.857218	1.05076	1.03645	0.986944	1.07605	0.985588	1.01034	1.04852	1.16054	1.03726	1.16922	>>Phosphosite calibrated	0.896283	1.24308	1.03018	1.40919	1.20497	0.946079	1.01509	1.02046	0.768819
Q7TSD4	65971	Tbata	0.953164	118.52	T	64	>>Phosphosite	0.850918	0.753825	0.853437	0.842244	0.819974	1.06802	1.04463	1.01785	1.06735	1.1051	1.01956	1.18444	1.13165	1.09351	1.1475	>>Protein	Q7TSD4;D6RH51;A0A1W2P839;A0A1W2P7P7;A0A1W2P6T4	0.94825	0.952954	0.992913	1.03342	1.02694	1.00397	1.02786	1.041	0.96719	1.05096	0.896255	1.07387	1.0165	1.01228	0.955642	>>Phosphosite calibrated	0.897356	0.791041	0.859528	0.815006	0.79846	1.06379	1.01631	0.977766	1.10356
Q8C0M8	68922	Dnai1	0.999996	156.39	S	124	>>Phosphosite	0.868647	0.896293	0.98678	0.891196	0.910551	1.09149	1.10027	1.06298	1.11001	1.09378	0.939294	1.0193	1.0662	1.02107	0.942133	>>Protein	Q8C0M8;Q8BMY8	0.967954	0.961519	0.988177	1.04499	1.00987	1.00481	1.0118	1.03304	1.03818	1.02623	0.917791	1.03037	1.01198	0.985143	0.968138	>>Phosphosite calibrated	0.897405	0.932163	0.998587	0.852831	0.901651	1.08626	1.08744	1.02898	1.06919
A0A1W2P6U8	102635990	4932415D10Rik	0.956081	162.83	S	4372	>>Phosphosite	0.879979	0.957644	1.00977	0.959917	0.93345	1.02446	1.06493	1.00323	1.05693	1.03705	0.995586	1.0936	1.02033	1.01236	0.950758	>>Protein	A0A1W2P6U8;E9Q0G0	0.980261	0.960717	1.02438	1.02619	0.993442	0.975006	0.986851	0.98259	0.980829	0.967791	0.958388	1.07119	1.06898	1.01679	1.00659	>>Phosphosite calibrated	0.897699	0.996801	0.985742	0.935414	0.939612	1.05072	1.07912	1.02101	1.07759
Q0EEE2	74675	Ptchd3	0.82326	55.783	S	18	>>Phosphosite	0.860084	0.842988	0.968528	1.00035	0.942369	1.12537	1.10401	1.11585	1.15081	1.18835	0.932792	0.910032	0.997673	0.913894	0.946901	>>Protein	Q0EEE2	0.958072	0.960496	1.06354	1.01515	0.978958	1.015	1.03096	0.983983	1.00977	0.99454	0.938095	1.04346	1.06528	0.963198	0.979513	>>Phosphosite calibrated	0.897724	0.877659	0.910667	0.985423	0.962625	1.10875	1.07085	1.13401	1.13968
P0CW70	320752	Dpy19l2	0.993042	113.54	T	22	>>Phosphosite	0.9767	1.00695	1.0041	1.00742	0.98201	0.901539	0.960297	0.856748	0.877465	0.816982	1.04819	1.16548	1.17411	1.12736	1.09465	>>Protein	P0CW70	1.08785	1.06385	1.11063	1.11411	1.10317	0.985616	1.00029	0.984407	1.01259	0.974274	0.870278	0.939642	0.9652	0.910556	0.877537	>>Phosphosite calibrated	0.897828	0.946509	0.90408	0.904237	0.890169	0.914696	0.960022	0.870319	0.866559
A0A6I8MWZ8	17827	Mtx1	0.902662	132.23	S	94	>>Phosphosite	0.863157	0.888256	0.90241	0.910867	0.878793	1.08878	1.04388	1.02674	0.946	0.912689	1.05451	1.17816	1.18668	1.08661	1.03246	>>Protein	A0A6I8MWZ8;Q8R5C0;D3Z3F4;P47802;D3YVW0;G3XA66;G3UXX9;G3UYJ5	0.961375	0.926321	0.989064	0.974891	0.981676	1.03395	1.03721	1.03036	1.00397	0.974244	0.953428	1.07185	1.05523	1.02957	0.976875	>>Phosphosite calibrated	0.897836	0.958908	0.912388	0.934327	0.895197	1.05303	1.00643	0.996487	0.942258
S4R257	14433	Gapdh	1	118.48	T	339	>>Phosphosite	0.923635	0.978079	1.01438	1.02528	1.00108	1.00427	1.00856	1.02329	1.03372	0.994476	0.959215	1.02042	1.02775	1.04422	0.941624	>>Protein	A0A0A0MQF6;P16858;S4R1W1;A0A1D5RLD8;S4R257;S4R1W8;S4R1N5	1.02842	0.918979	1.09292	0.976218	0.975355	1.04122	1.04216	0.96838	1.0359	0.952992	0.979238	0.996711	1.08041	0.943787	0.967301	>>Phosphosite calibrated	0.898109	1.06431	0.92813	1.05026	1.02638	0.964507	0.967766	1.0567	0.997892
Q3USL1	68874	Klhdc9	0.999616	102.33	S	32	>>Phosphosite	0.898133	0.992308	0.985701	1.03128	0.938857	0.936952	1.01251	1.03856	1.0399	0.933208	1.04765	1.13268	0.991063	1.04794	0.973252	>>Protein																	>>Phosphosite calibrated	0.898133	0.992308	0.985701	1.03128	0.938857	0.936952	1.01251	1.03856	1.0399
C4P6S0	72181	Nsun4	0.907091	182.02	S	139	>>Phosphosite	0.910417	0.912693	1.00147	0.963634	0.95001	0.965361	1.02523	0.967917	0.98985	0.960483	1.01038	1.118	1.14877	1.0257	1.05009	>>Protein	C4P6S0	1.01312	0.94818	1.02496	1.01878	1.00667	1.03521	1.05942	1.01949	0.993332	0.983612	0.942967	1.02258	1.02479	0.975925	0.93095	>>Phosphosite calibrated	0.898623	0.962574	0.977075	0.945871	0.943712	0.932523	0.967721	0.949417	0.996495
E9QJV1	623046	Fscb	0.999667	102.27	S	1014	>>Phosphosite	1.11513	1.15529	1.15438	1.2358	1.27069	0.845269	0.863061	0.876891	0.946659	0.869985	0.825306	0.962652	1.01345	0.996182	0.869249	>>Protein	E9QJV1	1.2409	0.993861	1.1504	1.22873	0.869282	1.01778	0.937598	1.05407	1.12031	1.08756	0.760774	0.835299	0.876313	0.899171	0.927949	>>Phosphosite calibrated	0.898642	1.16243	1.00346	1.00576	1.46177	0.830499	0.920502	0.831914	0.844997
A0A5F8MPU3	73463	C2cd6	0.992771	106.76	S	1563	>>Phosphosite	0.906209	1.10506	1.13942	1.03034	0.970023	0.991738	1.1702	1.13542	0.927757	0.953133	0.968941	1.05663	0.95122	0.904628	0.78928	>>Protein	A0A5F8MPU3;A0A571BEL2	1.00831	0.98742	1.0207	1.04181	1.06614	1.0022	1.03221	1.06998	1.05009	1.02979	0.871071	0.990601	0.967567	0.947442	0.914654	>>Phosphosite calibrated	0.898738	1.11913	1.11631	0.988995	0.909842	0.989557	1.13368	1.06116	0.883504
A0A1W2P6U8	102635990	4932415D10Rik	0.999302	89.827	S	4892	>>Phosphosite	0.881002	0.817935	0.891618	0.819511	0.837419	1.09269	1.1565	1.07355	1.03874	1.0195	1.03017	1.11493	1.22283	1.09833	0.905291	>>Protein	A0A1W2P6U8;E9Q0G0	0.980261	0.960717	1.02438	1.02619	0.993442	0.975006	0.986851	0.98259	0.980829	0.967791	0.958388	1.07119	1.06898	1.01679	1.00659	>>Phosphosite calibrated	0.898743	0.85138	0.8704	0.798592	0.842948	1.1207	1.1719	1.09257	1.05904
O88987	11642	Akap3	1	171.22	S	617	>>Phosphosite	0.888314	0.958341	1.0033	0.979633	1.01416	1.09826	1.03307	1.05777	1.05404	0.994636	0.984059	0.962534	1.0382	0.968218	0.965469	>>Protein	O88987	0.988289	0.932743	1.02731	0.988817	0.98202	1.01835	1.04928	1.00223	1.02936	0.991395	0.953485	1.03956	1.05462	0.987235	0.955301	>>Phosphosite calibrated	0.89884	1.02744	0.976628	0.990713	1.03273	1.07847	0.984551	1.05541	1.02397
B0QZF7	216974	Proca1	0.915708	52.814	T	74	>>Phosphosite	0.825431	1.01417	1.11446	1.05965	0.889141	0.72335	1.04609	1.07047	0.906856	0.679657	1.25723	1.49751	0.899629	1.13318	0.883181	>>Protein	B0QZF7;B0QZF6	0.918318	0.821278	0.935474	0.906043	0.857218	1.05076	1.03645	0.986944	1.07605	0.985588	1.01034	1.04852	1.16054	1.03726	1.16922	>>Phosphosite calibrated	0.898852	1.23487	1.19133	1.16953	1.03724	0.688409	1.0093	1.08463	0.842764
P80314	12461	Cct2	0.991908	76.927	S	260	>>Phosphosite	0.921488	1.06101	1.08666	1.03914	0.912896	0.933916	1.08276	1.0198	0.827202	0.814362	1.10847	1.25139	0.987526	1.06621	0.887153	>>Protein	P80314;A0A1W2P7B7;A0A1W2P828;A0A1W2P6Q3;A0A1W2P871;A0A1W2P8B6	1.02485	0.99579	1.05537	1.08852	1.06655	0.982863	1.00911	1.02602	0.988209	1.00386	0.90285	1.01669	0.97878	0.935916	0.924632	>>Phosphosite calibrated	0.899142	1.0655	1.02965	0.954637	0.855934	0.950199	1.07299	0.993939	0.837073
P50580	18813	Pa2g4	0.825434	59.248	S	335	>>Phosphosite	0.922895	0.953102	0.975326	1.02213	0.897614	0.890856	1.03547	1.03937	1.0078	0.969158	1.04799	1.04762	1.1426	1.05715	0.990928	>>Protein	P50580	1.02617	1.00402	1.04212	1.06121	1.08135	0.919497	0.926203	0.934681	0.899787	0.887333	0.992496	1.10106	1.09792	1.03388	0.99228	>>Phosphosite calibrated	0.89936	0.94929	0.935906	0.963179	0.830087	0.968851	1.11797	1.112	1.12004
A2ARZ3	241516	Fsip2	0.865739	144.5	S	1620	>>Phosphosite	0.872859	0.916966	1.02581	1.00351	0.904937	1.05012	1.0487	0.943697	0.999248	0.987386	0.949545	1.07476	1.08003	1.06416	1.07827	>>Protein	A2ARZ3;F7BGZ6;F6ZQI5;REV__Q61382	0.970282	0.94129	1.01218	1.00458	0.976267	1.01351	1.03868	1.02595	1.025	1.00268	0.93881	1.0383	1.04352	0.977312	0.991656	>>Phosphosite calibrated	0.899593	0.974159	1.01347	0.998938	0.926936	1.03613	1.00965	0.919828	0.974877
D3Z7V1	66930	Fank1	1	57.55	S	147	>>Phosphosite	0.844434	0.889631	0.975158	0.970881	0.926717	1.00384	1.06275	1.06865	1.02905	1.01409	1.01018	1.16088	1.07772	0.972725	0.993295	>>Protein	Q9DAM9;A0A1B0GSJ7;D3Z7V1;A0A1B0GRK5;D3YW22	0.938515	0.950597	0.981672	1.00383	0.980106	1.04663	1.05109	1.07147	1.03428	1.05106	0.903512	1.05304	1.00149	0.996087	0.936625	>>Phosphosite calibrated	0.899755	0.935865	0.993364	0.967181	0.945527	0.959117	1.01109	0.997365	0.994947
Q60662	11643	Akap4	0.993782	128.01	S	91	>>Phosphosite	0.871102	0.959647	0.92169	0.914297	0.942939	1.03577	1.06676	0.962033	0.994498	0.994879	1.01235	1.02977	1.16014	1.0721	1.06203	>>Protein	Q60662	0.967887	0.936417	1.0475	0.975134	0.934896	1.05211	1.05095	0.996419	1.05465	0.971333	0.973057	1.01669	1.05662	0.986435	0.979898	>>Phosphosite calibrated	0.900004	1.02481	0.879894	0.937612	1.0086	0.984467	1.01504	0.965491	0.942968
P70696	319177	H2bc1	0.895296	57.96	S	12	>>Phosphosite	0.879231	1.37404	1.8549	1.57724	1.10921	0.807524	1.10603	0.858341	0.57169	0.544702	0.937548	1.42613	0.645348	0.732199	0.575879	>>Protein	P70696	0.976758	0.939563	0.989588	1.02012	0.997021	1.02038	1.06345	1.02557	1.00594	1.05226	0.896179	1.04689	1.02321	0.977154	0.965938	>>Phosphosite calibrated	0.900153	1.46242	1.87441	1.54614	1.11252	0.791396	1.04004	0.836944	0.568316
S4R257	14433	Gapdh	1	93.096	S	221	>>Phosphosite	0.925829	0.916034	1.03207	1.02367	0.945769	1.07457	0.987712	1.03721	1.00265	1.11564	0.891547	0.978722	1.03193	1.0215	1.01514	>>Protein	A0A0A0MQF6;P16858;S4R1W1;A0A1D5RLD8;S4R257;S4R1W8;S4R1N5	1.02842	0.918979	1.09292	0.976218	0.975355	1.04122	1.04216	0.96838	1.0359	0.952992	0.979238	0.996711	1.08041	0.943787	0.967301	>>Phosphosite calibrated	0.900242	0.996795	0.944319	1.04861	0.969666	1.03203	0.947757	1.07108	0.967901
P62313	78651	Lsm6	0.963972	60.301	S	9	>>Phosphosite	0.924856	0.992378	1.03346	1.06369	1.0121	0.975431	0.977627	1.04355	1.06137	1.01765	0.941576	1.05393	0.985023	1.04082	0.87652	>>Protein	P62313	1.0272	1.06332	1.00646	1.08888	1.08023	0.93145	0.997594	1.0632	0.95403	0.962592	0.90709	1.04601	0.946493	0.977516	0.947941	>>Phosphosite calibrated	0.900367	0.933286	1.02683	0.976866	0.936933	1.04722	0.979984	0.981525	1.11251
A2APA5	76426	Fam209	0.999113	97.439	S	143	>>Phosphosite	1.03407	1.02472	1.08147	1.09011	1.06944	0.955621	1.02055	0.959566	0.948933	0.953107	0.92249	1.0449	1.02274	0.958662	0.913626	>>Protein	A2APA5	1.14844	1.09942	1.09364	1.13369	1.1784	0.902573	1.00313	0.959533	1.01483	0.915131	0.912036	0.969535	0.906519	0.867589	0.895531	>>Phosphosite calibrated	0.900406	0.932058	0.988872	0.961562	0.907534	1.05877	1.01737	1.00003	0.935063
E0CXZ1	319636	Fsd1l	0.957219	93.006	S	139	>>Phosphosite	0.825493	0.965043	1.07953	0.959613	0.927848	1.03269	1.09473	1.05491	1.05256	0.97812	0.923277	1.09206	1.04817	1.01242	0.95355	>>Protein	E0CXZ1;J3QM95;F8WGT4;Q8BYN5	0.91675	1.02389	0.948827	1.04834	1.03824	0.978658	0.955724	1.06695	0.967351	1.09229	0.894858	1.07393	0.980423	1.07577	0.938001	>>Phosphosite calibrated	0.900455	0.942529	1.13775	0.91536	0.893673	1.05521	1.14545	0.988715	1.08808
Q8R4R6	69482	Nup35	0.983863	49.448	S	313	>>Phosphosite	1.01319	1.02127	1.06735	1.15626	0.942098	1.01643	0.982513	0.971252	1.06189	0.997297	0.965863	1.00262	0.990941	0.928765	0.882272	>>Protein	Q8R4R6;A2ATJ2	1.12498	1.09506	1.17254	1.19228	1.13863	0.997765	0.951594	1.0002	0.928291	1.02237	0.773353	0.917335	0.910379	0.908988	0.866243	>>Phosphosite calibrated	0.90063	0.932611	0.910289	0.969792	0.827399	1.01871	1.03249	0.971058	1.14392
O08715	11640	Akap1	0.848264	77.221	S	101	>>Phosphosite	0.918427	1.05083	0.970636	1.09608	1.00268	0.910815	1.00781	0.87236	0.957293	0.886387	1.0165	1.08705	1.24011	1.0799	0.903134	>>Protein	O08715	1.01973	0.991703	0.981338	1.07336	1.08789	0.989112	1.05083	1.07101	1.03842	0.954877	0.968697	1.06842	0.966106	0.855786	0.882718	>>Phosphosite calibrated	0.900653	1.05962	0.989094	1.02116	0.921671	0.920841	0.959061	0.814522	0.921873
Q99K78	103236	Csnk1g2	1	103.88	S	210	>>Phosphosite	0.947085	0.956939	1.01574	1.00311	0.961677	0.982197	1.03985	0.987041	0.966145	0.973096	0.954908	1.07332	1.12332	1.04768	0.96789	>>Protein	Q99K78	1.05151	0.919791	0.820442	0.926865	1.02545	0.896792	1.29161	1.10657	0.935786	0.942058	0.978195	1.06664	1.06141	0.957078	1.0198	>>Phosphosite calibrated	0.900687	1.04039	1.23805	1.08226	0.937812	1.09523	0.805076	0.891981	1.03244
P59096	170461	Stard6	0.9971	65.716	S	151	>>Phosphosite	0.897123	0.962493	1.07496	0.956401	0.937693	0.995322	1.06987	1.03388	0.939126	0.97475	0.893826	1.07324	1.13674	1.12176	0.932819	>>Protein	P59096;G3UY60;G3UYT3	0.995951	0.965458	0.988373	1.05154	1.01376	0.985293	1.01851	1.0279	1.06394	0.974699	0.950186	1.03557	0.987151	0.969565	0.9721	>>Phosphosite calibrated	0.90077	0.996929	1.0876	0.909522	0.924967	1.01018	1.05042	1.00582	0.882686
Q8BGR3	12326	Camk4	1	47.062	S	433	>>Phosphosite	0.906064	1.16969	1.27938	1.26911	0.994533	1.05536	1.01233	1.03279	0.883584	1.06732	0.796032	0.936502	0.902832	0.903507	0.790967	>>Protein	Q8BGR3;P08414;A0A3Q4EG96;V9GXY4;P58801	1.00586	1.01441	1.03602	1.10316	1.03775	0.97847	1.02838	1.01686	0.999031	0.95377	0.932152	1.02932	0.98598	0.960961	0.917884	>>Phosphosite calibrated	0.900784	1.15307	1.2349	1.15043	0.958352	1.07858	0.984399	1.01566	0.884441
B1AXP3	75811	Saxo1	0.884231	97.095	T	464	>>Phosphosite	0.870052	0.905735	0.996177	0.878576	0.957983	1.10903	1.06405	0.986013	1.16023	1.21959	0.875375	1.0225	0.988902	1.05095	0.914831	>>Protein	B1AXP3	0.96586	0.910153	0.996138	0.974284	0.98827	1.0199	1.02785	1.04406	1.01799	1.00488	0.932881	1.04167	1.05661	1.03015	0.989304	>>Phosphosite calibrated	0.900806	0.995146	1.00004	0.901766	0.969353	1.08739	1.03523	0.944405	1.13973
G3UWB9	75482	Hspb9	0.98353	47.397	S	179	>>Phosphosite	1.1651	1.24685	1.19312	1.10321	1.21933	0.851746	0.809775	0.808454	0.82056	0.938743	0.979414	1.03548	0.952612	1.01874	0.856866	>>Protein	G3UWB9;Q9DAM3	1.29335	1.21321	1.24422	1.23497	1.28222	0.9365	1.00344	0.946223	0.965367	0.905202	0.802518	0.834585	0.828817	0.761099	0.748285	>>Phosphosite calibrated	0.900842	1.02772	0.95893	0.893314	0.95095	0.909499	0.807002	0.854401	0.849997
A2ARZ3	241516	Fsip2	0.94791	137.64	S	4333	>>Phosphosite	0.874157	0.91179	0.973258	0.914698	0.898213	1.04909	1.09993	1.0077	1.04506	1.09079	1.0523	1.09177	1.06773	1.003	0.920527	>>Protein	A2ARZ3;F7BGZ6;F6ZQI5;REV__Q61382	0.970282	0.94129	1.01218	1.00458	0.976267	1.01351	1.03868	1.02595	1.025	1.00268	0.93881	1.0383	1.04352	0.977312	0.991656	>>Phosphosite calibrated	0.900931	0.968661	0.961551	0.910531	0.920048	1.03511	1.05897	0.982216	1.01957
A0A1W2P6U8	102635990	4932415D10Rik	0.923718	125.74	S	4724	>>Phosphosite	0.883164	0.860913	0.898786	0.943554	0.9257	1.08495	1.0186	1.04688	1.02656	1.00921	1.03012	1.10687	1.11853	1.00218	1.04398	>>Protein	A0A1W2P6U8;E9Q0G0	0.980261	0.960717	1.02438	1.02619	0.993442	0.975006	0.986851	0.98259	0.980829	0.967791	0.958388	1.07119	1.06898	1.01679	1.00659	>>Phosphosite calibrated	0.900948	0.896115	0.877398	0.919469	0.931811	1.11276	1.03217	1.06543	1.04663
B2KGF0	66646	Rpe	1	50.155	S	225	>>Phosphosite	0.829392	0.838081	0.85601	0.842701	0.733149	0.955717	1.059	0.974911	1.04514	0.885433	1.11818	1.23526	1.25902	1.14386	1.22415	>>Protein	Q8VEE0;B2KGF0;M0QWJ2;A0A087WQM3;M0QWQ0	0.920532	0.942755	0.930217	1.00792	1.00492	0.971736	0.975414	1.06588	0.961675	0.972561	0.984199	1.15162	1.05079	1.02512	1.03465	>>Phosphosite calibrated	0.900992	0.88897	0.920226	0.836077	0.72956	0.983516	1.08569	0.914651	1.08679
Q60662	11643	Akap4	0.992661	115.76	T	613	>>Phosphosite	0.872178	0.878732	0.976973	0.948196	0.964583	1.0219	1.02501	1.03125	1.06163	1.0406	0.994479	1.08113	1.04724	1.06027	0.995838	>>Protein	Q60662	0.967887	0.936417	1.0475	0.975134	0.934896	1.05211	1.05095	0.996419	1.05465	0.971333	0.973057	1.01669	1.05662	0.986435	0.979898	>>Phosphosite calibrated	0.901115	0.938399	0.93267	0.972375	1.03175	0.97128	0.975324	1.03496	1.00662
E9Q800	76614	Immt	1	57.106	S	271	>>Phosphosite	0.924571	1.24776	1.5264	1.19246	0.95469	0.925254	0.966859	0.9672	0.797629	0.733738	0.981208	1.28532	0.80759	0.871692	0.81763	>>Protein	E9Q800;E9QAY6;A0A0U1RQ14;A0A0U1RNN9	1.02576	0.895417	1.01283	0.924039	1.07281	1.05284	1.13267	1.07929	1.01776	1.04926	0.843512	1.04797	1.02732	0.875443	0.94308	>>Phosphosite calibrated	0.901354	1.39349	1.50707	1.29049	0.889895	0.87882	0.853607	0.896147	0.78371
O88987	11642	Akap3	0.852603	305.43	T	174	>>Phosphosite	0.890806	0.925966	0.927768	0.932819	0.891473	1.05472	1.0082	1.01025	1.05978	1.04593	0.970094	1.11675	1.10145	1.02147	1.04251	>>Protein	O88987	0.988289	0.932743	1.02731	0.988817	0.98202	1.01835	1.04928	1.00223	1.02936	0.991395	0.953485	1.03956	1.05462	0.987235	0.955301	>>Phosphosite calibrated	0.901362	0.992735	0.903103	0.94337	0.907795	1.03571	0.96085	1.008	1.02955
E9Q133	12462	Cct3	0.999944	242.71	S	214	>>Phosphosite	0.951295	0.987457	0.990643	1.00976	0.986661	1.00729	1.00283	1.02593	1.00466	1.00315	0.954242	1.03804	1.05476	1.02163	0.96165	>>Protein	P80318;E9Q133;Q3U0I3;F6Q609;F6ZVG8	1.05519	1.00698	1.03163	1.09068	1.07179	0.977315	1.00668	0.989413	1.06215	0.972563	0.895325	0.98154	0.978657	0.92799	0.952106	>>Phosphosite calibrated	0.90154	0.980615	0.96027	0.92581	0.920573	1.03067	0.996176	1.03691	0.945878
Q60662	11643	Akap4	1	285.6	S	645	>>Phosphosite	0.872683	0.886759	0.953052	0.921497	0.922869	0.984332	1.04241	0.999058	1.00144	1.00802	1.00994	1.12052	1.15244	1.094	1.03098	>>Protein	Q60662	0.967887	0.936417	1.0475	0.975134	0.934896	1.05211	1.05095	0.996419	1.05465	0.971333	0.973057	1.01669	1.05662	0.986435	0.979898	>>Phosphosite calibrated	0.901636	0.94697	0.909833	0.944995	0.987135	0.935576	0.991878	1.00265	0.949546
P31324	19088	Prkar2b	1	198.16	S	218	>>Phosphosite	0.771243	0.751219	0.819466	0.772086	0.802549	1.05048	1.07673	1.01364	1.02964	0.999655	1.08289	1.18693	1.24496	1.26935	1.12916	>>Protein	Q8K1M3;A0A0A6YX73;P12367;A0A0A6YY28;P31324;H3BK84	0.855292	0.811417	0.863523	0.875374	0.857529	1.00921	1.02781	1.00261	1.01141	1.01058	1.04541	1.17739	1.19499	1.12543	1.13202	>>Phosphosite calibrated	0.901731	0.925812	0.948981	0.882007	0.935886	1.0409	1.04759	1.011	1.01803
C4P6S0	72181	Nsun4	0.782452	43.794	S	728	>>Phosphosite	0.91374	1.00535	1.02139	1.0087	0.930452	0.784934	0.85029	0.790306	0.688002	0.737794	1.20014	1.28737	1.28863	1.2946	1.1983	>>Protein	C4P6S0	1.01312	0.94818	1.02496	1.01878	1.00667	1.03521	1.05942	1.01949	0.993332	0.983612	0.942967	1.02258	1.02479	0.975925	0.93095	>>Phosphosite calibrated	0.901903	1.06029	0.996515	0.990104	0.924283	0.758233	0.802596	0.7752	0.692621
Q60662	11643	Akap4	0.977846	154.12	T	491	>>Phosphosite	0.872944	0.943851	0.98467	0.990372	0.976516	0.972014	1.03849	1.03994	0.970989	0.998776	0.994499	1.09277	1.06821	0.982944	1.07301	>>Protein	Q60662	0.967887	0.936417	1.0475	0.975134	0.934896	1.05211	1.05095	0.996419	1.05465	0.971333	0.973057	1.01669	1.05662	0.986435	0.979898	>>Phosphosite calibrated	0.901907	1.00794	0.940017	1.01563	1.04452	0.923868	0.98815	1.04368	0.920676
A0A2I3BR17	70060	Spata3	0.844257	74.287	S	47	>>Phosphosite	0.93352	1.07195	1.13851	1.01159	1.05968	0.88134	1.02817	0.861925	0.943722	1.04925	0.869385	1.15114	1.02323	1.00372	0.97289	>>Protein	A0A2I3BR17	1.03491	1.08751	1.12162	1.13145	1.0749	0.967269	1.00852	1.01914	0.955241	0.923927	0.896889	1.02456	0.965943	0.931036	0.857074	>>Phosphosite calibrated	0.902028	0.985685	1.01506	0.894058	0.985839	0.911164	1.01949	0.845735	0.987941
B2KF24	21463	Tcp11	0.926918	80.596	S	20	>>Phosphosite	0.852511	0.904729	1.07636	0.924937	0.890257	1.0482	1.11894	1.14962	0.937804	1.0407	1.00531	1.10263	1.047	0.971045	0.929963	>>Protein	B2KF24;Q01755;Q5FWA2;A0A3B2WD68;A0A3B2W7H0;A0A3B2WCV7;A0A3B2WAQ3	0.94503	0.953033	1.08982	1.02603	0.971147	0.985228	1.03463	1.05239	0.89081	0.987034	0.962541	1.12237	1.04709	0.992991	0.939854	>>Phosphosite calibrated	0.9021	0.949315	0.98765	0.901472	0.916706	1.06392	1.08148	1.09239	1.05275
C0J8I2	20446	St6galnac2	0.983296	150.69	S	15	>>Phosphosite	0.750201	1.04869	1.22238	1.11958	1.28262	0.818116	0.976189	0.931227	1.14546	0.720997	1.0063	1.01203	1.35879	0.718015	0.88941	>>Protein	C0J8I2	0.831312	0.922974	0.915032	0.880774	0.837339	1.03496	1.11553	1.0677	1.18921	1.03549	1.0196	1.07096	1.01678	1.11368	0.948654	>>Phosphosite calibrated	0.90243	1.1362	1.33589	1.27114	1.53178	0.790482	0.875091	0.872181	0.96321
A6PWD2	329977	Fhad1	0.997812	85.28	S	905	>>Phosphosite	0.942404	1.04468	1.02478	0.97968	1.07431	0.996096	0.945716	1.12054	0.890731	0.93697	0.996473	1.06185	1.03657	1.01308	0.936121	>>Protein	A6PWD2;A0A286YDZ9	1.04425	1.00397	1.0364	1.05819	1.02825	0.973297	0.980341	0.973664	1.01644	0.931181	0.953926	1.0025	1.0477	0.957302	0.992594	>>Phosphosite calibrated	0.902471	1.04056	0.988787	0.925807	1.04479	1.02342	0.96468	1.15085	0.876324
E9PYY5	242584	Dnai4	0.970702	73.415	S	25	>>Phosphosite	0.909572	0.914106	0.893674	0.908202	0.909552	0.753251	0.844796	0.804314	0.814319	0.728616	1.21053	1.39063	1.4268	1.2605	1.23114	>>Protein	E9PYY5;F6QPI2	1.00735	0.996598	1.03415	1.03077	1.0357	0.973622	0.99133	1.00529	0.985388	0.957757	0.92963	1.03964	1.04463	1.00294	0.965204	>>Phosphosite calibrated	0.902932	0.917226	0.864161	0.881094	0.878202	0.773659	0.852184	0.800079	0.826394
A0A1D5RLG4	320869	Spata33	0.981447	86.911	S	80	>>Phosphosite	1.07581	1.21007	1.15702	1.10931	1.07125	0.916808	1.021	0.95715	0.940049	0.951976	0.912599	0.955572	0.972234	0.888569	0.860593	>>Protein	A0A1D5RLP4;A0A1D5RLV5;Q0P5V0;A0A1D5RLG4	1.19128	1.21813	1.22374	1.14491	1.30623	0.94859	0.978804	0.827538	0.871606	0.959501	0.811291	0.835239	0.961697	0.865721	0.855724	>>Phosphosite calibrated	0.903065	0.993385	0.945479	0.968906	0.820108	0.966496	1.04311	1.15662	1.07853
Q8CDE2	442829	Ccin	0.899356	94.385	S	487	>>Phosphosite	0.930028	0.932067	1.02672	0.917478	1.03841	0.991398	0.991685	0.979222	0.952859	0.896801	1.16471	1.19946	1.03545	0.927759	1.01595	>>Protein	Q8CDE2	1.02982	0.908427	1.05712	1.03317	0.992177	1.03647	1.07188	0.973818	1.04055	1.01504	0.916279	0.97882	1.0441	0.945621	0.956715	>>Phosphosite calibrated	0.903099	1.02602	0.971243	0.888021	1.0466	0.956514	0.925187	1.00555	0.915726
Q80Y39	66765	4933411K16Rik	1	82.85	S	90	>>Phosphosite	1.10825	1.1123	1.20701	1.08078	1.07491	0.882682	0.965287	0.917616	0.958555	0.878861	1.00459	1.01523	0.947183	0.940542	0.906199	>>Protein	Q80Y39	1.22704	1.18287	1.20886	1.23261	1.26731	0.886925	0.895401	0.908995	0.888258	0.876663	0.818423	0.951509	0.915658	0.863469	0.876023	>>Phosphosite calibrated	0.903197	0.940343	0.99847	0.876825	0.848184	0.995216	1.07805	1.00948	1.07914
A2AF73	209005	Fsip2l	0.831867	143.04	S	559	>>Phosphosite	0.86864	0.887209	0.897668	0.944369	0.791066	1.03671	1.00114	1.08844	0.999347	0.908518	1.02871	1.15153	1.17122	1.10763	1.11781	>>Protein	A2AF73	0.961715	0.923333	0.987224	1.01988	0.98193	1.01427	1.10095	1.01886	1.05178	0.998916	0.933037	1.01941	1.0283	0.969706	0.990689	>>Phosphosite calibrated	0.90322	0.960876	0.909284	0.925962	0.805624	1.02212	0.909337	1.0683	0.950144
C4P6S0	72181	Nsun4	1	66.595	S	794	>>Phosphosite	0.915325	1.16708	1.30035	1.23197	0.948611	0.816984	0.95142	0.94656	0.614203	0.654826	1.25811	1.34739	1.01308	1.01078	0.823305	>>Protein	C4P6S0	1.01312	0.94818	1.02496	1.01878	1.00667	1.03521	1.05942	1.01949	0.993332	0.983612	0.942967	1.02258	1.02479	0.975925	0.93095	>>Phosphosite calibrated	0.903468	1.23087	1.26868	1.20926	0.942322	0.789194	0.898054	0.928467	0.618326
L7N480	243822	Fam71e2	0.993483	49.448	S	268	>>Phosphosite	0.855068	1.16459	1.24727	1.1923	0.804976	0.89157	0.9305	1.05582	0.984074	0.962395	1.06871	1.12656	0.901004	0.973598	0.841575	>>Protein	L7N480;M0QW72	0.946426	0.98276	1.08487	1.039	0.93848	0.962334	0.983747	0.978444	0.904805	0.888311	1.00834	1.19283	1.07017	1.02624	0.993248	>>Phosphosite calibrated	0.90347	1.18502	1.1497	1.14754	0.857745	0.926466	0.945873	1.07908	1.08761
A2ARZ3	241516	Fsip2	0.799727	134.14	S	5806	>>Phosphosite	0.876688	0.921602	0.920676	0.889653	0.898759	0.993065	0.998158	1.14649	1.14355	1.12727	0.94568	1.07001	1.0271	0.975701	1.06561	>>Protein	A2ARZ3;F7BGZ6;F6ZQI5;REV__Q61382	0.970282	0.94129	1.01218	1.00458	0.976267	1.01351	1.03868	1.02595	1.025	1.00268	0.93881	1.0383	1.04352	0.977312	0.991656	>>Phosphosite calibrated	0.903539	0.979085	0.909602	0.8856	0.920608	0.979832	0.960988	1.11749	1.11566
P68372	227613	Tubb4b	0.999984	92.457	S	382	>>Phosphosite	0.889312	0.943472	0.953022	0.965983	0.992213	0.967136	0.964542	1.0538	0.897565	1.0832	1.00538	1.12077	1.15449	1.00566	1.00345	>>Protein	P68372;Q9D6F9;CON__ENSEMBL:ENSBTAP00000025008	0.984112	0.939771	1.01808	0.974346	0.967165	1.03312	1.02432	0.976787	1.04314	0.992836	0.957615	1.02052	1.09182	1.0059	0.970468	>>Phosphosite calibrated	0.90367	1.00394	0.936101	0.991417	1.0259	0.936132	0.941638	1.07884	0.860448
B0QZF7	216974	Proca1	1	150.09	S	307	>>Phosphosite	0.830049	0.894193	0.923482	0.897567	0.857187	1.07656	1.00283	1.05188	1.02702	1.02228	0.975499	1.05299	1.1913	1.13006	1.06709	>>Protein	B0QZF7;B0QZF6	0.918318	0.821278	0.935474	0.906043	0.857218	1.05076	1.03645	0.986944	1.07605	0.985588	1.01034	1.04852	1.16054	1.03726	1.16922	>>Phosphosite calibrated	0.90388	1.08878	0.987181	0.990644	0.999963	1.02456	0.967568	1.0658	0.954439
E9QNC6	71710	Lrrcc1	0.999963	157.97	S	785	>>Phosphosite	0.908011	0.8729	0.96003	0.905345	0.94396	1.04876	1.01182	1.05379	1.03893	0.963305	1.00512	1.10855	1.08105	1.03315	1.06529	>>Protein	E9QNC6;G5E8Y2;Q69ZB0;B9EI20;F7ANC5;E9Q8Q7;F7ABL5;F6QGT9;E9PVL4	1.00448	0.94577	0.982112	1.00893	0.99284	1.011	1.02749	0.993925	1.04716	0.973199	0.968666	1.02992	1.03012	0.971343	1.01304	>>Phosphosite calibrated	0.903961	0.922952	0.977516	0.89733	0.950767	1.03735	0.984751	1.06023	0.992145
Q9QXW4	56223	Fscn3	0.870844	115.14	S	402	>>Phosphosite	0.887811	0.997399	1.16066	0.998519	1.09277	1.12876	0.971488	0.987122	1.01751	1.04211	0.881869	0.930623	1.00022	0.979134	0.923999	>>Protein	Q9QXW4	0.98208	0.993063	1.03176	1.03736	0.986554	0.996917	1.0284	1.01678	1.0176	0.937309	0.961051	1.05168	1.04765	0.96007	0.951742	>>Phosphosite calibrated	0.904011	1.00437	1.12494	0.96256	1.10766	1.13225	0.944663	0.970835	0.999916
Q8BJU0	52551	Sgta	0.999915	101.48	T	82	>>Phosphosite	0.929542	0.951547	1.06226	1.06188	1.04572	1.03312	0.995027	0.948436	0.89881	0.883179	1.00914	1.09481	1.08487	1.05975	0.941911	>>Protein	Q8BJU0;A0A1W2P6P1;A0A1W2P7I5	1.02787	1.03273	0.96966	1.09124	1.07768	0.938013	0.968977	0.997799	1.00855	0.935187	0.937101	1.05617	1.00181	1.00571	0.951501	>>Phosphosite calibrated	0.904334	0.921393	1.09549	0.973095	0.970339	1.10139	1.02688	0.950528	0.891188
A0A5F8MPU3	73463	C2cd6	0.968393	102.27	S	1386	>>Phosphosite	0.911876	0.952842	1.00317	0.894478	0.90592	1.01841	1.15768	1.06448	1.01298	1.03044	0.962877	1.06249	1.12819	0.929701	0.964455	>>Protein	A0A5F8MPU3;A0A571BEL2	1.00831	0.98742	1.0207	1.04181	1.06614	1.0022	1.03221	1.06998	1.05009	1.02979	0.871071	0.990601	0.967567	0.947442	0.914654	>>Phosphosite calibrated	0.904358	0.964981	0.982827	0.858582	0.849717	1.01617	1.12155	0.99486	0.964664
Q6NY15	211484	Tsga10	1	134.88	S	679	>>Phosphosite	0.874214	0.91658	0.983646	0.926313	0.901286	0.998123	1.13808	1.04916	0.954039	0.958619	1.07145	1.16644	1.03673	1.0209	1.00442	>>Protein	Q6NY15;D6RIK6	0.966634	0.9587	1.02979	1.00359	0.975373	1.02391	1.08209	1.04643	0.975295	1.02094	0.933522	1.06886	1.00653	0.961171	0.947152	>>Phosphosite calibrated	0.90439	0.956065	0.955194	0.922995	0.924042	0.974816	1.05174	1.0026	0.978206
A0A1D5RMD1	637079	Iqcn	0.806787	105.9	S	477	>>Phosphosite	0.906462	1.10398	1.00158	0.862331	1.00865	1.04059	0.998674	1.01676	0.991885	0.929256	1.11908	0.89995	1.08285	0.946784	1.09116	>>Protein	A0A1D5RMD1;A0A0J9YTR7;Q9Z126	1.00226	0.960433	1.01835	1.01722	1.01864	1.02205	1.02784	1.00871	1.04275	0.981162	0.924215	1.03033	1.02498	0.962215	0.95886	>>Phosphosite calibrated	0.904419	1.14946	0.983536	0.84773	0.990195	1.01814	0.971627	1.00798	0.951221
P15327	12183	Bpgm	0.941026	72.662	S	192	>>Phosphosite	0.948376	1.00312	0.940622	1.02673	0.911834	0.890243	1.06031	0.990273	0.998241	1.01131	1.09866	0.953731	0.953174	1.14175	1.07162	>>Protein	P15327;D3Z223;D3YUE8;D3YYH3	1.04859	1.01748	1.1511	1.09746	1.05528	0.948898	0.965085	0.922691	0.914874	0.898144	0.950464	0.993144	1.08009	0.962794	0.993908	>>Phosphosite calibrated	0.904426	0.98589	0.817153	0.93555	0.864072	0.938186	1.09868	1.07324	1.09112
Q8CI32	70369	Bag5	0.905717	179.99	S	264	>>Phosphosite	0.883033	0.838601	0.902216	0.87593	0.878367	1.02296	1.0661	1.03701	1.0521	0.966401	1.01514	1.11136	1.21801	1.10172	1.03105	>>Protein	Q8CI32;E0CYW3	0.976098	0.986011	1.00464	1.05357	1.02952	0.938097	0.977108	0.97674	0.973252	0.967011	0.950764	1.07284	1.0622	1.03365	0.998495	>>Phosphosite calibrated	0.904656	0.850499	0.898045	0.831393	0.853181	1.09047	1.09108	1.06171	1.08102
F6VCV9	232664	Ccdc136	0.886206	96.773	S	248	>>Phosphosite	0.880221	0.878684	0.934791	0.954548	0.906418	1.00735	1.03697	1.00488	1.24002	1.07802	0.973347	1.11388	1.05133	0.95945	0.980106	>>Protein	F6VCV9;E9QP94;Q3TVA9;E6Y2W6;E6Y2W7;D3Z165;A0A0N4SW14;A0A0J9YVA8	0.971937	0.963533	1.00537	1.0241	1.00982	0.999654	1.01683	1.03083	0.984328	1.01081	0.922406	1.07162	1.03287	0.995297	0.960597	>>Phosphosite calibrated	0.905636	0.91194	0.929798	0.932089	0.897604	1.0077	1.0198	0.974826	1.25976
Q99JX4	98221	Eif3m	0.999995	76.237	S	133	>>Phosphosite	0.884618	0.871295	0.986579	1.04819	0.874265	1.02542	1.06185	1.02534	1.10693	0.979472	0.964048	1.14985	0.966212	0.963942	1.09198	>>Protein	Q99JX4;A2A702;A2A701	0.97641	1.0031	1.00288	1.06228	1.01404	0.990052	0.998594	1.01969	1.04681	1.00865	0.911234	1.01034	1.04341	0.969332	0.943183	>>Phosphosite calibrated	0.90599	0.868598	0.98375	0.986731	0.862161	1.03573	1.06335	1.00554	1.05744
A0A1B0GSX1	667306	Gm11634	0.999991	98.132	S	52	>>Phosphosite	0.860733	0.932328	0.943413	0.885446	0.921955	1.09094	1.19705	1.08494	1.02142	1.00928	1.00748	1.07182	1.06067	0.999889	0.912633	>>Protein	A0A1B0GSX1	0.950024	1.1027	0.954896	1.1764	1.02013	0.97529	1.01316	1.02393	1.05284	0.98769	0.925749	1.02652	0.930738	0.915159	0.944772	>>Phosphosite calibrated	0.906012	0.845495	0.987975	0.752675	0.903759	1.11858	1.1815	1.05959	0.970153
F6VCV9	232664	Ccdc136	1	110.87	S	627	>>Phosphosite	0.880751	0.802518	0.92224	0.929208	0.893205	1.09556	1.09825	1.04876	1.0518	1.06694	0.939339	1.079	1.12237	1.03882	1.03124	>>Protein	F6VCV9;E9QP94;Q3TVA9;E6Y2W6;E6Y2W7;D3Z165;A0A0N4SW14;A0A0J9YVA8	0.971937	0.963533	1.00537	1.0241	1.00982	0.999654	1.01683	1.03083	0.984328	1.01081	0.922406	1.07162	1.03287	0.995297	0.960597	>>Phosphosite calibrated	0.906181	0.832891	0.917314	0.907345	0.884519	1.09594	1.08007	1.01739	1.06854
E9PUK3	214459	Fnbp1l	1	149.85	S	153	>>Phosphosite	0.942587	0.948186	1.04308	0.989681	0.954021	1.04096	1.09062	1.01171	0.968855	0.965428	0.957867	1.10176	1.07592	0.98348	0.925843	>>Protein	E9PUK3;A0A5F8MPQ8;E9PUI5;Q8K012;A0A0G2JFM9	1.04016	1.05554	1.09781	1.11741	1.05533	0.964387	1.03495	1.0054	0.968868	1.00105	0.880683	0.964	1.00428	0.960165	0.849967	>>Phosphosite calibrated	0.90619	0.898291	0.95015	0.885694	0.904003	1.0794	1.05379	1.00628	0.999987
A0A338P6U6	100041586	Dynlt2a3	1	50.207	S	28	>>Phosphosite	0.803016	0.872685	0.888902	0.864151	0.872077	0.728821	0.71968	0.693835	0.739785	0.677466	1.25246	1.51301	1.48255	1.51595	1.37561	>>Protein	A0A0R4J284;P11985;A0A338P6U6;A0A338P777	0.8859	0.926135	1.04586	1.04968	0.8859	1.05731	1.10866	1.12046	0.969698	1.03416	0.920017	1.04997	0.996375	0.993585	0.956287	>>Phosphosite calibrated	0.90644	0.942287	0.849924	0.823253	0.984397	0.689314	0.649144	0.619243	0.762902
O88987	11642	Akap3	0.999561	171.58	S	66	>>Phosphosite	0.896105	1.0308	0.988604	1.00278	1.00013	1.03255	1.01087	1.05222	1.01779	0.967831	1.01253	1.06488	0.974849	1.03809	0.909958	>>Protein	O88987	0.988289	0.932743	1.02731	0.988817	0.98202	1.01835	1.04928	1.00223	1.02936	0.991395	0.953485	1.03956	1.05462	0.987235	0.955301	>>Phosphosite calibrated	0.906723	1.10513	0.962321	1.01412	1.01844	1.01395	0.963394	1.04988	0.988762
E9QJV1	623046	Fscb	0.999775	186.06	S	57	>>Phosphosite	1.12529	1.07779	1.16496	1.11761	1.19669	0.9696	0.978746	0.973624	0.930559	0.92251	0.867528	0.9419	0.97838	0.908347	0.846466	>>Protein	E9QJV1	1.2409	0.993861	1.1504	1.22873	0.869282	1.01778	0.937598	1.05407	1.12031	1.08756	0.760774	0.835299	0.876313	0.899171	0.927949	>>Phosphosite calibrated	0.906835	1.08444	1.01266	0.909567	1.37664	0.952657	1.04389	0.923685	0.830625
Q7TPM6	240121	Fsd1	0.835051	137.95	S	277	>>Phosphosite	0.888917	0.921816	0.986577	0.927892	0.930313	1.0753	1.11071	1.04823	1.00851	1.00317	0.988899	1.08898	1.0788	1.00757	0.934314	>>Protein	Q7TPM6	0.980082	0.981356	1.00617	1.00562	0.974076	1.04038	0.988211	1.03225	1.04069	1.00683	0.872586	1.0055	1.08873	0.997311	0.980203	>>Phosphosite calibrated	0.906982	0.939329	0.98053	0.922705	0.955071	1.03356	1.12396	1.01547	0.969082
Q8BHX0	330820	4933402J07Rik	1	57.328	S	220	>>Phosphosite	1.01468	1.05232	1.01828	0.961238	1.04258	1.02448	1.0336	1.07049	0.984901	0.907362	0.882214	1.1257	0.945096	1.03315	0.903906	>>Protein	Q8BHX0	1.11851	1.02446	1.04395	1.11986	1.08882	0.948054	0.98217	0.965204	1.05477	0.894821	0.969322	0.979158	0.99348	0.901459	0.915966	>>Phosphosite calibrated	0.907168	1.0272	0.975416	0.858353	0.957534	1.08062	1.05236	1.10908	0.933763
Q8CDE2	442829	Ccin	1	76.82	S	229	>>Phosphosite	0.934267	1.0766	1.04055	0.963705	0.875856	1.05245	1.09591	1.00158	1.15548	1.06381	0.881604	0.947756	1.06388	0.964801	0.881737	>>Protein	Q8CDE2	1.02982	0.908427	1.05712	1.03317	0.992177	1.03647	1.07188	0.973818	1.04055	1.01504	0.916279	0.97882	1.0441	0.945621	0.956715	>>Phosphosite calibrated	0.907215	1.18513	0.984329	0.932763	0.882762	1.01542	1.02242	1.02851	1.11045
Q80YT5	217116	Spata20	0.987492	84.297	S	249	>>Phosphosite	1.07482	1.12868	1.14218	1.09787	1.07425	1.01214	0.951407	0.996122	0.947832	0.8878	0.89963	0.94792	0.994488	0.936488	0.90837	>>Protein	Q80YT5	1.18468	1.14407	1.16767	1.20669	1.23655	0.916846	0.944206	0.963827	0.930567	0.928043	0.828317	0.92796	0.912593	0.86981	0.838169	>>Phosphosite calibrated	0.907268	0.986546	0.978174	0.909815	0.868749	1.10394	1.00763	1.03351	1.01855
Q9D952	14027	Evpl	0.902161	64.711	S	2026	>>Phosphosite	0.907317	0.990517	1.02635	1.09291	0.972491	0.930015	1.04058	1.06759	0.9649	1.09393	0.987598	1.03474	0.980081	1.0181	0.892867	>>Protein																	>>Phosphosite calibrated	0.907317	0.990517	1.02635	1.09291	0.972491	0.930015	1.04058	1.06759	0.9649
Q62318	21849	Trim28	0.867764	56.504	S	23	>>Phosphosite	1.04907	1.17067	1.14252	1.15798	0.995764	0.889312	0.899311	0.957537	0.894004	0.85716	0.981227	1.09191	0.954922	1.01392	0.944692	>>Protein	Q62318	1.15617	1.12437	1.15858	1.18456	1.16577	0.704594	0.742271	0.738313	0.729616	0.683701	1.04815	1.15442	1.17985	1.1019	1.12773	>>Phosphosite calibrated	0.907364	1.04118	0.986137	0.977567	0.85417	1.26216	1.21157	1.29693	1.22531
A0JP43	319634	Efcab5	1	154.94	S	315	>>Phosphosite	0.885818	0.929383	1.03599	0.970234	0.893758	0.731306	0.844832	0.830718	0.649489	0.671353	1.38715	1.51371	1.24804	1.27139	1.13683	>>Protein	A0JP43;A0A0A0MQI1	0.975963	0.970861	1.02144	1.02507	0.99279	1.03287	1.04058	1.01902	1.07291	0.984754	0.937584	1.00957	1.00993	0.972675	0.93398	>>Phosphosite calibrated	0.907636	0.957277	1.01424	0.946506	0.900249	0.70803	0.811885	0.815214	0.605354
Q9D5Y0	70821	4921507P07Rik	0.871814	67.897	T	162	>>Phosphosite	0.865361	0.991834	1.00858	0.978533	1.0546	0.924322	1.03209	1.10857	0.970992	0.891249	0.916544	1.12133	1.13909	1.06843	0.928478	>>Protein	Q9D5Y0	0.953402	0.913972	0.989642	0.983564	0.97118	1.05331	1.03371	1.02482	1.03743	1.03523	0.937752	1.04662	1.04533	0.982501	0.991542	>>Phosphosite calibrated	0.907655	1.08519	1.01913	0.994885	1.08589	0.877541	0.998437	1.08172	0.935959
Q9D424	71132	Cabyr	0.844285	83.968	S	53	>>Phosphosite	0.790187	0.746444	0.833874	0.821862	0.73217	1.00598	1.05836	1.00189	1.0935	1.09774	1.05093	1.20315	1.22273	1.17261	1.16858	>>Protein	Q9D424;A0A3Q4EGN8	0.86979	0.906964	0.947669	0.961238	0.872201	1.02157	1.01114	1.05089	1.04708	1.10247	0.966733	1.06104	1.06149	1.08739	1.03233	>>Phosphosite calibrated	0.90848	0.823015	0.879921	0.855004	0.839451	0.984739	1.0467	0.953373	1.04434
C0J8I2	20446	St6galnac2	0.970693	102.98	S	65	>>Phosphosite	0.755306	0.980097	1.08423	1.04637	0.793132	0.928164	0.994663	0.953721	0.81075	0.853825	1.12681	1.4369	1.09794	1.13836	0.999748	>>Protein	C0J8I2	0.831312	0.922974	0.915032	0.880774	0.837339	1.03496	1.11553	1.0677	1.18921	1.03549	1.0196	1.07096	1.01678	1.11368	0.948654	>>Phosphosite calibrated	0.908572	1.06189	1.1849	1.18801	0.947206	0.896813	0.891652	0.893249	0.681752
D6RDE8	28075	Desi1	1	91.784	S	25	>>Phosphosite	0.855399	0.952148	0.967828	0.854619	0.971823	1.04852	1.01041	0.975627	1.04228	0.977474	1.00807	1.09369	1.1452	1.081	1.01592	>>Protein	Q9CQT7;D6RDE8;Q3TCG9;E9Q2Y9;F8WJJ8	0.941451	0.887483	1.06083	0.939958	0.89854	1.06578	1.08217	0.98717	1.05749	1.00018	0.963386	0.995099	1.10599	0.97654	1.03794	>>Phosphosite calibrated	0.908597	1.07286	0.912327	0.90921	1.08156	0.983805	0.933691	0.988307	0.985611
E9Q4M4	66098	Chchd6	0.99591	119.39	S	164	>>Phosphosite	0.95513	1.08721	1.12748	1.10705	0.986314	0.901153	1.03581	0.967691	0.917638	0.92148	0.981191	1.07056	1.01904	0.981151	0.941111	>>Protein	E9Q4M4	1.05117	0.901484	0.953844	1.00627	0.991972	1.02041	0.983846	0.945282	0.952398	0.969453	1.00244	1.10121	1.09364	0.978268	1.0483	>>Phosphosite calibrated	0.908633	1.20602	1.18204	1.10014	0.994296	0.883126	1.05282	1.02371	0.963503
B1AWF1	67652	Spaca1	0.96701	317.55	S	266	>>Phosphosite	0.656955	0.636201	0.689436	0.703693	0.66659	0.988702	0.980636	0.980549	1.04159	0.988571	1.20652	1.34151	1.40856	1.33375	1.37674	>>Protein	B1AWF1;B1AWF0	0.722876	0.772312	0.711043	0.763582	0.73981	0.999772	0.967375	0.907368	0.84673	0.692162	1.3544	1.42724	1.51891	1.22155	1.35487	>>Phosphosite calibrated	0.908807	0.823762	0.969613	0.921569	0.901028	0.988927	1.01371	1.08065	1.23013
A0A140LHH9	102638882	Gm35339	0.967652	100.23	S	813	>>Phosphosite	0.901385	1.05855	1.14814	1.03081	1.04805	0.875138	1.05442	1.00789	1.04906	0.856234	0.912371	0.971205	1.04065	1.0963	0.949777	>>Protein	A0A140LHH9	0.991434	1.03596	1.00501	1.05559	1.0322	0.994373	1.01278	1.02348	1.0247	1.03285	0.876647	1.01117	1.00225	0.977768	0.923784	>>Phosphosite calibrated	0.909173	1.02181	1.14242	0.976524	1.01536	0.88009	1.04111	0.98477	1.02377
A0A5F8MPU3	73463	C2cd6	0.999408	99.569	S	1921	>>Phosphosite	0.917194	0.973959	1.00557	1.06829	0.943182	1.08637	1.01432	1.06954	1.07404	1.1236	0.836232	0.979332	0.984163	0.984746	0.939476	>>Protein	A0A5F8MPU3;A0A571BEL2	1.00831	0.98742	1.0207	1.04181	1.06614	1.0022	1.03221	1.06998	1.05009	1.02979	0.871071	0.990601	0.967567	0.947442	0.914654	>>Phosphosite calibrated	0.909633	0.986368	0.985174	1.02542	0.884667	1.08398	0.98266	0.999587	1.02281
A0A1D5RMI8	236266	Alms1	0.96927	171.67	S	1939	>>Phosphosite	0.889954	0.899211	1.02389	1.0119	0.944344	1.0262	1.07302	1.03659	0.994681	0.960084	0.992664	1.05446	1.06649	1.05525	0.971268	>>Protein	A0A1D5RMI8;Q8K4E0	0.978363	0.967791	0.99763	1.0267	0.985354	1.01826	1.0169	1.02721	1.03778	0.978107	0.936163	1.02534	1.04043	0.989701	0.974271	>>Phosphosite calibrated	0.909636	0.929137	1.02633	0.985582	0.958381	1.00779	1.05519	1.00913	0.958466
A6X8Z9	74663	Tex55	0.989547	149.84	S	286	>>Phosphosite	0.909382	0.883087	1.00261	0.925766	0.93422	1.03171	1.05217	0.98652	1.01643	1.06092	0.986986	1.04768	1.14214	1.06675	0.953636	>>Protein	A6X8Z9	0.999587	1.14921	1.18042	1.1775	1.04904	0.977809	1.04873	1.01583	0.876451	0.934919	0.927027	1.02449	0.906684	0.902072	0.83023	>>Phosphosite calibrated	0.909758	0.768426	0.849368	0.786213	0.890552	1.05512	1.00328	0.971146	1.15971
Q91XV3	70350	Basp1	0.999997	122.44	T	36	>>Phosphosite	1.46558	1.58974	1.62319	1.51093	1.55878	0.85047	0.90583	0.841366	0.812257	0.79929	0.609973	0.678248	0.623787	0.566468	0.564086	>>Protein	Q91XV3	1.61067	1.6285	1.81454	1.73572	1.68275	0.852721	0.859338	0.874592	0.737494	0.839149	0.47859	0.516089	0.50005	0.468234	0.401573	>>Phosphosite calibrated	0.90992	0.976201	0.894549	0.870492	0.92633	0.99736	1.0541	0.96201	1.10137
B2RW38	381229	Cfap58	1	210.64	S	608	>>Phosphosite	0.896985	0.89432	0.937008	0.947907	0.928168	0.992169	0.963892	0.998708	1.05829	1.01596	0.985932	1.10534	1.07694	1.12205	1.07633	>>Protein	B2RW38;A0A494BB06	0.985668	0.956966	0.998371	1.01172	1.0077	1.01493	1.03399	1.052	1.00939	1.03029	0.902135	1.05151	1.03077	0.973206	0.941369	>>Phosphosite calibrated	0.910027	0.934537	0.938537	0.936929	0.921079	0.977571	0.93221	0.949347	1.04845
H3BJB3	207615	Wdr37	0.980945	69.598	S	171	>>Phosphosite	0.856268	1.10773	1.16874	1.14619	0.97762	1.00242	1.15038	1.07585	0.786631	0.855331	1.06119	1.09853	0.982724	0.953319	0.777068	>>Protein	Q8CBE3;H3BJR7;H3BJS1;H3BJB3;H3BK66;Q05BF4	0.94076	0.972535	1.00775	1.02874	1.02391	0.998288	0.923128	0.954341	1.04481	1.0657	0.897966	1.01021	1.02638	1.08857	1.01692	>>Phosphosite calibrated	0.910188	1.13901	1.15975	1.11417	0.954789	1.00414	1.24618	1.12733	0.752896
Q810N5	320135	BC049715	1	68.069	S	178	>>Phosphosite	0.817485	1.02844	1.13477	1.03215	0.817208	0.990124	1.19445	1.07618	0.723902	0.854226	1.21207	1.29797	1.00067	0.987562	0.832808	>>Protein	Q810N5;A0A0N4SW00	0.89795	0.853317	0.910606	0.892858	0.879153	1.06408	1.06325	1.0613	1.03809	1.05284	0.969168	1.10579	1.10591	1.03866	1.06702	>>Phosphosite calibrated	0.91039	1.20523	1.24617	1.156	0.92954	0.930502	1.12339	1.01401	0.697341
Q8BVM2	239029	Antxrl	0.897126	60.899	S	598	>>Phosphosite	0.97361	0.966261	0.927571	0.993929	0.907362	0.948747	1.02536	0.977774	0.930421	0.849733	1.06578	1.11094	1.18243	1.11852	1.02157	>>Protein	Q8BVM2;A0A2I3BPI1;A0A2I3BPJ3	1.0692	0.98007	1.09942	1.03314	1.04767	1.01453	1.03305	0.995025	1.00949	0.9439	0.934264	0.962943	1.0147	0.934349	0.928259	>>Phosphosite calibrated	0.910599	0.98591	0.843691	0.962047	0.86608	0.935164	0.992552	0.982663	0.921671
A0A087WSD2	383435	Ms4a14	0.946569	200.93	S	1218	>>Phosphosite	0.907338	0.945032	0.972958	0.912288	0.89204	1.09308	1.14396	1.12368	1.03204	1.05246	0.957473	0.982783	1.07151	0.988872	0.924485	>>Protein	A0A087WSD2	0.996395	1.00697	1.07524	1.07514	1.06281	1.01237	1.02073	0.99529	1.00202	1.00591	0.889996	0.985443	1.02367	0.942191	0.90582	>>Phosphosite calibrated	0.910621	0.938492	0.904875	0.84853	0.839325	1.07973	1.12073	1.129	1.02996
Q9D9B7	76627	Prr30	1	134.68	S	154	>>Phosphosite	0.956592	0.954872	0.997541	1.03873	1.00103	0.965527	0.973363	0.967438	1.00232	0.967534	0.954155	1.07036	1.09783	1.05569	0.997015	>>Protein	Q9D9B7	1.05007	0.983896	0.961409	1.06779	1.04784	0.981322	0.987757	0.999985	1.0771	0.990256	0.921886	1.01554	0.970759	0.956071	0.988325	>>Phosphosite calibrated	0.91098	0.970501	1.03758	0.972787	0.95533	0.983905	0.985428	0.967453	0.930573
O88870	24115	Best1	0.997875	149.84	S	509	>>Phosphosite	0.816943	0.798646	0.904875	0.898902	0.825336	1.00226	1.02721	0.94714	1.00483	0.977761	1.13601	1.0914	1.23672	1.18168	1.1503	>>Protein	O88870;A0A494B8Z9	0.89658	0.912474	0.9637	0.986829	0.914935	0.996719	0.987468	0.996769	1.03308	1.0044	0.979496	1.08101	1.1313	1.06886	1.04637	>>Phosphosite calibrated	0.911177	0.875253	0.938959	0.9109	0.902071	1.00556	1.04024	0.95021	0.972649
D3Z720	210145	Irgc1	1	64.104	S	326	>>Phosphosite	0.86387	0.937947	0.889319	0.969341	0.886781	1.02024	0.993454	0.959722	0.982767	0.945094	1.12705	1.05217	1.23038	1.05805	1.08383	>>Protein	D3Z720;Q8C262;A0A0U1RQ16;E9QAA8	0.947981	0.915836	0.961448	0.980465	0.975321	1.05612	1.06161	1.06932	1.04015	1.06831	0.913332	1.04976	1.03298	0.967877	0.959486	>>Phosphosite calibrated	0.911274	1.02414	0.924979	0.988654	0.909219	0.966022	0.935803	0.897506	0.944829
Q9QZE7	53424	Tsnax	0.781984	89.311	S	141	>>Phosphosite	0.872177	1.00582	0.953589	0.954027	0.969237	1.0877	0.934478	0.971445	1.09383	1.06096	0.944817	1.06018	1.10502	0.942687	1.04404	>>Protein	Q9QZE7;A0A1D5RLR0	0.956952	0.95337	1.004	0.996243	0.962228	1.03181	0.99684	1.03812	1.01426	1.04055	0.914518	1.023	1.0676	1.01876	0.981745	>>Phosphosite calibrated	0.911411	1.05501	0.949786	0.957624	1.00729	1.05417	0.93744	0.935776	1.07845
P62806	319159	H4c11	1	131.32	S	48	>>Phosphosite	1.21079	1.18498	1.1728	1.19806	1.26383	0.934793	1.01646	0.948431	1.04619	0.887848	0.815449	0.784993	0.924431	0.812502	0.798453	>>Protein	P62806	1.32822	1.21933	1.30285	1.26296	1.30734	1.08209	1.1019	1.10413	1.1114	1.0474	0.61534	0.655289	0.682673	0.608101	0.570971	>>Phosphosite calibrated	0.911591	0.971827	0.900177	0.94861	0.966719	0.86388	0.922455	0.858985	0.941325
P15265	17235	Smcp	1	96.711	S	37	>>Phosphosite	0.993017	1.01187	1.17773	1.03018	1.07097	1.0403	1.08267	1.0183	0.900995	0.933488	0.899965	1.01332	1.05703	0.916029	0.854136	>>Protein	P15265	1.0892	0.761224	1.08268	0.859756	0.861985	1.11623	1.17664	0.912198	1.20077	0.858195	1.06105	0.92641	1.14114	0.815394	1.13713	>>Phosphosite calibrated	0.911695	1.32927	1.08779	1.19822	1.24245	0.931978	0.92014	1.11631	0.750347
G5E8J2	11733	Ank1	0.999968	122.51	S	1745	>>Phosphosite	1.64343	1.65692	1.71647	1.653	1.74178	0.658337	0.749114	0.745872	0.667302	0.652398	0.66224	0.637809	0.646956	0.638719	0.529647	>>Protein	Q02357;A0A0R4J1N7;Q0VGY9;D3Z5M4;E9QNT8;G8JL84;D3YTV8;G5E8J2;B7ZW98;F7D1P5;G3UY11;D6RJ51;S4R2K9;S4R2S8;G5E8K3;G5E8K2;S4R2R5;S4R1S2;A0A1W2P812;G5E8K5;S4R2D6;W4VSQ0;S4R1I1;Q3UVY0;S4R229	1.8023	1.85072	1.80167	1.90896	2.02174	0.593468	0.633044	0.6604	0.614757	0.587421	0.529895	0.539448	0.501992	0.498633	0.455551	>>Phosphosite calibrated	0.911849	0.895288	0.952711	0.86592	0.861524	1.1093	1.18335	1.12942	1.08547
Q9D5V1	67722	Actl11	1	104.55	S	450	>>Phosphosite	0.925151	0.953152	1.03982	0.997582	0.920564	0.980179	1.04029	0.994164	0.929453	1.0077	1.00227	1.04984	1.11519	1.06244	0.982202	>>Protein	Q9D5V1	1.01457	0.981291	1.02705	1.03959	1.04306	1.00689	1.01063	1.01825	1.01214	1.01116	0.897	0.997965	1.01799	0.964748	0.957658	>>Phosphosite calibrated	0.911862	0.971325	1.01244	0.959596	0.882558	0.973469	1.02934	0.976346	0.918301
A0A1W2P6U8	102635990	4932415D10Rik	0.999847	48.513	S	4695	>>Phosphosite	0.893893	0.898596	0.960251	0.940553	0.895104	1.03178	1.08877	1.04547	1.01259	1.01515	0.963743	1.10954	1.10992	1.02251	1.01213	>>Protein	A0A1W2P6U8;E9Q0G0	0.980261	0.960717	1.02438	1.02619	0.993442	0.975006	0.986851	0.98259	0.980829	0.967791	0.958388	1.07119	1.06898	1.01679	1.00659	>>Phosphosite calibrated	0.911893	0.935339	0.9374	0.916544	0.901013	1.05823	1.10328	1.06399	1.03238
A0A668KL73	104601	Mycbpap	0.959756	212.82	T	574	>>Phosphosite	0.889339	1.00991	1.13307	1.08498	0.965051	1.03381	0.987442	1.02128	1.02354	0.944936	0.924968	1.08214	1.01764	1.02987	0.852021	>>Protein	A0A668KL73;Q5SUV2	0.9752	0.981449	1.03324	1.01767	0.998395	1.02325	1.03875	1.02925	0.990381	0.978166	0.915537	1.02501	1.03981	0.998677	0.955218	>>Phosphosite calibrated	0.911955	1.02899	1.09662	1.06614	0.966602	1.01032	0.950608	0.992261	1.03348
A6X8Z9	74663	Tex55	0.972677	103.55	S	285	>>Phosphosite	0.91165	0.925154	0.953687	0.915135	0.988634	1.09367	1.14592	1.00567	0.998096	0.979486	0.942289	1.05059	1.16196	0.942991	0.985076	>>Protein	A6X8Z9	0.999587	1.14921	1.18042	1.1775	1.04904	0.977809	1.04873	1.01583	0.876451	0.934919	0.927027	1.02449	0.906684	0.902072	0.83023	>>Phosphosite calibrated	0.912027	0.805032	0.807921	0.777185	0.942421	1.11849	1.09267	0.989999	1.13879
P35487	18598	Pdha2	1	149.49	S	304	>>Phosphosite	0.880406	0.888581	0.986023	0.953455	0.841245	1.11762	1.21704	1.18401	1.02149	0.972178	1.01951	1.0652	0.991627	0.99077	0.870847	>>Protein	P35487	0.965253	1.0162	1.03505	1.04559	0.997593	1.00692	1.0165	1.03692	0.961589	1.04013	0.89059	1.06293	1.02578	0.994689	0.90427	>>Phosphosite calibrated	0.912099	0.874419	0.952634	0.911884	0.843275	1.10994	1.19728	1.14185	1.0623
E9Q5M6	212517	Cfap44	1	56.432	S	889	>>Phosphosite	0.916245	0.990911	1.07553	0.983906	0.905332	0.98949	1.11319	1.06141	0.978526	1.01127	0.967257	1.05543	1.01512	0.990403	0.945989	>>Protein	E9Q5M6;A0A338P712	1.00445	0.952089	1.01032	1.00719	1.00365	1.02054	1.03389	1.01571	1.02022	1.00944	0.915733	1.01386	1.04322	0.976219	0.973484	>>Phosphosite calibrated	0.912185	1.04078	1.06454	0.976887	0.902043	0.969577	1.0767	1.045	0.959136
O70325	625249	Gpx4	1	116.24	S	112	>>Phosphosite	0.902723	1.03502	0.988221	1.0149	0.957226	0.937832	1.02998	0.964055	0.946216	0.976051	0.958518	1.09493	1.13446	1.08274	0.977123	>>Protein	O70325	0.989567	0.936507	0.984813	1.01196	1.00788	1.00258	1.02502	1.02792	0.992624	1.01825	0.93379	1.04166	1.04934	1.00527	0.972821	>>Phosphosite calibrated	0.91224	1.10519	1.00346	1.00291	0.949741	0.935421	1.00484	0.937871	0.953247
O88987	11642	Akap3	0.999781	170.18	S	818	>>Phosphosite	0.901574	0.835097	1.02237	0.887671	0.988478	1.09655	1.04366	0.996592	0.970575	0.937365	1.03312	1.0369	1.03448	1.10656	1.109	>>Protein	O88987	0.988289	0.932743	1.02731	0.988817	0.98202	1.01835	1.04928	1.00223	1.02936	0.991395	0.953485	1.03956	1.05462	0.987235	0.955301	>>Phosphosite calibrated	0.912257	0.895313	0.995188	0.897711	1.00658	1.07679	0.994642	0.994371	0.942889
A0A498WGD8	53382	Txnl1	0.9999	65.248	S	9	>>Phosphosite	1.04291	1.2729	1.18146	1.08869	1.10255	0.952089	1.0347	0.928716	1.06166	0.985033	0.761552	0.842947	1.00719	0.910375	0.827214	>>Protein	A0A498WGD8;Q8CDN6;A0A494B955;A0A494BBI1;A0A494BB31	1.14311	1.11318	1.17009	1.13686	1.17978	0.934069	0.940367	0.904232	0.967792	0.90709	0.875511	0.935677	0.946486	0.932238	0.913522	>>Phosphosite calibrated	0.912346	1.14348	1.00972	0.957634	0.934543	1.01929	1.10031	1.02708	1.09699
P31324	19088	Prkar2b	0.863417	64.297	Y	226	>>Phosphosite	0.780509	0.855112	0.838931	0.721028	0.659783	1.07101	1.07721	0.987986	0.876989	1.00346	1.12661	1.33978	1.22944	1.249	1.18316	>>Protein	Q8K1M3;A0A0A6YX73;P12367;A0A0A6YY28;P31324;H3BK84	0.855292	0.811417	0.863523	0.875374	0.857529	1.00921	1.02781	1.00261	1.01141	1.01058	1.04541	1.17739	1.19499	1.12543	1.13202	>>Phosphosite calibrated	0.912564	1.05385	0.971522	0.823681	0.769401	1.06124	1.04806	0.985416	0.867098
A0A0A6YX73	19087	Prkar2a	0.863417	64.297	Y	211	>>Phosphosite	0.780509	0.855112	0.838931	0.721028	0.659783	1.07101	1.07721	0.987986	0.876989	1.00346	1.12661	1.33978	1.22944	1.249	1.18316	>>Protein	Q8K1M3;A0A0A6YX73;P12367;A0A0A6YY28;P31324;H3BK84	0.855292	0.811417	0.863523	0.875374	0.857529	1.00921	1.02781	1.00261	1.01141	1.01058	1.04541	1.17739	1.19499	1.12543	1.13202	>>Phosphosite calibrated	0.912564	1.05385	0.971522	0.823681	0.769401	1.06124	1.04806	0.985416	0.867098
A6H666	75483	Cox8c	0.999968	127.51	S	33	>>Phosphosite	0.912605	1.144	1.23732	1.1804	0.911179	0.938483	1.07257	1.07895	0.795462	0.934918	0.974301	1.22276	0.881443	0.951024	0.764594	>>Protein																	>>Phosphosite calibrated	0.912605	1.144	1.23732	1.1804	0.911179	0.938483	1.07257	1.07895	0.795462
P0CW70	320752	Dpy19l2	0.937388	152.01	S	19	>>Phosphosite	0.993085	1.02427	1.10745	1.07398	1.03763	0.95456	0.947454	0.893872	0.902221	0.833631	1.04066	1.07012	1.0923	1.05575	0.973026	>>Protein	P0CW70	1.08785	1.06385	1.11063	1.11411	1.10317	0.985616	1.00029	0.984407	1.01259	0.974274	0.870278	0.939642	0.9652	0.910556	0.877537	>>Phosphosite calibrated	0.91289	0.962789	0.997134	0.963975	0.94059	0.96849	0.947183	0.908032	0.891007
O88987	11642	Akap3	0.994125	125.89	S	439	>>Phosphosite	0.902246	0.900615	1.02463	0.944604	0.942228	1.03301	1.03974	1.02794	1.01735	1.04213	0.941933	1.07582	1.08466	1.01868	1.00441	>>Protein	O88987	0.988289	0.932743	1.02731	0.988817	0.98202	1.01835	1.04928	1.00223	1.02936	0.991395	0.953485	1.03956	1.05462	0.987235	0.955301	>>Phosphosite calibrated	0.912937	0.965556	0.997389	0.955287	0.95948	1.0144	0.990902	1.02565	0.988328
Q8C5W0	94040	Clmn	0.999044	60.549	S	323	>>Phosphosite	0.891019	0.918864	0.997062	0.909072	0.890509	0.777399	0.855311	0.852698	0.803465	0.712813	1.13095	1.41142	1.32271	1.25365	1.27306	>>Protein	Q8C5W0;A0A1Y7VNK2	0.975611	0.942903	0.987496	1.00842	1.00323	0.956835	0.995735	0.997833	0.963027	0.946148	0.993338	1.09855	1.09196	1.02645	1.01246	>>Phosphosite calibrated	0.913293	0.974506	1.00969	0.901483	0.887646	0.812469	0.858974	0.85455	0.834312
Q80YT5	217116	Spata20	0.963862	172.42	S	36	>>Phosphosite	1.08199	1.13123	1.20938	1.11481	1.1672	0.937242	0.952157	0.903797	0.902471	0.875142	0.941317	0.953159	0.987329	0.934828	0.907957	>>Protein	Q80YT5	1.18468	1.14407	1.16767	1.20669	1.23655	0.916846	0.944206	0.963827	0.930567	0.928043	0.828317	0.92796	0.912593	0.86981	0.838169	>>Phosphosite calibrated	0.913314	0.988774	1.03572	0.923859	0.943917	1.02225	1.00842	0.937717	0.969807
E0CYY3	241158	Ankmy1	1	102.52	S	442	>>Phosphosite	0.936415	0.835477	0.87903	0.902807	0.915279	1.09983	1.02923	1.05142	1.0499	1.0316	1.00627	1.09466	1.11144	1.03168	1.02496	>>Protein	E0CYY3;E9PUG3;Q8C0W1;A0A1D5RM06	1.02522	0.974033	1.0065	1.04379	1.0218	0.996469	1.03265	0.983096	1.06095	0.99112	0.93139	0.986068	1.04342	0.959249	0.944242	>>Phosphosite calibrated	0.91338	0.85775	0.873355	0.86493	0.89575	1.10372	0.996692	1.0695	0.989583
A2ARZ3	241516	Fsip2	0.951775	88.427	S	5970	>>Phosphosite	0.886292	0.893376	0.977072	0.933529	0.89833	1.0808	1.05069	0.977637	0.990457	0.965165	0.965861	1.11248	1.11787	1.13369	1.01675	>>Protein	A2ARZ3;F7BGZ6;F6ZQI5;REV__Q61382	0.970282	0.94129	1.01218	1.00458	0.976267	1.01351	1.03868	1.02595	1.025	1.00268	0.93881	1.0383	1.04352	0.977312	0.991656	>>Phosphosite calibrated	0.913437	0.949097	0.965319	0.929277	0.920168	1.0664	1.01156	0.95291	0.9663
A0A5F8MPU3	73463	C2cd6	1	111.66	S	1667	>>Phosphosite	0.921098	1.04378	1.03948	1.00795	1.11119	0.967279	0.952142	1.02066	1.06556	1.03955	0.963718	1.01522	1.0536	0.921796	0.876986	>>Protein	A0A5F8MPU3;A0A571BEL2	1.00831	0.98742	1.0207	1.04181	1.06614	1.0022	1.03221	1.06998	1.05009	1.02979	0.871071	0.990601	0.967567	0.947442	0.914654	>>Phosphosite calibrated	0.913504	1.05708	1.01839	0.967501	1.04225	0.965153	0.922427	0.953901	1.01474
S4R257	14433	Gapdh	0.999989	105.14	S	343	>>Phosphosite	0.939599	0.968038	1.01059	0.903027	0.934247	1.02723	1.1287	1.014	0.922808	0.93367	1.03027	1.11942	0.93262	1.12529	1.01049	>>Protein	A0A0A0MQF6;P16858;S4R1W1;A0A1D5RLD8;S4R257;S4R1W8;S4R1N5	1.02842	0.918979	1.09292	0.976218	0.975355	1.04122	1.04216	0.96838	1.0359	0.952992	0.979238	0.996711	1.08041	0.943787	0.967301	>>Phosphosite calibrated	0.913631	1.05338	0.924668	0.925026	0.957853	0.986557	1.08305	1.04711	0.890826
Q3V3Y6	16578	Kif9	0.976097	112.13	S	526	>>Phosphosite	0.917361	0.937829	1.06983	1.02752	0.996459	1.04777	0.975991	1.05152	0.982765	1.00313	0.911054	1.07131	1.07195	1.03675	0.898766	>>Protein	Q8C0X6;Q3V3Y6;Q14BL9;A0A0G2JES7	1.00401	0.978738	0.999345	1.02234	1.04115	1.00509	1.03565	1.02138	1.01192	1.01266	0.895383	1.02683	1.01849	0.978768	0.948249	>>Phosphosite calibrated	0.913698	0.958202	1.07053	1.00507	0.957079	1.04247	0.942393	1.02951	0.971189
Q80YW5	192120	Bspry	0.999341	98.7	S	78	>>Phosphosite	0.816781	0.855888	0.92865	0.800807	0.979551	1.04422	1.02591	1.03288	1.01849	1.05664	1.01904	1.14929	1.17792	1.13684	0.957091	>>Protein	Q80YW5;D6RIR4	0.893762	0.995548	0.982536	1.03346	0.935595	1.00474	1.05685	1.05045	0.96506	0.953876	0.973072	1.17707	1.02388	1.0313	0.922797	>>Phosphosite calibrated	0.913869	0.859716	0.945156	0.774883	1.04698	1.03929	0.970731	0.983276	1.05536
Q8BZN7	230753	Thrap3	1	68.224	S	669	>>Phosphosite	1.12796	1.35699	1.09686	1.36698	1.12765	0.866574	1.05703	1.03385	0.970471	0.726155	1.09991	1.03189	0.651744	0.745364	0.740556	>>Protein	Q569Z6;Q8BZN7;F6YSQ2	1.23403	1.28089	1.25034	1.36727	1.32209	0.787862	0.803305	0.824438	0.801912	0.784009	0.859295	0.967392	0.922636	0.9371	0.857427	>>Phosphosite calibrated	0.914043	1.05941	0.877255	0.999793	0.852928	1.09991	1.31586	1.25401	1.2102
Q9CQC3	67483	1700028P14Rik	0.999993	72.11	S	6	>>Phosphosite	0.965618	1.04488	1.06953	1.01993	1.00283	0.901713	1.00967	0.969535	1.02308	0.855506	0.943763	1.06272	1.11811	1.0054	1.00774	>>Protein	Q9CQC3	1.0562	0.93944	1.02664	0.966074	0.967183	1.05088	1.06353	1.00414	1.06888	0.986015	0.96113	0.968158	1.01531	0.921785	1.00465	>>Phosphosite calibrated	0.91424	1.11223	1.04178	1.05575	1.03685	0.858052	0.949357	0.965537	0.957155
G3UWS7	240084	Cchcr1	0.961836	73.676	S	126	>>Phosphosite	0.895153	1.01255	1.02787	1.00603	0.92534	0.908998	0.975442	0.999387	1.09704	0.980719	0.970165	1.08501	1.1253	0.99933	0.99167	>>Protein	G3UWS7	0.978931	0.972117	0.995827	1.03871	1.01098	1.01465	1.00848	1.00567	1.01089	0.989878	0.931512	1.05583	1.03514	1.0033	0.948087	>>Phosphosite calibrated	0.914419	1.04159	1.03218	0.968537	0.915288	0.895878	0.967237	0.993749	1.08523
Q9DAY9	18148	Npm1	1	115.76	S	125	>>Phosphosite	1.13206	1.18463	1.2438	1.22565	1.18117	0.962863	0.955739	1.00016	1.05159	0.990676	0.802737	0.821014	0.818884	0.869758	0.759269	>>Protein	Q61937;Q9DAY9;Q5SQB0;Q5SQB5	1.23762	1.22339	1.35689	1.303	1.27816	0.884974	0.88018	0.872667	0.826742	0.885783	0.778937	0.920141	0.883922	0.868	0.799595	>>Phosphosite calibrated	0.914711	0.968313	0.916657	0.940635	0.924117	1.08801	1.08584	1.1461	1.27197
D3YZ06	15507	Hspb1	0.819161	66.536	S	15	>>Phosphosite	0.996379	1.01263	1.07518	1.15242	1.03358	1.13794	1.00891	1.01478	0.980129	0.898327	0.910398	0.93309	1.02134	0.87724	0.947647	>>Protein	P14602;D3YZ06	1.08926	1.14177	1.12391	1.20547	1.19061	0.911909	0.928071	0.982919	0.948303	1.04484	0.805611	0.963595	0.881837	0.917836	0.864055	>>Phosphosite calibrated	0.914734	0.886893	0.956646	0.955994	0.868106	1.24786	1.0871	1.03242	1.03356
P63168	56455	Dynll1	0.999997	114.2	S	14	>>Phosphosite	0.833484	0.85484	0.689653	0.820118	0.901684	0.889952	0.847282	0.884639	1.09984	1.03134	1.12567	1.21548	1.39425	1.22707	1.1847	>>Protein	P63168	0.911163	0.978981	0.984503	0.992225	0.953174	0.97514	1.05144	1.02135	1.00435	1.0534	0.913724	1.07813	1.06072	1.08801	0.933689	>>Phosphosite calibrated	0.914747	0.873193	0.700509	0.826545	0.94598	0.91264	0.80583	0.866145	1.09508
A0A3Q4EGK1		Gm50092	0.972787	146.53	S	280	>>Phosphosite	1.58282	1.73434	1.7041	1.61963	1.69588	0.766209	0.799134	0.772536	0.768361	0.788296	0.575815	0.558658	0.588346	0.550934	0.494936	>>Protein	A0A3Q4EGK1	1.73009	1.72241	1.7472	1.74097	1.81534	0.742158	0.80092	0.815259	0.75396	0.716771	0.512851	0.507516	0.505022	0.459932	0.429602	>>Phosphosite calibrated	0.914876	1.00693	0.975332	0.930306	0.934195	1.03241	0.99777	0.947596	1.0191
C0J8I2	20446	St6galnac2	0.804558	100.13	T	88	>>Phosphosite	0.760824	0.84166	0.855384	0.845716	0.806053	1.02078	0.922685	0.908489	0.848687	0.931269	1.17915	1.2408	1.37615	1.31163	1.15072	>>Protein	C0J8I2	0.831312	0.922974	0.915032	0.880774	0.837339	1.03496	1.11553	1.0677	1.18921	1.03549	1.0196	1.07096	1.01678	1.11368	0.948654	>>Phosphosite calibrated	0.915208	0.9119	0.934814	0.960196	0.962636	0.986302	0.827128	0.850885	0.713653
G3UW99	74307	1700092M07Rik	1	231.16	S	12	>>Phosphosite	0.877218	0.930195	0.945621	0.87227	0.91257	1.07178	1.06858	1.06164	1.11029	1.02272	0.948301	1.07301	1.10414	1.03106	0.970598	>>Protein	G3UW99	0.958477	0.974962	1.02591	1.01015	0.968395	0.953676	1.00413	0.960424	0.894349	0.92365	1.06509	1.13804	1.07627	1.0664	0.980079	>>Phosphosite calibrated	0.915221	0.954084	0.921738	0.863505	0.942353	1.12384	1.06419	1.10539	1.24145
P15508	20741	Sptb	0.930314	122.98	T	2104	>>Phosphosite	1.69992	1.87302	1.75859	1.75767	1.87768	0.602431	0.634092	0.600938	0.57692	0.597039	0.593563	0.643829	0.6666	0.550851	0.566849	>>Protein	Q3UGX2;P15508;E9Q397	1.85719	1.85105	1.94242	1.90683	1.97552	0.591604	0.637102	0.656188	0.598025	0.584205	0.496809	0.506206	0.500898	0.47485	0.421099	>>Phosphosite calibrated	0.915319	1.01187	0.905358	0.921777	0.950475	1.0183	0.995276	0.915802	0.964709
P80314	12461	Cct2	0.999948	136.34	S	470	>>Phosphosite	0.938102	1.01872	1.02884	1.01456	0.973289	1.00025	1.01345	0.968574	0.985127	0.987436	0.972802	1.05846	1.05176	1.0154	0.973224	>>Protein	P80314;A0A1W2P7B7;A0A1W2P828;A0A1W2P6Q3;A0A1W2P871;A0A1W2P8B6	1.02485	0.99579	1.05537	1.08852	1.06655	0.982863	1.00911	1.02602	0.988209	1.00386	0.90285	1.01669	0.97878	0.935916	0.924632	>>Phosphosite calibrated	0.915353	1.02303	0.974855	0.932056	0.912559	1.01769	1.00431	0.944012	0.996882
Q149I8	71831	Iqcm	1	54.486	S	28	>>Phosphosite	0.91317	1.0496	1.21763	1.07082	1.15246	1.05699	1.20278	0.993861	0.782572	1.03014	0.864755	1.01698	1.00993	0.844684	0.793624	>>Protein	Q149I8	0.997605	0.989867	0.941323	1.10125	1.02861	0.995035	1.00046	0.977696	1.22048	1.00814	0.884617	0.92966	0.968038	0.921781	1.03545	>>Phosphosite calibrated	0.915362	1.06034	1.29353	0.972374	1.12041	1.06226	1.20223	1.01653	0.641202
Q8K3K8	71648	Optn	1	58.37	S	430	>>Phosphosite	0.915444	0.879287	1.01799	1.00513	1.03624	1.09095	1.02762	1.07387	0.983827	0.944852	0.879933	1.08901	1.01335	1.05649	0.985999	>>Protein																	>>Phosphosite calibrated	0.915444	0.879287	1.01799	1.00513	1.03624	1.09095	1.02762	1.07387	0.983827
O88987	11642	Akap3	0.976665	110.77	S	94	>>Phosphosite	0.905329	0.929534	1.0099	0.969351	0.972732	0.99646	0.992073	0.998588	0.978048	0.99904	0.980873	1.09159	1.09611	1.08266	0.997711	>>Protein	O88987	0.988289	0.932743	1.02731	0.988817	0.98202	1.01835	1.04928	1.00223	1.02936	0.991395	0.953485	1.03956	1.05462	0.987235	0.955301	>>Phosphosite calibrated	0.916057	0.99656	0.983055	0.980315	0.990542	0.978506	0.945475	0.996362	0.950149
E9Q4M4	66098	Chchd6	1	113.33	S	208	>>Phosphosite	0.963147	0.938338	0.856628	1.09166	0.959397	1.05777	0.935454	1.03483	1.04543	0.996466	1.00151	1.10125	1.04003	1.05495	0.923121	>>Protein	E9Q4M4	1.05117	0.901484	0.953844	1.00627	0.991972	1.02041	0.983846	0.945282	0.952398	0.969453	1.00244	1.10121	1.09364	0.978268	1.0483	>>Phosphosite calibrated	0.91626	1.04088	0.89808	1.08486	0.967162	1.03661	0.950813	1.09474	1.09769
Q9CPQ3	223696	Tomm22	0.999488	166.35	S	45	>>Phosphosite	0.855013	0.808661	0.871221	0.880068	0.85196	1.10024	1.0809	1.14244	1.09147	1.11394	1.00542	1.05655	1.09594	1.04371	1.00245	>>Protein	Q9CPQ3;A0A2R8VHM4	0.932863	0.933918	0.979885	0.989262	0.976896	1.01143	1.05809	0.998092	0.993423	1.00651	0.969179	1.09042	1.06252	1.0297	0.967812	>>Phosphosite calibrated	0.916548	0.86588	0.889105	0.889621	0.872109	1.0878	1.02156	1.14463	1.0987
P15508	20741	Sptb	0.999845	98.055	S	2051	>>Phosphosite	1.70265	1.55875	1.71106	1.59201	1.72885	0.669832	0.752412	0.77488	0.696291	0.682132	0.635405	0.648817	0.668705	0.636911	0.541299	>>Protein	Q3UGX2;P15508;E9Q397	1.85719	1.85105	1.94242	1.90683	1.97552	0.591604	0.637102	0.656188	0.598025	0.584205	0.496809	0.506206	0.500898	0.47485	0.421099	>>Phosphosite calibrated	0.916786	0.842087	0.880892	0.834896	0.875138	1.13223	1.18099	1.18088	1.16432
Q9CR92	66717	Ccdc96	0.999409	52.372	S	202	>>Phosphosite	0.898786	0.958396	1.04699	1.07373	0.936716	0.918687	1.04891	1.0048	0.777084	0.904967	1.09635	1.02644	1.07495	1.2203	1.0129	>>Protein	Q9CR92	0.980301	0.958976	1.01177	1.0509	1.02465	1.0152	1.00539	1.02588	1.00093	1.04519	0.876579	1.02374	1.02746	0.999947	0.953075	>>Phosphosite calibrated	0.916847	0.999395	1.03481	1.02173	0.914177	0.90493	1.04329	0.979455	0.776362
D3YTR1	70335	Reep6	0.999879	55.084	S	113	>>Phosphosite	0.827213	0.950733	1.05072	0.941907	0.884753	1.01184	1.0811	1.04657	0.91128	0.943065	1.09379	1.20756	1.0852	1.04667	0.917599	>>Protein	D3YTR1;D3YTR2	0.902174	0.888233	0.981583	0.938879	0.90738	0.973466	1.00744	0.964201	0.952731	0.917085	1.06867	1.16784	1.14896	1.06849	1.11287	>>Phosphosite calibrated	0.916911	1.07036	1.07043	1.00323	0.975064	1.03942	1.07312	1.08543	0.956493
G5E8A8	70426	Tekt5	0.896845	187.87	S	547	>>Phosphosite	0.885239	0.993604	0.983694	1.04686	1.06041	1.05266	0.977404	1.14852	0.9232	0.995921	0.924988	1.06577	1.10162	1.01153	0.828585	>>Protein	G5E8A8	0.965368	0.94928	0.957063	1.01159	1.04304	0.99509	1.00072	1.04139	0.998544	1.07259	0.915935	1.057	1.01604	1.01996	0.956386	>>Phosphosite calibrated	0.916997	1.04669	1.02783	1.03487	1.01665	1.05786	0.976706	1.10286	0.924546
Q497Q3	80384	Tex21	0.999862	114.89	S	153	>>Phosphosite	0.967396	0.961831	1.01624	1.04907	0.995643	0.980723	1.07891	1.03851	1.00839	1.00064	0.967015	0.98557	1.05266	0.989359	0.908041	>>Protein	Q9R0U9;Q497Q3	1.05496	1.06434	1.04429	1.12032	1.00512	0.957656	1.01758	1.0585	0.990446	0.952673	0.908111	1.05187	0.909108	1.00373	0.861298	>>Phosphosite calibrated	0.916997	0.903685	0.973142	0.936402	0.990569	1.02409	1.06026	0.981118	1.01812
Q02053	22201	Uba1	1	161.24	S	810	>>Phosphosite	1.16282	1.14257	1.06968	0.976311	1.26842	0.927188	1.05285	0.749494	0.858426	0.774243	1.04282	1.07957	1.02529	0.875722	0.994591	>>Protein	Q02053	1.26801	1.22973	1.29107	1.294	1.30526	0.817686	0.825028	0.823317	0.81102	0.812236	0.866421	0.925111	0.94592	0.895023	0.890158	>>Phosphosite calibrated	0.917039	0.929123	0.82852	0.754489	0.971775	1.13392	1.27614	0.910335	1.05845
Q8CDE2	442829	Ccin	0.999771	64.675	S	12	>>Phosphosite	0.944909	0.904159	0.94062	0.952903	0.979809	1.00704	0.996252	0.991183	1.0411	0.93581	1.00483	1.07691	1.12539	1.03772	1.06137	>>Protein	Q8CDE2	1.02982	0.908427	1.05712	1.03317	0.992177	1.03647	1.07188	0.973818	1.04055	1.01504	0.916279	0.97882	1.0441	0.945621	0.956715	>>Phosphosite calibrated	0.917549	0.995302	0.889794	0.922308	0.987535	0.971607	0.929447	1.01783	1.00053
A2ARZ3	241516	Fsip2	0.954199	78.45	S	4695	>>Phosphosite	0.890366	1.07511	1.02379	0.906656	1.06095	0.956858	1.09623	0.89658	0.962762	1.03911	0.926719	0.889745	1.22642	0.975901	1.0728	>>Protein	A2ARZ3;F7BGZ6;F6ZQI5;REV__Q61382	0.970282	0.94129	1.01218	1.00458	0.976267	1.01351	1.03868	1.02595	1.025	1.00268	0.93881	1.0383	1.04352	0.977312	0.991656	>>Phosphosite calibrated	0.917636	1.14216	1.01148	0.902527	1.08674	0.944108	1.05541	0.873903	0.93928
A0A0R4J089	73545	1700094D03Rik	0.999998	98.392	S	2	>>Phosphosite	0.945896	0.985671	0.983054	1.00785	0.925445	0.997064	1.00508	0.999721	0.999036	1.02742	0.959825	1.0403	1.09932	1.03809	0.986235	>>Protein	A0A0R4J089;Q9D9D9	1.03073	0.947486	0.992783	0.993411	1.01971	1.01411	1.03808	0.986735	1.05045	0.97867	0.939735	1.01496	1.05219	0.946321	0.99462	>>Phosphosite calibrated	0.917693	1.0403	0.9902	1.01454	0.907556	0.983191	0.968205	1.01316	0.951058
E9PXT9	105511	Fam170b	0.999256	166.86	S	159	>>Phosphosite	0.789616	0.815669	0.853468	0.841536	0.837947	1.11675	1.10347	1.0543	1.03598	1.09466	0.996551	1.12309	1.17114	1.15315	1.01268	>>Protein	E9PXT9	0.860292	0.718593	0.858372	0.772435	0.870723	1.09946	1.19076	1.08786	1.07342	0.958346	1.03545	1.09253	1.26019	1.04864	1.07292	>>Phosphosite calibrated	0.917847	1.13509	0.994286	1.08946	0.962358	1.01573	0.926695	0.969147	0.965118
A0A7D9N0A8	53814	Oaz3	0.999965	167.29	S	6	>>Phosphosite	0.922336	0.922491	1.05247	0.998342	0.949726	0.999128	1.04999	1.00127	0.986012	1.05299	0.931087	1.05775	1.0866	1.02018	0.969638	>>Protein	A0A0G2JF96;Q9R109;A0A7D9N0A8;A0A0N4SVI0;A0A0N4SWE3;A0A0N4SVF4;A0A0N4SUR5	1.00468	0.899509	1.02793	0.967571	0.98551	1.03817	1.0297	0.983585	1.05765	0.99883	0.910134	1.0605	1.0759	0.978504	0.981814	>>Phosphosite calibrated	0.918039	1.02555	1.02387	1.0318	0.96369	0.96239	1.0197	1.01798	0.932265
A0A1D5RLM8	105242472	Gm11639	0.999561	67.563	S	5566	>>Phosphosite	0.928342	1.09192	1.07363	1.07986	1.05074	1.00871	1.03688	1.00442	0.97097	0.986126	0.904859	1.0286	1.02162	0.948035	0.865272	>>Protein	A0A1D5RLM8;Q80X60;B1ASN7;F6RS26;B2FDE4	1.01093	1.00102	1.05653	1.04366	1.04689	0.989729	1.03505	1.02288	1.00414	0.984337	0.912218	1.01032	0.996763	0.959801	0.925738	>>Phosphosite calibrated	0.918306	1.09081	1.01618	1.03469	1.00367	1.01918	1.00177	0.981953	0.966971
A6ZI47	79459	Aldoart2	1	88.275	S	336	>>Phosphosite	0.828982	0.751566	0.914359	0.829883	0.777096	0.938312	1.01137	1.02557	1.00019	1.00116	1.099	1.28342	1.27666	1.13347	1.12896	>>Protein	A6ZI47	0.902667	0.893317	0.91845	0.98825	0.958534	1.02954	1.04814	1.08795	0.980242	1.10346	0.9141	1.09582	1.03518	1.02824	1.01611	>>Phosphosite calibrated	0.91837	0.84132	0.995545	0.839751	0.810713	0.911393	0.964919	0.942659	1.02035
O88987	11642	Akap3	1	107.1	S	260	>>Phosphosite	0.90767	0.927561	0.985692	0.996265	0.94028	1.00138	1.05463	1.03472	0.955261	0.94281	1.0147	1.11678	1.09195	1.01163	1.01867	>>Protein	O88987	0.988289	0.932743	1.02731	0.988817	0.98202	1.01835	1.04928	1.00223	1.02936	0.991395	0.953485	1.03956	1.05462	0.987235	0.955301	>>Phosphosite calibrated	0.918426	0.994444	0.959486	1.00753	0.957496	0.983335	1.00509	1.03242	0.928011
Q9CQC3	67483	1700028P14Rik	1	151.5	S	85	>>Phosphosite	0.97006	0.988118	1.02112	1.02431	0.953584	0.978082	0.992435	1.04308	0.93585	0.998263	0.986284	1.06792	1.05843	1.02681	0.955653	>>Protein	Q9CQC3	1.0562	0.93944	1.02664	0.966074	0.967183	1.05088	1.06353	1.00414	1.06888	0.986015	0.96113	0.968158	1.01531	0.921785	1.00465	>>Phosphosite calibrated	0.918446	1.05182	0.994628	1.06028	0.98594	0.930723	0.933153	1.03878	0.875546
D3Z720	210145	Irgc1	1	113.47	S	413	>>Phosphosite	0.870755	0.831393	0.876286	0.884128	0.807807	0.988748	1.04227	1.01622	1.02626	1.01039	1.16805	1.16401	1.16288	1.19227	0.958535	>>Protein	D3Z720;Q8C262;A0A0U1RQ16;E9QAA8	0.947981	0.915836	0.961448	0.980465	0.975321	1.05612	1.06161	1.06932	1.04015	1.06831	0.913332	1.04976	1.03298	0.967877	0.959486	>>Phosphosite calibrated	0.918536	0.907797	0.911423	0.901744	0.828247	0.936204	0.981789	0.950346	0.986638
O88987	11642	Akap3	0.999037	200.21	S	701	>>Phosphosite	0.908987	0.908204	0.990719	0.967099	0.98368	1.00558	1.02959	1.02107	0.999322	0.98587	0.970305	1.08489	1.09826	1.0597	0.98673	>>Protein	O88987	0.988289	0.932743	1.02731	0.988817	0.98202	1.01835	1.04928	1.00223	1.02936	0.991395	0.953485	1.03956	1.05462	0.987235	0.955301	>>Phosphosite calibrated	0.919758	0.973692	0.964379	0.978036	1.00169	0.987462	0.981231	1.01879	0.970816
Q3U3J1	12039	Bckdha	0.977168	100.43	S	338	>>Phosphosite	0.745782	0.808977	0.863064	0.882098	0.777191	1.08469	1.14091	1.08148	1.11428	1.03801	1.05824	1.16773	1.13695	1.06779	1.0328	>>Protein	Q3U3J1;P50136;A0A0U1RPK5	0.810817	0.818849	0.896243	0.784472	0.808627	1.10366	1.15477	1.01903	1.20272	1.02517	1.0719	1.09508	1.0859	1.02219	1.10056	>>Phosphosite calibrated	0.91979	0.987944	0.962979	1.12445	0.961124	0.982807	0.987995	1.06129	0.926464
E9QNC6	71710	Lrrcc1	0.996979	229.53	S	371	>>Phosphosite	0.92396	0.941369	0.933532	0.915677	0.962645	1.02568	1.01135	1.03578	0.990469	1.03463	0.96582	1.10025	1.11421	1.07392	0.970705	>>Protein	E9QNC6;G5E8Y2;Q69ZB0;B9EI20;F7ANC5;E9Q8Q7;F7ABL5;F6QGT9;E9PVL4	1.00448	0.94577	0.982112	1.00893	0.99284	1.011	1.02749	0.993925	1.04716	0.973199	0.968666	1.02992	1.03012	0.971343	1.01304	>>Phosphosite calibrated	0.919839	0.995346	0.950536	0.907571	0.969588	1.01452	0.984293	1.04211	0.945862
Q9D9J2	73376	Tex33	0.903345	112.44	S	35	>>Phosphosite	0.903763	1.36763	1.58633	1.23921	1.03224	0.949594	1.03942	1.09643	0.689127	0.684956	0.971675	1.16039	0.786573	0.834739	0.657924	>>Protein	Q9D9J2;E9QA37;A0A2R8W6F3	0.982311	1.01079	1.05531	1.04727	1.00055	1.00983	1.07772	1.0591	0.940106	0.991276	0.931244	1.08958	0.967277	0.93845	0.899176	>>Phosphosite calibrated	0.920038	1.35303	1.50319	1.18327	1.03168	0.940353	0.96446	1.03525	0.733032
A0A2I3BR17	70060	Spata3	0.999743	97.32	S	253	>>Phosphosite	0.952199	1.00989	1.20495	1.12356	1.01363	0.937609	0.956238	1.0209	0.950631	0.985326	0.932123	1.02777	0.994188	0.98409	0.906893	>>Protein	A0A2I3BR17	1.03491	1.08751	1.12162	1.13145	1.0749	0.967269	1.00852	1.01914	0.955241	0.923927	0.896889	1.02456	0.965943	0.931036	0.857074	>>Phosphosite calibrated	0.920076	0.928626	1.0743	0.993026	0.943002	0.969337	0.948163	1.00172	0.995174
H3BLQ0	73699	Ppp2r1b	0.942273	75.564	S	48	>>Phosphosite	0.983241	0.887505	0.901612	1.00287	0.989085	1.0049	0.938265	0.959661	0.980851	1.02001	1.02453	1.09205	1.14591	1.04619	1.02332	>>Protein	Q3TTF6;H3BKU1;G3UWS4;Q7TNP2;H3BLE7;H3BLQ0;H3BIV7;G3UXQ1;H3BJ83	1.06852	1.08416	1.06861	1.12067	1.13287	0.987468	0.987203	1.01292	0.991445	0.998693	0.829572	0.962631	0.949991	0.934789	0.87046	>>Phosphosite calibrated	0.92019	0.818608	0.843726	0.894883	0.873082	1.01766	0.950428	0.947418	0.989314
A0A0R4J094	68126	Fahd2a	0.899086	43.184	S	129	>>Phosphosite	0.954425	0.924159	0.905377	1.02661	0.946988	0.996693	1.05681	1.11035	1.05166	1.00589	0.955359	1.00915	1.09154	1.01807	0.946919	>>Protein	A0A0R4J094;Q3TC72	1.03719	1.01102	1.05322	1.06462	1.08142	1.01722	0.997353	1.02174	1.03462	1.03452	0.867296	0.964398	0.973941	0.942484	0.898946	>>Phosphosite calibrated	0.920199	0.91409	0.859624	0.964304	0.87569	0.979816	1.05961	1.08673	1.01647
E9QAP8	73472	Spata18	1	119.53	S	309	>>Phosphosite	0.783718	0.84651	0.89899	0.840927	0.790023	1.0142	0.994623	1.00796	0.979844	0.986478	1.09144	1.20139	1.22786	1.17466	1.16139	>>Protein	Q0P557;J3QPR5;E9QAP8;E9Q4M5	0.85166	0.808352	0.877118	0.893343	0.887945	1.0246	1.04729	1.07265	0.981779	1.04983	0.999012	1.20479	1.14324	1.116	1.04238	>>Phosphosite calibrated	0.920224	1.0472	1.02494	0.941326	0.889721	0.989846	0.949707	0.939684	0.998029
B1AWF1	67652	Spaca1	0.931113	233.52	T	268	>>Phosphosite	0.665242	0.631875	0.666917	0.708877	0.602742	1.02118	1.0102	0.952045	0.929007	0.988618	1.20644	1.39681	1.53628	1.41388	1.26989	>>Protein	B1AWF1;B1AWF0	0.722876	0.772312	0.711043	0.763582	0.73981	0.999772	0.967375	0.907368	0.84673	0.692162	1.3544	1.42724	1.51891	1.22155	1.35487	>>Phosphosite calibrated	0.920271	0.818161	0.937943	0.928358	0.814724	1.02141	1.04427	1.04924	1.09717
Q80YT3	242891	Cct8l1	0.853162	122.53	S	550	>>Phosphosite	0.891705	0.92925	0.914906	0.959209	0.971839	1.00666	1.00434	1.02593	1.07895	0.971697	1.01824	1.07499	1.04794	1.04552	1.05883	>>Protein	Q80YT3	0.968922	0.966481	0.997639	1.01705	1.0096	1.02185	1.00869	1.04721	1.00931	1.07299	0.882027	1.03984	1.01245	0.999749	0.946205	>>Phosphosite calibrated	0.920306	0.961478	0.917071	0.943133	0.962601	0.98514	0.995691	0.979676	1.069
A2ARZ3	241516	Fsip2	1	185.66	S	3751	>>Phosphosite	0.893034	0.878753	0.93324	0.942924	0.906147	0.990251	1.10797	0.977364	1.09157	1.00909	1.06	1.07228	1.07854	0.971825	1.08701	>>Protein	A2ARZ3;F7BGZ6;F6ZQI5;REV__Q61382	0.970282	0.94129	1.01218	1.00458	0.976267	1.01351	1.03868	1.02595	1.025	1.00268	0.93881	1.0383	1.04352	0.977312	0.991656	>>Phosphosite calibrated	0.920386	0.933563	0.922014	0.938629	0.928176	0.977055	1.06671	0.952643	1.06495
A2AVR2	381538	Mroh7	0.999067	87.568	S	337	>>Phosphosite	1.30694	1.2676	1.24874	1.28206	1.46616	0.872737	0.924204	0.870256	0.951213	0.825027	0.758319	0.83396	0.867207	0.73854	0.78703	>>Protein	A2AVR2;A2AVR3	1.4198	1.38204	1.44406	1.43907	1.48533	0.883057	0.894043	0.909587	0.860983	0.868171	0.672429	0.704026	0.724785	0.677383	0.63523	>>Phosphosite calibrated	0.920513	0.917191	0.864743	0.890894	0.987097	0.988313	1.03373	0.956759	1.1048
O88987	11642	Akap3	0.998105	220.59	S	662	>>Phosphosite	0.909842	0.913329	0.990145	0.930098	0.973321	1.01693	1.04759	1.01239	1.03625	0.987489	0.993687	1.04798	1.09004	1.04665	1.00426	>>Protein	O88987	0.988289	0.932743	1.02731	0.988817	0.98202	1.01835	1.04928	1.00223	1.02936	0.991395	0.953485	1.03956	1.05462	0.987235	0.955301	>>Phosphosite calibrated	0.920623	0.979186	0.963821	0.940617	0.991142	0.998609	0.998386	1.01014	1.00669
E9Q1K3	11518	Add1	0.813429	80.236	S	12	>>Phosphosite	1.45604	1.44497	1.48818	1.39986	1.61525	0.759178	0.754255	0.767751	0.723083	0.725368	0.79128	0.804682	0.780835	0.779987	0.709281	>>Protein	F8WHZ9;F8WGR0;Q9QYC0;E9Q1K3;F6RDR0;F6V4G5;A0A0J9YVI4;D3Z0T1	1.58148	1.4503	1.34946	1.56811	1.59472	0.773411	0.793724	0.789645	1.0025	0.669717	0.746237	0.695406	0.657989	0.601488	0.725803	>>Phosphosite calibrated	0.920676	0.996325	1.1028	0.892706	1.01287	0.981597	0.950274	0.972273	0.721278
Q9D9B7	76627	Prr30	0.889403	170.5	S	92	>>Phosphosite	0.966799	0.974027	1.04263	1.02226	0.991889	0.940701	1.02341	1.11407	0.922527	1.03727	0.977502	1.04614	1.0673	0.989561	0.883919	>>Protein	Q9D9B7	1.05007	0.983896	0.961409	1.06779	1.04784	0.981322	0.987757	0.999985	1.0771	0.990256	0.921886	1.01554	0.970759	0.956071	0.988325	>>Phosphosite calibrated	0.9207	0.98997	1.08448	0.957365	0.946608	0.958607	1.03609	1.11409	0.856492
Q9D5V1	67722	Actl11	0.964296	124.68	T	304	>>Phosphosite	0.934334	0.905143	0.94339	1.01251	0.905118	1.08873	1.10384	1.0869	1.10323	1.04293	0.956963	1.00249	0.997904	0.995122	0.921398	>>Protein	Q9D5V1	1.01457	0.981291	1.02705	1.03959	1.04306	1.00689	1.01063	1.01825	1.01214	1.01116	0.897	0.997965	1.01799	0.964748	0.957658	>>Phosphosite calibrated	0.920913	0.922401	0.918547	0.973958	0.867749	1.08128	1.09222	1.06742	1.08999
Q8QZY1	223691	Eif3l	0.948489	140.07	S	81	>>Phosphosite	0.973151	0.955618	1.00008	0.996061	0.984121	1.02806	1.08489	1.0148	1.01223	0.991916	0.923466	1.04253	1.03834	0.963672	0.991052	>>Protein	Q8QZY1	1.05666	1.04232	1.04877	1.10249	1.10495	0.968489	0.925147	0.968515	0.983487	0.959772	0.893539	1.00551	0.999556	0.980702	0.960094	>>Phosphosite calibrated	0.920971	0.91682	0.953576	0.903465	0.890645	1.06151	1.17267	1.04779	1.02923
Q9D5S7	74354	Lrguk	1	134.68	S	70	>>Phosphosite	0.936964	0.975257	1.09669	0.985707	1.03125	1.03149	1.07851	0.981496	1.03796	1.00669	0.886349	1.00747	1.06744	0.938134	0.938602	>>Protein	Q9D5S7;A0A2I3BQA5;Q8BR18;F6Z1G4	1.01733	0.93466	0.995889	0.995315	1.01256	1.03374	1.00378	0.998756	1.0501	1.0284	0.902502	1.02628	1.03577	1.00833	0.956584	>>Phosphosite calibrated	0.921005	1.04343	1.10121	0.990347	1.01846	0.997823	1.07445	0.982718	0.988436
Q3V3Y6	16578	Kif9	0.793435	84.169	S	572	>>Phosphosite	0.924759	0.956528	0.962413	0.955859	1.06534	1.09678	1.07818	1.04929	1.05237	0.933119	0.997392	1.12533	1.02361	0.884898	0.894128	>>Protein	Q8C0X6;Q3V3Y6;Q14BL9;A0A0G2JES7	1.00401	0.978738	0.999345	1.02234	1.04115	1.00509	1.03565	1.02138	1.01192	1.01266	0.895383	1.02683	1.01849	0.978768	0.948249	>>Phosphosite calibrated	0.921067	0.977307	0.963043	0.934973	1.02324	1.09123	1.04107	1.02732	1.03997
O88987	11642	Akap3	1	245.78	S	827	>>Phosphosite	0.910327	0.905764	0.9182	0.978319	0.939983	1.05608	1.05961	1.0378	1.02862	1.05494	0.932249	1.0677	1.07221	1.03744	1.00077	>>Protein	O88987	0.988289	0.932743	1.02731	0.988817	0.98202	1.01835	1.04928	1.00223	1.02936	0.991395	0.953485	1.03956	1.05462	0.987235	0.955301	>>Phosphosite calibrated	0.921114	0.971076	0.893789	0.989384	0.957194	1.03705	1.00984	1.03548	0.999276
Q8CDT9	233918	4933402N03Rik	1	219.95	S	34	>>Phosphosite	0.9113	0.914074	1.05277	0.991915	1.00401	1.06087	1.07283	1.01575	0.987061	0.992435	0.949744	1.05615	1.05251	0.942636	0.995946	>>Protein	Q8CDT9	0.989311	1.00064	0.953933	1.11011	1.08658	0.948217	0.990952	1.09963	0.933795	1.0742	0.870526	1.06324	0.925381	1.04255	0.910933	>>Phosphosite calibrated	0.921146	0.913492	1.10361	0.893531	0.924004	1.11881	1.08263	0.923724	1.05704
Q924M7	110119	Mpi	1	131.43	S	221	>>Phosphosite	0.871733	0.899541	0.970228	1.01503	0.92903	0.920764	0.94223	0.967653	1.03579	0.926862	1.08154	1.10084	1.17348	1.11133	1.05395	>>Protein	Q924M7;F6Q3K8	0.946305	0.978739	0.978739	1.03991	1.07556	0.926392	0.973791	0.970154	0.894673	0.944934	0.976533	1.1111	1.0826	1.09345	1.00712	>>Phosphosite calibrated	0.921196	0.919082	0.991304	0.976074	0.863761	0.993924	0.96759	0.997422	1.15773
A0A1W2P6U8	102635990	4932415D10Rik	0.96704	108.89	S	4154	>>Phosphosite	0.903223	0.940386	0.968486	1.01058	0.939367	1.01755	0.981249	1.03193	1.02211	1.04185	0.990741	1.06705	1.07048	1.04946	0.965536	>>Protein	A0A1W2P6U8;E9Q0G0	0.980261	0.960717	1.02438	1.02619	0.993442	0.975006	0.986851	0.98259	0.980829	0.967791	0.958388	1.07119	1.06898	1.01679	1.00659	>>Phosphosite calibrated	0.921411	0.978837	0.945439	0.984786	0.945568	1.04364	0.994323	1.05021	1.04209
Q9D5Y0	70821	4921507P07Rik	0.999999	109.84	T	219	>>Phosphosite	0.878691	0.90325	0.940147	0.923047	0.938081	0.896995	0.846614	0.917768	0.928326	0.917883	1.06484	1.23096	1.21231	1.21541	1.18568	>>Protein	Q9D5Y0	0.953402	0.913972	0.989642	0.983564	0.97118	1.05331	1.03371	1.02482	1.03743	1.03523	0.937752	1.04662	1.04533	0.982501	0.991542	>>Phosphosite calibrated	0.921637	0.988269	0.949987	0.938471	0.965918	0.851598	0.819008	0.895542	0.894832
Q3V3Y6	16578	Kif9	0.874246	47.774	S	514	>>Phosphosite	0.925635	1.32624	1.53992	1.2781	1.04965	1.05928	1.17459	1.14713	0.651163	0.791743	0.876902	1.12236	0.720455	0.769043	0.567794	>>Protein	Q8C0X6;Q3V3Y6;Q14BL9;A0A0G2JES7	1.00401	0.978738	0.999345	1.02234	1.04115	1.00509	1.03565	1.02138	1.01192	1.01266	0.895383	1.02683	1.01849	0.978768	0.948249	>>Phosphosite calibrated	0.921939	1.35505	1.54093	1.25018	1.00817	1.05392	1.13415	1.12312	0.643493
E9QAP8	73472	Spata18	0.999891	312.25	S	97	>>Phosphosite	0.785406	0.814684	0.836606	0.827729	0.792762	1.07853	1.15896	1.02517	1.07618	1.10565	1.01551	1.15062	1.14581	1.1106	1.07578	>>Protein	Q0P557;J3QPR5;E9QAP8;E9Q4M5	0.85166	0.808352	0.877118	0.893343	0.887945	1.0246	1.04729	1.07265	0.981779	1.04983	0.999012	1.20479	1.14324	1.116	1.04238	>>Phosphosite calibrated	0.922206	1.00783	0.953812	0.926553	0.892805	1.05263	1.10662	0.955733	1.09615
Q80Y39	66765	4933411K16Rik	0.819889	163.73	S	190	>>Phosphosite	1.13173	1.3533	1.39475	1.2949	1.07614	0.972727	1.05378	0.864802	0.8048	0.752266	0.958942	0.962551	0.878688	0.795526	0.705096	>>Protein	Q80Y39	1.22704	1.18287	1.20886	1.23261	1.26731	0.886925	0.895401	0.908995	0.888258	0.876663	0.818423	0.951509	0.915658	0.863469	0.876023	>>Phosphosite calibrated	0.922331	1.14408	1.15378	1.05054	0.849154	1.09674	1.17688	0.951383	0.906043
E9QAP8	73472	Spata18	1	84.365	S	174	>>Phosphosite	0.78552	0.854809	0.94813	0.920053	0.851454	1.00122	1.04236	0.9877	0.979229	0.911249	1.11288	1.26231	1.19155	1.1509	1.00064	>>Protein	Q0P557;J3QPR5;E9QAP8;E9Q4M5	0.85166	0.808352	0.877118	0.893343	0.887945	1.0246	1.04729	1.07265	0.981779	1.04983	0.999012	1.20479	1.14324	1.116	1.04238	>>Phosphosite calibrated	0.92234	1.05747	1.08096	1.0299	0.958904	0.977177	0.995284	0.920799	0.997402
F6VCV9	232664	Ccdc136	0.945184	275.2	S	137	>>Phosphosite	0.896645	0.898331	0.936822	0.878327	0.943678	1.051	1.06106	1.13838	1.11781	1.0405	0.974302	1.0165	1.06471	1.01375	0.968177	>>Protein	F6VCV9;E9QP94;Q3TVA9;E6Y2W6;E6Y2W7;D3Z165;A0A0N4SW14;A0A0J9YVA8	0.971937	0.963533	1.00537	1.0241	1.00982	0.999654	1.01683	1.03083	0.984328	1.01081	0.922406	1.07162	1.03287	0.995297	0.960597	>>Phosphosite calibrated	0.922534	0.932331	0.931818	0.857661	0.934501	1.05137	1.0435	1.10433	1.13561
A2ARZ3	241516	Fsip2	1	185.99	S	28	>>Phosphosite	0.895268	1.01298	0.969882	0.997218	0.945777	0.979056	1.02419	0.9723	0.970446	0.981376	1.01782	1.10777	1.13336	0.997706	0.994854	>>Protein	A2ARZ3;F7BGZ6;F6ZQI5;REV__Q61382	0.970282	0.94129	1.01218	1.00458	0.976267	1.01351	1.03868	1.02595	1.025	1.00268	0.93881	1.0383	1.04352	0.977312	0.991656	>>Phosphosite calibrated	0.922688	1.07617	0.958215	0.992676	0.968769	0.966009	0.986047	0.947707	0.946777
D3YY50	66388	Cutc	0.999588	162.65	S	246	>>Phosphosite	0.816981	0.836437	0.883869	0.902704	0.847012	0.99375	0.995302	0.995756	0.993583	0.988642	1.05142	1.20506	1.21306	1.13815	1.13827	>>Protein	D3YY50;F8WHX2;Q9D8X1	0.885428	0.828304	0.889842	0.893304	0.867598	1.03603	1.00781	0.983232	1.02772	0.991195	1.03179	1.1257	1.19234	1.10276	1.13695	>>Phosphosite calibrated	0.922696	1.00982	0.993288	1.01052	0.976272	0.959192	0.987586	1.01274	0.966784
A0A7D9N0A8	53814	Oaz3	0.998993	189.56	S	9	>>Phosphosite	0.927121	0.935365	1.02219	1.03634	0.996354	1.05132	0.993383	1.0307	0.988351	1.04043	0.910495	1.02569	1.05293	1.02493	0.964408	>>Protein	A0A0G2JF96;Q9R109;A0A7D9N0A8;A0A0N4SVI0;A0A0N4SWE3;A0A0N4SVF4;A0A0N4SUR5	1.00468	0.899509	1.02793	0.967571	0.98551	1.03817	1.0297	0.983585	1.05765	0.99883	0.910134	1.0605	1.0759	0.978504	0.981814	>>Phosphosite calibrated	0.922801	1.03986	0.994409	1.07107	1.011	1.01266	0.964727	1.04791	0.934476
A0A087WSD2	383435	Ms4a14	0.999639	103.44	S	5	>>Phosphosite	0.91951	0.937851	0.930539	0.936364	0.901044	0.995519	1.02939	1.02522	1.01498	0.98197	0.997089	1.10255	1.13944	1.05604	1.03249	>>Protein	A0A087WSD2	0.996395	1.00697	1.07524	1.07514	1.06281	1.01237	1.02073	0.99529	1.00202	1.00591	0.889996	0.985443	1.02367	0.942191	0.90582	>>Phosphosite calibrated	0.922837	0.93136	0.865425	0.870924	0.847798	0.983356	1.00848	1.03007	1.01293
Q6P1E8	77627	Efcab6	1	139.47	T	1315	>>Phosphosite	0.895155	0.97801	0.999884	0.959965	1.03412	0.944764	0.948825	0.973484	0.991065	0.921381	1.07438	1.13124	1.05199	1.05976	1.03597	>>Protein	Q6P1E8;F6RST1	0.969758	0.960257	0.986184	1.04082	1.04728	1.00143	1.01659	1.03415	0.975163	1.05759	0.891302	1.04513	1.0157	1.00489	0.953754	>>Phosphosite calibrated	0.923071	1.01849	1.01389	0.922313	0.987427	0.943417	0.933344	0.941335	1.01631
A2ARZ3	241516	Fsip2	0.999736	79.311	S	6337	>>Phosphosite	0.895794	0.874122	0.997652	0.91978	0.925911	0.984046	1.03497	1.02771	0.908164	1.01465	0.95807	1.12043	1.1762	1.06972	1.09279	>>Protein	A2ARZ3;F7BGZ6;F6ZQI5;REV__Q61382	0.970282	0.94129	1.01218	1.00458	0.976267	1.01351	1.03868	1.02595	1.025	1.00268	0.93881	1.0383	1.04352	0.977312	0.991656	>>Phosphosite calibrated	0.923231	0.928642	0.985651	0.91559	0.948419	0.970933	0.996433	1.00172	0.886014
Q9CQN1	68015	Trap1	0.994356	45.879	S	120	>>Phosphosite	1.05659	1.0666	1.02509	1.01834	0.877424	1.0017	0.919576	0.991648	1.05915	0.961213	0.931416	0.981455	1.14318	0.975627	0.990989	>>Protein	Q9CQN1	1.14443	1.08663	1.16476	1.16294	1.17325	1.01972	1.02957	1.01595	1.00098	0.985311	0.795347	0.87715	0.918001	0.825547	0.800403	>>Phosphosite calibrated	0.923246	0.98157	0.880087	0.875657	0.747856	0.982321	0.893168	0.97608	1.05811
Q3TVW5	77832	Tchp	1	72.359	S	468	>>Phosphosite	0.917591	0.845976	1.0851	1.05732	1.09709	0.940643	1.05191	0.985271	0.984103	0.981153	0.979063	0.985394	1.13821	1.02965	0.921525	>>Protein	Q3TVW5;F6Q720	0.993795	1.0107	0.954007	1.10169	1.0527	0.950592	0.976889	1.03215	0.970435	0.970616	0.892345	1.03221	1.07163	1.03339	0.956853	>>Phosphosite calibrated	0.92332	0.837019	1.13741	0.959724	1.04216	0.989534	1.07679	0.954583	1.01409
A0A0R4J034	94184	Pdxdc1	1	154.1	S	424	>>Phosphosite	0.865051	0.780921	0.767537	0.871945	0.887448	0.931874	1.06311	1.04336	1.06626	0.92936	1.11024	1.1931	1.16069	1.19884	1.13026	>>Protein	A0A0R4J034;Q99K01;D3YZA7	0.936745	0.969193	0.711682	1.20937	0.978088	0.766115	0.802455	2.86239	1.25041	0.752115	0.793408	0.755855	0.629096	0.738267	0.844809	>>Phosphosite calibrated	0.923465	0.805744	1.07848	0.720992	0.907329	1.21636	1.32483	0.364508	0.852726
P15265	17235	Smcp	0.958242	142.54	S	112	>>Phosphosite	1.00585	1.11757	1.09361	0.977503	0.982709	0.96684	1.01112	1.0322	0.983211	0.930961	0.962511	0.965899	1.11957	0.922242	0.928201	>>Protein	P15265	1.0892	0.761224	1.08268	0.859756	0.861985	1.11623	1.17664	0.912198	1.20077	0.858195	1.06105	0.92641	1.14114	0.815394	1.13713	>>Phosphosite calibrated	0.923481	1.46812	1.01009	1.13695	1.14005	0.866167	0.859331	1.13155	0.818816
D3Z3R3	21915	Dtymk	1	92.051	S	125	>>Phosphosite	0.934184	1.02427	1.13164	1.00043	0.963438	1.06495	1.04042	1.05037	0.943985	0.947215	0.942896	1.01151	1.03501	1.02566	0.884012	>>Protein	P97930;D3Z3R3	1.01154	1.00091	1.08724	1.08672	1.03124	0.993151	1.03847	1.03689	1.01597	1.01634	0.893046	0.955397	0.981933	0.934872	0.916286	>>Phosphosite calibrated	0.923523	1.02335	1.04083	0.920595	0.934254	1.07229	1.00188	1.01301	0.929142
O54946	23950	Dnajb6	0.853888	54.288	T	336	>>Phosphosite	0.85134	0.954889	0.958207	0.992839	0.901663	0.954474	0.94853	1.00659	1.03093	1.06369	0.971203	1.08063	1.1456	1.06106	1.07835	>>Protein	O54946;A0A0G2JER9;G3X8S5;A0A0G2JGN9;A0A0G2JEI3;Q9QYI8	0.921739	0.9705	1.01532	1.0033	0.952948	1.0033	1.01989	1.02114	0.994351	0.964201	0.996131	1.10144	1.05446	1.02974	0.951554	>>Phosphosite calibrated	0.923624	0.983915	0.943751	0.989577	0.946183	0.951339	0.930035	0.985759	1.03678
A0A1Y7VJB9	218294	Cdc14b	0.904595	115.78	S	33	>>Phosphosite	1.079	1.29661	1.24863	1.1776	1.15666	0.832586	0.98753	0.886201	0.787417	0.795863	0.952145	1.10593	0.96387	0.931764	0.798197	>>Protein	Q6PFY9;A0A1Y7VJB9;A0A1Y7VJ26	1.16822	1.17862	1.23469	1.20421	1.17942	0.951444	1.00103	0.993422	0.921603	0.930706	0.831753	0.886457	0.854016	0.843179	0.821228	>>Phosphosite calibrated	0.923627	1.1001	1.01129	0.977898	0.980709	0.875076	0.986511	0.89207	0.854399
Q8R4R6	69482	Nup35	0.98018	208.51	S	278	>>Phosphosite	1.03924	1.04397	1.13907	1.07894	1.07353	0.964837	1.01321	0.955129	0.898907	0.912905	0.952796	1.03248	1.01158	0.946386	0.937014	>>Protein	Q8R4R6;A2ATJ2	1.12498	1.09506	1.17254	1.19228	1.13863	0.997765	0.951594	1.0002	0.928291	1.02237	0.773353	0.917335	0.910379	0.908988	0.866243	>>Phosphosite calibrated	0.92379	0.953345	0.971455	0.904945	0.942826	0.966998	1.06475	0.954938	0.968346
B2KF24	21463	Tcp11	0.963618	72.434	S	33	>>Phosphosite	0.873151	1.37538	1.72148	1.36687	0.971229	0.884559	1.11198	0.9885	0.636113	0.61805	0.967532	1.3148	0.709897	0.832588	0.627874	>>Protein	B2KF24;Q01755;Q5FWA2;A0A3B2WD68;A0A3B2W7H0;A0A3B2WCV7;A0A3B2WAQ3	0.94503	0.953033	1.08982	1.02603	0.971147	0.985228	1.03463	1.05239	0.89081	0.987034	0.962541	1.12237	1.04709	0.992991	0.939854	>>Phosphosite calibrated	0.92394	1.44316	1.5796	1.3322	1.00009	0.897821	1.07476	0.939294	0.714084
Q9WVQ0	56523	Pmfbp1	0.982875	126.66	S	773	>>Phosphosite	0.920651	1.02007	1.13033	0.994951	0.994603	1.0147	1.12784	1.0951	1.00273	0.91157	0.963762	1.07121	0.98577	0.938479	0.828226	>>Protein	Q9WVQ0	0.995904	0.965123	1.0288	1.02072	1.01664	0.996563	1.01954	1.01609	1.01553	0.990363	0.939082	1.02712	1.02202	0.993386	0.95311	>>Phosphosite calibrated	0.924437	1.05694	1.09868	0.974756	0.978328	1.0182	1.10623	1.07776	0.9874
Q9D416	74448	Arl13a	0.999992	68.657	S	10	>>Phosphosite	1.01504	0.970261	0.952123	1.03872	1.0151	0.945888	0.955461	1.08797	1.10082	0.975488	0.904637	0.988777	1.01302	1.07644	0.960247	>>Protein	Q9D416	1.09797	1.0475	1.08792	1.10439	1.21142	0.943731	0.962222	1.03021	0.954228	0.948699	0.838914	0.962334	0.93768	0.945001	0.927781	>>Phosphosite calibrated	0.92447	0.926261	0.875177	0.940534	0.837947	1.00229	0.992974	1.05607	1.15362
A6H656	18285	Odf1	0.999948	117.3	Y	144	>>Phosphosite	0.861695	0.924242	0.84066	0.919998	0.939107	0.946691	0.977489	0.968885	0.998802	0.943444	1.02148	1.18987	1.18517	1.10166	1.18081	>>Protein	A6H656;Q61999	0.932035	0.912929	1.00506	0.915555	0.954465	1.03163	1.0444	1.01978	0.998997	1.03938	0.971183	1.06783	1.07332	1.04857	0.98486	>>Phosphosite calibrated	0.92453	1.01239	0.836424	1.00485	0.98391	0.917663	0.935929	0.950092	0.999804
G5E8J2	11733	Ank1	0.998284	107.97	T	878	>>Phosphosite	1.66654	1.61833	1.61214	1.62863	1.66674	0.630239	0.727428	0.741273	0.769799	0.710924	0.636802	0.656849	0.692782	0.623718	0.617805	>>Protein	Q02357;A0A0R4J1N7;Q0VGY9;D3Z5M4;E9QNT8;G8JL84;D3YTV8;G5E8J2;B7ZW98;F7D1P5;G3UY11;D6RJ51;S4R2K9;S4R2S8;G5E8K3;G5E8K2;S4R2R5;S4R1S2;A0A1W2P812;G5E8K5;S4R2D6;W4VSQ0;S4R1I1;Q3UVY0;S4R229	1.8023	1.85072	1.80167	1.90896	2.02174	0.593468	0.633044	0.6604	0.614757	0.587421	0.529895	0.539448	0.501992	0.498633	0.455551	>>Phosphosite calibrated	0.924672	0.874432	0.894805	0.85315	0.82441	1.06196	1.1491	1.12246	1.2522
Q9D9R3	75571	Spata9	0.791249	72.29	T	58	>>Phosphosite	0.90666	1.23633	1.51084	1.32226	0.967776	0.999813	1.05894	1.10765	0.651873	0.755057	0.973932	1.19387	0.786173	0.912088	0.616734	>>Protein	Q9D9R3	0.980519	1.06838	1.02606	1.06086	1.06367	0.9394	0.952744	0.950591	0.976213	0.971965	0.882492	1.11185	1.01706	1.02476	0.973439	>>Phosphosite calibrated	0.924674	1.1572	1.47247	1.24641	0.909847	1.06431	1.11147	1.16522	0.667757
A0A1W2P6U8	102635990	4932415D10Rik	0.999887	110.44	S	1199	>>Phosphosite	0.906476	0.83011	0.820614	0.820856	0.94137	0.832027	0.888088	1.09198	0.920806	0.801864	1.14961	1.25237	1.29385	1.24141	1.20857	>>Protein	A0A1W2P6U8;E9Q0G0	0.980261	0.960717	1.02438	1.02619	0.993442	0.975006	0.986851	0.98259	0.980829	0.967791	0.958388	1.07119	1.06898	1.01679	1.00659	>>Phosphosite calibrated	0.924729	0.864053	0.801086	0.799903	0.947584	0.853356	0.899921	1.11132	0.938804
P47963	270106	Rpl13	0.895775	89.629	S	140	>>Phosphosite	0.871115	0.898099	0.962131	0.881759	0.846083	0.848007	0.928691	0.903496	0.789074	0.799882	1.19903	1.30811	1.33869	1.21547	1.21037	>>Protein	P47963	0.941859	0.91013	0.987902	0.970328	0.942415	0.887784	0.909096	0.913469	0.863132	0.872913	1.07617	1.23911	1.20929	1.16182	1.11458	>>Phosphosite calibrated	0.924889	0.986781	0.973913	0.908723	0.897782	0.955195	1.02155	0.989082	0.914198
A0A6I8MWZ8	17827	Mtx1	1	120.64	S	304	>>Phosphosite	0.889279	0.900718	0.821321	0.874847	0.934058	0.997407	1.0148	1.11707	1.07135	0.973958	1.03078	1.00864	1.03559	1.23654	1.09363	>>Protein	A0A6I8MWZ8;Q8R5C0;D3Z3F4;P47802;D3YVW0;G3XA66;G3UXX9;G3UYJ5	0.961375	0.926321	0.989064	0.974891	0.981676	1.03395	1.03721	1.03036	1.00397	0.974244	0.953428	1.07185	1.05523	1.02957	0.976875	>>Phosphosite calibrated	0.925007	0.972361	0.830402	0.897379	0.951493	0.964656	0.978397	1.08416	1.06712
A0A140LIJ4	240960	Dnah14	0.99951	131.4	S	2085	>>Phosphosite	0.924304	0.873409	1.11373	0.976949	1.03436	1.03619	1.00478	0.945298	1.03858	1.00454	0.949434	1.03095	1.09663	1.00908	0.96176	>>Protein	A0A571BGC3;A0A140LIJ4;A0A140LIA9;A0A140LIA0	0.99916	0.992644	0.999636	1.05059	1.0328	1.00101	1.00054	1.03576	1.02866	1.00838	0.901219	1.01219	0.998842	0.985282	0.953288	>>Phosphosite calibrated	0.925082	0.879881	1.11413	0.929902	1.00152	1.03514	1.00424	0.91266	1.00964
Q9DAF3	71829	Ddi1	0.999977	166.56	S	136	>>Phosphosite	1.00611	1.0889	1.03354	1.04003	1.10729	0.98013	0.965709	0.984678	0.92148	0.972946	0.933234	0.99697	1.06177	0.991797	0.915415	>>Protein	Q9DAF3	1.08743	0.916272	1.15266	0.920925	0.895157	1.08243	1.06976	0.893606	1.11699	0.818905	1.07717	0.903862	1.1325	0.867493	1.06485	>>Phosphosite calibrated	0.925222	1.1884	0.896655	1.12933	1.23698	0.905492	0.902735	1.10192	0.82497
A0A1W2P6U8	102635990	4932415D10Rik	0.982672	83.966	S	3994	>>Phosphosite	0.907008	0.938837	1.00777	1.0489	0.978955	0.993199	0.980575	1.01333	1.00392	1.01458	0.995532	1.03248	0.979756	1.04867	1.05648	>>Protein	A0A1W2P6U8;E9Q0G0	0.980261	0.960717	1.02438	1.02619	0.993442	0.975006	0.986851	0.98259	0.980829	0.967791	0.958388	1.07119	1.06898	1.01679	1.00659	>>Phosphosite calibrated	0.925272	0.977226	0.983791	1.02213	0.985418	1.01866	0.99364	1.03128	1.02355
Q9DA60	71863	Tex44	0.931648	220.31	S	267	>>Phosphosite	0.959709	0.97908	0.991217	0.994593	0.901516	0.940579	1.02843	0.990655	0.963889	0.965336	1.01662	1.08976	1.08429	1.06267	1.03165	>>Protein	Q9DA60	1.03718	1.00632	1.07841	1.08215	1.08143	0.973744	0.999826	0.980991	0.942315	0.989215	0.904185	1.03042	0.994189	0.97245	0.927161	>>Phosphosite calibrated	0.925308	0.972927	0.919144	0.919088	0.833631	0.965941	1.02861	1.00985	1.02289
D3YU68	382077	Ccdc33	0.924292	76.574	S	455	>>Phosphosite	0.95227	1.09235	1.06689	0.957231	0.946553	0.914153	1.00522	0.970058	1.01514	0.878504	0.975385	1.07293	1.14132	0.972258	1.03974	>>Protein	D3YU68;A0A0R4J0H2;A0A1L1SR74;E9QQ55;Q3ULW6	1.029	0.997284	1.06123	1.06119	1.03971	0.981642	0.985305	0.963817	0.991213	0.929095	0.943523	1.02501	1.05094	0.995864	0.94517	>>Phosphosite calibrated	0.925431	1.09533	1.00533	0.902032	0.910405	0.931249	1.02021	1.00648	1.02414
B9EKE5	241112	Catip	1	66.546	S	346	>>Phosphosite	0.935993	1.00213	1.04517	1.06605	1.04651	1.06761	1.00572	0.966053	1.007	0.934674	0.918984	1.00514	1.10243	0.996181	0.900345	>>Protein	B9EKE5	1.01094	0.971741	1.05115	1.03781	1.02852	1.03296	1.07115	1.02579	1.02953	0.973145	0.929099	1.0015	0.971893	0.945051	0.919734	>>Phosphosite calibrated	0.925866	1.03127	0.994318	1.02721	1.0175	1.03354	0.938922	0.941767	0.978118
A0A1W2P6U8	102635990	4932415D10Rik	1	146.57	S	4201	>>Phosphosite	0.907695	0.930506	1.00639	0.955862	0.944552	0.973009	1.01889	0.979029	0.991707	0.995537	0.993075	1.10024	1.10143	1.06394	1.03813	>>Protein	A0A1W2P6U8;E9Q0G0	0.980261	0.960717	1.02438	1.02619	0.993442	0.975006	0.986851	0.98259	0.980829	0.967791	0.958388	1.07119	1.06898	1.01679	1.00659	>>Phosphosite calibrated	0.925973	0.968554	0.982442	0.931462	0.950788	0.997952	1.03246	0.996375	1.01109
G3UWB9	75482	Hspb9	0.964261	169.99	T	41	>>Phosphosite	1.19768	1.24213	1.26993	1.26417	1.33242	0.832065	0.947466	0.911469	0.904083	0.884768	0.811398	0.905737	0.957182	0.844087	0.695414	>>Protein	G3UWB9;Q9DAM3	1.29335	1.21321	1.24422	1.23497	1.28222	0.9365	1.00344	0.946223	0.965367	0.905202	0.802518	0.834585	0.828817	0.761099	0.748285	>>Phosphosite calibrated	0.92603	1.02384	1.02066	1.02365	1.03915	0.888483	0.944222	0.96327	0.936517
G3UVU9	107817	Jmjd6	0.999757	117.18	S	23	>>Phosphosite	0.979376	0.972292	1.08141	1.03005	0.976311	0.97202	1.0607	1.06234	1.06091	0.994905	0.863722	0.974267	1.09013	0.921209	0.960373	>>Protein	G3UVU9;Q9ERI5;F6VRF7;F6VMC4	1.05754	0.998361	1.06098	1.03962	1.01178	1.01687	1.03118	0.950864	1.06142	0.947405	0.928448	0.939738	1.05198	0.935694	0.968114	>>Phosphosite calibrated	0.926085	0.973889	1.01925	0.990799	0.964946	0.955891	1.02863	1.11723	0.999511
Q9DAS2	75434	Fam166c	0.999957	89.541	S	168	>>Phosphosite	0.96144	0.940501	1.02943	0.975501	0.941727	1.02518	1.06298	1.02636	0.993111	0.998499	0.90642	1.05269	1.09772	1.00871	0.97975	>>Protein	Q9DAS2;A0A0G2JE07;D3Z6F6	1.03815	0.89158	1.06536	0.976662	0.957455	1.04841	1.09093	0.951951	1.03359	0.971961	0.974368	0.96101	1.09657	0.920562	1.02144	>>Phosphosite calibrated	0.926108	1.05487	0.966274	0.998812	0.983573	0.977836	0.974384	1.07816	0.960833
P62869	67673	Elob	0.868108	138.09	S	21	>>Phosphosite	0.955006	0.960069	0.996377	0.973042	0.962126	0.970511	1.06251	0.97937	0.997168	1.08189	0.927637	1.00579	1.11258	1.05808	0.957854	>>Protein	P62869;A0A3B2WBM3	1.03099	0.954636	1.05653	1.02342	1.06112	1.04613	1.03099	0.979747	0.985569	0.998598	0.86926	0.989645	1.05537	0.968174	0.949832	>>Phosphosite calibrated	0.926303	1.00569	0.943062	0.950777	0.906708	0.927719	1.03057	0.999616	1.01177
A0A140LIX9	100862066	Cfap99	0.967106	135.84	S	566	>>Phosphosite	0.918928	0.954904	0.949092	0.925417	0.939797	1.1409	1.00859	0.990981	1.06	0.953125	1.06486	1.02563	1.05063	1.11084	0.906301	>>Protein	A0A140LIX9	0.991578	0.955025	1.00244	1.01679	1.01534	1.0044	1.04506	1.02402	1.03078	1.00586	0.93406	1.0354	1.02123	0.980096	0.937911	>>Phosphosite calibrated	0.926733	0.999874	0.94678	0.910132	0.925598	1.1359	0.965103	0.967731	1.02835
P17710	15275	Hk1	1	82.426	S	928	>>Phosphosite	0.877216	0.860445	0.707164	0.926456	0.884031	0.884031	0.943533	0.931357	1.11974	0.825218	1.20819	1.23086	1.25605	1.15696	1.18874	>>Protein	P17710;G3UVV4;D3YYR4;D3Z365;F6QD41;B4YB29;D3Z105;E9Q9M6;E9Q3Z4;E9Q8S8;Q3TRM8	0.946397	0.952576	0.998556	1.02399	0.972476	1.02046	1.03306	1.02857	0.986439	1.00169	0.938292	1.09814	1.03442	1.00995	0.954983	>>Phosphosite calibrated	0.9269	0.903282	0.708187	0.904749	0.909052	0.866305	0.913338	0.90549	1.13514
E9Q5W2	238663	Spata31d1d	0.999632	123.36	S	1066	>>Phosphosite	0.856661	0.869669	0.969051	0.959854	0.871856	0.965123	1.02306	1.02809	0.95983	0.961947	1.06653	1.18052	1.15227	1.09061	1.04493	>>Protein	E9Q5W2	0.924169	0.891779	0.946483	0.945402	0.930943	0.989063	1.01235	1.01616	0.983712	0.98115	1.00016	1.12375	1.13098	1.06716	1.05675	>>Phosphosite calibrated	0.926953	0.975207	1.02384	1.01529	0.93653	0.975795	1.01058	1.01174	0.975723
Q62261	20742	Sptbn1	0.968835	47.532	S	2102	>>Phosphosite	0.765991	0.867331	0.867932	0.87072	0.848558	1.04564	1.14996	1.13373	1.1576	1.09393	0.94836	1.11799	1.06965	1.00189	1.06071	>>Protein	A0A0A0MQG2;Q62261;Q68FG2;A0A5F8MPM8;A0A494BBH5	0.82628	0.836535	0.834152	0.87943	0.864699	1.15038	1.16396	1.12648	1.18396	1.1493	0.941102	1.03151	1.02776	1.00985	0.974609	>>Phosphosite calibrated	0.927035	1.03681	1.0405	0.990096	0.981334	0.908951	0.987975	1.00644	0.977739
A2A9Q2	230598	Nrd1	0.981171	131.12	S	247	>>Phosphosite	0.944582	1.03842	1.07989	1.07783	0.990926	1.02535	1.0454	0.950769	1.02306	1.00754	0.967725	0.946472	1.02163	0.980271	0.900128	>>Protein	A2A9Q2;Q8BHG1;A6PWC3;Q3V3G9	1.01879	1.00225	1.05977	1.05439	1.04701	1.01912	1.03246	1.01533	1.0005	1.01087	0.902362	0.983921	0.991547	0.944892	0.916803	>>Phosphosite calibrated	0.927162	1.03609	1.01899	1.02223	0.946437	1.00612	1.01254	0.936417	1.02255
A0A5F8MPV9	67741	4930579F01Rik	0.993797	40.142	S	80	>>Phosphosite	1.16516	1.05839	1.09264	1.19463	1.15005	0.966364	1.06911	1.02616	1.07219	0.947182	0.875272	0.808461	0.828767	0.836346	0.909285	>>Protein	A0A0G2JEX5;E9Q3L6;A0A5F8MPV9	1.25644	1.04545	1.21582	1.09822	1.12907	0.986857	1.12827	0.980771	1.07942	0.919067	0.892245	0.823954	0.894222	0.70434	0.845849	>>Phosphosite calibrated	0.927345	1.01238	0.898686	1.08779	1.01858	0.979234	0.947565	1.04628	0.993304
A0A5F8MP96	18952	Septin4	0.990615	136.66	S	57	>>Phosphosite	0.878445	0.924452	0.939268	0.954722	0.930797	0.966099	1.06944	0.957699	0.95022	1.00941	0.998301	1.10894	1.16588	1.12633	1.01999	>>Protein	A0A5F8MP96;P28661;Q5ND13;A0A0U1RPA8;D3YVG1;A0A0U1RQA1;D3Z3V3;P42209	0.947075	0.95344	1.01789	0.994866	0.969119	0.975657	1.07922	1.01506	0.979592	0.934405	0.967036	1.12539	1.05359	1.01431	0.973343	>>Phosphosite calibrated	0.927534	0.969596	0.922756	0.959648	0.960456	0.990204	0.990934	0.943492	0.970017
Q60662	11643	Akap4	0.93179	120.11	S	132	>>Phosphosite	0.897815	0.916428	0.96087	0.956008	0.979179	1.116	1.03122	1.06282	1.04467	1.03175	0.956692	1.06723	1.03137	0.93542	1.01253	>>Protein	Q60662	0.967887	0.936417	1.0475	0.975134	0.934896	1.05211	1.05095	0.996419	1.05465	0.971333	0.973057	1.01669	1.05662	0.986435	0.979898	>>Phosphosite calibrated	0.927603	0.978654	0.917297	0.980386	1.04737	1.06072	0.981227	1.06664	0.990535
Q80X53	76872	Ccdc116	0.844783	187.75	S	508	>>Phosphosite	0.983065	0.983959	1.04255	1.01484	1.08011	0.992776	0.990084	1.02495	0.975129	1.06285	0.917596	0.980525	1.04008	1.00313	0.908363	>>Protein	Q80X53	1.05924	0.981488	1.06027	1.01047	1.00979	1.02845	1.02979	0.989729	0.998566	1.00498	0.885455	0.970806	1.05785	0.903612	1.00952	>>Phosphosite calibrated	0.92809	1.00252	0.983284	1.00433	1.06964	0.965309	0.961445	1.03559	0.976529
Q8VDP4	219158	Ccar2	0.797728	60.062	S	626	>>Phosphosite	0.965657	0.932728	1.0274	1.13133	1.00919	0.748671	0.883851	0.81408	0.785294	0.731934	1.20279	1.23769	1.22784	1.15228	1.14926	>>Protein	Q8VDP4	1.0404	0.991851	0.963891	1.07872	1.00753	1.00982	1.00099	1.00161	1.04606	1.01063	0.917422	0.965444	1.03947	0.987951	0.938222	>>Phosphosite calibrated	0.928163	0.940391	1.06589	1.04877	1.00165	0.741392	0.882978	0.812772	0.750715
A2AW86	17076	Ly75	0.780868	41.54	S	621	>>Phosphosite	0.928177	0.839538	1.00892	1.00637	0.969912	1.10303	1.03314	0.963359	0.947139	1.01506	0.919052	1.05891	1.09433	1.10912	1.00395	>>Protein																	>>Phosphosite calibrated	0.928177	0.839538	1.00892	1.00637	0.969912	1.10303	1.03314	0.963359	0.947139
S4R2J8	668218	Bin2	0.984572	83.617	S	461	>>Phosphosite	0.961019	1.05123	1.06061	1.08415	1.13247	0.900688	0.941842	0.987028	1.06859	1.01394	0.901264	0.986535	1.009	0.933529	0.968098	>>Protein	S4R2J8;S4R1B8;S4R270;A0A5F8MQ05;D3Z6Q9;S4R171;A0A3Q4EBR8;A0A0G2JEG8;A0A668KM31;Q7TQF7;S4R1Q1	1.03538	0.998756	0.963257	1.06397	1.04719	0.969091	1.01026	0.979896	0.980343	0.988223	0.925407	1.02957	1.04473	1.01121	0.952723	>>Phosphosite calibrated	0.928185	1.05254	1.10107	1.01897	1.08144	0.929416	0.932272	1.00728	1.09002
Q6PE87	69329	Cfap206	0.970216	97.488	S	587	>>Phosphosite	0.921782	0.98959	0.969055	0.999289	0.958045	0.956735	1.02708	1.03083	1.05207	0.976046	0.98024	1.04595	1.03922	1.02105	1.03302	>>Protein	Q6PE87;Z4YM47;E0CXC1	0.992832	0.952778	1.00837	1.02234	1.00005	1.00138	1.01645	1.00535	1.00463	1.01179	0.909999	1.02097	1.06204	1.00918	0.981847	>>Phosphosite calibrated	0.928438	1.03864	0.961015	0.977457	0.957999	0.955415	1.01045	1.02535	1.04722
A2CG24	407788	BC051142	1	64.064	S	307	>>Phosphosite	0.809359	0.757394	0.751966	0.818642	0.760108	0.997636	1.08793	1.08072	1.09938	1.0475	1.11723	1.17518	1.18647	1.10471	1.20577	>>Protein	A2CG24;A6X8K8;A0A494BB69;F6ZQ53	0.871687	0.926137	0.97775	0.981166	0.924456	1.0517	1.09837	1.13432	0.961615	1.0424	0.948265	1.11225	1.01927	1.02001	0.930605	>>Phosphosite calibrated	0.928498	0.817799	0.769078	0.834355	0.822222	0.948593	0.990497	0.952743	1.14326
A0A1D5RLM8	105242472	Gm11639	1	76.85	S	5257	>>Phosphosite	0.938646	0.933552	1.00079	0.92994	0.957632	1.05904	1.00913	1.03283	1.06775	1.05599	0.928366	1.04071	0.999031	1.04098	1.00561	>>Protein	A0A1D5RLM8;Q80X60;B1ASN7;F6RS26;B2FDE4	1.01093	1.00102	1.05653	1.04366	1.04689	0.989729	1.03505	1.02288	1.00414	0.984337	0.912218	1.01032	0.996763	0.959801	0.925738	>>Phosphosite calibrated	0.928499	0.932603	0.947241	0.89104	0.914736	1.07003	0.974955	1.00973	1.06335
A6ZI44	11674	Aldoa	0.995232	252.04	S	90	>>Phosphosite	0.854737	0.857968	0.900561	0.884519	0.856073	1.02072	1.03513	0.985663	0.989169	0.989548	1.08478	1.11539	1.18759	1.12912	1.10904	>>Protein	A6ZI44;A0A0U1RPT5;D3YV98;Q91Y97	0.920325	0.906914	0.952857	0.992768	0.976341	1.01227	1.02368	1.08837	0.988082	1.09446	0.903951	1.0874	1.03602	1.03602	0.980542	>>Phosphosite calibrated	0.928734	0.946031	0.945117	0.890962	0.876818	1.00835	1.01118	0.90563	1.0011
A0A0M3HEP4	75860	Tex26	1	80.534	S	9	>>Phosphosite	0.915439	1.11615	1.00761	1.07543	1.11002	0.971366	0.90299	0.96229	0.966092	0.880852	1.01129	1.04085	1.0907	1.00969	0.939232	>>Protein	A0A0M3HEP4;Q0VB26;A0A0J9YTV2;A0A0J9YVJ4;A0A0J9YTT2	0.985583	0.960162	0.994778	1.03849	1.02241	1.00992	1.00982	1.02772	1.02748	1.05664	0.880751	1.02679	0.999302	0.984501	0.975651	>>Phosphosite calibrated	0.92883	1.16246	1.0129	1.03557	1.08569	0.961822	0.894205	0.936333	0.940257
C4P6S0	72181	Nsun4	0.999999	76.061	S	774	>>Phosphosite	0.941122	0.976408	1.01474	1.01047	0.995835	0.739702	0.829177	0.80068	0.732959	0.747267	1.19124	1.31014	1.2574	1.22971	1.22315	>>Protein	C4P6S0	1.01312	0.94818	1.02496	1.01878	1.00667	1.03521	1.05942	1.01949	0.993332	0.983612	0.942967	1.02258	1.02479	0.975925	0.93095	>>Phosphosite calibrated	0.92893	1.02977	0.990022	0.991839	0.989233	0.71454	0.782667	0.785376	0.73788
[truncated: 3,216 more rows]
[truncated: 11 more columns]
