# Supplementary material for: Quantitative Phosphoproteomic Profiling of Mouse Sperm Maturation in Epididymis Revealed Kinases Important for Sperm Motility
Source: Mol Cell Proteomics. 2024 Jul 6;23(8):100810. doi: 10.1016/j.mcpro.2024.100810 (PMC11338950; doi:10.1016/j.mcpro.2024.100810)
Supplement: Supplemental Table S6 [file mmc6.xlsx]

## Sheet: Table S6
Supplemental Table S6: Gene ontology enrichment analysis of differentially phosphorylated proteins during sperm maturation in epididymis
ONTOLOGY	ID	Description	GeneRatio	BgRatio	pvalue	p.adjust
BP	GO:0003341	cilium movement	32/314	218/28943	1.07e-26	2.85e-23
BP	GO:0030317	flagellated sperm motility	25/314	152/28943	2.39e-22	3.16e-19
BP	GO:0097722	sperm motility	25/314	158/28943	6.45e-22	5.7e-19
BP	GO:0060294	cilium movement involved in cell motility	25/314	165/28943	1.95e-21	1.29e-18
BP	GO:0001539	cilium or flagellum-dependent cell motility	25/314	173/28943	6.47e-21	2.86e-18
BP	GO:0060285	cilium-dependent cell motility	25/314	173/28943	6.47e-21	2.86e-18
BP	GO:0007018	microtubule-based movement	35/314	434/28943	2.73e-20	1.03e-17
BP	GO:0048515	spermatid differentiation	24/314	263/28943	1.87e-15	6.2e-13
BP	GO:0007286	spermatid development	23/314	253/28943	7.96e-15	2.35e-12
BP	GO:0007281	germ cell development	24/314	395/28943	1.3e-11	3.45e-09
BP	GO:0009566	fertilization	17/314	217/28943	2.85e-10	6.87e-08
BP	GO:0035082	axoneme assembly	12/314	92/28943	3.6e-10	7.96e-08
BP	GO:0006090	pyruvate metabolic process	13/314	121/28943	7.74e-10	1.58e-07
BP	GO:0001578	microtubule bundle formation	13/314	125/28943	1.16e-09	2.2e-07
BP	GO:0044782	cilium organization	21/314	388/28943	2.07e-09	3.65e-07
BP	GO:0007338	single fertilization	14/314	168/28943	4.91e-09	8.14e-07
BP	GO:0060271	cilium assembly	19/314	360/28943	1.84e-08	2.87e-06
BP	GO:0044458	motile cilium assembly	9/314	71/28943	7.67e-08	1.13e-05
BP	GO:0046031	ADP metabolic process	10/314	101/28943	1.57e-07	2.2e-05
BP	GO:0009135	purine nucleoside diphosphate metabolic process	10/314	105/28943	2.27e-07	2.87e-05
BP	GO:0009179	purine ribonucleoside diphosphate metabolic process	10/314	105/28943	2.27e-07	2.87e-05
BP	GO:0009185	ribonucleoside diphosphate metabolic process	10/314	117/28943	6.27e-07	7.56e-05
BP	GO:0006757	ATP generation from ADP	9/314	93/28943	8.04e-07	9.26e-05
BP	GO:0006397	mRNA processing	19/314	476/28943	1.35e-06	0.000149233
BP	GO:0009259	ribonucleotide metabolic process	18/314	445/28943	2.13e-06	0.000226371
BP	GO:0009132	nucleoside diphosphate metabolic process	10/314	136/28943	2.49e-06	0.000254175
BP	GO:0070286	axonemal dynein complex assembly	6/314	37/28943	2.72e-06	0.000267311
BP	GO:0019693	ribose phosphate metabolic process	18/314	456/28943	3e-06	0.000279901
BP	GO:0006165	nucleoside diphosphate phosphorylation	9/314	109/28943	3.06e-06	0.000279901
BP	GO:0006734	NADH metabolic process	6/314	39/28943	3.75e-06	0.000331532
BP	GO:0006091	generation of precursor metabolites and energy	18/314	465/28943	3.94e-06	0.000336593
BP	GO:0046939	nucleotide phosphorylation	9/314	113/28943	4.13e-06	0.000342008
BP	GO:0009150	purine ribonucleotide metabolic process	17/314	425/28943	4.75e-06	0.000381946
BP	GO:0008380	RNA splicing	17/314	427/28943	5.06e-06	0.000394387
BP	GO:0001675	acrosome assembly	5/314	24/28943	5.22e-06	0.000395689
BP	GO:0072521	purine-containing compound metabolic process	18/314	483/28943	6.63e-06	0.000488016
BP	GO:0006096	glycolytic process	8/314	92/28943	7.42e-06	0.000531278
BP	GO:0006612	protein targeting to membrane	9/314	124/28943	8.84e-06	0.000616906
BP	GO:0006163	purine nucleotide metabolic process	17/314	449/28943	9.75e-06	0.000662714
BP	GO:0000375	RNA splicing, via transesterification reactions	13/314	287/28943	1.73e-05	0.00109395
BP	GO:0000377	RNA splicing, via transesterification reactions with bulged adenosine as nucleophile	13/314	287/28943	1.73e-05	0.00109395
BP	GO:0000398	mRNA splicing, via spliceosome	13/314	287/28943	1.73e-05	0.00109395
BP	GO:0072594	establishment of protein localization to organelle	16/314	428/28943	2.08e-05	0.00126071
BP	GO:0035966	response to topologically incorrect protein	9/314	138/28943	2.09e-05	0.00126071
BP	GO:0036503	ERAD pathway	8/314	107/28943	2.26e-05	0.00130966
BP	GO:0032386	regulation of intracellular transport	14/314	339/28943	2.31e-05	0.00130966
BP	GO:0019318	hexose metabolic process	12/314	253/28943	2.32e-05	0.00130966
BP	GO:2000059	negative regulation of ubiquitin-dependent protein catabolic process	6/314	54/28943	2.59e-05	0.00143092
BP	GO:0009199	ribonucleoside triphosphate metabolic process	12/314	257/28943	2.71e-05	0.00146541
BP	GO:0006006	glucose metabolic process	11/314	217/28943	2.77e-05	0.00146686
BP	GO:0046034	ATP metabolic process	11/314	224/28943	3.7e-05	0.00192299
BP	GO:0030433	ubiquitin-dependent ERAD pathway	7/314	85/28943	3.96e-05	0.00200746
BP	GO:0005996	monosaccharide metabolic process	12/314	268/28943	4.07e-05	0.00200746
BP	GO:0019320	hexose catabolic process	5/314	36/28943	4.16e-05	0.00200746
BP	GO:0048240	sperm capacitation	5/314	36/28943	4.16e-05	0.00200746
BP	GO:0016052	carbohydrate catabolic process	9/314	154/28943	4.97e-05	0.00231034
BP	GO:0050684	regulation of mRNA processing	9/314	154/28943	4.97e-05	0.00231034
BP	GO:0009141	nucleoside triphosphate metabolic process	12/314	275/28943	5.22e-05	0.00234855
BP	GO:0035036	sperm-egg recognition	6/314	61/28943	5.23e-05	0.00234855
BP	GO:0046365	monosaccharide catabolic process	5/314	38/28943	5.45e-05	0.00240699
BP	GO:0031330	negative regulation of cellular catabolic process	11/314	236/28943	5.93e-05	0.0025785
BP	GO:0009895	negative regulation of catabolic process	13/314	324/28943	6.06e-05	0.00259207
BP	GO:0007340	acrosome reaction	5/314	39/28943	6.19e-05	0.00260626
BP	GO:0006605	protein targeting	12/314	282/28943	6.65e-05	0.00275316
BP	GO:0120316	sperm flagellum assembly	5/314	40/28943	7.02e-05	0.00286146
BP	GO:0036158	outer dynein arm assembly	4/314	22/28943	8.52e-05	0.00337105
BP	GO:0071218	cellular response to misfolded protein	4/314	22/28943	8.52e-05	0.00337105
BP	GO:1903051	negative regulation of proteolysis involved in protein catabolic process	6/314	68/28943	9.67e-05	0.00373506
BP	GO:2000058	regulation of ubiquitin-dependent protein catabolic process	9/314	168/28943	9.72e-05	0.00373506
BP	GO:0061615	glycolytic process through fructose-6-phosphate	4/314	23/28943	0.000102256	0.00383633
BP	GO:0009205	purine ribonucleoside triphosphate metabolic process	11/314	251/28943	0.000102746	0.00383633
BP	GO:0045047	protein targeting to ER	5/314	44/28943	0.000111763	0.00411507
BP	GO:0006007	glucose catabolic process	4/314	24/28943	0.000121663	0.00435848
BP	GO:0051788	response to misfolded protein	4/314	24/28943	0.000121663	0.00435848
BP	GO:0009144	purine nucleoside triphosphate metabolic process	11/314	257/28943	0.000126493	0.00447112
BP	GO:0070972	protein localization to endoplasmic reticulum	6/314	75/28943	0.000166952	0.00570759
BP	GO:0030970	retrograde protein transport, ER to cytosol	4/314	26/28943	0.000168269	0.00570759
BP	GO:1903513	endoplasmic reticulum to cytosol transport	4/314	26/28943	0.000168269	0.00570759
BP	GO:0072599	establishment of protein localization to endoplasmic reticulum	5/314	48/28943	0.000170087	0.00570759
BP	GO:0010677	negative regulation of cellular carbohydrate metabolic process	5/314	49/28943	0.000187746	0.00622145
BP	GO:0035967	cellular response to topologically incorrect protein	7/314	109/28943	0.000191623	0.00627151
BP	GO:0006515	protein quality control for misfolded or incompletely synthesized proteins	4/314	27/28943	0.000195853	0.0063318
BP	GO:0009988	cell-cell recognition	6/314	80/28943	0.000238128	0.00760576
BP	GO:0006086	acetyl-CoA biosynthetic process from pyruvate	3/314	12/28943	0.000258762	0.00816641
BP	GO:0007339	binding of sperm to zona pellucida	5/314	53/28943	0.000272724	0.00840688
BP	GO:0034605	cellular response to heat	5/314	53/28943	0.000272724	0.00840688
BP	GO:0045912	negative regulation of carbohydrate metabolic process	5/314	54/28943	0.000297909	0.00898027
BP	GO:0008053	mitochondrial fusion	4/314	30/28943	0.0002981	0.00898027
BP	GO:0046831	regulation of RNA export from nucleus	3/314	13/28943	0.000333692	0.00993953
BP	GO:0050686	negative regulation of mRNA processing	4/314	31/28943	0.000339356	0.00999592
BP	GO:1903008	organelle disassembly	7/314	123/28943	0.000401614	0.0116998
BP	GO:0033363	secretory granule organization	5/314	60/28943	0.000487937	0.01406
BP	GO:0090150	establishment of protein localization to membrane	10/314	259/28943	0.00057322	0.0163398
BP	GO:0032239	regulation of nucleobase-containing compound transport	3/314	16/28943	0.000637801	0.0179873
BP	GO:0061077	chaperone-mediated protein folding	5/314	64/28943	0.000657579	0.0183499
BP	GO:1903050	regulation of proteolysis involved in protein catabolic process	9/314	219/28943	0.00068916	0.0190309
BP	GO:1903311	regulation of mRNA metabolic process	11/314	317/28943	0.000749379	0.0201653
BP	GO:0003356	regulation of cilium beat frequency	3/314	17/28943	0.000768273	0.0201653
BP	GO:0006735	NADH regeneration	3/314	17/28943	0.000768273	0.0201653
BP	GO:0061621	canonical glycolysis	3/314	17/28943	0.000768273	0.0201653
BP	GO:0061718	glucose catabolic process to pyruvate	3/314	17/28943	0.000768273	0.0201653
BP	GO:0032435	negative regulation of proteasomal ubiquitin-dependent protein catabolic process	4/314	39/28943	0.000828667	0.0212354
BP	GO:1903312	negative regulation of mRNA metabolic process	6/314	101/28943	0.000830848	0.0212354
BP	GO:0032434	regulation of proteasomal ubiquitin-dependent protein catabolic process	7/314	139/28943	0.000833076	0.0212354
BP	GO:0033157	regulation of intracellular protein transport	9/314	228/28943	0.000916307	0.0231346
BP	GO:0006085	acetyl-CoA biosynthetic process	3/314	19/28943	0.00107734	0.0264448
BP	GO:0006614	SRP-dependent cotranslational protein targeting to membrane	3/314	19/28943	0.00107734	0.0264448
BP	GO:1904292	regulation of ERAD pathway	3/314	19/28943	0.00107734	0.0264448
BP	GO:0003352	regulation of cilium movement	4/314	42/28943	0.00109929	0.0264928
BP	GO:0032527	protein exit from endoplasmic reticulum	4/314	42/28943	0.00109929	0.0264928
BP	GO:0010821	regulation of mitochondrion organization	7/314	146/28943	0.00111037	0.0265189
BP	GO:0034502	protein localization to chromosome	6/314	108/28943	0.00117788	0.0278799
BP	GO:0003351	epithelial cilium movement involved in extracellular fluid movement	4/314	43/28943	0.00120178	0.0281941
BP	GO:0006613	cotranslational protein targeting to membrane	3/314	20/28943	0.00125733	0.0287344
BP	GO:0006620	post-translational protein targeting to endoplasmic reticulum membrane	3/314	20/28943	0.00125733	0.0287344
BP	GO:0061620	glycolytic process through glucose-6-phosphate	3/314	20/28943	0.00125733	0.0287344
BP	GO:0006071	glycerol metabolic process	3/314	21/28943	0.00145517	0.032692
BP	GO:0006089	lactate metabolic process	3/314	21/28943	0.00145517	0.032692
BP	GO:0006858	extracellular transport	4/314	46/28943	0.00154917	0.0345113
BP	GO:0044282	small molecule catabolic process	11/314	350/28943	0.00165668	0.0365989
BP	GO:0016311	dephosphorylation	11/314	351/28943	0.00169417	0.0367164
BP	GO:0006986	response to unfolded protein	6/314	116/28943	0.00169972	0.0367164
BP	GO:0000380	alternative mRNA splicing, via spliceosome	5/314	79/28943	0.00170355	0.0367164
BP	GO:0044262	cellular carbohydrate metabolic process	10/314	302/28943	0.00182155	0.0389429
BP	GO:0015711	organic anion transport	11/314	356/28943	0.00189216	0.0401199
BP	GO:0048025	negative regulation of mRNA splicing, via spliceosome	3/314	23/28943	0.00190687	0.0401199
BP	GO:0034976	response to endoplasmic reticulum stress	9/314	257/28943	0.00209075	0.0436423
BP	GO:0019400	alditol metabolic process	3/314	24/28943	0.0021619	0.0447749
BP	GO:0000422	autophagy of mitochondrion	5/314	84/28943	0.00223342	0.0455446
BP	GO:0061726	mitochondrion disassembly	5/314	84/28943	0.00223342	0.0455446
BP	GO:1901799	negative regulation of proteasomal protein catabolic process	4/314	51/28943	0.00227396	0.045691
BP	GO:0031647	regulation of protein stability	10/314	312/28943	0.00230791	0.045691
BP	GO:0009260	ribonucleotide biosynthetic process	8/314	212/28943	0.00230954	0.045691
BP	GO:0071824	protein-DNA complex subunit organization	8/314	212/28943	0.00230954	0.045691
BP	GO:0009165	nucleotide biosynthetic process	9/314	264/28943	0.00250408	0.0491727
BP	GO:0006457	protein folding	7/314	169/28943	0.00255708	0.0498443
BP	GO:1903052	positive regulation of proteolysis involved in protein catabolic process	6/314	126/28943	0.00257919	0.0499083
CC	GO:0031514	motile cilium	39/309	269/28804	2.43e-32	9.56e-30
CC	GO:0097729	9+2 motile cilium	31/309	192/28804	2.36e-27	4.65e-25
CC	GO:0036126	sperm flagellum	29/309	176/28804	6.46e-26	8.48e-24
CC	GO:0001669	acrosomal vesicle	21/309	156/28804	3.27e-17	3.22e-15
CC	GO:0035686	sperm fibrous sheath	9/309	15/28804	7.92e-15	6.24e-13
CC	GO:0097228	sperm principal piece	11/309	41/28804	4.3e-13	2.83e-11
CC	GO:0032838	plasma membrane bounded cell projection cytoplasm	16/309	184/28804	1.74e-10	9.81e-09
CC	GO:0005930	axoneme	14/309	139/28804	3.51e-10	1.73e-08
CC	GO:0097014	ciliary plasm	14/309	141/28804	4.25e-10	1.86e-08
CC	GO:0030141	secretory granule	23/309	440/28804	5.44e-10	2.14e-08
CC	GO:0099568	cytoplasmic region	16/309	229/28804	4.29e-09	1.54e-07
CC	GO:0002080	acrosomal membrane	6/309	24/28804	1.66e-07	5.45e-06
CC	GO:0005858	axonemal dynein complex	6/309	27/28804	3.56e-07	1.06e-05
CC	GO:0036128	CatSper complex	5/309	15/28804	3.78e-07	1.06e-05
CC	GO:0043073	germ cell nucleus	9/309	106/28804	2.21e-06	5.81e-05
CC	GO:0030286	dynein complex	7/309	57/28804	2.55e-06	6.28e-05
CC	GO:0001673	male germ cell nucleus	8/309	85/28804	3.77e-06	8.73e-05
CC	GO:0036157	outer dynein arm	4/309	12/28804	6.01e-06	0.000120478
CC	GO:0097224	sperm connecting piece	4/309	12/28804	6.01e-06	0.000120478
CC	GO:0005875	microtubule associated complex	10/309	152/28804	6.12e-06	0.000120478
CC	GO:0097225	sperm midpiece	6/309	54/28804	2.43e-05	0.000456338
CC	GO:0015030	Cajal body	5/309	38/28804	5.16e-05	0.000924955
CC	GO:0005891	voltage-gated calcium channel complex	5/309	42/28804	8.45e-05	0.00142537
CC	GO:0030018	Z disc	8/309	131/28804	8.85e-05	0.00142537
CC	GO:0019867	outer membrane	10/309	209/28804	9.41e-05	0.00142537
CC	GO:0031968	organelle outer membrane	10/309	209/28804	9.41e-05	0.00142537
CC	GO:0031674	I band	8/309	144/28804	0.000170775	0.00249205
CC	GO:0032592	integral component of mitochondrial membrane	6/309	81/28804	0.000239927	0.00337612
CC	GO:0098573	intrinsic component of mitochondrial membrane	6/309	83/28804	0.000274095	0.00372391
CC	GO:0031965	nuclear membrane	10/309	246/28804	0.000351083	0.00461089
CC	GO:0005652	nuclear lamina	3/309	14/28804	0.000407675	0.00518142
CC	GO:0030667	secretory granule membrane	6/309	91/28804	0.000450665	0.00554881
CC	GO:0000786	nucleosome	6/309	93/28804	0.000506239	0.00604419
CC	GO:0044815	DNA packaging complex	7/309	135/28804	0.000656261	0.00760491
CC	GO:0034704	calcium channel complex	5/309	66/28804	0.000719982	0.00810494
CC	GO:0000793	condensed chromosome	11/309	325/28804	0.000837403	0.00916491
CC	GO:0005741	mitochondrial outer membrane	8/309	188/28804	0.00100855	0.0107397
CC	GO:0000775	chromosome, centromeric region	9/309	242/28804	0.00128367	0.0133096
CC	GO:0030017	sarcomere	8/309	198/28804	0.00140399	0.0138294
CC	GO:0032993	protein-DNA complex	8/309	198/28804	0.00140399	0.0138294
CC	GO:0000776	kinetochore	7/309	161/28804	0.00182668	0.017554
CC	GO:1990204	oxidoreductase complex	6/309	121/28804	0.00198966	0.0186649
CC	GO:0000779	condensed chromosome, centromeric region	7/309	171/28804	0.00256509	0.0235034
CC	GO:0030016	myofibril	8/309	223/28804	0.00294039	0.0263298
CC	GO:0034399	nuclear periphery	6/309	132/28804	0.00307468	0.0269205
CC	GO:0005732	sno(s)RNA-containing ribonucleoprotein complex	3/309	29/28804	0.00363371	0.0311235
CC	GO:0043292	contractile fiber	8/309	236/28804	0.00413923	0.0346991
CC	GO:0098798	mitochondrial protein-containing complex	9/309	291/28804	0.00440817	0.0361837
CC	GO:0098687	chromosomal region	10/309	348/28804	0.00460976	0.0370662
CC	GO:0016607	nuclear speck	10/309	350/28804	0.00479574	0.0376552
CC	GO:0031300	intrinsic component of organelle membrane	11/309	408/28804	0.00487415	0.0376552
CC	GO:0000502	proteasome complex	4/309	64/28804	0.0049798	0.0377315
CC	GO:0001650	fibrillar center	6/309	147/28804	0.00519837	0.0386445
CC	GO:0035770	ribonucleoprotein granule	8/309	253/28804	0.00623787	0.0431179
MF	GO:0051787	misfolded protein binding	4/313	25/28404	0.000152415	0.0376555
MF	GO:0016887	ATP hydrolysis activity	11/313	261/28404	0.000165519	0.0376555
