# Supplementary material for: Quantitative Phosphoproteomic Profiling of Mouse Sperm Maturation in Epididymis Revealed Kinases Important for Sperm Motility
Source: Mol Cell Proteomics. 2024 Jul 6;23(8):100810. doi: 10.1016/j.mcpro.2024.100810 (PMC11338950; doi:10.1016/j.mcpro.2024.100810)
Supplement: Supplemental Table S7 [file mmc7.xlsx]

## Sheet: Table S7
Supplemental Table S7: KEGG pathway enrichment analysis of differentially phosphorylated proteins during sperm maturation in epididymis
ONTOLOGY	ID	Description	GeneRatio	BgRatio	pvalue	p.adjust
KEGG	mmu01200	Carbon metabolism	11/104	121/9212	1.01e-07	1.61e-05
KEGG	mmu00010	Glycolysis / Gluconeogenesis	8/104	67/9212	7.57e-07	6.01e-05
KEGG	mmu04141	Protein processing in endoplasmic reticulum	11/104	175/9212	4.1e-06	0.000217223
KEGG	mmu04066	HIF-1 signaling pathway	8/104	114/9212	4.12e-05	0.00163946
KEGG	mmu05230	Central carbon metabolism in cancer	6/104	69/9212	0.000120719	0.00383886
KEGG	mmu00051	Fructose and mannose metabolism	4/104	36/9212	0.000684032	0.0181269
KEGG	mmu00620	Pyruvate metabolism	4/104	44/9212	0.00147117	0.0334166
KEGG	mmu01230	Biosynthesis of amino acids	5/104	79/9212	0.00193658	0.0384895
KEGG	mmu05022	Pathways of neurodegeneration - multiple diseases	13/104	471/9212	0.00238743	0.042178
