# Supplementary material for: Quantitative Phosphoproteomic Profiling of Mouse Sperm Maturation in Epididymis Revealed Kinases Important for Sperm Motility
Source: Mol Cell Proteomics. 2024 Jul 6;23(8):100810. doi: 10.1016/j.mcpro.2024.100810 (PMC11338950; doi:10.1016/j.mcpro.2024.100810)
Supplement: Supplemental Table S8 [file mmc8.xlsx]

## Sheet: Table S8
Supplemental Table S8: Kinases with enriched substrate phosphorylation sites differentially regulated during sperm maturation based on iGPS annotation
Kinase	Enrichment ratio	P value
ATM	14.5979	0.00366259
CHK1	14.5979	0.00366259
Trb2	3.42255	0.00944241
TSSK5	3.42255	0.00944241
MarkmC2	3.1459	0.0243972
BRSK1	3.1459	0.0243972
NuaK1	3.1459	0.0243972
MarkmE2	3.1459	0.0243972
NIM1	3.1459	0.0243972
MarkmA2	3.1459	0.0243972
MarkmA10	3.1459	0.0243972
MarkmD3	3.1459	0.0243972
p70S6Kb	3.07796	0.0195334
NuaK2	2.76692	0.0488507
SNRK	2.76692	0.0488507
SIK	2.76692	0.0488507
MarkmA1	2.76692	0.0488507
BRSK2	2.76692	0.0488507
TSSK2	2.40504	0.0128902
TSSK1	2.40504	0.0128902
Obscn	2.40504	0.0128902
STK33	2.40504	0.0128902
VACAMKL	2.40504	0.0128902
PIM1	2.37999	0.016306
Trad	2.37999	0.016306
SSTK	2.37999	0.016306
DCLK2	2.17275	0.036189
Trb1	2.17275	0.036189
TSSK3	2.17275	0.036189
Trio	2.17275	0.036189
p38a	-2.0186	0.0178556
PFTAIRE1	-2.26047	0.0344206
ERK1	-2.26071	0.02932
p38d	-2.26071	0.02932
ERK4	-2.26071	0.02932
JNK1	-2.26071	0.02932
PFTAIRE2	-2.26225	0.0403927
CDK10	-2.26225	0.0403927
CDK6	-2.26225	0.0403927
PCTAIRE2	-2.26225	0.0403927
ERK3	-2.27047	0.0180454
ERK7	-2.27047	0.0180454
GSK3A	-2.7402	0.0176037
GSK3B	-3.05882	0.0107784
JNK3	-3.16019	0.0122734
p38g	-3.16019	0.0122734
p38b	-3.16019	0.0122734
QSK	-4.07339	0.0433244
MarkmC1	-4.07339	0.0433244
DCLK3	-5.06818	0.0464046
