# Supplementary material for: Quantitative Phosphoproteomic Profiling of Mouse Sperm Maturation in Epididymis Revealed Kinases Important for Sperm Motility
Source: Mol Cell Proteomics. 2024 Jul 6;23(8):100810. doi: 10.1016/j.mcpro.2024.100810 (PMC11338950; doi:10.1016/j.mcpro.2024.100810)
Supplement: Supplemental Table S9 [file mmc9.xlsx]

## Sheet: Table S9
Supplemental Table S9: Class I phosphorylation sites quantified in TSSK2 inhibitor treated and control sperm
ProteinID	ENTREZ gene ID	Gene symbol	Localization prob	Score	Amino acid	Position	>>Phosphosite	DMSO-1	DMSO-2	DMSO-3	DMSO-4	DMSO-5	TSSK2i-1	TSSK2i-2	TSSK2i-3	TSSK2i-4	TSSK2i-5	>>Protein	Match Protein IDs	DMSO-1	DMSO-2	DMSO-3	DMSO-4	DMSO-5	TSSK2i-1	TSSK2i-2	TSSK2i-3	TSSK2i-4	TSSK2i-5	>>Phosphosite calibrated	DMSO-1	DMSO-2	DMSO-3	DMSO-4	DMSO-5	TSSK2i-1	TSSK2i-2	TSSK2i-3	TSSK2i-4	TSSK2i-5	FoldChange (TSSK2i/DMSO)	pvalue (TSSK2i vs. DMSO)	Significant (TSSK2i vs. DMSO)
A0A087WSQ1	14270	Srgap2	0.999975	126.39	S	65	>>Phosphosite	0.886911	0.979875	1.03011	0.96843	0.927598	1.11988	1.03322	1.03458	0.99903	1.02037	>>Protein												>>Phosphosite calibrated	0.886911	0.979875	1.03011	0.96843	0.927598	1.11988	1.03322	1.03458	0.99903	1.02037	1.08641	0.0315438	YES
A0A087WQE6	67923	Eloc	1	130.83	S	47	>>Phosphosite	0.904476	0.958405	0.941711	1.03348	0.949075	1.12034	0.98008	1.00302	1.10246	1.00695	>>Protein	A0A087WQE6;A0A087WNT1;P83940;A0A087WPE4	0.970994	0.945254	0.971956	0.962895	1.02033	0.991039	1.05276	1.04378	1.03498	1.00602	>>Phosphosite calibrated	0.931495	1.01391	0.968883	1.0733	0.930165	1.13047	0.930958	0.960953	1.06521	1.00093	1.03472	0.470978	NO
A0A087WRL1	15463	Agfg1	0.999365	113.61	S	112	>>Phosphosite	0.769604	0.782497	0.800308	0.76648	0.767078	1.21894	1.24286	1.30886	1.17846	1.16491	>>Protein	A0A087WNV1;A0A087WSR7;A0A087WR52;Q8K2K6;A0A087WRL1	0.940595	0.978645	0.953666	0.939664	0.977621	1.04553	0.999065	1.07079	1.06279	1.03163	>>Phosphosite calibrated	0.81821	0.799572	0.839192	0.815696	0.784638	1.16585	1.24403	1.22233	1.10884	1.12919	1.44683	1.08e-06	YES
A0A0A6YXZ1	76707	Clasp1	0.997946	80.871	S	929	>>Phosphosite	0.759979	0.886683	0.800998	0.839115	0.926838	1.19445	1.14157	1.14133	1.13212	1.17691	>>Protein												>>Phosphosite calibrated	0.759979	0.886683	0.800998	0.839115	0.926838	1.19445	1.14157	1.14133	1.13212	1.17691	1.37326	9.7e-06	YES
A0A0A6YXZ1	76707	Clasp1	1	164.33	S	268	>>Phosphosite	0.934789	0.982334	1.05353	0.939111	1.00009	1.0566	0.989249	1.05872	1.01039	0.975182	>>Protein												>>Phosphosite calibrated	0.934789	0.982334	1.05353	0.939111	1.00009	1.0566	0.989249	1.05872	1.01039	0.975182	1.03672	0.229721	NO
A0A0A6YXZ1	76707	Clasp1	0.868309	51.645	S	422	>>Phosphosite	1.05793	1.13005	0.858751	0.889258	0.867652	1.05281	1.108	1.12818	0.867521	1.03984	>>Protein												>>Phosphosite calibrated	1.05793	1.13005	0.858751	0.889258	0.867652	1.05281	1.108	1.12818	0.867521	1.03984	1.08175	0.309089	NO
A0A087WNX9	213539	Bag2	0.998301	107.1	S	20	>>Phosphosite	0.679484	1.15027	1.48532	1.12557	1.01886	0.823444	1.03958	0.949701	0.876894	0.850874	>>Protein	Q91YN9;A0A087WNX9	0.930357	1.00438	0.956034	0.946024	0.96398	1.02781	1.08572	1.03782	1.04335	1.00452	>>Phosphosite calibrated	0.730347	1.14526	1.55363	1.18979	1.05693	0.801161	0.9575	0.915088	0.840463	0.847049	-1.30145	0.0871221	NO
A0A087WNZ7	14897	Trip12	0.793474	61.11	S	312	>>Phosphosite	0.881965	0.919425	0.989595	0.973045	1.01197	1.17179	1.07663	1.01939	0.991697	0.964498	>>Protein	A0A087WNZ7;G5E870;A0A087WRV6;A0A0B4J1N9;A0A087WQ02;A0A087WP92	0.840005	0.908053	1.03885	0.884073	0.892756	1.09414	1.13786	1.09403	1.08676	1.02348	>>Phosphosite calibrated	1.04995	1.01252	0.952591	1.10064	1.13353	1.07097	0.946189	0.931776	0.912523	0.942373	-1.09272	0.0699065	NO
A0A087WNZ7	14897	Trip12	0.802789	140.82	S	161	>>Phosphosite	0.829578	0.813419	0.825341	0.875146	0.796263	1.14453	1.18461	1.15898	1.17103	1.2011	>>Protein	A0A087WNZ7;G5E870;A0A087WRV6;A0A0B4J1N9;A0A087WQ02;A0A087WP92	0.840005	0.908053	1.03885	0.884073	0.892756	1.09414	1.13786	1.09403	1.08676	1.02348	>>Phosphosite calibrated	0.987587	0.895783	0.794479	0.989902	0.891916	1.04606	1.04109	1.05937	1.07754	1.17355	1.18377	0.0049525	YES
A0A087WNZ7	14897	Trip12	0.994789	59.9	S	1016	>>Phosphosite	0.702963	0.84663	0.893905	0.847364	0.874017	1.21057	1.12351	1.20527	1.17951	1.11626	>>Protein	A0A087WNZ7;G5E870;A0A087WRV6;A0A0B4J1N9;A0A087WQ02;A0A087WP92	0.840005	0.908053	1.03885	0.884073	0.892756	1.09414	1.13786	1.09403	1.08676	1.02348	>>Phosphosite calibrated	0.836856	0.932358	0.860479	0.958477	0.97901	1.10641	0.987396	1.10167	1.08534	1.09066	1.1761	0.00189234	YES
Q9DAD9	76383	H2al1m	1	67.656	S	24	>>Phosphosite	0.891903	1.01985	1.01165	1.02233	1.09347	1.01223	0.950287	0.968672	1.05322	0.976373	>>Protein												>>Phosphosite calibrated	0.891903	1.01985	1.01165	1.02233	1.09347	1.01223	0.950287	0.968672	1.05322	0.976373	-1.01581	0.6852	NO
Q9DAD9	76383	H2al1m	0.858725	117.26	S	99	>>Phosphosite	1.00388	0.956243	1.05084	1.02804	1.04929	0.974411	0.983921	0.990852	0.996079	0.966444	>>Protein												>>Phosphosite calibrated	1.00388	0.956243	1.05084	1.02804	1.04929	0.974411	0.983921	0.990852	0.996079	0.966444	-1.03595	0.0907709	NO
Q9DAD9	76383	H2al1m	0.883004	111.45	S	16	>>Phosphosite	0.979744	0.97583	0.949478	1.01404	0.992235	0.985835	0.995975	1.11285	1.04745	0.946568	>>Protein												>>Phosphosite calibrated	0.979744	0.97583	0.949478	1.01404	0.992235	0.985835	0.995975	1.11285	1.04745	0.946568	1.03611	0.279706	NO
A0A087WP33	245860	Atg9a	0.999984	139.47	S	728	>>Phosphosite	0.925048	0.960699	0.831851	0.999924	1.02166	1.20471	0.991638	1.03079	1.02364	1.01003	>>Protein												>>Phosphosite calibrated	0.925048	0.960699	0.831851	0.999924	1.02166	1.20471	0.991638	1.03079	1.02364	1.01003	1.11007	0.0756176	NO
A0A087WP81	56207	Uchl5	0.999666	117.95	S	91	>>Phosphosite	0.991484	1.04112	0.961153	0.982862	0.957197	0.988775	0.965807	1.05023	1.02698	1.03439	>>Protein	Q9WUP7;A0A087WP81;A0A087WRL3	0.846891	0.931281	0.912198	0.922742	0.942847	1.04748	1.10114	1.07822	1.15945	1.05775	>>Phosphosite calibrated	1.17073	1.11795	1.05367	1.06515	1.01522	0.943959	0.877097	0.974036	0.885746	0.977918	-1.16398	0.00221332	YES
A0A087WP81	56207	Uchl5	1	81.335	S	100	>>Phosphosite	0.943086	1.02266	1.08378	1.00695	1.03152	0.937909	0.999285	1.0161	1.0591	0.899623	>>Protein	Q9WUP7;A0A087WP81;A0A087WRL3	0.846891	0.931281	0.912198	0.922742	0.942847	1.04748	1.10114	1.07822	1.15945	1.05775	>>Phosphosite calibrated	1.11359	1.09812	1.18809	1.09126	1.09405	0.895399	0.907499	0.942381	0.913447	0.850506	-1.23859	1.66e-05	YES
A0A087WP83	110611	Hdlbp	0.999994	94.309	S	875	>>Phosphosite	0.852126	0.934212	0.961637	0.952312	0.886567	1.07952	1.09101	1.03427	1.10679	1.10155	>>Protein	A0A087WP83;Q8VDJ3	0.882909	0.900467	0.899567	0.877571	0.901753	1.11476	1.12628	1.10505	1.11566	1.07598	>>Phosphosite calibrated	0.965134	1.03747	1.069	1.08517	0.98316	0.968386	0.968687	0.935952	0.992046	1.02377	-1.05136	0.106376	NO
A0A087WP98	19231	Ptma	0.999986	126.67	S	2	>>Phosphosite	1.04202	0.92475	1.00272	1.08906	0.976482	0.980453	0.971175	0.932564	1.0426	1.03818	>>Protein	P26350;A0A087WP98;A0A087WPN6;A0A087WQN2	0.901616	1.00332	1.0266	1.05218	1.02819	0.964045	1.01693	1.00637	1.01351	0.987231	>>Phosphosite calibrated	1.15572	0.921687	0.97674	1.03505	0.949711	1.01702	0.95501	0.926658	1.0287	1.0516	-1.01203	0.807915	NO
A0A087WPM5	108679	Cops8	0.977226	223.7	S	52	>>Phosphosite	0.951828	1.04826	1.02442	1.00789	1.00042	0.971309	1.035	0.993296	1.01159	0.955992	>>Protein	Q8VBV7;A0A087WPM5	0.905837	0.907517	0.964634	0.999714	1.06177	0.980987	1.08424	1.06681	1.03013	0.998359	>>Phosphosite calibrated	1.05077	1.15509	1.06198	1.00818	0.942222	0.990134	0.95458	0.931091	0.981996	0.957563	-1.08366	0.0580119	NO
A0A087WPM5	108679	Cops8	0.957338	134.33	S	64	>>Phosphosite	0.964981	1.04017	0.97768	0.990126	0.971006	1.01938	0.989507	1.01052	1.07527	0.96136	>>Protein	Q8VBV7;A0A087WPM5	0.905837	0.907517	0.964634	0.999714	1.06177	0.980987	1.08424	1.06681	1.03013	0.998359	>>Phosphosite calibrated	1.06529	1.14617	1.01352	0.990409	0.914519	1.03914	0.912624	0.94724	1.04381	0.96294	-1.04569	0.363509	NO
A0A087WPZ7	227399	Ppip5k2	0.845423	156.23	S	39	>>Phosphosite	0.931986	0.974334	0.973356	1.02674	1.02959	0.978051	1.00917	1.02955	1.10071	0.946517	>>Protein												>>Phosphosite calibrated	0.931986	0.974334	0.973356	1.02674	1.02959	0.978051	1.00917	1.02955	1.10071	0.946517	1.02593	0.445905	NO
Q9DBT6	21961	Tns1	0.929567	91.616	S	271	>>Phosphosite	0.810824	0.816486	0.877669	0.830888	0.875235	1.13914	1.14162	1.2105	1.17718	1.12046	>>Protein	A0A087WQ94;A0A087WQM0;A0A6I8MWZ2;A0A087WQS0;A0A1D5RM59;E9Q0S6;Q9DBT6;A0A087WRU0;A0A5F8MP98;A0A5F8MPF2;Q5SSZ5	0.943171	0.980567	0.938614	0.953271	0.939442	1.02879	1.07131	1.06934	1.0666	1.0089	>>Phosphosite calibrated	0.859679	0.832667	0.935069	0.871617	0.931654	1.10726	1.06563	1.132	1.10368	1.11058	1.24567	1.26e-05	YES
A0A087WQH1	213409	Lemd1	1	208.79	S	132	>>Phosphosite	1.00961	1.01183	1.05888	1.02414	1.03385	0.980262	0.996452	0.991063	0.977903	0.916011	>>Protein	A0A087WQH1;A0A087WR04;A0A087WPB5;A0A087WR92;Q14C37	1.01397	0.979891	1.01738	1.02326	1.05495	0.982792	0.992579	0.987026	0.998319	0.94983	>>Phosphosite calibrated	0.995703	1.0326	1.04079	1.00086	0.98	0.997426	1.0039	1.00409	0.97955	0.964394	-1.02032	0.185551	NO
A0A087WQH1	213409	Lemd1	0.975294	86.551	S	64	>>Phosphosite	0.953503	0.944986	0.988717	0.964639	0.946588	1.01661	1.1674	1.10661	1.03624	0.874712	>>Protein	A0A087WQH1;A0A087WR04;A0A087WPB5;A0A087WR92;Q14C37	1.01397	0.979891	1.01738	1.02326	1.05495	0.982792	0.992579	0.987026	0.998319	0.94983	>>Phosphosite calibrated	0.940367	0.964378	0.971824	0.942711	0.897282	1.03441	1.17613	1.12116	1.03798	0.920914	1.1217	0.0350792	YES
A0A087WQH1	213409	Lemd1	0.995752	95.264	S	143	>>Phosphosite	0.931014	0.996395	0.998782	1.04714	1.07163	0.986009	0.959659	1.04373	0.986257	0.979375	>>Protein	A0A087WQH1;A0A087WR04;A0A087WPB5;A0A087WR92;Q14C37	1.01397	0.979891	1.01738	1.02326	1.05495	0.982792	0.992579	0.987026	0.998319	0.94983	>>Phosphosite calibrated	0.918188	1.01684	0.981718	1.02334	1.01581	1.00327	0.966833	1.05745	0.987918	1.03111	1.0183	0.493961	NO
A0A087WQH1	213409	Lemd1	0.953136	94.692	S	145	>>Phosphosite	0.960378	1.14095	1.20571	1.02731	0.912593	0.952966	0.874235	1.08712	0.936908	0.901833	>>Protein	A0A087WQH1;A0A087WR04;A0A087WPB5;A0A087WR92;Q14C37	1.01397	0.979891	1.01738	1.02326	1.05495	0.982792	0.992579	0.987026	0.998319	0.94983	>>Phosphosite calibrated	0.947147	1.16437	1.18511	1.00396	0.865058	0.969652	0.880771	1.10141	0.938486	0.949467	-1.06733	0.39131	NO
A0A087WSK1	231098	Dnajc5g	0.957296	118.51	S	12	>>Phosphosite	0.975621	1.03501	0.922217	1.03276	0.983921	1.10431	0.969122	1.04074	1.01204	0.924276	>>Protein												>>Phosphosite calibrated	0.975621	1.03501	0.922217	1.03276	0.983921	1.10431	0.969122	1.04074	1.01204	0.924276	1.0204	0.601292	NO
A0A087WR70	170755	Sgk3	1	126.1	S	126	>>Phosphosite	0.826712	0.94602	1.18314	1.06582	1.04506	0.94371	1.0907	1.16318	0.882318	0.853342	>>Protein												>>Phosphosite calibrated	0.826712	0.94602	1.18314	1.06582	1.04506	0.94371	1.0907	1.16318	0.882318	0.853342	-1.02706	0.761399	NO
A0A087WR70	170755	Sgk3	1	126.1	S	129	>>Phosphosite	0.860417	1.0723	1.1166	0.852026	0.913265	0.985749	0.91286	1.08465	1.26184	0.940291	>>Protein												>>Phosphosite calibrated	0.860417	1.0723	1.1166	0.852026	0.913265	0.985749	0.91286	1.08465	1.26184	0.940291	1.07701	0.402987	NO
A0A087WQS2	66882	Bzw1	1	160.69	S	257	>>Phosphosite	0.989724	1.02247	1.03719	0.985325	0.958627	1.0031	1.03616	0.970846	1.03542	0.961132	>>Protein	A0A087WQS2;Q9CQC6;A0A087WPF9;A0A087WS48	0.902451	0.941999	1.00803	0.936328	1.00081	0.994142	1.06682	1.03526	1.06166	1.05249	>>Phosphosite calibrated	1.09671	1.08543	1.02893	1.05233	0.95785	1.00901	0.971252	0.937778	0.975284	0.9132	-1.08628	0.0234855	YES
A0A087WQS2	66882	Bzw1	1	101.32	S	443	>>Phosphosite	0.880054	1.15555	1.0778	1.04606	0.894825	1.02374	1.10075	0.980529	0.941391	0.899305	>>Protein	A0A087WQS2;Q9CQC6;A0A087WPF9;A0A087WS48	0.902451	0.941999	1.00803	0.936328	1.00081	0.994142	1.06682	1.03526	1.06166	1.05249	>>Phosphosite calibrated	0.975183	1.2267	1.06921	1.11719	0.894099	1.02978	1.0318	0.947132	0.886714	0.854457	-1.11211	0.154985	NO
A0A087WQS2	66882	Bzw1	1	151.74	S	445	>>Phosphosite	0.935831	0.945232	0.890706	0.97652	0.828395	1.08106	1.04455	1.18432	1.04297	1.07042	>>Protein	A0A087WQS2;Q9CQC6;A0A087WPF9;A0A087WS48	0.902451	0.941999	1.00803	0.936328	1.00081	0.994142	1.06682	1.03526	1.06166	1.05249	>>Phosphosite calibrated	1.03699	1.00343	0.883608	1.04292	0.827723	1.08743	0.979118	1.14398	0.98239	1.01704	1.08661	0.163517	NO
A0A087WR13	100101919	Dnah7c	0.999979	62.438	S	82	>>Phosphosite	0.93491	0.990834	0.987214	1.07057	1.00361	0.970304	1.06154	1.04412	0.991217	0.945686	>>Protein	A0A087WR13;F6QYG9	0.923983	1.00293	1.01986	1.01874	1.03606	0.972672	0.998308	0.999455	1.02939	0.998595	>>Phosphosite calibrated	1.01183	0.987937	0.967993	1.05087	0.96868	0.997565	1.06334	1.04469	0.962915	0.947017	1.00566	0.841866	NO
B7ZNJ1	14268	Fn1	1	195.91	S	2174	>>Phosphosite	0.922642	1.00322	0.999132	0.922342	0.971129	1.04608	1.02735	1.07999	0.99504	1.03307	>>Protein	Q3UHL6;A0A087WR50;P11276;A0A087WS56;B9EHT6;A0A087WSN6;B7ZNJ1;Q4KL80;A0A087WS99;A0A087WQW8;A0A087WSU6	0.913445	0.980448	1.01341	0.998847	1.02071	1.0151	1.00501	1.02577	1.03454	0.992714	>>Phosphosite calibrated	1.01007	1.02323	0.985908	0.923407	0.951424	1.03052	1.02223	1.05286	0.961818	1.04065	1.04373	0.116216	NO
A0A087WRD7	75467	Stpg4	0.999996	99.5	S	198	>>Phosphosite	1.00459	0.987732	0.943246	1.07677	1.02315	1.00764	1.02242	1.02547	1.00373	0.905263	>>Protein	Q9DAG5;A0A087WRD7;A0A087WQI0	0.928793	0.966256	1.09593	0.988969	1.02399	0.98164	1.02001	0.981006	1.01765	0.995756	>>Phosphosite calibrated	1.0816	1.02223	0.860682	1.08878	0.999181	1.02649	1.00236	1.04533	0.986318	0.909122	-1.01667	0.735616	NO
A0A087WRD7	75467	Stpg4	0.813456	106.2	S	188	>>Phosphosite	0.770854	1.16417	1.43475	1.22163	1.08337	0.755181	0.950899	0.9518	0.831996	0.835351	>>Protein	Q9DAG5;A0A087WRD7;A0A087WQI0	0.928793	0.966256	1.09593	0.988969	1.02399	0.98164	1.02001	0.981006	1.01765	0.995756	>>Phosphosite calibrated	0.829953	1.20482	1.30916	1.23526	1.05799	0.769306	0.932247	0.970229	0.817562	0.838911	-1.30242	0.022291	YES
A0A087WRH6	26754	Cops5	0.996977	100.48	S	6	>>Phosphosite	0.956929	1.00189	0.941881	1.01586	1.04776	1.00252	0.935123	1.13552	1.05803	0.904487	>>Protein	O35864;A0A087WQA8;A0A087WRH6;A0A087WQ60	0.822165	0.92087	0.895922	0.900494	0.895008	1.10766	1.10818	1.10448	1.12242	1.12281	>>Phosphosite calibrated	1.16391	1.08798	1.0513	1.12811	1.17067	0.905084	0.843838	1.02811	0.942634	0.805558	-1.23795	0.00138142	YES
A0A087WRI3	329375	Cfap77	0.993893	141.08	S	26	>>Phosphosite	0.949964	1.08748	1.04096	0.986622	1.06896	0.996201	1.03645	0.904327	0.983859	0.945175	>>Protein	A0A087WRI3;B2RWG1;A0A087WQ85	0.932677	0.995966	1.02657	0.990278	1.00939	0.994284	1.03438	1.02937	1.01856	0.968528	>>Phosphosite calibrated	1.01854	1.09188	1.01402	0.996308	1.05902	1.00193	1.002	0.878521	0.965933	0.975888	-1.07369	0.0377021	YES
A0A087WRQ0	211660	Cspp1	0.827848	143.47	S	397	>>Phosphosite	0.883442	1.09459	0.984683	1.06988	1.01598	0.987429	0.940666	0.944235	1.01882	1.06027	>>Protein	B2RX88;A0A087WRQ0;A0A087WQ80	0.942058	0.985324	0.984038	1.02659	1.04704	0.971114	1.03104	1.02567	1.00376	0.983361	>>Phosphosite calibrated	0.937779	1.11089	1.00066	1.04218	0.970333	1.0168	0.912349	0.920599	1.015	1.07821	-1.02405	0.600436	NO
A0A087WRQ0	211660	Cspp1	1	152.97	S	12	>>Phosphosite	0.858904	1.16866	1.03511	1.07516	1.07031	1.02825	0.962244	0.965441	0.937793	0.898122	>>Protein	B2RX88;A0A087WRQ0;A0A087WQ80	0.942058	0.985324	0.984038	1.02659	1.04704	0.971114	1.03104	1.02567	1.00376	0.983361	>>Phosphosite calibrated	0.911732	1.18607	1.0519	1.04731	1.02222	1.05884	0.933278	0.941276	0.934277	0.913319	-1.09167	0.123405	NO
Q64526	16705	Krtap9-1	0.952103	46.319	S	7	>>Phosphosite	0.85644	1.11356	1.24299	0.968495	0.879399	0.956677	1.12262	1.02053	1.01094	0.828347	>>Protein	Q64526	1.37215	1.43074	1.42516	1.43872	1.48362	0.60719	0.582623	0.576452	0.559982	0.523366	>>Phosphosite calibrated	0.624159	0.778311	0.872174	0.673166	0.592739	1.57558	1.92684	1.77036	1.80531	1.58273	2.44618	2.11e-06	YES
G5E887	75782	Lca5	1	96.371	S	7	>>Phosphosite	0.916592	0.983787	1.04614	1.02088	0.987765	0.979218	1.02959	1.11388	0.941696	0.980454	>>Protein												>>Phosphosite calibrated	0.916592	0.983787	1.04614	1.02088	0.987765	0.979218	1.02959	1.11388	0.941696	0.980454	1.0181	0.639734	NO
A0A087WRY3	98415	Nucks1	0.986288	70.02	S	61	>>Phosphosite	0.759555	0.853812	0.830196	0.825667	0.744115	1.13664	1.19728	1.18258	1.26184	1.20831	>>Protein												>>Phosphosite calibrated	0.759555	0.853812	0.830196	0.825667	0.744115	1.13664	1.19728	1.18258	1.26184	1.20831	1.49169	9.26e-07	YES
A0A087WRZ5	230908	Tardbp	0.892066	162.42	S	104	>>Phosphosite	0.99306	1.05798	0.968606	1.04406	1.01851	1.00736	0.984336	0.980428	0.984813	0.960836	>>Protein	Q921F2;Q6VYI4;Q6VYI5;Q8BLD4;Q8R0B4;A0A087WRZ5;A0A087WR97;A0A087WSE4;A0A087WQA5;A0A087WSH7;H3BJV1;A0A087WRP4;A0A087WP57;A0A087WS74;A0A087WNY6;A0A087WQX8;A0A087WS17	0.8804	0.931784	0.947742	0.934924	0.965624	1.03056	1.08333	1.09083	1.08896	1.04584	>>Phosphosite calibrated	1.12796	1.13544	1.02201	1.11674	1.05477	0.977486	0.90862	0.898791	0.904359	0.918721	-1.18423	0.000215028	YES
A0A087WRZ5	230908	Tardbp	1	98.902	S	266	>>Phosphosite	1.0583	0.951823	1.1219	0.942714	0.913067	1.10809	1.10589	1.00506	0.987864	0.805284	>>Protein	Q921F2;Q6VYI4;Q6VYI5;Q8BLD4;Q8R0B4;A0A087WRZ5;A0A087WR97;A0A087WSE4;A0A087WQA5;A0A087WSH7;H3BJV1;A0A087WRP4;A0A087WP57;A0A087WS74;A0A087WNY6;A0A087WQX8;A0A087WS17	0.8804	0.931784	0.947742	0.934924	0.965624	1.03056	1.08333	1.09083	1.08896	1.04584	>>Phosphosite calibrated	1.20207	1.02151	1.18376	1.00833	0.945571	1.07523	1.02082	0.921375	0.907161	0.769988	-1.14201	0.105975	NO
A0A087WRZ5	230908	Tardbp	0.783017	47.545	S	92	>>Phosphosite	0.899847	1.05603	1.06848	1.06951	1.03335	0.957266	0.966922	0.971848	0.960118	1.01663	>>Protein	Q921F2;Q6VYI4;Q6VYI5;Q8BLD4;Q8R0B4;A0A087WRZ5;A0A087WR97;A0A087WSE4;A0A087WQA5;A0A087WSH7;H3BJV1;A0A087WRP4;A0A087WP57;A0A087WS74;A0A087WNY6;A0A087WQX8;A0A087WS17	0.8804	0.931784	0.947742	0.934924	0.965624	1.03056	1.08333	1.09083	1.08896	1.04584	>>Phosphosite calibrated	1.02209	1.13335	1.12739	1.14396	1.07014	0.928878	0.892545	0.890925	0.881681	0.972069	-1.20385	0.000187173	YES
A0A087WRZ5	230908	Tardbp	0.995098	109.36	S	183	>>Phosphosite	0.90133	1.06443	0.967541	0.985315	1.02731	1.01934	0.98016	1.05186	1.026	0.976719	>>Protein	Q921F2;Q6VYI4;Q6VYI5;Q8BLD4;Q8R0B4;A0A087WRZ5;A0A087WR97;A0A087WSE4;A0A087WQA5;A0A087WSH7;H3BJV1;A0A087WRP4;A0A087WP57;A0A087WS74;A0A087WNY6;A0A087WQX8;A0A087WS17	0.8804	0.931784	0.947742	0.934924	0.965624	1.03056	1.08333	1.09083	1.08896	1.04584	>>Phosphosite calibrated	1.02377	1.14236	1.02089	1.0539	1.06388	0.989111	0.904765	0.964271	0.942184	0.933908	-1.12052	0.00242404	YES
A0A087WS38	228911	Tshz2	0.987986	53.683	S	258	>>Phosphosite	0.907921	1.11345	1.02358	1.00229	1.07898	0.960033	0.97719	1.00175	1.01705	0.917757	>>Protein												>>Phosphosite calibrated	0.907921	1.11345	1.02358	1.00229	1.07898	0.960033	0.97719	1.00175	1.01705	0.917757	-1.05179	0.235286	NO
A0A087WSB2	67867	Lrrc28	0.999998	102.06	S	152	>>Phosphosite	0.981581	1.11656	0.976068	1.0616	1.07084	0.959044	0.98223	0.972177	0.975096	0.904809	>>Protein	Q3TX51;Q8C1S3;Q9D7Y1;A0A087WSB2;A0A087WQI4;A0A087WP31	0.862952	0.98995	0.956554	1.02211	0.962288	0.994754	1.03326	1.02001	1.0531	1.10502	>>Phosphosite calibrated	1.13747	1.1279	1.0204	1.03864	1.1128	0.964101	0.950608	0.953101	0.925928	0.81882	-1.17878	0.00178996	YES
A0A087WSB2	67867	Lrrc28	0.995464	167.38	S	52	>>Phosphosite	0.951061	1.0261	1.02726	1.01944	0.935756	1.09527	0.955601	1.01084	1.01191	0.966746	>>Protein	Q3TX51;Q8C1S3;Q9D7Y1;A0A087WSB2;A0A087WQI4;A0A087WP31	0.862952	0.98995	0.956554	1.02211	0.962288	0.994754	1.03326	1.02001	1.0531	1.10502	>>Phosphosite calibrated	1.1021	1.03652	1.07392	0.997392	0.972429	1.10105	0.924837	0.991009	0.960889	0.874871	-1.06794	0.179184	NO
A0A087WSD2	383435	Ms4a14	0.820567	187.74	S	1217	>>Phosphosite	0.985956	1.02962	0.993758	1.00336	0.995108	0.993233	0.979054	1.03892	1.06263	0.91836	>>Protein	A0A087WSD2	0.900731	0.993749	1.06584	1.01151	1.01982	0.981629	1.02292	1.00058	1.00362	0.999598	>>Phosphosite calibrated	1.09462	1.0361	0.932372	0.991946	0.975766	1.01182	0.957113	1.03831	1.0588	0.918729	-1.00923	0.814328	NO
A0A087WSD2	383435	Ms4a14	0.992472	228.93	S	1218	>>Phosphosite	1.01995	0.971928	1.05051	1.01827	1.03976	0.998018	1.00746	0.99044	0.930121	0.973543	>>Protein	A0A087WSD2	0.900731	0.993749	1.06584	1.01151	1.01982	0.981629	1.02292	1.00058	1.00362	0.999598	>>Phosphosite calibrated	1.13235	0.978041	0.985618	1.00668	1.01955	1.0167	0.984884	0.989861	0.926771	0.973934	-1.04704	0.18338	NO
A0A087WSD2	383435	Ms4a14	0.972126	248.58	S	1220	>>Phosphosite	0.933159	1.04487	1.01324	1.01217	0.958677	1.00678	1.02124	1.03712	1.07102	0.901719	>>Protein	A0A087WSD2	0.900731	0.993749	1.06584	1.01151	1.01982	0.981629	1.02292	1.00058	1.00362	0.999598	>>Phosphosite calibrated	1.036	1.05144	0.950651	1.00065	0.940043	1.02562	0.998357	1.03651	1.06716	0.902081	1.01023	0.78385	NO
A0A087WSD2	383435	Ms4a14	0.992001	218.12	S	474	>>Phosphosite	0.922208	1.07382	1.00261	1.02927	1.0921	1.00658	0.937538	1.04713	0.983874	0.904884	>>Protein	A0A087WSD2	0.900731	0.993749	1.06584	1.01151	1.01982	0.981629	1.02292	1.00058	1.00362	0.999598	>>Phosphosite calibrated	1.02384	1.08057	0.940673	1.01756	1.07087	1.02542	0.916528	1.04652	0.98033	0.905248	-1.05324	0.205144	NO
A0A087WSD2	383435	Ms4a14	0.984269	162.91	S	503	>>Phosphosite	0.926189	1.00761	0.962549	0.94026	0.96489	1.02112	1.04679	1.0591	1.06546	1.00604	>>Protein	A0A087WSD2	0.900731	0.993749	1.06584	1.01151	1.01982	0.981629	1.02292	1.00058	1.00362	0.999598	>>Phosphosite calibrated	1.02826	1.01394	0.903091	0.929563	0.946135	1.04023	1.02333	1.05848	1.06162	1.00644	1.07656	0.0236703	YES
A0A087WSD2	383435	Ms4a14	0.999486	86.911	S	3	>>Phosphosite	0.935988	1.00043	1.10537	0.977625	1.01611	0.960744	1.06997	1.03596	0.967106	0.930697	>>Protein	A0A087WSD2	0.900731	0.993749	1.06584	1.01151	1.01982	0.981629	1.02292	1.00058	1.00362	0.999598	>>Phosphosite calibrated	1.03914	1.00672	1.03709	0.966503	0.996362	0.978724	1.04599	1.03535	0.963622	0.931071	-1.01838	0.497747	NO
A0A087WSD2	383435	Ms4a14	0.998933	108.35	S	5	>>Phosphosite	1.02651	1.06484	1.10261	0.994799	1.02029	0.986975	0.950902	0.97458	0.969103	0.909394	>>Protein	A0A087WSD2	0.900731	0.993749	1.06584	1.01151	1.01982	0.981629	1.02292	1.00058	1.00362	0.999598	>>Phosphosite calibrated	1.13964	1.07154	1.0345	0.983482	1.00046	1.00545	0.929593	0.974011	0.965613	0.90976	-1.09305	0.0257288	YES
A0A087WSD2	383435	Ms4a14	0.8309	99.415	S	745	>>Phosphosite	1.02089	0.998414	1.05518	1.10016	1.01439	0.935086	0.971105	1.0398	1.00408	0.860899	>>Protein	A0A087WSD2	0.900731	0.993749	1.06584	1.01151	1.01982	0.981629	1.02292	1.00058	1.00362	0.999598	>>Phosphosite calibrated	1.1334	1.00469	0.99	1.08764	0.994671	0.952586	0.949343	1.03919	1.00046	0.861245	-1.08486	0.085681	NO
A0A087WSD2	383435	Ms4a14	0.997756	123.67	S	515	>>Phosphosite	0.946518	1.06352	1.0971	1.02966	1.02275	0.908437	1.08092	0.864796	1.02654	0.95976	>>Protein	A0A087WSD2	0.900731	0.993749	1.06584	1.01151	1.01982	0.981629	1.02292	1.00058	1.00362	0.999598	>>Phosphosite calibrated	1.05083	1.07021	1.02933	1.01794	1.00287	0.925439	1.0567	0.86429	1.02284	0.960145	-1.07077	0.0962946	NO
A0A087WSD2	383435	Ms4a14	0.981518	124.6	S	519	>>Phosphosite	0.871634	0.977574	1.16113	0.95355	0.993403	0.954818	1.10536	1.00903	0.975805	0.997707	>>Protein	A0A087WSD2	0.900731	0.993749	1.06584	1.01151	1.01982	0.981629	1.02292	1.00058	1.00362	0.999598	>>Phosphosite calibrated	0.967696	0.983723	1.0894	0.942702	0.974094	0.972687	1.08059	1.00844	0.97229	0.998108	1.01503	0.656197	NO
A0A087WSD2	383435	Ms4a14	1	131.69	S	879	>>Phosphosite	0.93113	0.989919	1.11386	1.0076	1.04418	0.981623	0.969291	0.990142	0.982267	0.989993	>>Protein	A0A087WSD2	0.900731	0.993749	1.06584	1.01151	1.01982	0.981629	1.02292	1.00058	1.00362	0.999598	>>Phosphosite calibrated	1.03375	0.996145	1.04505	0.996137	1.02388	0.999994	0.947569	0.989563	0.978729	0.990391	-1.03847	0.0228655	YES
A0A087WSD2	383435	Ms4a14	0.978072	124.38	S	837	>>Phosphosite	0.964756	0.965385	1.05914	1.07743	1.05943	0.94429	1.02913	0.97779	0.948578	0.974075	>>Protein	A0A087WSD2	0.900731	0.993749	1.06584	1.01151	1.01982	0.981629	1.02292	1.00058	1.00362	0.999598	>>Phosphosite calibrated	1.07108	0.971457	0.993715	1.06518	1.03883	0.961963	1.00606	0.977219	0.945161	0.974466	-1.05661	0.0371689	YES
A0A087WSD2	383435	Ms4a14	0.998583	261.64	S	1027	>>Phosphosite	1.00032	1.00961	1.03762	1.01999	1.04176	0.967953	0.965173	0.952111	1.00682	0.998641	>>Protein	A0A087WSD2	0.900731	0.993749	1.06584	1.01151	1.01982	0.981629	1.02292	1.00058	1.00362	0.999598	>>Phosphosite calibrated	1.11056	1.01596	0.973522	1.00839	1.02151	0.986069	0.943544	0.951555	1.0032	0.999043	-1.05048	0.0928248	NO
A0A087WSD2	383435	Ms4a14	0.997031	214.74	S	1133	>>Phosphosite	0.878212	1.07239	1.01991	1.03518	0.979246	1.02729	1.04374	0.975459	0.999433	0.96914	>>Protein	A0A087WSD2	0.900731	0.993749	1.06584	1.01151	1.01982	0.981629	1.02292	1.00058	1.00362	0.999598	>>Phosphosite calibrated	0.975	1.07914	0.956908	1.0234	0.960212	1.04652	1.02035	0.974889	0.995833	0.969529	1.00249	0.929769	NO
A0A087WSD2	383435	Ms4a14	1	240.24	S	1147	>>Phosphosite	0.970215	1.01761	0.9347	0.961447	0.963966	1.06804	1.06631	1.0411	1.0122	0.964411	>>Protein	A0A087WSD2	0.900731	0.993749	1.06584	1.01151	1.01982	0.981629	1.02292	1.00058	1.00362	0.999598	>>Phosphosite calibrated	1.07714	1.02401	0.876962	0.950509	0.945229	1.08803	1.04242	1.04049	1.00855	0.964798	1.05549	0.215032	NO
A0A087WSD2	383435	Ms4a14	1	209.19	S	867	>>Phosphosite	0.912207	0.962004	1.00276	0.993095	1.01611	0.999623	1.03331	1.02787	1.03946	1.01356	>>Protein	A0A087WSD2	0.900731	0.993749	1.06584	1.01151	1.01982	0.981629	1.02292	1.00058	1.00362	0.999598	>>Phosphosite calibrated	1.01274	0.968054	0.940819	0.981797	0.99636	1.01833	1.01015	1.02727	1.03572	1.01397	1.04197	0.0139843	YES
A0A087WSD2	383435	Ms4a14	1	172.13	S	853	>>Phosphosite	0.911105	0.98987	1.0751	1.01079	1.03387	1.0101	1.0071	0.989101	1.02487	0.948103	>>Protein	A0A087WSD2	0.900731	0.993749	1.06584	1.01151	1.01982	0.981629	1.02292	1.00058	1.00362	0.999598	>>Phosphosite calibrated	1.01152	0.996096	1.00869	0.999292	1.01377	1.029	0.984531	0.988522	1.02118	0.948484	-1.01159	0.459136	NO
A0A087WSD2	383435	Ms4a14	0.951664	114.21	S	1036	>>Phosphosite	1.06977	1.18577	1.19177	1.07524	1.06698	1.01781	0.678498	1.24284	0.72737	0.743958	>>Protein	A0A087WSD2	0.900731	0.993749	1.06584	1.01151	1.01982	0.981629	1.02292	1.00058	1.00362	0.999598	>>Phosphosite calibrated	1.18767	1.19322	1.11815	1.06301	1.04624	1.03685	0.663293	1.24212	0.72475	0.744257	-1.27135	0.0706231	NO
A0A087WSD2	383435	Ms4a14	0.834966	62.362	S	1039	>>Phosphosite	0.992298	0.949512	1.03936	1.00285	1.05021	0.984034	1.00595	1.18419	0.948574	0.843014	>>Protein	A0A087WSD2	0.900731	0.993749	1.06584	1.01151	1.01982	0.981629	1.02292	1.00058	1.00362	0.999598	>>Phosphosite calibrated	1.10166	0.955484	0.97516	0.99144	1.02979	1.00245	0.983412	1.1835	0.945157	0.843353	-1.0193	0.76188	NO
A0A087WSD2	383435	Ms4a14	0.970953	144.17	S	1042	>>Phosphosite	1.01365	0.964866	1.07042	0.961295	1.02533	0.985885	1.04868	1.09095	0.96537	0.873561	>>Protein	A0A087WSD2	0.900731	0.993749	1.06584	1.01151	1.01982	0.981629	1.02292	1.00058	1.00362	0.999598	>>Phosphosite calibrated	1.12536	0.970935	1.0043	0.950359	1.0054	1.00434	1.02518	1.09031	0.961892	0.873912	-1.02033	0.679581	NO
A0A087WSD2	383435	Ms4a14	1	98.035	S	952	>>Phosphosite	0.945013	1.06818	0.950292	1.04143	0.966479	0.989279	0.998387	1.039	1.01196	0.989975	>>Protein	A0A087WSD2	0.900731	0.993749	1.06584	1.01151	1.01982	0.981629	1.02292	1.00058	1.00362	0.999598	>>Phosphosite calibrated	1.04916	1.0749	0.891591	1.02959	0.947693	1.00779	0.976014	1.03839	1.00832	0.990373	1.0056	0.879602	NO
A0A087WSD2	383435	Ms4a14	1	204.85	S	1050	>>Phosphosite	0.982016	1.01309	0.994683	1.03261	1.02852	0.961173	0.987842	0.995944	1.01811	0.986006	>>Protein	A0A087WSD2	0.900731	0.993749	1.06584	1.01151	1.01982	0.981629	1.02292	1.00058	1.00362	0.999598	>>Phosphosite calibrated	1.09024	1.01946	0.93324	1.02086	1.00853	0.979162	0.965705	0.995362	1.01444	0.986402	-1.02657	0.346365	NO
A0A087WSG3	100043180	Gm28269	1	49.223	S	59	>>Phosphosite	1.09231	1.03399	0.989286	0.990617	0.981195	1.05539	0.877891	1.04825	0.994278	0.936802	>>Protein	A0A087WSG3	0.901834	0.994231	1.04105	1.03652	1.00785	0.934817	1.03687	0.997775	1.04236	1.00669	>>Phosphosite calibrated	1.21121	1.03999	0.950273	0.955716	0.973554	1.12898	0.846676	1.05058	0.953872	0.930572	-1.04481	0.542966	NO
A0A087WSM1	70375	Ica1l	0.892623	173.19	S	3	>>Phosphosite	0.905451	1.06301	0.984645	1.26743	0.944636	1.12027	0.570387	0.829062	1.3722	0.942904	>>Protein	A0A087WSM1;Q3TY65;F7BG11;D3Z376;S4R217;D3Z119;D3Z118;P97411	0.908485	0.900482	1.01213	0.945719	0.971743	1.06417	1.05688	1.02649	1.09363	1.02027	>>Phosphosite calibrated	0.996661	1.1805	0.972848	1.34018	0.972105	1.05271	0.539689	0.80767	1.25472	0.924169	-1.19291	0.24358	NO
A0A087WSM1	70375	Ica1l	1	79.013	S	294	>>Phosphosite	0.892964	0.991737	0.94867	1.05342	0.974478	0.982019	1.1468	1.06571	0.945617	0.998587	>>Protein	A0A087WSM1;Q3TY65;F7BG11;D3Z376;S4R217;D3Z119;D3Z118;P97411	0.908485	0.900482	1.01213	0.945719	0.971743	1.06417	1.05688	1.02649	1.09363	1.02027	>>Phosphosite calibrated	0.982916	1.10134	0.937304	1.11388	1.00282	0.922799	1.08508	1.03821	0.864657	0.978747	-1.05088	0.369002	NO
A0A087WSS1	227446	Relch	1	115.83	S	361	>>Phosphosite	0.890952	0.945124	0.966918	1.0148	1.0189	1.02465	1.02461	0.979489	1.0148	1.11976	>>Protein	E9QM90;Q148V7;A0A087WSS1;G3X9J4;A0A087WRM8;A0A087WPW3	0.833598	0.910127	0.951969	0.893079	0.923089	1.07728	1.09051	1.16171	1.09793	1.06071	>>Phosphosite calibrated	1.0688	1.03845	1.0157	1.1363	1.10379	0.951145	0.939567	0.843142	0.92429	1.05567	-1.13773	0.0122559	YES
A0A087WSS1	227446	Relch	0.989726	51.004	S	193	>>Phosphosite	0.896571	0.933392	1.02616	0.937624	0.96818	1.05639	1.05705	1.12832	1.11184	0.88448	>>Protein	E9QM90;Q148V7;A0A087WSS1;G3X9J4;A0A087WRM8;A0A087WPW3	0.833598	0.910127	0.951969	0.893079	0.923089	1.07728	1.09051	1.16171	1.09793	1.06071	>>Phosphosite calibrated	1.07554	1.02556	1.07793	1.04988	1.04885	0.980607	0.969315	0.97126	1.01267	0.833854	-1.10698	0.0136262	YES
A0A087WST3	216169	Abhd17a	0.999998	116.71	S	168	>>Phosphosite	0.907354	1.17994	1.01642	0.999809	0.964328	0.970298	0.960029	0.986333	1.04706	0.968422	>>Protein	Q99JW1;A0A087WPG3;A0A087WST3	0.945556	0.983401	1.05601	0.958602	1.04777	0.998723	1.02069	1.00921	0.985893	0.994139	>>Phosphosite calibrated	0.959598	1.19986	0.962511	1.04299	0.920365	0.971539	0.940568	0.977327	1.06204	0.974132	-1.03242	0.569407	NO
A0A0A0MQE4	241308	Ralgps1	0.793625	86.898	S	292	>>Phosphosite	0.972763	0.935405	0.917018	1.01002	1.01208	1.0182	1.07735	1.07515	1.00442	0.977609	>>Protein												>>Phosphosite calibrated	0.972763	0.935405	0.917018	1.01002	1.01208	1.0182	1.07735	1.07515	1.00442	0.977609	1.06301	0.0575507	NO
B7ZCJ0	71435	Arhgap21	0.994602	68.536	S	1502	>>Phosphosite	0.850866	0.957966	1.03012	0.9831	1.04631	0.935521	1.07488	1.18486	1.02468	0.9117	>>Protein												>>Phosphosite calibrated	0.850866	0.957966	1.03012	0.9831	1.04631	0.935521	1.07488	1.18486	1.02468	0.9117	1.05408	0.408089	NO
A0A0A0MQF5	72201	Otud6b	0.986552	150.91	S	312	>>Phosphosite	0.950074	0.909846	0.997033	1.0228	1.02862	0.996867	0.991797	1.05588	1.06643	0.980659	>>Protein												>>Phosphosite calibrated	0.950074	0.909846	0.997033	1.0228	1.02862	0.996867	0.991797	1.05588	1.06643	0.980659	1.03734	0.238963	NO
A0A0A0MQF6	14433	Gapdh	0.967288	131.18	S	175	>>Phosphosite	0.918787	1.01207	1.149	0.98851	1.03679	0.973513	0.936951	1.03963	0.9244	1.02035	>>Protein	P16858;A0A0A0MQF6;S4R1W1;S4R257;A0A1D5RLD8;S4R1W8;S4R1N5	0.925358	0.949556	0.988315	0.978599	0.997083	1.0034	1.07231	1.05656	1.02873	1.00008	>>Phosphosite calibrated	0.992898	1.06583	1.16259	1.01013	1.03982	0.970213	0.87377	0.983977	0.898582	1.02026	-1.11049	0.031993	YES
A0A0A0MQF6	14433	Gapdh	1	104.82	S	290	>>Phosphosite	0.915212	1.00712	1.04885	1.04297	1.07203	0.947586	0.992597	0.973536	0.964328	1.03578	>>Protein	P16858;A0A0A0MQF6;S4R1W1;S4R257;A0A1D5RLD8;S4R1W8;S4R1N5	0.925358	0.949556	0.988315	0.978599	0.997083	1.0034	1.07231	1.05656	1.02873	1.00008	>>Phosphosite calibrated	0.989035	1.06062	1.06125	1.06577	1.07517	0.944373	0.925663	0.921418	0.937395	1.03569	-1.10228	0.00588238	YES
A0A0A0MQF6	14433	Gapdh	0.997758	89.668	S	149	>>Phosphosite	0.956193	0.977723	0.946601	1.02653	1.09119	0.995081	0.933011	1.04829	1.02284	1.00254	>>Protein	P16858;A0A0A0MQF6;S4R1W1;S4R257;A0A1D5RLD8;S4R1W8;S4R1N5	0.925358	0.949556	0.988315	0.978599	0.997083	1.0034	1.07231	1.05656	1.02873	1.00008	>>Phosphosite calibrated	1.03332	1.02966	0.957794	1.04898	1.09439	0.991707	0.870095	0.992169	0.994271	1.00245	-1.06462	0.097147	NO
A0A0A0MQF6	14433	Gapdh	0.999985	80.706	S	343	>>Phosphosite	0.964041	1.01893	1.00781	0.985568	1.06208	0.998843	0.944847	1.06342	0.992206	0.962247	>>Protein	P16858;A0A0A0MQF6;S4R1W1;S4R257;A0A1D5RLD8;S4R1W8;S4R1N5	0.925358	0.949556	0.988315	0.978599	0.997083	1.0034	1.07231	1.05656	1.02873	1.00008	>>Phosphosite calibrated	1.0418	1.07306	1.01973	1.00712	1.06519	0.995456	0.881133	1.00649	0.964494	0.962166	-1.08257	0.013957	YES
A0A0A0MQM0	276770	Eif5a	0.881537	143.15	S	75	>>Phosphosite	0.921905	1.04284	1.02814	0.980251	0.980611	1.05456	0.982054	1.07746	0.971143	0.961042	>>Protein	A0A0A0MQM0;P63242;Q8BGY2;J3QPS8	0.817584	0.890915	0.908512	0.879635	0.902897	1.0878	1.11661	1.15441	1.11507	1.12657	>>Phosphosite calibrated	1.1276	1.17052	1.13167	1.11438	1.08607	0.969441	0.879497	0.93335	0.870926	0.853068	-1.24942	2.24e-05	YES
A0A0A6YXT6	98386	Lbr	0.94704	111.86	S	67	>>Phosphosite	0.891689	0.976474	1.07721	1.04596	0.874343	1.10605	1.01377	0.938131	1.00342	1.07296	>>Protein	Q3U9G9;A0A0A6YXT6;A0A0A6YW01;A0A0A6YWS3;A0A0A6YXW3	0.927414	0.95561	1.04169	0.972883	0.995461	1.0032	1.03829	0.99486	1.05802	1.01258	>>Phosphosite calibrated	0.961479	1.02183	1.0341	1.07512	0.878329	1.10253	0.976381	0.942978	0.948393	1.05963	1.01188	0.807021	NO
A0A0A6YXT6	98386	Lbr	0.965489	85.821	S	71	>>Phosphosite	0.850121	0.898883	1.03422	0.814524	0.863777	1.13264	1.15986	1.25846	0.988886	0.998627	>>Protein	Q3U9G9;A0A0A6YXT6;A0A0A6YW01;A0A0A6YWS3;A0A0A6YXW3	0.927414	0.95561	1.04169	0.972883	0.995461	1.0032	1.03829	0.99486	1.05802	1.01258	>>Phosphosite calibrated	0.916658	0.940638	0.992835	0.837227	0.867716	1.12903	1.11709	1.26496	0.934657	0.986223	1.19251	0.0259055	YES
A0A0A6YW67	667759	Gm8797	0.988167	152.64	S	57	>>Phosphosite	0.99416	0.975582	0.987061	0.974977	1.05161	0.994562	1.04541	0.96672	1.00035	1.00957	>>Protein	E9QNP0;P62984;A0A0A6YW67;E9Q9J0;E9Q4P0;E9Q5F6;Q5SX22;P0CG49;P0CG50	0.82992	0.939229	1.05771	0.943256	0.970892	0.985329	1.07107	1.08515	1.10748	1.00997	>>Phosphosite calibrated	1.1979	1.03871	0.933206	1.03363	1.08313	1.00937	0.976047	0.890867	0.903271	0.999596	-1.10617	0.0742672	NO
A2AKJ2	22352	Vim	0.900678	73.632	S	73	>>Phosphosite	0.857741	0.996356	1.00488	1.04055	1.08016	0.996434	1.0935	0.996744	1.01147	0.922165	>>Protein	P20152;A0A0A6YWC8;A2AKJ2;G5E846;A0A2R8W6R6;G3X981;P15331;D3YZ35;A0A0R4J036;P03995;P46660;P08553	0.850538	0.894211	0.908637	0.89527	0.923492	1.07539	1.15241	1.11006	1.1182	1.07178	>>Phosphosite calibrated	1.00847	1.11423	1.10593	1.16227	1.16965	0.92658	0.948875	0.897916	0.904553	0.860402	-1.22524	0.000230683	YES
A0A0A6YWX3	75820	Wdr64	0.991289	174.92	S	1018	>>Phosphosite	1.01505	1.0118	0.97487	0.960374	0.984101	0.999996	0.998408	1.06159	1.03667	0.957137	>>Protein	E9QM22;A0A0A6YWX3;Q9D565;A0A0A6YW40	0.93152	0.992946	0.981718	1.00261	1.01588	0.984598	1.02364	1.03385	1.03731	0.995935	>>Phosphosite calibrated	1.08968	1.01898	0.993024	0.957878	0.968722	1.01564	0.97535	1.02683	0.999384	0.961043	-1.01005	0.715482	NO
A0A0A6YWX3	75820	Wdr64	0.997954	149.18	S	1036	>>Phosphosite	1.00476	1.1035	1.04778	1.15053	1.08468	0.927826	0.927922	0.904666	0.940735	0.907598	>>Protein	E9QM22;A0A0A6YWX3;Q9D565;A0A0A6YW40	0.93152	0.992946	0.981718	1.00261	1.01588	0.984598	1.02364	1.03385	1.03731	0.995935	>>Phosphosite calibrated	1.07862	1.11134	1.06729	1.14754	1.06773	0.94234	0.906492	0.875047	0.906898	0.911303	-1.20485	9.24e-06	YES
A0A0A6YWX3	75820	Wdr64	0.96945	56.122	S	958	>>Phosphosite	0.993328	1.01643	1.07073	1.06939	1.0349	1.00379	0.900833	0.995933	0.996858	0.917798	>>Protein	E9QM22;A0A0A6YWX3;Q9D565;A0A0A6YW40	0.93152	0.992946	0.981718	1.00261	1.01588	0.984598	1.02364	1.03385	1.03731	0.995935	>>Phosphosite calibrated	1.06635	1.02365	1.09067	1.06661	1.01873	1.0195	0.880028	0.963326	0.961002	0.921544	-1.10971	0.00489561	YES
A0A0A6YWX3	75820	Wdr64	0.96945	128.03	S	959	>>Phosphosite	0.867997	0.922595	0.924765	1.03707	1.02532	1.05153	1.02363	1.06703	1.00439	1.07567	>>Protein	E9QM22;A0A0A6YWX3;Q9D565;A0A0A6YW40	0.93152	0.992946	0.981718	1.00261	1.01588	0.984598	1.02364	1.03385	1.03731	0.995935	>>Phosphosite calibrated	0.931807	0.929149	0.941986	1.03438	1.0093	1.06798	0.999989	1.0321	0.968259	1.08006	1.06227	0.0808593	NO
A0A0A6YWX3	75820	Wdr64	0.942018	225.57	S	720	>>Phosphosite	0.93622	1.02572	1.01437	1.01522	1.07559	0.997375	0.990092	0.982152	0.90748	1.05577	>>Protein	E9QM22;A0A0A6YWX3;Q9D565;A0A0A6YW40	0.93152	0.992946	0.981718	1.00261	1.01588	0.984598	1.02364	1.03385	1.03731	0.995935	>>Phosphosite calibrated	1.00505	1.03301	1.03326	1.01258	1.05878	1.01298	0.967226	0.949997	0.874839	1.06008	-1.05705	0.126148	NO
A0A0A6YX78	12349	Car2	0.999804	50.878	S	2	>>Phosphosite	0.899324	1.13915	0.948864	1.0186	0.870389	1.17192	1.07878	0.973701	0.992328	0.906947	>>Protein	P00920;A0A0A6YX78	0.865747	0.913603	0.965229	0.908758	0.936994	1.09115	1.09735	1.09641	1.05645	1.06831	>>Phosphosite calibrated	1.03878	1.24688	0.983045	1.12087	0.928916	1.07402	0.983074	0.88808	0.939307	0.848957	-1.1236	0.123979	NO
A0A0A6YXC8	13800	Enah	1	145.2	S	156	>>Phosphosite	0.992127	0.938811	0.927754	1.10833	0.968324	0.950771	0.912902	1.12481	1.13576	0.940416	>>Protein	A0A0A6YXC8;A0A0A6YW06;J3QNM3;E9QKQ9;E9QLZ9;Q03173;E9QKR1;A0A0A6YVZ6	0.915184	0.977674	0.972654	0.988482	0.987673	1.02727	1.05822	1.043	1.03894	0.990909	>>Phosphosite calibrated	1.08407	0.960249	0.953838	1.12124	0.980409	0.925536	0.862673	1.07844	1.09319	0.949044	-1.03889	0.518837	NO
A0A0A6YXC8	13800	Enah	0.961357	44.759	S	22	>>Phosphosite	0.806256	0.924058	1.23322	0.81494	1.00533	1.21742	1.12188	1.01954	0.938255	0.919108	>>Protein	A0A0A6YXC8;A0A0A6YW06;J3QNM3;E9QKQ9;E9QLZ9;Q03173;E9QKR1;A0A0A6YVZ6	0.915184	0.977674	0.972654	0.988482	0.987673	1.02727	1.05822	1.043	1.03894	0.990909	>>Phosphosite calibrated	0.880978	0.945159	1.26789	0.824436	1.01788	1.1851	1.06015	0.977514	0.90309	0.927541	1.02372	0.806894	NO
E9PWX8	328329	Mast4	0.919211	45.864	S	2137	>>Phosphosite	0.943301	0.983026	0.995396	0.925651	1.03328	1.00314	1.10461	1.0022	1.09236	0.917043	>>Protein	B1AXP0;B1AST8;A0A668KMA1;E9QPR4;A0A0A6YXG1;E9PWX8;E9Q1Q1;E9QLW6;Q505N6;G3UZI3;A0A668KL31;A0A668KLF8;A0A1D5RM97;E9Q1M8;E9Q4Q9;E9Q6G0;B1AST7;A2CEE7;F6RQA2;Q8C0P0;B1AXN9;E9PWV3;A2CEE5;F6Q8A4;E9QK39;A2CEE6;E9PUP0;E9Q6Q5;P18653;P18654;Q60592;Q9R1L5;Q3U214;Q7TPS0;Q811L6	0.961538	0.990517	0.950886	1.02993	0.996555	1.0368	1.0609	0.968569	0.990034	1.01426	>>Phosphosite calibrated	0.981033	0.992437	1.04681	0.898747	1.03685	0.967528	1.0412	1.03472	1.10336	0.904146	1.01919	0.670683	NO
A0A0A6YY64	170768	Pfkfb3	0.971385	113.47	S	441	>>Phosphosite	0.859954	0.959901	1.02122	0.976234	1.05731	0.945696	1.0028	1.15681	1.06517	0.954906	>>Protein	A0A0A6YY64;A2AUP3;A2AUP5;A2AUP1;Q7TS91;A2AUP4;A7UAK8;Q3U3S6;A7UAK5;A7UAK4;A0A0A6YW89	0.928843	0.956327	0.959689	0.938761	0.937332	1.04702	1.07971	1.10249	1.03248	1.01735	>>Phosphosite calibrated	0.925834	1.00374	1.06412	1.03992	1.128	0.903228	0.928767	1.04926	1.03166	0.938623	-1.06391	0.200968	NO
A0A0B4J1F7	50540	Igbp1b	0.996932	68.262	S	58	>>Phosphosite	1.02862	0.977593	1.08229	1.02058	1.069	1.0234	0.978915	0.949283	0.934195	0.936128	>>Protein	A0A0B4J1F7;Q9QZ29;Q61249	0.947926	0.959421	1.01405	0.982496	0.991223	1.00188	1.03209	1.01589	1.03158	1.02344	>>Phosphosite calibrated	1.08513	1.01894	1.0673	1.03877	1.07846	1.02148	0.948481	0.934432	0.905594	0.914684	-1.11936	0.00156756	YES
A0A0B4J1F7	50540	Igbp1b	1	81.865	S	3	>>Phosphosite	1.13404	1.17792	1.16435	1.20369	1.19394	0.81736	0.838089	0.874424	0.885448	0.710732	>>Protein	A0A0B4J1F7;Q9QZ29;Q61249	0.947926	0.959421	1.01405	0.982496	0.991223	1.00188	1.03209	1.01589	1.03158	1.02344	>>Phosphosite calibrated	1.19634	1.22774	1.14822	1.22513	1.20451	0.815826	0.812033	0.860745	0.858338	0.694451	-1.48512	2.57e-06	YES
A0A0B4J1F7	50540	Igbp1b	0.988594	115.8	S	175	>>Phosphosite	1.00499	1.03157	1.04466	1.08172	1.05667	0.900456	1.04239	0.986896	0.96362	0.887019	>>Protein	A0A0B4J1F7;Q9QZ29;Q61249	0.947926	0.959421	1.01405	0.982496	0.991223	1.00188	1.03209	1.01589	1.03158	1.02344	>>Phosphosite calibrated	1.0602	1.0752	1.03019	1.10099	1.06603	0.898767	1.00998	0.971458	0.934117	0.8667	-1.1392	0.00159383	YES
A0A0B4J1F7	50540	Igbp1b	1	264.08	S	225	>>Phosphosite	0.895789	1.04008	0.992782	0.984611	1.00609	0.998024	1.03973	0.987761	1.02509	1.03005	>>Protein	A0A0B4J1F7;Q9QZ29;Q61249	0.947926	0.959421	1.01405	0.982496	0.991223	1.00188	1.03209	1.01589	1.03158	1.02344	>>Phosphosite calibrated	0.944999	1.08407	0.97903	1.00215	1.015	0.996152	1.0074	0.972309	0.993709	1.00645	-1.00989	0.691369	NO
A0A0B4J1F7	50540	Igbp1b	0.999877	149.94	S	232	>>Phosphosite	1.04376	1.03622	1.04294	1.11083	1.04798	0.976298	0.973531	0.95102	0.909969	0.907448	>>Protein	A0A0B4J1F7;Q9QZ29;Q61249	0.947926	0.959421	1.01405	0.982496	0.991223	1.00188	1.03209	1.01589	1.03158	1.02344	>>Phosphosite calibrated	1.1011	1.08005	1.02849	1.13062	1.05726	0.974466	0.943265	0.936142	0.882109	0.886661	-1.16763	0.000252027	YES
A0A0B4J1F7	50540	Igbp1b	0.958487	72.23	S	96	>>Phosphosite	0.7497	1.16096	1.52223	1.03058	1.06212	0.907714	1.02097	0.884703	0.807678	0.853341	>>Protein	A0A0B4J1F7;Q9QZ29;Q61249	0.947926	0.959421	1.01405	0.982496	0.991223	1.00188	1.03209	1.01589	1.03158	1.02344	>>Phosphosite calibrated	0.790884	1.21006	1.50114	1.04894	1.07153	0.906012	0.989227	0.870863	0.78295	0.833793	-1.28286	0.0747569	NO
A0A0B4J1F7	50540	Igbp1b	0.929789	136.58	S	282	>>Phosphosite	0.956499	1.06356	0.996756	0.99598	0.998282	1.05165	0.898282	1.01009	1.03214	0.996756	>>Protein	A0A0B4J1F7;Q9QZ29;Q61249	0.947926	0.959421	1.01405	0.982496	0.991223	1.00188	1.03209	1.01589	1.03158	1.02344	>>Phosphosite calibrated	1.00904	1.10855	0.982949	1.01372	1.00712	1.04968	0.870355	0.994284	1.00054	0.973923	-1.04758	0.240791	NO
A0A0B4J1F7	50540	Igbp1b	0.939748	161.99	S	295	>>Phosphosite	0.996595	1.12257	0.916722	0.958919	0.996926	0.95723	1.00218	1.08354	0.95357	1.01175	>>Protein	A0A0B4J1F7;Q9QZ29;Q61249	0.947926	0.959421	1.01405	0.982496	0.991223	1.00188	1.03209	1.01589	1.03158	1.02344	>>Phosphosite calibrated	1.05134	1.17005	0.904024	0.976003	1.00575	0.955434	0.971019	1.06659	0.924375	0.988572	-1.04101	0.446049	NO
A0A0B4J1F7	50540	Igbp1b	1	159.66	S	183	>>Phosphosite	0.897674	1.01773	1.05474	1.03293	1.02987	0.971476	1.0112	1.00612	1.02495	0.953308	>>Protein	A0A0B4J1F7;Q9QZ29;Q61249	0.947926	0.959421	1.01405	0.982496	0.991223	1.00188	1.03209	1.01589	1.03158	1.02344	>>Phosphosite calibrated	0.946988	1.06078	1.04013	1.05133	1.03899	0.969653	0.979764	0.990376	0.993573	0.93147	-1.05619	0.0477071	YES
A0A0B4J1F7	50540	Igbp1b	0.832591	81.665	S	235	>>Phosphosite	0.924293	1.11874	1.03413	1.05757	0.990239	0.972738	0.980016	0.956794	0.954627	1.01085	>>Protein	A0A0B4J1F7;Q9QZ29;Q61249	0.947926	0.959421	1.01405	0.982496	0.991223	1.00188	1.03209	1.01589	1.03158	1.02344	>>Phosphosite calibrated	0.975069	1.16606	1.0198	1.07641	0.999007	0.970914	0.949548	0.941826	0.9254	0.987694	-1.09653	0.0329232	YES
A0A0C3SFZ4	67365	Pudp	1	62.924	S	83	>>Phosphosite	0.923304	1.0354	1.05237	1.14136	1.05686	0.915572	0.936255	1.02486	1.00151	0.912509	>>Protein	A0A0C3SFZ4;Q9D5U5	0.919	0.985818	0.967138	0.984735	0.988573	0.998989	1.03964	1.02807	1.04877	1.03926	>>Phosphosite calibrated	1.00468	1.0503	1.08812	1.15905	1.06907	0.916498	0.900558	0.996875	0.954941	0.878033	-1.15587	0.00228269	YES
A0A0C3SFZ4	67365	Pudp	0.832447	102.69	S	119	>>Phosphosite	0.989111	1.05491	1.0408	1.07766	0.972764	0.910124	1.05194	0.962292	0.96328	0.977115	>>Protein	A0A0C3SFZ4;Q9D5U5	0.919	0.985818	0.967138	0.984735	0.988573	0.998989	1.03964	1.02807	1.04877	1.03926	>>Phosphosite calibrated	1.07629	1.07008	1.07616	1.09437	0.984009	0.911045	1.01184	0.936016	0.918485	0.940199	-1.12365	0.00225749	YES
A0A0G2JDF7	102637926	Usp30	1	40.025	S	363	>>Phosphosite	1.01859	1.06664	1.02829	1.09344	1.11347	0.896859	1.005	0.876002	1.024	0.877708	>>Protein	A0A0G2JDF7;Q3UN04	0.882223	1.09582	1.60889	1.12338	1.04801	0.874098	0.82531	0.919904	0.877285	0.74507	>>Phosphosite calibrated	1.15457	0.973368	0.639128	0.973354	1.06246	1.02604	1.21772	0.952275	1.16724	1.17802	1.15374	0.180938	NO
A0A0G2JE73	83701	Srrt	1	129.16	S	4	>>Phosphosite	0.940613	1.01605	1.17447	0.973443	0.977368	1.08639	0.918747	1.07542	0.968272	0.869221	>>Protein												>>Phosphosite calibrated	0.940613	1.01605	1.17447	0.973443	0.977368	1.08639	0.918747	1.07542	0.968272	0.869221	-1.03333	0.596254	NO
A0A0G2JE46	23897	Hax1	1	91.128	S	109	>>Phosphosite	1.00209	0.94254	0.975391	0.9233	1.0569	1.05965	1.03972	1.00661	1.03622	0.957591	>>Protein	A0A0G2JFF9;A0A0G2JDP0;O35387;A0A0G2JEE6;A0A0G2JE46;A0A0G2JFE1;A0A0G2JGG5	0.906704	0.955692	1.05109	0.959499	1.01274	0.973552	1.05921	1.18681	0.961739	0.932962	>>Phosphosite calibrated	1.1052	0.986238	0.927978	0.962273	1.0436	1.08843	0.981597	0.848165	1.07744	1.0264	-1.00065	0.990611	NO
A0A0G2JE32	66105	Ube2d3	0.994674	103.17	S	100	>>Phosphosite	0.949734	0.988419	0.990274	1.02416	1.0423	1.00512	1.02833	0.949594	1.05753	0.964543	>>Protein	A0A0G2JE32;A0A0G2JGL0;P61079;A0A0G2JF40;Q05CK8;A0A0G2JGZ3;A0A494BAN1;A0A494BA56;P61080;Q6ZWY6	0.915976	0.971521	0.958273	1.04359	0.990135	1.01718	1.08304	1.05347	1.00994	0.956868	>>Phosphosite calibrated	1.03685	1.01739	1.03339	0.981383	1.05268	0.988139	0.949488	0.901392	1.04712	1.00802	-1.04649	0.139564	NO
A0A0G2JEA0	70797	Ankib1	1	119.96	S	738	>>Phosphosite	0.921279	0.977116	1.09397	1.01041	1.03172	0.984004	1.00321	0.993541	1.01707	0.967683	>>Protein												>>Phosphosite calibrated	0.921279	0.977116	1.09397	1.01041	1.03172	0.984004	1.00321	0.993541	1.01707	0.967683	-1.01389	0.656381	NO
A0A0G2JEB6	636104	Cfap47	1	84.658	S	580	>>Phosphosite	0.872342	0.958437	1.14694	1.01745	0.970535	0.94655	0.966174	1.01084	1.07703	1.0337	>>Protein	A0A0G2JEB6;B1AY26;J3QP97;B1AXF0	0.929785	0.999527	1.01533	1.00246	1.0287	0.985708	1.01624	1.00881	1.01747	0.995973	>>Phosphosite calibrated	0.938219	0.95889	1.12963	1.01496	0.943459	0.960274	0.950734	1.00201	1.05854	1.03788	1.00487	0.909835	NO
A0A0G2JEB6	636104	Cfap47	0.999953	116.19	S	1484	>>Phosphosite	0.983263	0.960577	1.04715	1.03896	1.03091	1.00439	0.980421	1.0256	0.980137	0.948594	>>Protein	A0A0G2JEB6;B1AY26;J3QP97;B1AXF0	0.929785	0.999527	1.01533	1.00246	1.0287	0.985708	1.01624	1.00881	1.01747	0.995973	>>Phosphosite calibrated	1.05752	0.961031	1.03134	1.03641	1.00215	1.01895	0.964754	1.01665	0.963309	0.95243	-1.03506	0.155289	NO
A0A0G2JEB6	636104	Cfap47	0.999986	156	S	694	>>Phosphosite	0.946118	0.980076	0.937095	0.920601	1.06871	0.962952	1.11499	0.956597	1.0917	1.02117	>>Protein	A0A0G2JEB6;B1AY26;J3QP97;B1AXF0	0.929785	0.999527	1.01533	1.00246	1.0287	0.985708	1.01624	1.00881	1.01747	0.995973	>>Phosphosite calibrated	1.01757	0.98054	0.922944	0.918344	1.03889	0.976914	1.09717	0.948243	1.07296	1.02529	1.04967	0.227975	NO
A0A0G2JEB6	636104	Cfap47	0.99963	113.65	S	518	>>Phosphosite	0.819608	0.684052	0.827284	0.906713	2.2255	0.901531	0.927136	0.91452	0.896027	0.897633	>>Protein	A0A0G2JEB6;B1AY26;J3QP97;B1AXF0	0.929785	0.999527	1.01533	1.00246	1.0287	0.985708	1.01624	1.00881	1.01747	0.995973	>>Phosphosite calibrated	0.881502	0.684375	0.814792	0.90449	2.16341	0.914603	0.91232	0.906534	0.880643	0.901262	-1.20667	0.510798	NO
A0A0G2JEB6	636104	Cfap47	1	88.441	S	7	>>Phosphosite	0.990307	0.93062	0.959498	0.96537	1.04573	1.01227	1.0331	1.10091	1.00937	0.952821	>>Protein	A0A0G2JEB6;B1AY26;J3QP97;B1AXF0	0.929785	0.999527	1.01533	1.00246	1.0287	0.985708	1.01624	1.00881	1.01747	0.995973	>>Phosphosite calibrated	1.06509	0.93106	0.945009	0.963003	1.01656	1.02694	1.01659	1.0913	0.992042	0.956674	1.03309	0.35779	NO
A0A0G2JEB6	636104	Cfap47	0.996183	88.092	S	1444	>>Phosphosite	1.0466	0.913067	1.09265	0.915755	1.0463	0.988155	1.03692	0.996695	0.988873	0.974986	>>Protein	A0A0G2JEB6;B1AY26;J3QP97;B1AXF0	0.929785	0.999527	1.01533	1.00246	1.0287	0.985708	1.01624	1.00881	1.01747	0.995973	>>Phosphosite calibrated	1.12563	0.913499	1.07615	0.913509	1.01711	1.00248	1.02035	0.987991	0.971895	0.978928	-1.01698	0.708842	NO
A0A0G2JEB6	636104	Cfap47	1	65.719	S	1456	>>Phosphosite	0.952219	0.997236	1.02984	1.07723	1.06124	0.973628	1.01783	0.986609	0.937957	0.966203	>>Protein	A0A0G2JEB6;B1AY26;J3QP97;B1AXF0	0.929785	0.999527	1.01533	1.00246	1.0287	0.985708	1.01624	1.00881	1.01747	0.995973	>>Phosphosite calibrated	1.02413	0.997708	1.01429	1.07459	1.03163	0.987746	1.00157	0.977993	0.921854	0.97011	-1.05826	0.0162916	YES
A0A0G2JEB6	636104	Cfap47	0.995231	147.78	S	3133	>>Phosphosite	0.97669	1.049	1.0351	1.00786	1.07336	0.951036	0.974005	0.986952	0.959332	0.986664	>>Protein	A0A0G2JEB6;B1AY26;J3QP97;B1AXF0	0.929785	0.999527	1.01533	1.00246	1.0287	0.985708	1.01624	1.00881	1.01747	0.995973	>>Phosphosite calibrated	1.05045	1.0495	1.01947	1.00539	1.04342	0.964826	0.95844	0.978333	0.942861	0.990654	-1.06889	0.000601322	YES
A0A0G2JEB7	100233207	Gm17359	0.99988	159.66	S	463	>>Phosphosite	0.975622	1.06853	1.01403	0.982184	1.03346	1.00501	0.985707	0.983109	1.04681	0.90554	>>Protein	A0A0G2JEB7	0.93001	1.00432	1.00396	1.00432	1.01778	0.984674	1.03625	1.01796	1.00287	0.997863	>>Phosphosite calibrated	1.04904	1.06394	1.01003	0.977959	1.01541	1.02065	0.95123	0.965761	1.04382	0.907479	-1.04652	0.153003	NO
A0A0G2JEB7	100233207	Gm17359	0.999995	61.648	S	4	>>Phosphosite	0.917956	1.07844	1.04476	0.96282	0.887409	0.97745	1.04122	1.23732	1.09967	0.752956	>>Protein	A0A0G2JEB7	0.93001	1.00432	1.00396	1.00432	1.01778	0.984674	1.03625	1.01796	1.00287	0.997863	>>Phosphosite calibrated	0.987038	1.0738	1.04065	0.958678	0.871905	0.992663	1.0048	1.21549	1.09653	0.754569	1.02676	0.760214	NO
A0A0G2JEB7	100233207	Gm17359	0.999873	55.158	S	141	>>Phosphosite	0.870401	0.933212	0.95679	1.09362	1.03868	1.06792	0.863396	1.1282	0.997707	1.05007	>>Protein	A0A0G2JEB7	0.93001	1.00432	1.00396	1.00432	1.01778	0.984674	1.03625	1.01796	1.00287	0.997863	>>Phosphosite calibrated	0.935905	0.929198	0.95302	1.08892	1.02054	1.08454	0.833196	1.10829	0.994856	1.05232	1.02955	0.628369	NO
A0A0G2JGI2	12615	Cenpa	0.861245	96.059	S	26	>>Phosphosite	1.07223	1.13007	0.879968	1.04412	0.963877	0.929486	1.02727	0.958119	0.989945	1.00492	>>Protein												>>Phosphosite calibrated	1.07223	1.13007	0.879968	1.04412	0.963877	0.929486	1.02727	0.958119	0.989945	1.00492	-1.03677	0.464173	NO
A0A0G2JGI2	12615	Cenpa	0.966769	156.46	S	30	>>Phosphosite	1.02433	1.04017	1.02232	0.991484	1.08381	0.939944	1.01375	0.943809	0.966092	0.974297	>>Protein												>>Phosphosite calibrated	1.02433	1.04017	1.02232	0.991484	1.08381	0.939944	1.01375	0.943809	0.966092	0.974297	-1.06702	0.0120248	YES
Q64526	16705	Krtap9-1	0.830046	97.095	S	4	>>Phosphosite	1.01571	0.987087	1.06927	1.11009	1.08514	0.901033	0.851827	1.11347	1.01764	0.84873	>>Protein	Q64526	1.37215	1.43074	1.42516	1.43872	1.48362	0.60719	0.582623	0.576452	0.559982	0.523366	>>Phosphosite calibrated	0.74023	0.689915	0.750278	0.771581	0.731417	1.48394	1.46206	1.9316	1.81728	1.62168	2.25783	8.86e-06	YES
A0A0G2JGY8	619547	Rpl34	0.992686	120.49	S	12	>>Phosphosite	0.943681	0.967806	0.989887	0.975713	1.0004	1.01804	1.00657	1.03685	1.04215	1.01891	>>Protein	Q9D1R9;A0A0G2JEY6;A0A0G2JGY8	0.856857	0.913364	0.948409	0.925089	0.959594	1.00955	1.13316	1.08719	1.09866	1.06813	>>Phosphosite calibrated	1.10133	1.05961	1.04373	1.05472	1.04252	1.00841	0.888284	0.953696	0.948567	0.953918	-1.11552	0.00102226	YES
A0A0G2JF44	67286	Ift22	1	121.62	S	118	>>Phosphosite	1.01113	1.01061	1.03022	0.973739	0.972693	1.02976	0.987272	1.03957	1.02584	0.919152	>>Protein	A0A0G2JF44;Q9DAI2;A0A0H2UKB7;A0A0G2JDJ1	0.921445	0.916513	0.936655	0.892979	0.980206	1.06489	1.06001	1.09267	1.09381	1.04082	>>Phosphosite calibrated	1.09733	1.10267	1.0999	1.09044	0.992336	0.967013	0.93138	0.951404	0.937862	0.883105	-1.15242	0.000512814	YES
A0A0G2JF71	75624	Metap1	0.976014	72.184	S	33	>>Phosphosite	0.976533	0.926859	0.988439	1.01648	0.92029	0.84652	1.14517	1.13948	0.985439	1.05479	>>Protein												>>Phosphosite calibrated	0.976533	0.926859	0.988439	1.01648	0.92029	0.84652	1.14517	1.13948	0.985439	1.05479	1.07099	0.274162	NO
A0A0G2JF71	75624	Metap1	0.799209	94.551	S	16	>>Phosphosite	1.02337	1.18135	0.974582	1.08264	0.95102	0.921058	1.0151	0.986486	0.873095	0.991294	>>Protein												>>Phosphosite calibrated	1.02337	1.18135	0.974582	1.08264	0.95102	0.921058	1.0151	0.986486	0.873095	0.991294	-1.08898	0.12022	NO
A0A0G2JFB4	13684	Eif4e	0.999992	117.18	S	114	>>Phosphosite	1.07887	1.09119	1.12732	1.02012	1.0824	0.976529	0.931257	0.968756	0.818452	0.90511	>>Protein	A0A0G2JGT5;A0A0G2JH04;P63073;A0A0G2JFB4;A0A0G2JG98	0.878363	0.983795	0.982298	0.925011	0.943727	1.08393	1.0716	1.04054	1.06773	1.02301	>>Phosphosite calibrated	1.22827	1.10916	1.14763	1.10282	1.14694	0.900916	0.869032	0.931016	0.766534	0.884754	-1.31767	5.58e-05	YES
A0A0G2JFF1	434233	Ppp1cc	1	179.83	S	128	>>Phosphosite	0.924655	1.04702	1.03604	0.998347	0.994391	0.965101	1.02466	1.01444	1.01901	0.976346	>>Protein	A0A0G2JFF1	0.885293	0.934945	0.916271	1.02509	0.960987	1.09206	1.13312	1.00363	1.04012	1.00849	>>Phosphosite calibrated	1.04446	1.11987	1.13071	0.973911	1.03476	0.883746	0.904278	1.01077	0.979713	0.968124	-1.11736	0.0180261	YES
A0A0G2JFF1	434233	Ppp1cc	1	170.66	S	272	>>Phosphosite	0.984136	0.99548	0.99512	0.962619	1.05949	0.980625	1.01034	1.03798	0.960278	1.01394	>>Protein	A0A0G2JFF1	0.885293	0.934945	0.916271	1.02509	0.960987	1.09206	1.13312	1.00363	1.04012	1.00849	>>Phosphosite calibrated	1.11165	1.06475	1.08605	0.939057	1.10251	0.897962	0.891638	1.03422	0.923242	1.0054	-1.11606	0.0330287	YES
A0A0G2JFF1	434233	Ppp1cc	1	81.92	S	277	>>Phosphosite	0.949672	1.03844	0.975977	1.05838	0.981939	1.06958	1.03673	0.96325	0.990832	0.935206	>>Protein	A0A0G2JFF1	0.885293	0.934945	0.916271	1.02509	0.960987	1.09206	1.13312	1.00363	1.04012	1.00849	>>Phosphosite calibrated	1.07272	1.1107	1.06516	1.03248	1.0218	0.979414	0.914927	0.959769	0.952618	0.927331	-1.12015	0.000394859	YES
A0A0G2JFF1	434233	Ppp1cc	0.999713	72.145	S	282	>>Phosphosite	0.931012	0.986696	1.03065	1.00972	1.03483	1.00085	0.93042	1.00827	1.09057	0.976981	>>Protein	A0A0G2JFF1	0.885293	0.934945	0.916271	1.02509	0.960987	1.09206	1.13312	1.00363	1.04012	1.00849	>>Phosphosite calibrated	1.05164	1.05535	1.12483	0.985003	1.07684	0.916485	0.821111	1.00463	1.04851	0.968754	-1.11223	0.0458868	YES
Q8C5Y0	381715	4930572O03Rik	0.997453	187.31	S	121	>>Phosphosite	0.989411	0.97061	1.01456	0.993959	1.06687	0.984367	1.00477	1.00714	0.985055	0.983259	>>Protein												>>Phosphosite calibrated	0.989411	0.97061	1.01456	0.993959	1.06687	0.984367	1.00477	1.00714	0.985055	0.983259	-1.01426	0.437831	NO
A0A0G2JG95	72542	Pgam5	0.996595	118.51	S	43	>>Phosphosite	0.89914	0.938454	0.92981	0.875954	0.97547	1.07106	1.08052	1.11267	1.03746	1.07946	>>Protein	Q8BX10;A0A0G2JG95	0.961398	0.999593	1.01006	1.00662	1.00014	0.95785	1.03014	1.00994	1.02178	1.00246	>>Phosphosite calibrated	0.935243	0.938837	0.920545	0.87019	0.975332	1.11819	1.0489	1.10172	1.01534	1.07681	1.15534	0.000431167	YES
D3Z099	110391	Qdpr	0.945255	148.75	S	73	>>Phosphosite	0.936096	1.00501	1.00298	1.03049	1.05659	0.967711	0.998995	1.00319	1.02577	0.973161	>>Protein	A0A0G2JGJ1;Q8BVI4;D3Z1A1;D3YWR7;D3Z099;A0A0G2JGY0	0.834124	0.885824	0.887922	0.896986	0.917549	1.06547	1.10991	1.10941	1.17244	1.12036	>>Phosphosite calibrated	1.12225	1.13455	1.12958	1.14884	1.15153	0.908245	0.900066	0.90426	0.874905	0.868613	-1.27618	7.1e-09	YES
A0A0G2JGK7	381741	Lrrc43	0.999911	121.63	S	534	>>Phosphosite	1.02525	1.07874	1.07218	1.02169	1.00539	0.92517	0.953144	0.985468	0.999487	0.933478	>>Protein	A0A0G2JGK7;Q3V0L5	0.901114	1.03134	1.07996	1.00628	1.01103	1.00321	1.01402	1.0084	0.998206	0.946446	>>Phosphosite calibrated	1.13776	1.04596	0.992801	1.01531	0.994427	0.922209	0.939963	0.977261	1.00128	0.986298	-1.07442	0.047376	YES
A0A0G2JH17	68510	Ints1	0.846906	126.45	S	1356	>>Phosphosite	0.897143	0.915315	0.976484	1.02674	0.995371	1.00453	1.09206	0.953841	1.08566	1.05286	>>Protein	A0A0G2JH17;K3W4P2;Q6P4S8	0.871593	0.996358	0.921607	0.985859	0.926497	0.987944	1.11821	1.04641	1.10466	1.04087	>>Phosphosite calibrated	1.02931	0.918661	1.05955	1.04147	1.07434	1.01679	0.976615	0.911539	0.982803	1.01151	-1.04574	0.216199	NO
A0A0H2UH20	53861	Zranb2	1	198.05	S	47	>>Phosphosite	0.953157	0.966166	1.07149	0.933413	1.05156	0.965335	0.997988	0.945233	1.02667	1.08898	>>Protein												>>Phosphosite calibrated	0.953157	0.966166	1.07149	0.933413	1.05156	0.965335	0.997988	0.945233	1.02667	1.08898	1.00973	0.802768	NO
A0A0J9YTY0	52398	Septin11	1	73.881	S	9	>>Phosphosite	1.01123	1.00277	1.01011	0.979445	0.970304	0.952878	1.00475	0.989081	1.11273	0.966702	>>Protein	A0A0J9YTY0;A0A0J9YUL3;Q8C1B7;Q9R1T4	0.870098	0.953383	0.971001	0.954574	0.987954	1.04969	1.05299	1.01523	1.09929	1.04579	>>Phosphosite calibrated	1.16221	1.0518	1.04028	1.02605	0.982135	0.90777	0.954192	0.974241	1.01222	0.924376	-1.1026	0.0235706	YES
A0A0J9YU39	50907	Preb	1	53.967	S	12	>>Phosphosite	0.964743	0.985389	0.959452	1.02643	1.0458	0.987505	1.02742	1.02028	1.04402	0.938974	>>Protein	D3Z3S1;Q9WUQ2;F6XLZ3;A0A0J9YU39	0.935222	0.97404	0.98781	0.964663	1.00487	1.05708	1.03106	1.02439	1.04192	0.978939	>>Phosphosite calibrated	1.03157	1.01165	0.971292	1.06403	1.04072	0.93418	0.996466	0.995988	1.00201	0.959175	-1.04735	0.0536632	NO
A0A0J9YUG1	66049	Rogdi	0.999346	60.764	S	77	>>Phosphosite	0.965423	0.939198	0.987461	1.04833	0.991023	0.966371	1.06743	1.04777	1.02206	0.964937	>>Protein	Q3TDK6;A0A0J9YUG1	0.942562	0.899452	0.910562	0.913822	0.946004	1.00264	1.12032	1.19929	1.05982	1.00554	>>Phosphosite calibrated	1.02425	1.04419	1.08445	1.14719	1.04759	0.963828	0.952794	0.873661	0.964372	0.959624	-1.13436	0.00187253	YES
A0A0J9YUS5	208643	Eif4g1	1	217.78	S	1300	>>Phosphosite	0.512798	0.977271	1.20849	0.931101	0.811878	0.981544	1.33111	1.10807	0.994271	1.14346	>>Protein	A0A0J9YUS5;E9PVC6;E9Q9E1;E9PVC5;Q6NZJ6;A0A0J9YVC1;A0A0J9YUC1;E9Q770	0.789264	0.873046	0.812968	0.867182	0.849243	1.15401	1.13135	1.1632	1.19923	1.16052	>>Phosphosite calibrated	0.649716	1.11938	1.48652	1.07371	0.956002	0.850553	1.17657	0.952604	0.829093	0.985305	-1.10246	0.527038	NO
A0A0J9YV71	70918	Nsun7	0.997809	122.46	S	518	>>Phosphosite	0.906697	1.00034	1.03409	0.986171	0.963347	0.99253	1.03438	1.02322	1.03145	1.02778	>>Protein	A0A0J9YV71;E9QPI2;Q14AW5	0.949962	0.979874	1.016	1.00158	1.00241	1.00854	1.03365	1.02975	1.01691	0.961314	>>Phosphosite calibrated	0.954456	1.02089	1.0178	0.984613	0.96103	0.984123	1.00071	0.993652	1.0143	1.06914	1.02493	0.262414	NO
A0A0J9YV85	100972	Rab28	0.951513	100.41	S	214	>>Phosphosite	0.935549	1.09507	1.02242	0.983348	1.10337	1.0252	0.904931	0.968674	0.980654	0.980778	>>Protein	Q99KL7;A0A0J9YV85;Q9CZQ8	0.94093	1.00412	1.03705	1.02064	1.04151	0.961165	1.01934	0.98037	1.00492	0.98996	>>Phosphosite calibrated	0.994281	1.09058	0.985888	0.963466	1.0594	1.06663	0.88776	0.98807	0.975858	0.990725	-1.0376	0.350612	NO
A0A0J9YV85	100972	Rab28	0.918456	221.85	S	115	>>Phosphosite	0.937535	0.98155	1.09946	0.980207	1.05378	1.00778	0.978863	1.00692	0.953013	1.0009	>>Protein	Q99KL7;A0A0J9YV85;Q9CZQ8	0.94093	1.00412	1.03705	1.02064	1.04151	0.961165	1.01934	0.98037	1.00492	0.98996	>>Phosphosite calibrated	0.996392	0.977518	1.06018	0.960388	1.01179	1.0485	0.960288	1.02708	0.948352	1.01105	-1.0022	0.934064	NO
A0A0J9YVG0	14208	Ppm1g	0.99915	44.667	S	407	>>Phosphosite	0.960505	1.03188	0.983604	0.999587	0.985571	0.986393	1.02074	0.980529	1.0482	1.003	>>Protein	Q61074;A0A0J9YVG0;A0A0J9YV96	0.819315	0.948303	0.929272	0.940184	0.945093	1.02949	1.11433	1.07268	1.10735	1.09398	>>Phosphosite calibrated	1.17233	1.08813	1.05847	1.06318	1.04283	0.95814	0.916007	0.914089	0.946584	0.916837	-1.16624	0.000248214	YES
D3Z4T3	100678	Psph	0.998064	134.14	S	45	>>Phosphosite	0.97479	1.07992	0.938554	0.960105	1.02714	0.927988	1.03526	0.988699	1.06875	0.998788	>>Protein	Q99LS3;A0A0J9YVH9;D3Z4T3;D3Z666	0.927141	0.974817	0.968135	0.992974	1.00524	0.977512	1.04151	1.06406	1.04744	1.00117	>>Phosphosite calibrated	1.05139	1.10781	0.969445	0.966898	1.02179	0.949336	0.994001	0.929179	1.02034	0.997621	-1.04639	0.185829	NO
D3Z4T3	100678	Psph	1	123.42	S	72	>>Phosphosite	0.956934	1.07056	1.01823	1.04372	1.00495	0.969547	1.00485	0.983111	1.00091	0.947189	>>Protein	Q99LS3;A0A0J9YVH9;D3Z4T3;D3Z666	0.927141	0.974817	0.968135	0.992974	1.00524	0.977512	1.04151	1.06406	1.04744	1.00117	>>Phosphosite calibrated	1.03213	1.09822	1.05174	1.05111	0.999711	0.991851	0.964804	0.923927	0.955574	0.946082	-1.09424	0.00170712	YES
D3Z4T3	100678	Psph	0.999836	131.62	S	3	>>Phosphosite	0.970707	1.02522	1.05284	0.968952	1.01739	0.9903	1.00164	1.02717	1.01496	0.930812	>>Protein	Q99LS3;A0A0J9YVH9;D3Z4T3;D3Z666	0.927141	0.974817	0.968135	0.992974	1.00524	0.977512	1.04151	1.06406	1.04744	1.00117	>>Phosphosite calibrated	1.04699	1.05171	1.0875	0.975808	1.01209	1.01308	0.96172	0.965337	0.968988	0.929724	-1.06928	0.0201473	YES
A0A0N4SUQ9	320662	Casc1	0.967407	214.14	S	345	>>Phosphosite	0.949133	0.976835	1.02361	1.03176	1.06033	0.99892	0.998606	1.00514	0.981392	0.97428	>>Protein	A0A0R4J0S9;Q6TDU8;A0A0R4J1G3;A0A0N4SUQ9	0.930583	0.995719	1.02751	1.01182	1.03427	0.975185	1.00757	1.02565	1.01206	0.979615	>>Phosphosite calibrated	1.01993	0.981035	0.996204	1.0197	1.02519	1.02434	0.991101	0.98	0.969694	0.994554	-1.01661	0.224658	NO
A0A0N4SVC2	101214	Tra2a	0.999998	84.687	S	236	>>Phosphosite	0.838871	1.07951	1.11427	0.957224	1.13109	0.99546	0.982369	0.938831	0.982701	0.979677	>>Protein	A0A0N4SVC2;E9QP00;Q6PFR5	0.871175	0.903271	0.880625	0.915104	0.913998	1.04766	1.10027	1.29659	1.11423	0.957075	>>Phosphosite calibrated	0.962918	1.19511	1.26532	1.04603	1.23752	0.950176	0.892843	0.724077	0.881953	1.02361	-1.27595	0.0122064	YES
A0A0N4SVC2	101214	Tra2a	0.999771	107.99	S	264	>>Phosphosite	0.883479	0.951273	0.983869	0.936133	0.90812	1.04708	1.07193	1.08866	1.07705	1.05241	>>Protein	A0A0N4SVC2;E9QP00;Q6PFR5	0.871175	0.903271	0.880625	0.915104	0.913998	1.04766	1.10027	1.29659	1.11423	0.957075	>>Phosphosite calibrated	1.01412	1.05314	1.11724	1.02298	0.993569	0.999448	0.974238	0.839635	0.966629	1.09961	-1.06589	0.206567	NO
A0A0N4SVC2	101214	Tra2a	0.954192	64.313	S	266	>>Phosphosite	0.90498	0.994281	0.937686	0.991622	0.958965	1.09501	0.982657	1.09939	1.12855	0.906852	>>Protein	A0A0N4SVC2;E9QP00;Q6PFR5	0.871175	0.903271	0.880625	0.915104	0.913998	1.04766	1.10027	1.29659	1.11423	0.957075	>>Phosphosite calibrated	1.0388	1.10076	1.0648	1.08362	1.0492	1.0452	0.893105	0.847912	1.01285	0.947524	-1.12442	0.0148705	YES
A0A0N4SVC2	101214	Tra2a	0.996301	123.6	S	98	>>Phosphosite	0.872619	0.962934	1.04902	0.859671	0.941015	1.1087	1.16309	0.958666	1.09347	0.99082	>>Protein	A0A0N4SVC2;E9QP00;Q6PFR5	0.871175	0.903271	0.880625	0.915104	0.913998	1.04766	1.10027	1.29659	1.11423	0.957075	>>Phosphosite calibrated	1.00166	1.06605	1.19122	0.939423	1.02956	1.05826	1.0571	0.739375	0.981365	1.03526	-1.07319	0.360146	NO
A0A0N4SVR6	19349	Rab7	0.999998	81.709	S	72	>>Phosphosite	1.03933	1.09607	1.09161	1.08959	1.1302	0.955146	0.939679	0.868823	0.893992	0.895551	>>Protein	P51150;A0A0N4SVR6;A0A0N4SVG9	0.932394	0.949192	0.982698	0.985463	0.983927	1.02104	1.04685	1.03444	1.05023	1.01376	>>Phosphosite calibrated	1.11469	1.15474	1.11083	1.10566	1.14867	0.935461	0.897621	0.839901	0.851231	0.883397	-1.27838	1.75e-06	YES
A2AMI7	230861	Eif4g3	0.999981	76.522	S	839	>>Phosphosite	0.968227	1.03553	1.07187	0.975413	1.11187	0.999458	0.915172	1.06708	0.937592	0.917794	>>Protein	Z4YKC4;A0A0R4J112;A2AMI2;A0A0N4SVL0;Q80XI3;A2AMI7;A2AMI6	0.870152	0.905625	0.928533	0.915541	0.948193	1.03273	1.0982	1.11761	1.08025	1.10316	>>Phosphosite calibrated	1.11271	1.14344	1.15437	1.0654	1.17262	0.967783	0.833335	0.95479	0.867937	0.831967	-1.26768	0.000133168	YES
A2AMI7	230861	Eif4g3	0.775104	85.61	S	574	>>Phosphosite	0.90952	0.836637	1.02205	0.945482	1.00989	1.11785	1.05954	1.00709	1.03052	1.06142	>>Protein	Z4YKC4;A0A0R4J112;A2AMI2;A0A0N4SVL0;Q80XI3;A2AMI7;A2AMI6	0.870152	0.905625	0.928533	0.915541	0.948193	1.03273	1.0982	1.11761	1.08025	1.10316	>>Phosphosite calibrated	1.04524	0.923822	1.10071	1.0327	1.06507	1.08243	0.964794	0.901115	0.953959	0.962161	-1.06231	0.187435	NO
A0A0N4SVL9	67857	Ppp6c	1	54.524	S	248	>>Phosphosite	0.913265	1.04199	1.03814	1.04947	0.934902	1.06139	1.04433	0.990645	0.957749	0.968128	>>Protein	A0A0N4SVL9;Q9CQR6;A0A0N4SVE2;A0A0N4SW66	0.906183	0.950939	1.02264	0.966229	1.01113	0.970756	1.05574	1.12751	1.00764	0.981222	>>Phosphosite calibrated	1.00782	1.09575	1.01516	1.08615	0.924608	1.09336	0.989195	0.878609	0.950483	0.986655	-1.04719	0.349711	NO
A0A0N4SVT3	14701	Gng12	0.99986	126.34	S	10	>>Phosphosite	0.905232	0.858661	0.992409	0.941234	0.86388	1.1512	1.01153	1.0563	1.1062	1.11335	>>Protein	Q9DAS9;A0A0N4SW28;A0A0N4SVT3	0.831891	0.896024	0.915064	0.862596	0.866279	1.11028	1.14855	1.1052	1.17445	1.08966	>>Phosphosite calibrated	1.08816	0.958302	1.08452	1.09117	0.997231	1.03685	0.880697	0.955757	0.941889	1.02174	-1.07907	0.089787	NO
A0A0N4SVZ5	243382	Ppm1k	1	81.316	S	18	>>Phosphosite	0.836323	0.964427	1.07198	1.11742	1.02588	1.14288	0.934668	0.993513	0.965238	0.947669	>>Protein												>>Phosphosite calibrated	0.836323	0.964427	1.07198	1.11742	1.02588	1.14288	0.934668	0.993513	0.965238	0.947669	-1.00643	0.919868	NO
A0A0N4SW73	52055	Rab11fip5	0.992795	154	S	307	>>Phosphosite	0.959459	0.967149	0.990868	0.924892	0.984311	1.07692	1.02503	1.04276	1.01726	1.01135	>>Protein	A0A0N4SW73;Q8R361	0.886467	0.938658	1.03028	0.84357	0.951845	1.03172	1.10125	1.27202	1.03725	0.906926	>>Phosphosite calibrated	1.08234	1.03035	0.961745	1.0964	1.03411	1.04381	0.930786	0.819764	0.980725	1.11514	-1.06436	0.289679	NO
Q9D5W0	18575	Pde1c	0.998706	69.935	S	599	>>Phosphosite	0.743193	0.882139	1.05384	1.16045	1.05097	0.854579	0.969463	1.44967	0.922017	0.913691	>>Protein	E9Q7V6;Q64338;Q8CDV2;Q9D5W0;A0A0N4SWG4;A0A5F8MPG4	0.880773	0.8982	0.919548	0.904342	0.902085	1.0523	1.10858	1.12201	1.15327	1.05889	>>Phosphosite calibrated	0.843796	0.982119	1.14604	1.2832	1.16504	0.812104	0.87451	1.29203	0.799477	0.862878	-1.16789	0.23005	NO
A0A0R4IZY0	50492	Thop1	1	113.61	S	404	>>Phosphosite	0.960094	1.00436	1.10927	1.00228	1.06301	0.974756	0.906218	1.00463	1.0056	0.969777	>>Protein	A0A0R4IZY0;Q8C1A5	0.817336	0.853957	0.862139	0.859191	0.880518	1.1066	1.14436	1.19084	1.17552	1.10954	>>Phosphosite calibrated	1.17466	1.17612	1.28665	1.16654	1.20725	0.880857	0.791896	0.843638	0.855453	0.874037	-1.41578	1.19e-06	YES
A0A0R4IZY1	74198	Dtx2	0.858193	181.26	S	184	>>Phosphosite	0.964595	1.03663	0.892294	1.01257	1.00155	1.0103	0.946029	0.99231	1.11799	1.02574	>>Protein	A0A0R4IZY1;Q8R3P2	0.915505	0.952851	0.987489	0.967877	1.0226	1.05163	1.03153	1.01104	1.02428	1.0352	>>Phosphosite calibrated	1.05362	1.08792	0.903599	1.04618	0.979418	0.960691	0.917108	0.981477	1.09149	0.990859	-1.02613	0.569877	NO
A0A5F8MPU2	55935	Fnbp4	0.859165	271.41	S	439	>>Phosphosite	0.757931	0.931787	1.04475	0.9445	0.914759	1.07398	1.06127	1.07912	1.12232	1.06959	>>Protein												>>Phosphosite calibrated	0.757931	0.931787	1.04475	0.9445	0.914759	1.07398	1.06127	1.07912	1.12232	1.06959	1.17688	0.00894067	YES
A0A5F8MPU2	55935	Fnbp4	0.826842	103.42	S	471	>>Phosphosite	0.776318	1.06074	1.25933	0.910494	0.994039	0.984573	1.15987	0.991854	0.974087	0.888698	>>Protein												>>Phosphosite calibrated	0.776318	1.06074	1.25933	0.910494	0.994039	0.984573	1.15987	0.991854	0.974087	0.888698	-1.00037	0.996886	NO
A0A0R4J034	94184	Pdxdc1	1	152.55	S	424	>>Phosphosite	0.941705	1.00694	1.05613	0.94225	1.00342	0.90121	1.07819	1.13213	1.03501	0.903012	>>Protein	A0A0R4J034;Q99K01;D3YZA7	0.874877	0.979108	0.989183	0.978284	0.998342	1.02344	1.04203	1.04588	1.04652	1.02234	>>Phosphosite calibrated	1.07638	1.02843	1.06768	0.963166	1.00509	0.880571	1.0347	1.08247	0.989005	0.88328	-1.05559	0.267498	NO
A0A0R4J034	94184	Pdxdc1	0.973786	74.962	S	119	>>Phosphosite	0.872829	0.970751	1.10021	1.01747	0.861826	1.06636	1.05206	1.08376	0.949951	1.02478	>>Protein	A0A0R4J034;Q99K01;D3YZA7	0.874877	0.979108	0.989183	0.978284	0.998342	1.02344	1.04203	1.04588	1.04652	1.02234	>>Phosphosite calibrated	0.997659	0.991465	1.11224	1.04006	0.863257	1.04194	1.00962	1.03622	0.907725	1.00239	-1.00136	0.977815	NO
A0A0R4J034	94184	Pdxdc1	1	66.621	S	4	>>Phosphosite	0.983408	1.13119	1.03181	1.04501	1.01617	0.944623	1.01434	0.975969	0.951895	0.905588	>>Protein	A0A0R4J034;Q99K01;D3YZA7	0.874877	0.979108	0.989183	0.978284	0.998342	1.02344	1.04203	1.04588	1.04652	1.02234	>>Phosphosite calibrated	1.12405	1.15533	1.04309	1.06821	1.01786	0.92299	0.973421	0.933157	0.909582	0.8858	-1.16943	0.000684683	YES
M0QWF1	50880	Scly	0.982902	227.47	S	50	>>Phosphosite	0.968087	0.931167	1.07999	1.0217	1.02602	0.969468	0.972199	1.02902	1.0086	0.993744	>>Protein	Q9JLI6;A0A0R4J069;F6ZFP8;F7D651;D3Z7G6;F7BB44;D3Z3I6;M0QWF1	0.908963	0.949715	0.972646	1.01392	1.01617	0.955424	1.02375	1.06774	1.06531	1.02637	>>Phosphosite calibrated	1.06504	0.98047	1.11036	1.00767	1.0097	1.0147	0.949646	0.963742	0.946775	0.968213	-1.06817	0.0368033	YES
M0QWF1	50880	Scly	0.999514	88.565	S	11	>>Phosphosite	0.974087	0.95683	1.00805	0.976493	1.09949	0.997601	0.945555	1.00826	1.02366	1.00998	>>Protein	Q9JLI6;A0A0R4J069;F6ZFP8;F7D651;D3Z7G6;F7BB44;D3Z3I6;M0QWF1	0.908963	0.949715	0.972646	1.01392	1.01617	0.955424	1.02375	1.06774	1.06531	1.02637	>>Phosphosite calibrated	1.07165	1.00749	1.0364	0.963086	1.082	1.04414	0.92362	0.944292	0.960905	0.984028	-1.06252	0.0776821	NO
M0QWF1	50880	Scly	0.99926	111.62	S	14	>>Phosphosite	0.994268	1.01097	1.04446	0.963582	1.00699	1.01629	0.994338	0.997973	1.00741	0.963722	>>Protein	Q9JLI6;A0A0R4J069;F6ZFP8;F7D651;D3Z7G6;F7BB44;D3Z3I6;M0QWF1	0.908963	0.949715	0.972646	1.01392	1.01617	0.955424	1.02375	1.06774	1.06531	1.02637	>>Phosphosite calibrated	1.09385	1.0645	1.07383	0.950351	0.990968	1.0637	0.971271	0.93466	0.945653	0.938961	-1.06577	0.117662	NO
A0A0R4J076	67507	1700019N19Rik	0.797901	92.866	S	176	>>Phosphosite	0.963245	0.963708	1.04331	1.06118	1.10545	0.981705	1.01648	1.00807	0.886549	0.97031	>>Protein	A0A0R4J076;Q9CQT6	0.954391	1.00126	1.01168	1.00136	1.05816	0.958157	1.04901	1.01408	1.01041	0.941497	>>Phosphosite calibrated	1.00928	0.962494	1.03126	1.05973	1.0447	1.02458	0.96899	0.994077	0.877417	1.0306	-1.04326	0.228583	NO
A0A0R4J076	67507	1700019N19Rik	0.998636	60.682	S	11	>>Phosphosite	0.927271	1.04356	0.961124	1.02617	1.05163	0.945765	0.994037	1.03682	1.02765	0.985965	>>Protein	A0A0R4J076;Q9CQT6	0.954391	1.00126	1.01168	1.00136	1.05816	0.958157	1.04901	1.01408	1.01041	0.941497	>>Phosphosite calibrated	0.971584	1.04225	0.950024	1.02477	0.993836	0.987066	0.947596	1.02243	1.01707	1.04723	1.00781	0.75401	NO
A0A0R4J076	67507	1700019N19Rik	0.994431	45.618	S	7	>>Phosphosite	0.942098	1.08315	0.929631	0.964131	0.964898	0.977046	1.02111	1.02557	1.05794	1.03442	>>Protein	A0A0R4J076;Q9CQT6	0.954391	1.00126	1.01168	1.00136	1.05816	0.958157	1.04901	1.01408	1.01041	0.941497	>>Phosphosite calibrated	0.98712	1.08179	0.918895	0.96282	0.911867	1.01971	0.973405	1.01134	1.04704	1.0987	1.05917	0.159109	NO
A0A0R4J089	73545	1700094D03Rik	0.999998	112.94	S	2	>>Phosphosite	0.998454	1.02473	1.02678	1.00239	1.02506	0.99501	0.98185	0.996158	0.995379	0.954175	>>Protein	A0A0R4J089;Q9D9D9	0.914956	0.986474	1.01238	0.988288	1.05972	0.976209	1.02101	1.00733	1.0173	1.01633	>>Phosphosite calibrated	1.09126	1.03879	1.01423	1.01427	0.967291	1.01926	0.961648	0.98891	0.978456	0.938839	-1.04885	0.084512	NO
A0A0R4J094	68126	Fahd2a	0.99881	69.714	S	129	>>Phosphosite	0.909583	1.00156	1.01641	1.03206	1.00514	1.02559	0.993248	1.00472	1.07205	0.939638	>>Protein	A0A0R4J094;Q3TC72	0.969523	0.967158	0.968842	0.99346	1.02062	0.97798	0.99475	1.04277	1.03617	1.02872	>>Phosphosite calibrated	0.938176	1.03557	1.0491	1.03886	0.98483	1.04868	0.998489	0.96351	1.03462	0.913404	-1.01771	0.601339	NO
E9PZ55	13728	Mark2	0.993181	104.18	S	7	>>Phosphosite	1.02598	1.03264	0.949843	0.872416	0.982258	1.04944	1.13056	0.944748	1.02604	0.986065	>>Protein												>>Phosphosite calibrated	1.02598	1.03264	0.949843	0.872416	0.982258	1.04944	1.13056	0.944748	1.02604	0.986065	1.05628	0.237535	NO
A0A0R4J0D3	68292	Stt3b	0.999996	133.24	S	495	>>Phosphosite	0.98875	1.0517	1.01102	1.02505	1.02312	0.95219	0.960718	1.01912	1.02021	0.948128	>>Protein	A0A0R4J0D3;Q3TDQ1	0.918634	0.978379	1.06012	0.981526	1.03316	0.983256	1.01384	1.02229	0.969151	1.03965	>>Phosphosite calibrated	1.07633	1.07494	0.953688	1.04434	0.990283	0.968405	0.947606	0.996896	1.05268	0.911965	-1.05372	0.161098	NO
A0A0R4J0D3	68292	Stt3b	0.999996	79.783	S	496	>>Phosphosite	0.96215	0.96967	1.01864	1.0385	1.0615	0.976703	1.0047	0.988026	1.03677	0.943351	>>Protein	A0A0R4J0D3;Q3TDQ1	0.918634	0.978379	1.06012	0.981526	1.03316	0.983256	1.01384	1.02229	0.969151	1.03965	>>Phosphosite calibrated	1.04737	0.991098	0.960871	1.05804	1.02743	0.993335	0.990989	0.966485	1.06977	0.907371	-1.03183	0.352442	NO
A0A494B8Y3	67752	Ppp1r32	0.808031	52.93	S	246	>>Phosphosite	0.899176	1.04542	1.09329	0.988965	1.06366	1.05161	1.02406	0.896445	0.957001	0.980372	>>Protein	A0A0R4J0F3;Q148A4;A0A494B8Y3;A0A494B9Z9	0.928089	0.959357	1.02477	0.97808	1.02412	0.979242	1.03467	1.07606	1.01595	0.97966	>>Phosphosite calibrated	0.968847	1.08971	1.06686	1.01113	1.0386	1.0739	0.989748	0.833078	0.941981	1.00073	-1.06937	0.174529	NO
A0A494B8Y3	67752	Ppp1r32	0.999924	112.74	S	138	>>Phosphosite	0.952793	1.17305	0.9317	1.02091	1.14983	0.944963	0.966356	0.996516	0.944626	0.919261	>>Protein	A0A0R4J0F3;Q148A4;A0A494B8Y3;A0A494B9Z9	0.928089	0.959357	1.02477	0.97808	1.02412	0.979242	1.03467	1.07606	1.01595	0.97966	>>Phosphosite calibrated	1.02662	1.22275	0.909177	1.04379	1.12274	0.964994	0.933976	0.926074	0.9298	0.938347	-1.13464	0.0430616	YES
A0A494B8Y3	67752	Ppp1r32	0.941831	70.802	S	112	>>Phosphosite	0.867283	1.07747	0.9149	1.02983	1.03203	1.01517	1.02933	1.08285	0.959161	0.991985	>>Protein	A0A0R4J0F3;Q148A4;A0A494B8Y3;A0A494B9Z9	0.928089	0.959357	1.02477	0.97808	1.02412	0.979242	1.03467	1.07606	1.01595	0.97966	>>Phosphosite calibrated	0.934483	1.12312	0.892783	1.05291	1.00772	1.03669	0.994836	1.00631	0.944107	1.01258	-1.0033	0.941884	NO
D3YU68	382077	Ccdc33	0.921432	119.83	S	718	>>Phosphosite	1.00477	0.945742	1.04129	1.06427	0.997291	1.09311	0.963936	1.04055	0.870204	0.978828	>>Protein	D3YU68;A0A0R4J0H2;A0A1L1SR74;E9QQ55;Q3ULW6	0.924155	0.98369	1.00557	0.970086	0.987075	1.04758	1.02143	1.03711	1.0162	1.0071	>>Phosphosite calibrated	1.08723	0.961423	1.03552	1.09709	1.01035	1.04346	0.943716	1.00331	0.856329	0.971928	-1.07738	0.101383	NO
D3Z3G3	58867	Syngr4	1	176.25	S	6	>>Phosphosite	0.963187	0.960353	0.998294	0.990535	1.01784	1.03268	1.02996	1.03517	1.03684	0.935135	>>Protein	Q9Z1L2;A0A0R4J0K3;D3Z3G3	0.862987	0.945429	0.994886	0.935023	1.01301	1.05326	1.08564	1.10971	1.05358	0.946473	>>Phosphosite calibrated	1.11611	1.01579	1.00343	1.05937	1.00478	0.980458	0.948708	0.93283	0.984112	0.988021	-1.07557	0.0166977	YES
A0A0R4J0K8	75841	Rnf139	0.98543	275.2	S	636	>>Phosphosite	0.837394	0.996437	1.00335	1.04999	0.985273	1.05751	1.02544	1.03583	1.03479	0.973979	>>Protein	A0A0R4J0K8;Q7TMV1	0.939087	1.02734	1.0134	1.01903	1.03691	0.974408	0.989788	1.01125	0.990235	0.998551	>>Phosphosite calibrated	0.891711	0.969915	0.990092	1.03038	0.950199	1.08529	1.03602	1.0243	1.045	0.975392	1.06906	0.0501939	NO
A0A0R4J0K8	75841	Rnf139	1	90.685	S	531	>>Phosphosite	0.970307	0.990834	0.986443	1.0485	1.02234	0.964961	0.989784	1.05327	0.987684	0.98587	>>Protein	A0A0R4J0K8;Q7TMV1	0.939087	1.02734	1.0134	1.01903	1.03691	0.974408	0.989788	1.01125	0.990235	0.998551	>>Phosphosite calibrated	1.03325	0.964462	0.973404	1.02892	0.985947	0.990305	0.999996	1.04156	0.997423	0.9873	1.00614	0.733039	NO
A0A0R4J0N6	75429	Fam183b	1	68.83	S	109	>>Phosphosite	0.947406	1.1831	1.1162	1.02818	1.14408	0.931878	0.992703	0.883122	0.844745	0.928579	>>Protein	Q5NC57;D2D553;A0A0R4J0N6	0.976263	1.03037	1.02865	1.0253	1.06208	0.979907	0.986997	0.971339	0.984879	0.954205	>>Phosphosite calibrated	0.970441	1.14822	1.08511	1.00281	1.0772	0.950987	1.00578	0.90918	0.857714	0.973145	-1.12498	0.020487	YES
A0A0R4J0P2	14841	Haspin	0.901644	132.32	S	395	>>Phosphosite	1.05797	1.02776	0.937959	0.977839	1.09618	1.04997	0.943258	0.956365	0.986856	0.965847	>>Protein	A0A0R4J0P2;Q9Z0R0	0.949607	1.03796	1.12713	0.996159	1.05025	1.0014	0.995995	0.96354	0.935292	0.942668	>>Phosphosite calibrated	1.11411	0.990174	0.832169	0.981609	1.04373	1.0485	0.947051	0.992553	1.05513	1.02459	1.02137	0.686086	NO
A0A0R4J0P2	14841	Haspin	0.87582	117.2	S	396	>>Phosphosite	1.08728	1.03559	0.93819	1.07808	1.04606	0.856083	0.945837	1.06934	1.00805	0.935488	>>Protein	A0A0R4J0P2;Q9Z0R0	0.949607	1.03796	1.12713	0.996159	1.05025	1.0014	0.995995	0.96354	0.935292	0.942668	>>Phosphosite calibrated	1.14498	0.997721	0.832374	1.08224	0.996006	0.854883	0.94964	1.10981	1.07779	0.992382	-1.01381	0.848301	NO
A0A0R4J0P2	14841	Haspin	0.858519	83.499	S	280	>>Phosphosite	0.981555	1.00638	0.98076	1.01997	1.05338	0.936946	1.04213	1.02833	1.00712	0.94343	>>Protein	A0A0R4J0P2;Q9Z0R0	0.949607	1.03796	1.12713	0.996159	1.05025	1.0014	0.995995	0.96354	0.935292	0.942668	>>Phosphosite calibrated	1.03364	0.969575	0.870143	1.02391	1.00298	0.935632	1.04632	1.06724	1.07679	1.00081	1.04623	0.283058	NO
A0A0R4J0P2	14841	Haspin	0.898242	44.641	S	326	>>Phosphosite	0.921006	1.04351	1.12657	1.05836	0.9711	0.920368	0.944049	0.996421	1.03285	0.985764	>>Protein	A0A0R4J0P2;Q9Z0R0	0.949607	1.03796	1.12713	0.996159	1.05025	1.0014	0.995995	0.96354	0.935292	0.942668	>>Phosphosite calibrated	0.969881	1.00535	0.999511	1.06244	0.924637	0.919078	0.947845	1.03412	1.10431	1.04572	1.01799	0.672416	NO
A0A0R4J0P2	14841	Haspin	1	67.275	S	268	>>Phosphosite	0.960255	0.941115	0.994212	0.974427	0.989611	1.06047	1.10538	1.02274	1.00737	0.944428	>>Protein	A0A0R4J0P2;Q9Z0R0	0.949607	1.03796	1.12713	0.996159	1.05025	1.0014	0.995995	0.96354	0.935292	0.942668	>>Phosphosite calibrated	1.01121	0.906699	0.882077	0.978184	0.942262	1.05898	1.10982	1.06144	1.07707	1.00187	1.12472	0.00377599	YES
A0A0R4J0P2	14841	Haspin	0.965291	198.05	S	742	>>Phosphosite	0.989251	1.01862	1.02476	1.00652	1.01573	0.937312	0.964636	1.0776	1.03926	0.926298	>>Protein	A0A0R4J0P2;Q9Z0R0	0.949607	1.03796	1.12713	0.996159	1.05025	1.0014	0.995995	0.96354	0.935292	0.942668	>>Phosphosite calibrated	1.04175	0.981371	0.909179	1.01041	0.967133	0.935998	0.968515	1.11838	1.11117	0.982634	1.04213	0.375885	NO
A0A0R4J0Q5	16907	Lmnb2	0.97286	84.375	S	446	>>Phosphosite	0.935336	1.03609	0.973736	0.984592	0.972228	1.0818	1.05546	1.0396	0.978033	0.943127	>>Protein	A0A0R4J0Q5;P21619	0.91031	0.961804	0.982469	0.980469	0.97297	1.05288	1.05729	1.04763	1.03663	0.99755	>>Phosphosite calibrated	1.02749	1.07723	0.991111	1.00421	0.999238	1.02747	0.998267	0.99234	0.943475	0.945443	-1.03919	0.125454	NO
A0A0R4J0S8	100647	Upk3b	1	79.906	S	241	>>Phosphosite	0.954841	0.985396	1.00991	1.01858	1.09685	0.916143	1.05062	0.986272	0.953265	1.02812	>>Protein	A0A0R4J0S8;Q80YF6	0.916421	0.989657	1.01459	0.991074	0.990232	0.987266	1.02008	1.01671	1.0516	1.02238	>>Phosphosite calibrated	1.04192	0.995695	0.995393	1.02775	1.10767	0.92796	1.02995	0.970062	0.906489	1.00562	-1.06784	0.0664679	NO
A0A0R4J0T8	66251	Arfgap3	0.817378	116.19	S	241	>>Phosphosite	0.999442	0.988159	1.0211	1.07086	0.952532	1.02731	1.01091	1.01125	1.01201	0.906422	>>Protein	A0A0R4J0T8;Q9D8S3	0.820996	0.97676	1.00982	0.968335	0.967571	1.03248	1.10092	1.07747	1.06079	0.984865	>>Phosphosite calibrated	1.21735	1.01167	1.01117	1.10588	0.984457	0.994993	0.918246	0.938546	0.954021	0.920352	-1.12788	0.0284511	YES
Q148B6	74281	Spatc1	0.861173	255.22	S	274	>>Phosphosite	1.03069	1.06996	1.05892	1.05578	1.05908	0.923773	0.993711	0.979156	0.889213	0.939725	>>Protein	A0A0R4J0X4;Q148B6	0.898281	1.00932	1.04032	1.00559	1.03395	0.949531	1.02521	0.978607	1.02653	1.03267	>>Phosphosite calibrated	1.1474	1.06008	1.01788	1.04991	1.0243	0.972872	0.969278	1.00056	0.86623	0.909998	-1.12304	0.00869932	YES
Q148B6	74281	Spatc1	0.772036	81.574	S	277	>>Phosphosite	0.947617	0.928395	0.922751	1.13446	0.954623	1.12741	0.999938	0.967467	1.08344	0.933904	>>Protein	A0A0R4J0X4;Q148B6	0.898281	1.00932	1.04032	1.00559	1.03395	0.949531	1.02521	0.978607	1.02653	1.03267	>>Phosphosite calibrated	1.05492	0.919826	0.886989	1.12815	0.92328	1.18733	0.975352	0.988617	1.05543	0.904361	1.04028	0.568451	NO
Q148B6	74281	Spatc1	1	256.63	S	377	>>Phosphosite	0.999989	0.980839	0.992512	1.03597	1.01336	0.987022	0.986732	0.997578	1.01626	0.989745	>>Protein	A0A0R4J0X4;Q148B6	0.898281	1.00932	1.04032	1.00559	1.03395	0.949531	1.02521	0.978607	1.02653	1.03267	>>Phosphosite calibrated	1.11322	0.971787	0.954046	1.0302	0.980086	1.03948	0.96247	1.01939	0.989993	0.958435	-1.01601	0.64067	NO
Q148B6	74281	Spatc1	0.970043	94.717	S	348	>>Phosphosite	1.00373	0.998493	1.06302	1.01897	0.986187	1.00971	0.941446	1.01408	1.02132	0.943057	>>Protein	A0A0R4J0X4;Q148B6	0.898281	1.00932	1.04032	1.00559	1.03395	0.949531	1.02521	0.978607	1.02653	1.03267	>>Phosphosite calibrated	1.11739	0.989278	1.02182	1.0133	0.953807	1.06337	0.918299	1.03625	0.994927	0.913224	-1.03441	0.430285	NO
Q148B6	74281	Spatc1	0.974458	85.271	S	363	>>Phosphosite	0.956234	1.0413	0.927688	1.11376	0.988821	0.966479	1.00786	1.0364	0.959254	1.0022	>>Protein	A0A0R4J0X4;Q148B6	0.898281	1.00932	1.04032	1.00559	1.03395	0.949531	1.02521	0.978607	1.02653	1.03267	>>Phosphosite calibrated	1.06452	1.03169	0.891734	1.10757	0.956355	1.01785	0.983082	1.05906	0.934461	0.970495	-1.01751	0.703521	NO
Q148B6	74281	Spatc1	0.99871	114.28	S	2	>>Phosphosite	0.982347	0.931933	1.10581	1.01992	1.12003	0.948297	1.04062	1.00877	0.897909	0.944355	>>Protein	A0A0R4J0X4;Q148B6	0.898281	1.00932	1.04032	1.00559	1.03395	0.949531	1.02521	0.978607	1.02653	1.03267	>>Phosphosite calibrated	1.09359	0.923332	1.06296	1.01425	1.08325	0.9987	1.01503	1.03083	0.874702	0.914482	-1.07109	0.154005	NO
Q148B6	74281	Spatc1	0.974282	117.14	S	6	>>Phosphosite	0.979998	1.01308	1.01932	0.979286	1.02276	0.953911	1.04141	1.03067	1.01292	0.946641	>>Protein	A0A0R4J0X4;Q148B6	0.898281	1.00932	1.04032	1.00559	1.03395	0.949531	1.02521	0.978607	1.02653	1.03267	>>Phosphosite calibrated	1.09097	1.00373	0.979813	0.973839	0.989184	1.00461	1.0158	1.05321	0.98674	0.916695	-1.01215	0.707351	NO
Q148B6	74281	Spatc1	0.99991	99.442	S	395	>>Phosphosite	0.940472	1.05195	1.00097	0.979435	1.01208	1.00272	1.00221	1.03329	1.0538	0.923075	>>Protein	A0A0R4J0X4;Q148B6	0.898281	1.00932	1.04032	1.00559	1.03395	0.949531	1.02521	0.978607	1.02653	1.03267	>>Phosphosite calibrated	1.04697	1.04224	0.962176	0.973987	0.978855	1.05602	0.977566	1.05588	1.02656	0.893875	1.00113	0.975354	NO
A0A0R4J0X7	14447	Gapdhs	0.975732	117.54	S	245	>>Phosphosite	0.956085	1.07134	1.00798	1.00815	1.02598	0.998786	1.02461	0.995616	1.0023	0.909156	>>Protein	A0A0R4J0X7	0.926118	1.03964	1.00994	1.01681	1.01794	0.992953	0.993839	0.996445	1.03477	0.971549	>>Phosphosite calibrated	1.03236	1.03049	0.998058	0.991491	1.0079	1.00587	1.03096	0.999167	0.96862	0.935779	-1.02427	0.229029	NO
A0A0R4J0X7	14447	Gapdhs	0.99605	236.08	S	356	>>Phosphosite	0.964358	1.00703	0.948601	1.01136	0.98378	0.949367	1.0587	1.02012	1.04748	1.0092	>>Protein	A0A0R4J0X7	0.926118	1.03964	1.00994	1.01681	1.01794	0.992953	0.993839	0.996445	1.03477	0.971549	>>Phosphosite calibrated	1.04129	0.96864	0.93926	0.994646	0.966445	0.956104	1.06526	1.02376	1.01228	1.03875	1.03785	0.174958	NO
A0A0R4J0X7	14447	Gapdhs	0.998453	236.08	S	358	>>Phosphosite	0.972415	0.997199	1.02205	1.03047	1.0446	1.00005	1.02149	0.981895	0.965289	0.964546	>>Protein	A0A0R4J0X7	0.926118	1.03964	1.00994	1.01681	1.01794	0.992953	0.993839	0.996445	1.03477	0.971549	>>Phosphosite calibrated	1.04999	0.959182	1.01198	1.01344	1.02619	1.00715	1.02782	0.985398	0.932853	0.992791	-1.02321	0.321842	NO
A0A0R4J0X7	14447	Gapdhs	0.999999	109.64	S	2	>>Phosphosite	0.9049	0.878528	1.24518	0.916735	1.04648	1.14217	0.874657	1.07935	0.931126	0.980875	>>Protein	A0A0R4J0X7	0.926118	1.03964	1.00994	1.01681	1.01794	0.992953	0.993839	0.996445	1.03477	0.971549	>>Phosphosite calibrated	0.977089	0.845035	1.23292	0.901582	1.02804	1.15028	0.880078	1.0832	0.899838	1.0096	1.00769	0.930014	NO
A0A0R4J0X7	14447	Gapdhs	0.998588	68.972	S	294	>>Phosphosite	0.977653	0.9713	1.04527	1.0001	1.03957	0.951764	1.02974	1.02686	0.974302	0.98344	>>Protein	A0A0R4J0X7	0.926118	1.03964	1.00994	1.01681	1.01794	0.992953	0.993839	0.996445	1.03477	0.971549	>>Phosphosite calibrated	1.05565	0.93427	1.03498	0.983574	1.02125	0.958518	1.03612	1.03053	0.941563	1.01224	-1.01019	0.733835	NO
A0A0R4J0X7	14447	Gapdhs	0.932943	189.45	S	282	>>Phosphosite	0.985269	1.00254	0.930495	1.0643	0.980701	1.00827	0.956481	1.17813	0.982146	0.911669	>>Protein	A0A0R4J0X7	0.926118	1.03964	1.00994	1.01681	1.01794	0.992953	0.993839	0.996445	1.03477	0.971549	>>Phosphosite calibrated	1.06387	0.964318	0.921333	1.04671	0.963421	1.01542	0.96241	1.18234	0.949143	0.938366	1.01775	0.746955	NO
D3Z0V2	54126	Arhgef7	0.999946	87.568	S	346	>>Phosphosite	0.922094	1.01283	0.960149	0.985532	0.908005	1.08044	1.05732	1.00284	1.02286	1.04794	>>Protein	A0A0R4J0X8;D3Z0V2;Q9ES28	0.887088	0.924338	1.02	0.857335	0.873811	1.19393	1.09182	1.05228	1.03695	1.06245	>>Phosphosite calibrated	1.03946	1.09573	0.941326	1.14953	1.03913	0.904947	0.968396	0.953014	0.986412	0.986338	-1.09712	0.0388345	YES
A0A0R4J107	235606	Apeh	0.999749	151.57	S	186	>>Phosphosite	0.899614	0.922004	0.958798	0.91877	0.881158	1.07123	1.08242	1.11224	1.07335	1.08042	>>Protein	Q8R146;A0A0R4J107;A0A0A6YXV0	0.841913	0.904686	0.917181	0.847252	0.905976	1.07124	1.11301	1.16041	1.12674	1.1116	>>Phosphosite calibrated	1.06854	1.01914	1.04537	1.08441	0.972607	0.999993	0.972516	0.958491	0.952617	0.971948	-1.06889	0.0139203	YES
A0A0R4J124	20817	Srpk2	0.935221	197.07	S	491	>>Phosphosite	0.954466	1.03611	1.06123	0.976363	1.01091	1.00794	1.03043	1.01685	0.981795	0.923913	>>Protein	A0A0R4J124;O54781;A0A0G2JDY2;Q6P5E1;A0A0G2JG74;Q9Z0G2;A0A0G2JEI1;A0A0G2JDT6	0.909097	0.944703	0.996218	0.939092	0.975592	1.0238	1.07763	1.02888	1.06035	1.04465	>>Phosphosite calibrated	1.04991	1.09676	1.06526	1.03969	1.0362	0.984509	0.956199	0.988307	0.92592	0.884421	-1.11572	0.00117983	YES
D3YUC9	320183	Msrb3	0.999994	56.563	S	2	>>Phosphosite	0.946669	1.04125	0.994559	1.02143	1.02912	0.99394	0.973528	1.02223	1.00662	0.970642	>>Protein												>>Phosphosite calibrated	0.946669	1.04125	0.994559	1.02143	1.02912	0.99394	0.973528	1.02223	1.00662	0.970642	-1.0133	0.516589	NO
A0A0R4J146	68106	Nt5c3b	0.88924	105.46	S	15	>>Phosphosite	0.982709	1.02355	1.01561	1.04561	1.03822	1.04657	0.955945	1.04501	0.906293	0.940486	>>Protein	Q3UFY7;A0A0R4J146	0.896162	0.926791	0.97671	0.953267	0.983219	1.01202	1.08957	1.07481	1.05649	1.03096	>>Phosphosite calibrated	1.09658	1.1044	1.03983	1.09686	1.05594	1.03414	0.877363	0.972269	0.857832	0.912244	-1.15896	0.00280733	YES
A0A0R4J147	102103	Mtus1	1	99.919	S	64	>>Phosphosite	0.900802	1.06044	1.15194	1.01508	1.04827	0.969952	0.921815	0.944356	1.01753	0.969813	>>Protein												>>Phosphosite calibrated	0.900802	1.06044	1.15194	1.01508	1.04827	0.969952	0.921815	0.944356	1.01753	0.969813	-1.0732	0.143912	NO
A7RDN6	67795	Rnls	0.839811	111.65	S	216	>>Phosphosite	0.902191	0.947852	1.08989	0.942877	1.04522	1.08252	0.972354	1.077	0.991237	0.948865	>>Protein	A7RDN6	0.954876	0.962881	1.0238	0.981726	1.05807	0.970905	1.03782	0.982188	1.04206	0.985668	>>Phosphosite calibrated	0.944825	0.984392	1.06455	0.960428	0.987849	1.11496	0.93692	1.09653	0.951226	0.962662	1.02433	0.596233	NO
A0A0R4J172	229541	Dennd4b	0.953428	93.667	S	747	>>Phosphosite	0.96331	1.04568	1.08855	1.03938	0.996278	1.02196	0.965785	1.00025	0.948601	0.930202	>>Protein												>>Phosphosite calibrated	0.96331	1.04568	1.08855	1.03938	0.996278	1.02196	0.965785	1.00025	0.948601	0.930202	-1.05474	0.086789	NO
A0A0R4J198	353371	Oxct2b	0.992286	125.92	S	503	>>Phosphosite	0.918187	1.10263	1.00509	0.874718	0.986454	0.989357	0.987637	1.05992	1.07837	0.997635	>>Protein	A0A0R4J198;Q9JJN4;Q9ESL0	0.97373	0.997731	1.02921	1.00206	1.00308	0.974805	0.994955	1.00667	1.0273	0.990452	>>Phosphosite calibrated	0.942959	1.10514	0.976561	0.872921	0.983421	1.01493	0.992645	1.05289	1.04972	1.00725	1.04844	0.266132	NO
A0A0R4J198	353371	Oxct2b	1	155.86	S	479	>>Phosphosite	0.895574	1.00718	1.01373	1.0201	1.05568	0.987216	1.02844	0.995062	1.01694	0.980069	>>Protein	A0A0R4J198;Q9JJN4;Q9ESL0	0.97373	0.997731	1.02921	1.00206	1.00308	0.974805	0.994955	1.00667	1.0273	0.990452	>>Phosphosite calibrated	0.919736	1.00947	0.984959	1.01801	1.05244	1.01273	1.03366	0.988465	0.98992	0.989517	1.00595	0.809771	NO
A0A0R4J198	353371	Oxct2b	0.777891	49.993	S	287	>>Phosphosite	0.993398	1.14384	1.07813	0.988752	0.925663	0.934955	0.994437	1.06462	0.979215	0.896992	>>Protein	A0A0R4J198;Q9JJN4;Q9ESL0	0.97373	0.997731	1.02921	1.00206	1.00308	0.974805	0.994955	1.00667	1.0273	0.990452	>>Phosphosite calibrated	1.0202	1.14645	1.04753	0.98672	0.922817	0.95912	0.99948	1.05756	0.953194	0.905639	-1.05102	0.299103	NO
A0A0R4J198	353371	Oxct2b	1	74.853	S	226	>>Phosphosite	0.924544	1.01854	1.01422	0.990519	1.01227	1.03761	1.06155	1.13964	0.830546	0.970555	>>Protein	A0A0R4J198;Q9JJN4;Q9ESL0	0.97373	0.997731	1.02921	1.00206	1.00308	0.974805	0.994955	1.00667	1.0273	0.990452	>>Phosphosite calibrated	0.949487	1.02086	0.985436	0.988484	1.00916	1.06443	1.06693	1.13208	0.808476	0.979911	1.01987	0.739974	NO
A0A0R4J198	353371	Oxct2b	0.862333	111.83	S	39	>>Phosphosite	0.973184	0.957789	0.968758	1.13619	1.04432	1.03156	1.03613	0.976463	0.953458	0.922143	>>Protein	A0A0R4J198;Q9JJN4;Q9ESL0	0.97373	0.997731	1.02921	1.00206	1.00308	0.974805	0.994955	1.00667	1.0273	0.990452	>>Phosphosite calibrated	0.999439	0.959967	0.941262	1.13386	1.04111	1.05823	1.04139	0.96999	0.928122	0.931032	-1.0298	0.52164	NO
A0A0R4J1C2	12336	Capns1	0.998937	121.4	S	20	>>Phosphosite	0.953176	1.05836	1.03958	0.989726	0.89745	0.915605	0.99399	1.12549	1.09283	0.933794	>>Protein	A0A0R4J1C2;O88456;Q9D7J7	0.891588	0.955147	0.987907	0.961029	1.01277	1.01035	1.0882	1.07019	1.06813	0.954683	>>Phosphosite calibrated	1.06908	1.10806	1.05231	1.02986	0.886131	0.906227	0.913426	1.05167	1.02313	0.97812	-1.056	0.2858	NO
F6ZFU0	66656	Eef1d	1	271.33	S	404	>>Phosphosite	0.888514	0.925712	0.944645	0.973584	0.95758	1.01226	1.04122	1.08038	1.11681	1.05929	>>Protein	A0A0R4J1E2;F6ZFU0;E9PUM6;D3Z356;Q9CVV2	0.83878	0.933231	1.00938	0.909719	0.949316	1.0726	1.08188	1.09846	1.04417	1.06247	>>Phosphosite calibrated	1.05929	0.991942	0.935868	1.0702	1.00871	0.94375	0.96242	0.98354	1.06957	0.997003	-1.02214	0.51871	NO
F6ZFU0	66656	Eef1d	0.999999	73.657	S	433	>>Phosphosite	0.926055	1.00764	0.835398	0.816968	0.812099	1.31481	1.12758	0.928056	1.10475	1.12664	>>Protein	A0A0R4J1E2;F6ZFU0;E9PUM6;D3Z356;Q9CVV2	0.83878	0.933231	1.00938	0.909719	0.949316	1.0726	1.08188	1.09846	1.04417	1.06247	>>Phosphosite calibrated	1.10405	1.07974	0.827635	0.898044	0.855457	1.22582	1.04225	0.844873	1.05802	1.06039	1.09789	0.297687	NO
F6ZFU0	66656	Eef1d	0.846761	44.005	S	286	>>Phosphosite	0.875859	0.98188	1.07054	0.955482	0.950355	1.04417	1.06953	1.01924	1.06006	0.972898	>>Protein	A0A0R4J1E2;F6ZFU0;E9PUM6;D3Z356;Q9CVV2	0.83878	0.933231	1.00938	0.909719	0.949316	1.0726	1.08188	1.09846	1.04417	1.06247	>>Phosphosite calibrated	1.0442	1.05213	1.0606	1.0503	1.0011	0.973493	0.988584	0.92788	1.01521	0.915692	-1.08037	0.00675374	YES
F7CPL2	56320	Dbn1	0.814336	78.113	S	79	>>Phosphosite	0.91733	0.890667	0.988443	0.89068	0.906456	1.12759	1.00594	1.12483	1.10546	1.04261	>>Protein												>>Phosphosite calibrated	0.91733	0.890667	0.988443	0.89068	0.906456	1.12759	1.00594	1.12483	1.10546	1.04261	1.17695	0.000675851	YES
A0A0R4J1F2	19165	Psen2	1	308	S	52	>>Phosphosite	0.867219	1.08089	1.15477	1.11489	1.10294	0.91561	0.880433	0.92638	1.00761	0.949248	>>Protein	P49769;A0A0R4J1F2;Q3U4P5;Q61144	0.911872	0.969171	1.0378	0.998732	0.978126	1.01506	1.0172	1.01997	1.01466	1.03741	>>Phosphosite calibrated	0.951032	1.11527	1.11271	1.11631	1.12761	0.902028	0.865548	0.908241	0.99305	0.91502	-1.18304	0.00279443	YES
A0A0R4J1H2	235582	Glyctk	1	62.891	S	134	>>Phosphosite	0.923918	1.07329	1.06045	1.01814	1.08523	0.93097	0.987007	0.966867	1.01744	0.936688	>>Protein	Q8QZY2;A0A0R4J1H2;E0CZG7;E0CXF4	0.940721	1.00142	1.12911	1.02021	1.04452	0.949622	1.01019	1.0097	0.96797	0.926544	>>Phosphosite calibrated	0.982138	1.07176	0.939196	0.997974	1.03897	0.980358	0.977054	0.957582	1.05111	1.01095	-1.01065	0.716315	NO
A0A0R4J1I2	101206	Tada3	0.953241	150.06	S	98	>>Phosphosite	0.885302	0.940774	0.982154	0.952378	0.892218	1.112	1.07232	1.10065	1.05496	1.00724	>>Protein	A0A0R4J1I2;Q8R0L9	0.982412	1.0601	0.887829	1.02233	0.883413	1.12135	1.11782	0.949851	0.92567	1.04922	>>Phosphosite calibrated	0.901151	0.887443	1.10624	0.931573	1.00997	0.991656	0.959299	1.15876	1.13967	0.95999	1.07712	0.250228	NO
A0A0R4J1K3	77609	Odad3	0.998763	131.82	S	54	>>Phosphosite	0.960363	0.97802	0.991475	0.961575	1.02403	0.992622	1.01847	1.06525	1.02415	0.984035	>>Protein	A0A0R4J1K3;Q8BSN3	0.915817	0.983681	1.00658	1.00818	1.02006	0.98512	1.03346	1.00209	1.04426	1.00074	>>Phosphosite calibrated	1.04864	0.994246	0.984995	0.953768	1.00389	1.00761	0.985491	1.06303	0.980742	0.98331	1.00695	0.759223	NO
A0A0R4J1K3	77609	Odad3	0.99999	237.39	S	328	>>Phosphosite	0.976667	0.922431	1.01013	1.03529	1.10942	0.953674	1.03441	1.02119	0.955487	0.981289	>>Protein	A0A0R4J1K3;Q8BSN3	0.915817	0.983681	1.00658	1.00818	1.02006	0.98512	1.03346	1.00209	1.04426	1.00074	>>Phosphosite calibrated	1.06644	0.937734	1.00353	1.02689	1.0876	0.968078	1.00092	1.01906	0.914988	0.980567	-1.04885	0.169683	NO
A0A0R4J1K3	77609	Odad3	1	285.61	S	560	>>Phosphosite	0.932218	1.03626	1.00879	0.972438	1.03856	0.99273	1.0106	1.01613	1.02016	0.972116	>>Protein	A0A0R4J1K3;Q8BSN3	0.915817	0.983681	1.00658	1.00818	1.02006	0.98512	1.03346	1.00209	1.04426	1.00074	>>Phosphosite calibrated	1.01791	1.05345	1.00219	0.964544	1.01813	1.00773	0.977878	1.01401	0.976922	0.9714	-1.02189	0.235022	NO
A0A0R4J1K3	77609	Odad3	1	152.18	S	348	>>Phosphosite	1.04468	1.24113	1.09363	1.15178	1.1055	0.86089	0.892649	0.885629	0.87005	0.854058	>>Protein	A0A0R4J1K3;Q8BSN3	0.915817	0.983681	1.00658	1.00818	1.02006	0.98512	1.03346	1.00209	1.04426	1.00074	>>Phosphosite calibrated	1.14071	1.26172	1.08649	1.14243	1.08375	0.873894	0.863744	0.883779	0.833172	0.85343	-1.32662	3.01e-05	YES
G5E8J2	11733	Ank1	0.972865	69.815	S	1745	>>Phosphosite	0.932338	0.99036	1.02258	1.09677	0.9677	0.997199	1.01983	0.937429	1.00724	1.02855	>>Protein	E9QNT8;G8JL84;D3Z5M4;Q0VGY9;A0A0R4J1N7;Q02357;G5E8J2;B7ZW98;D3YTV8;F7D1P5;G3UY11;D6RJ51	0.895757	0.955382	1.02142	0.967551	0.946946	1.04429	1.05427	1.11219	1.06092	0.941267	>>Phosphosite calibrated	1.04084	1.03661	1.00114	1.13355	1.02192	0.954904	0.967327	0.842866	0.949403	1.09273	-1.08879	0.0991128	NO
D3Z4U7	73435	Tex35	0.999998	159.66	S	113	>>Phosphosite	0.932158	1.04443	1.02136	0.988794	1.01939	0.969106	0.976191	1.01732	1.00335	1.02789	>>Protein	A0A0R4J070;A0A0R4J1P6;A0A087WNR4;Q14BK3;D3Z652;D3Z4U7	0.956811	0.988427	1.00379	0.991499	0.99951	1.02245	1.01153	1.03342	1.01569	0.976877	>>Phosphosite calibrated	0.974234	1.05666	1.01751	0.997272	1.01989	0.947823	0.965067	0.98442	0.987852	1.05222	-1.02596	0.284735	NO
D3Z4U7	73435	Tex35	0.999875	72.805	S	171	>>Phosphosite	0.961058	0.982323	0.978369	1.02721	1.01955	0.93719	1.04424	1.11107	0.990568	0.948425	>>Protein	A0A0R4J070;A0A0R4J1P6;A0A087WNR4;Q14BK3;D3Z652;D3Z4U7	0.956811	0.988427	1.00379	0.991499	0.99951	1.02245	1.01153	1.03342	1.01569	0.976877	>>Phosphosite calibrated	1.00444	0.993825	0.974677	1.03602	1.02005	0.916608	1.03234	1.07514	0.975269	0.970874	-1.01183	0.698629	NO
D3YW13	59020	Pdzk1	1	85.731	S	108	>>Phosphosite	0.849681	1.05051	1.18847	1.07749	1.07003	0.969117	0.918557	0.995082	0.930149	0.950913	>>Protein	Q9JIL4;A0A0R4J1V0;D3YZS9;D3YW13;D3Z114	0.846919	0.892574	0.912835	0.912835	0.925699	1.05933	1.12125	1.14338	1.10939	1.07579	>>Phosphosite calibrated	1.00326	1.17695	1.30196	1.18037	1.15592	0.914838	0.819226	0.870301	0.838436	0.883917	-1.34477	0.00035936	YES
D3YW13	59020	Pdzk1	0.824908	183.05	S	81	>>Phosphosite	1.002	1.04778	1.06163	1.0822	1.07355	0.877437	0.977876	0.988324	0.932977	0.956229	>>Protein	Q9JIL4;A0A0R4J1V0;D3YZS9;D3YW13;D3Z114	0.846919	0.892574	0.912835	0.912835	0.925699	1.05933	1.12125	1.14338	1.10939	1.07579	>>Phosphosite calibrated	1.18312	1.17389	1.163	1.18553	1.15971	0.828293	0.872131	0.86439	0.840985	0.888859	-1.36571	4.99e-09	YES
Q8BGZ4	52563	Cdc23	1	55.04	S	433	>>Phosphosite	1.04517	1.11639	1.08742	1.01535	0.906396	1.14511	0.99294	0.915084	0.87978	0.896369	>>Protein	G3X8W7;A0A0R4J1W7;Q8BGZ4	1.72993	0.80904	0.927782	0.790886	0.916613	1.1005	0.929075	0.937906	0.949106	0.909166	>>Phosphosite calibrated	0.604169	1.37989	1.17206	1.28381	0.988854	1.04054	1.06874	0.975668	0.926956	0.985924	-1.08623	0.552741	NO
A0A0R4J225	14705	Bscl2	1	49.423	S	340	>>Phosphosite	0.797972	1.09812	1.80313	0.949304	1.09462	0.898866	0.790243	0.991587	0.850415	0.725738	>>Protein	A0A0R4J225;E0CXJ2;Q9Z2E9	0.873804	0.922278	1.09235	0.931004	0.968557	1.10047	1.02362	1.09263	1.03072	0.964582	>>Phosphosite calibrated	0.913216	1.19066	1.6507	1.01966	1.13016	0.816805	0.772009	0.907524	0.825072	0.752386	-1.44936	0.0222563	YES
Q8VI88	252868	Odf4	1	160.48	S	28	>>Phosphosite	0.927014	0.956403	0.988577	1.02229	0.999052	1.01763	1.03384	1.07342	0.99103	0.990739	>>Protein	G3UX65;A0A0R4J255;Q8VI88	0.848129	0.967471	0.938969	0.971805	1.01562	0.955361	1.12632	1.04825	1.05266	1.07541	>>Phosphosite calibrated	1.09301	0.98856	1.05283	1.05195	0.983685	1.06518	0.917895	1.02401	0.941451	0.921265	-1.06165	0.138012	NO
A0A0R4J257	70450	Unc13d	0.995516	71.176	S	149	>>Phosphosite	1.00773	1.09014	1.13633	0.950198	1.03489	0.996523	0.987279	0.949343	0.970584	0.876973	>>Protein												>>Phosphosite calibrated	1.00773	1.09014	1.13633	0.950198	1.03489	0.996523	0.987279	0.949343	0.970584	0.876973	-1.09174	0.0532288	NO
A0A338P6U6	100041586	Dynlt2a3	1	81.494	S	28	>>Phosphosite	0.887412	0.974561	0.991758	1.04233	1.03124	0.940894	1.0388	1.03397	1.01564	1.04339	>>Protein	A0A0R4J284;P11985;A0A338P6U6;A0A338P777	0.926026	1.02579	0.995044	1.02387	0.970849	0.946867	1.04936	1.02667	1.03957	0.995956	>>Phosphosite calibrated	0.958302	0.950058	0.996698	1.01803	1.06221	0.993691	0.989943	1.00711	0.976985	1.04762	1.00603	0.807017	NO
A0A338P6U6	100041586	Dynlt2a3	0.999876	59.975	S	34	>>Phosphosite	1.10141	1.11813	1.15227	1.16922	1.16826	0.822011	0.879755	0.841944	0.903314	0.84369	>>Protein	A0A0R4J284;P11985;A0A338P6U6;A0A338P777	0.926026	1.02579	0.995044	1.02387	0.970849	0.946867	1.04936	1.02667	1.03957	0.995956	>>Phosphosite calibrated	1.18939	1.09002	1.15801	1.14196	1.20333	0.868138	0.838375	0.820075	0.86893	0.847116	-1.363	6.42e-07	YES
A0A338P6U6	100041586	Dynlt2a3	0.999978	118.74	S	46	>>Phosphosite	0.993249	1.09017	1.05828	1.00661	1.05588	0.984261	0.960326	1.02659	0.906421	0.918204	>>Protein	A0A0R4J284;P11985;A0A338P6U6;A0A338P777	0.926026	1.02579	0.995044	1.02387	0.970849	0.946867	1.04936	1.02667	1.03957	0.995956	>>Phosphosite calibrated	1.07259	1.06276	1.06355	0.983145	1.08758	1.03949	0.915156	0.999928	0.871919	0.921932	-1.10976	0.0189087	YES
A0A338P6U6	100041586	Dynlt2a3	0.99992	172.82	S	18	>>Phosphosite	1.00978	0.975079	1.11122	0.975564	1.05998	0.952006	0.982952	1.01093	0.970053	0.95243	>>Protein	A0A0R4J284;P11985;A0A338P6U6;A0A338P777	0.926026	1.02579	0.995044	1.02387	0.970849	0.946867	1.04936	1.02667	1.03957	0.995956	>>Phosphosite calibrated	1.09045	0.950564	1.11675	0.952819	1.09181	1.00543	0.936718	0.984672	0.933128	0.956297	-1.08018	0.0838348	NO
A2RTH5	30949	Lcmt1	1	147.26	S	247	>>Phosphosite	0.941172	1.00979	1.01972	1.01011	0.994976	0.98878	0.977964	1.01117	1.03227	1.01405	>>Protein	A2RTH5;A0A0U1RNF2	0.948886	0.976563	0.973472	0.994597	0.988009	1.04152	1.06088	1.00266	1.00262	1.01079	>>Phosphosite calibrated	0.99187	1.03403	1.04751	1.0156	1.00705	0.94936	0.921841	1.00849	1.02957	1.00322	-1.03737	0.139686	NO
A2RTH5	30949	Lcmt1	0.963845	101.47	S	258	>>Phosphosite	0.959896	1.02056	1.01296	1.12842	0.970449	0.975976	0.956904	0.961475	1.06843	0.944938	>>Protein	A2RTH5;A0A0U1RNF2	0.948886	0.976563	0.973472	0.994597	0.988009	1.04152	1.06088	1.00266	1.00262	1.01079	>>Phosphosite calibrated	1.0116	1.04505	1.04056	1.13455	0.982227	0.937066	0.901989	0.958926	1.06563	0.93485	-1.0866	0.0597535	NO
D3Z7R0	12041	Bckdk	0.981365	233.14	S	31	>>Phosphosite	0.96052	1.06146	1.09762	1.00022	1.00167	0.912329	0.966878	1.02735	1.02516	0.946786	>>Protein	D3Z7R0;A0A0U1RNL7;A0A0U1RPT4;O55028;A0A0U1RQ97	0.943423	0.987282	1.01574	0.985494	1.01044	1.03111	1.0495	1.06087	0.992114	0.92403	>>Phosphosite calibrated	1.01812	1.07514	1.08061	1.01494	0.991324	0.884806	0.921272	0.968402	1.03331	1.02463	-1.07196	0.0736355	NO
A0A0U1RPD7	214897	Csnk1g1	1	59.185	S	361	>>Phosphosite	0.932858	1.11925	1.15713	0.668082	1.39722	0.98986	0.690978	1.05616	1.31052	0.67794	>>Protein	A0A0U1RPD7;A0A0U1RNW0;A0A0U1RPM8;Q6P2B2;A0A0U1RP94;Q8BTH8;A0A0U1RPL1;A0A0U1RNX9;A0A0U1RQ81	1.01286	0.994315	1.0107	0.968381	1.03589	1.08605	0.956905	1.01349	1.04688	0.874531	>>Phosphosite calibrated	0.92101	1.12565	1.14488	0.689896	1.34881	0.911433	0.722097	1.04211	1.25184	0.775204	-1.11219	0.493892	NO
A0A0U1RPD7	214897	Csnk1g1	0.999973	122.19	S	238	>>Phosphosite	0.99847	1.14567	1.06343	0.986417	1.06014	0.886362	0.997744	0.960133	0.989176	0.912453	>>Protein	A0A0U1RPD7;A0A0U1RNW0;A0A0U1RPM8;Q6P2B2;A0A0U1RP94;Q8BTH8;A0A0U1RPL1;A0A0U1RNX9;A0A0U1RQ81	1.01286	0.994315	1.0107	0.968381	1.03589	1.08605	0.956905	1.01349	1.04688	0.874531	>>Phosphosite calibrated	0.985789	1.15222	1.05217	1.01863	1.02341	0.816135	1.04268	0.947354	0.944879	1.04336	-1.09132	0.121361	NO
A0A0U1RPG5	17254	Slc3a2	0.998383	118.13	S	58	>>Phosphosite	0.935836	0.987176	1.00063	1.0193	1.04754	0.944642	1.04329	1.02333	0.991295	1.00697	>>Protein	P10852;A0A0U1RP98;A0A0U1RPK4;A0A0U1RPL8;A0A0U1RPG5;A0A0U1RP32;A0A0U1RPQ7	0.860253	0.902953	0.940823	0.951752	0.962257	1.02597	1.07824	1.08264	1.12441	1.0707	>>Phosphosite calibrated	1.08786	1.09328	1.06357	1.07097	1.08862	0.920734	0.967587	0.945215	0.881611	0.940474	-1.16081	1.12e-05	YES
E9Q5Q0	233871	Atxn2l	0.982829	69.716	S	217	>>Phosphosite	0.786515	0.746549	0.806355	0.760654	0.910825	1.05675	1.14802	1.21877	1.22858	1.33698	>>Protein	E9Q5Q0;Q3TGG2;A0A0U1RPL0;Q7TQH0;J3QP59	0.853293	0.834687	0.957996	0.806858	0.794087	1.16397	1.31626	1.10693	1.06821	1.09771	>>Phosphosite calibrated	0.921741	0.894406	0.84171	0.942735	1.14701	0.907881	0.872185	1.10103	1.15013	1.21797	1.10565	0.275825	NO
A0A0U1RPR5	56420	Ppp4c	0.945083	133.84	S	69	>>Phosphosite	0.94735	1.03097	0.895419	0.992565	1.02405	1.03869	0.923666	1.0593	1.06893	1.01906	>>Protein												>>Phosphosite calibrated	0.94735	1.03097	0.895419	0.992565	1.02405	1.03869	0.923666	1.0593	1.06893	1.01906	1.04484	0.262236	NO
B1AVK0	73873	Fam161a	0.994261	118.16	S	176	>>Phosphosite	0.967487	0.957696	0.955344	1.01259	1.04515	0.904437	1.05731	1.02502	1.03298	1.04198	>>Protein	B1AVK0;A0A140LHD1;Q8QZV6;F6XT74;B1AVK2	0.94392	0.992632	1.00299	0.99121	0.990262	1.01225	1.00938	1.02544	1.04744	0.984479	>>Phosphosite calibrated	1.02497	0.964805	0.952495	1.02157	1.05543	0.893494	1.04748	0.999593	0.986199	1.0584	-1.00684	0.851097	NO
B1AVK0	73873	Fam161a	0.99663	59.189	S	421	>>Phosphosite	0.956942	1.04716	1.03624	1.0767	1.00861	0.920224	1.0572	0.980395	1.00084	0.91568	>>Protein	B1AVK0;A0A140LHD1;Q8QZV6;F6XT74;B1AVK2	0.94392	0.992632	1.00299	0.99121	0.990262	1.01225	1.00938	1.02544	1.04744	0.984479	>>Phosphosite calibrated	1.0138	1.05493	1.03315	1.08625	1.01853	0.90909	1.04738	0.956072	0.955516	0.930117	-1.08513	0.0167295	YES
A0A140LHW5	66624	Spcs2	0.751786	207.67	S	31	>>Phosphosite	0.95127	1.02015	1.14321	0.940297	0.888839	1.2079	0.864935	1.06275	0.977931	0.94272	>>Protein	A0A140LHG8;Q9CYN2;A0A140LJ01;A0A140LHR3;A0A140LIK0;A0A140LJG6;A0A140LHW5	0.920305	0.97969	0.996147	1.00264	1.0189	0.969367	1.0232	1.01963	1.05002	1.0201	>>Phosphosite calibrated	1.03365	1.0413	1.14763	0.937819	0.872355	1.24607	0.845321	1.04229	0.931346	0.924141	-1.00873	0.919975	NO
A0A140LHH1	75744	Svip	1	159.89	S	34	>>Phosphosite	0.911317	0.99494	0.99128	0.996974	1.03732	1.01324	0.982088	0.999333	1.05595	1.01755	>>Protein	A0A140LHH1	0.921311	1.00106	1.3295	0.965774	1.10658	0.956896	0.987329	0.954796	0.900864	0.875882	>>Phosphosite calibrated	0.989152	0.993884	0.745602	1.03231	0.937409	1.05888	0.994692	1.04665	1.17215	1.16175	1.1566	0.0434201	YES
A0A140LHH9	102638882	Gm35339	0.994175	131.4	S	813	>>Phosphosite	0.950427	1.01127	1.02932	1.04737	1.05659	1.00294	1.00357	0.964315	0.983416	0.950777	>>Protein	A0A140LHH9	0.943217	1.006	1.00583	0.993149	1.01179	0.99237	1.00915	1.03037	1.03935	0.968776	>>Phosphosite calibrated	1.00764	1.00524	1.02336	1.0546	1.04428	1.01066	0.994469	0.935892	0.946181	0.98142	-1.05474	0.0149734	YES
A0A140LHH9	102638882	Gm35339	0.892791	93.765	S	1087	>>Phosphosite	0.980532	1.01561	1.02885	1.03584	0.999	0.995604	0.966105	1.01472	1.08057	0.883174	>>Protein	A0A140LHH9	0.943217	1.006	1.00583	0.993149	1.01179	0.99237	1.00915	1.03037	1.03935	0.968776	>>Phosphosite calibrated	1.03956	1.00956	1.02289	1.04298	0.987356	1.00326	0.957346	0.984808	1.03965	0.911639	-1.042	0.123228	NO
A0A140LHH9	102638882	Gm35339	0.972807	115.68	S	971	>>Phosphosite	1.03867	1.02488	1.05094	1.00028	0.948743	0.987478	1.05452	1.0231	1.00853	0.862867	>>Protein	A0A140LHH9	0.943217	1.006	1.00583	0.993149	1.01179	0.99237	1.00915	1.03037	1.03935	0.968776	>>Phosphosite calibrated	1.10119	1.01877	1.04486	1.00718	0.937685	0.995071	1.04496	0.992947	0.97034	0.890677	-1.04407	0.272578	NO
A0A140LHY3	94178	Mcoln1	0.999084	175.8	S	94	>>Phosphosite	1.02083	1.08316	1.13443	1.05148	1.00032	1.02361	0.903314	1.06326	0.830342	0.889262	>>Protein												>>Phosphosite calibrated	1.02083	1.08316	1.13443	1.05148	1.00032	1.02361	0.903314	1.06326	0.830342	0.889262	-1.12324	0.0476186	YES
A0A140LI36	215772	Adgb	1	123.79	S	562	>>Phosphosite	1.00195	0.988479	1.06548	1.08886	1.12247	0.847413	0.946822	1.28531	0.787052	0.866166	>>Protein	A0A140LI36;J3QMP3;G3UZ78;D3YZ77;G3UXD9	0.919348	1.0057	1.02901	0.999243	1.0089	0.985854	1.01724	1.00688	1.04244	0.985383	>>Phosphosite calibrated	1.08985	0.982875	1.03543	1.08968	1.11257	0.859572	0.930775	1.27653	0.755012	0.879014	-1.12966	0.221178	NO
A0A140LI36	215772	Adgb	0.999675	153.12	S	368	>>Phosphosite	0.994653	1.14176	1.16945	1.11314	1.13281	0.858556	0.915396	0.901419	0.941645	0.831177	>>Protein	A0A140LI36;J3QMP3;G3UZ78;D3YZ77;G3UXD9	0.919348	1.0057	1.02901	0.999243	1.0089	0.985854	1.01724	1.00688	1.04244	0.985383	>>Phosphosite calibrated	1.08191	1.13529	1.13647	1.11398	1.12282	0.870875	0.899882	0.89526	0.903311	0.843506	-1.26687	2.79e-07	YES
A0A140LI36	215772	Adgb	1	146.53	S	592	>>Phosphosite	0.911085	1.19441	1.05734	1.02743	1.07863	0.983246	0.883188	0.979698	1.0188	0.866175	>>Protein	A0A140LI36;J3QMP3;G3UZ78;D3YZ77;G3UXD9	0.919348	1.0057	1.02901	0.999243	1.0089	0.985854	1.01724	1.00688	1.04244	0.985383	>>Phosphosite calibrated	0.991012	1.18764	1.02753	1.02821	1.06911	0.997354	0.868219	0.973004	0.977327	0.879024	-1.12962	0.0232537	YES
A0A140LI36	215772	Adgb	0.991012	206.28	S	300	>>Phosphosite	0.946229	0.965643	1.01103	0.999156	1.02126	0.989312	1.05349	1.03723	0.923427	1.05322	>>Protein	A0A140LI36;J3QMP3;G3UZ78;D3YZ77;G3UXD9	0.919348	1.0057	1.02901	0.999243	1.0089	0.985854	1.01724	1.00688	1.04244	0.985383	>>Phosphosite calibrated	1.02924	0.960168	0.982525	0.999913	1.01225	1.00351	1.03563	1.03015	0.885835	1.06885	1.008	0.818812	NO
A0A140LI36	215772	Adgb	0.99636	128.04	S	1485	>>Phosphosite	0.934283	0.978516	0.961694	0.988524	0.987827	1.04608	1.01673	1.05963	1.05142	0.975291	>>Protein	A0A140LI36;J3QMP3;G3UZ78;D3YZ77;G3UXD9	0.919348	1.0057	1.02901	0.999243	1.0089	0.985854	1.01724	1.00688	1.04244	0.985383	>>Phosphosite calibrated	1.01625	0.972968	0.934578	0.989273	0.979115	1.06109	0.999502	1.05239	1.00862	0.989758	1.0448	0.0556447	NO
A0A140LI84	72590	Ppme1	0.931338	68.283	S	92	>>Phosphosite	1.02863	1.01455	1.02459	1.02328	0.949691	1.01022	1.0332	1.01521	0.982775	0.917855	>>Protein	Q8BVQ5;A0A140LI84	0.839665	0.885625	0.918688	0.902321	0.890221	1.09488	1.10788	1.10694	1.12738	1.1264	>>Phosphosite calibrated	1.22505	1.14558	1.11528	1.13406	1.0668	0.922669	0.932598	0.91713	0.87173	0.814857	-1.27535	8.63e-05	YES
A0A140LIH9	330660	Btbd16	0.863531	55.314	S	134	>>Phosphosite	0.995017	0.999612	1.25204	1.10729	1.12295	0.922997	0.942474	0.885661	0.931992	0.839977	>>Protein	E9Q173;A0A140LIJ9;A0A140LIH9	0.909062	0.985654	1.02221	1.01564	1.03721	0.946676	1.01074	1.03152	1.02299	1.01829	>>Phosphosite calibrated	1.09455	1.01416	1.22483	1.09023	1.08266	0.974987	0.932457	0.858597	0.911043	0.824889	-1.22312	0.00167043	YES
A0A140LIJ4	240960	Dnah14	0.818623	162.42	S	2231	>>Phosphosite	0.960939	1.07712	1.04887	0.961178	1.03779	1.09312	0.97397	0.96218	1.00161	0.883228	>>Protein	A0A571BGC3;A0A140LIJ4	0.9044	0.997769	1.00866	0.992023	1.01006	0.982524	1.01937	1.02227	1.07212	0.990802	>>Phosphosite calibrated	1.06252	1.07953	1.03986	0.968906	1.02745	1.11256	0.955464	0.941217	0.934232	0.891427	-1.07102	0.143969	NO
A0A140LIJ4	240960	Dnah14	0.999591	59.943	S	74	>>Phosphosite	0.890345	1.0856	1.04718	0.991381	1.052	1.04234	0.921069	0.981986	1.06044	0.927661	>>Protein	A0A571BGC3;A0A140LIJ4	0.9044	0.997769	1.00866	0.992023	1.01006	0.982524	1.01937	1.02227	1.07212	0.990802	>>Phosphosite calibrated	0.98446	1.08803	1.03819	0.999353	1.04152	1.06087	0.903568	0.960592	0.989109	0.936272	-1.06208	0.0990648	NO
A0A140LIJ4	240960	Dnah14	0.996727	272.96	S	517	>>Phosphosite	0.976416	1.08462	1.01741	1.02371	1.04256	0.930538	0.968665	0.961464	1.0062	0.988416	>>Protein	A0A571BGC3;A0A140LIJ4	0.9044	0.997769	1.00866	0.992023	1.01006	0.982524	1.01937	1.02227	1.07212	0.990802	>>Phosphosite calibrated	1.07963	1.08704	1.00868	1.03194	1.03217	0.947089	0.950259	0.940517	0.938516	0.997592	-1.09751	0.00106503	YES
A0A140LIJ4	240960	Dnah14	0.994378	135.29	S	462	>>Phosphosite	0.972734	1.03821	0.931867	1.08761	1.04025	0.936842	0.992546	1.01031	1.02755	0.962073	>>Protein	A0A571BGC3;A0A140LIJ4	0.9044	0.997769	1.00866	0.992023	1.01006	0.982524	1.01937	1.02227	1.07212	0.990802	>>Phosphosite calibrated	1.07556	1.04053	0.923867	1.09635	1.02989	0.953505	0.973686	0.988303	0.958429	0.971004	-1.06631	0.0678972	NO
A0A140LIJ4	240960	Dnah14	0.996629	122.75	S	2085	>>Phosphosite	1.05553	1.11996	1.0462	1.13559	1.13294	0.941451	0.963334	0.927939	0.89991	0.777142	>>Protein	A0A571BGC3;A0A140LIJ4	0.9044	0.997769	1.00866	0.992023	1.01006	0.982524	1.01937	1.02227	1.07212	0.990802	>>Phosphosite calibrated	1.1671	1.12246	1.03722	1.14472	1.12166	0.958196	0.945029	0.907722	0.839375	0.784356	-1.26123	0.000381875	YES
A0A140LIN9	381917	Dnah3	0.981207	179.99	S	124	>>Phosphosite	1.09218	1.14901	1.20004	1.1488	1.14591	0.827521	0.858794	0.88249	0.912583	0.782676	>>Protein	A0A140LIN9;Q8BW94;A0A140LI99;A0A140LIB2;A0A1L1SVE9	0.926752	0.992468	1.00039	1.00023	1.01872	0.967414	1.02633	1.03017	1.03985	0.997671	>>Phosphosite calibrated	1.1785	1.15773	1.19957	1.14853	1.12485	0.855395	0.836765	0.856646	0.877607	0.784503	-1.37955	2.66e-07	YES
A0A140LIN9	381917	Dnah3	0.990872	179.51	S	156	>>Phosphosite	1.0373	1.08553	1.11797	1.12261	1.13794	0.905021	0.855317	0.941835	0.936397	0.860086	>>Protein	A0A140LIN9;Q8BW94;A0A140LI99;A0A140LIB2;A0A1L1SVE9	0.926752	0.992468	1.00039	1.00023	1.01872	0.967414	1.02633	1.03017	1.03985	0.997671	>>Phosphosite calibrated	1.11929	1.09376	1.11753	1.12235	1.11703	0.935505	0.833377	0.914253	0.900508	0.862094	-1.25288	2.46e-06	YES
A0A140LIN9	381917	Dnah3	0.927476	73.624	S	2	>>Phosphosite	0.984619	0.965054	1.08205	1.03871	1.06017	0.976055	0.993257	1.03086	0.863907	1.00532	>>Protein	A0A140LIN9;Q8BW94;A0A140LI99;A0A140LIB2;A0A1L1SVE9	0.926752	0.992468	1.00039	1.00023	1.01872	0.967414	1.02633	1.03017	1.03985	0.997671	>>Phosphosite calibrated	1.06244	0.972378	1.08163	1.03847	1.04069	1.00893	0.967779	1.00067	0.830797	1.00766	-1.07886	0.0847902	NO
A0A140LIS5	234023	Arglu1	0.996979	164.53	S	73	>>Phosphosite	0.494895	0.551445	0.568247	0.571234	0.552938	1.4278	1.42973	1.42141	1.50088	1.48143	>>Protein	Q3UL36;A0A140LIS5;Q8CIS0	0.674225	0.715753	0.779031	0.72705	0.712256	1.25976	1.2943	1.33281	1.25156	1.25325	>>Phosphosite calibrated	0.734021	0.77044	0.729428	0.785687	0.77632	1.13338	1.10464	1.06648	1.1992	1.18207	1.49787	6.57e-07	YES
A0A140LIX9	100862066	Cfap99	0.989867	196.37	S	566	>>Phosphosite	0.948112	1.03833	1.04709	0.939294	0.981462	1.04356	1.03471	1.02015	1.00749	0.939803	>>Protein	A0A140LIX9	0.965073	0.990287	1.06385	0.995052	1.01394	0.974431	0.996959	1.01628	1.01611	0.968019	>>Phosphosite calibrated	0.982425	1.04851	0.984245	0.943964	0.967967	1.07094	1.03787	1.00381	0.991521	0.970852	1.03001	0.26705	NO
A0A140LIX9	100862066	Cfap99	0.855179	97.223	S	571	>>Phosphosite	0.976852	0.947935	0.972537	0.988375	1.02837	1.02433	1.07116	0.989561	1.03569	0.965192	>>Protein	A0A140LIX9	0.965073	0.990287	1.06385	0.995052	1.01394	0.974431	0.996959	1.01628	1.01611	0.968019	>>Phosphosite calibrated	1.01221	0.957233	0.914168	0.99329	1.01423	1.0512	1.07443	0.973708	1.01928	0.99708	1.04591	0.125396	NO
A0A140LIX9	100862066	Cfap99	0.952777	101.33	S	600	>>Phosphosite	0.93209	0.974159	0.994629	1.03103	1.01267	1.01548	1.06938	1.05202	1.03744	0.881098	>>Protein	A0A140LIX9	0.965073	0.990287	1.06385	0.995052	1.01394	0.974431	0.996959	1.01628	1.01611	0.968019	>>Phosphosite calibrated	0.965824	0.983714	0.934933	1.03616	0.998743	1.04213	1.07265	1.03516	1.021	0.910207	1.03289	0.348913	NO
A0A140LIY0	434232	Iqck	0.999969	242.98	S	23	>>Phosphosite	0.920422	1.04576	1.0151	0.965643	0.958102	0.988007	1.04119	1.0033	1.05044	1.01203	>>Protein	E9PUC1;D3YYL3;A0A140LIY0;D6RI33	0.926766	0.972903	1.13132	0.969838	1.03876	0.981977	1.0171	1.01904	0.950359	0.991938	>>Phosphosite calibrated	0.993154	1.07489	0.897276	0.995675	0.922351	1.00614	1.02368	0.984552	1.10531	1.02026	1.05255	0.207102	NO
A0A140LIY0	434232	Iqck	0.771606	49.968	S	38	>>Phosphosite	1.01807	1.0062	1.01666	1.07656	1.07254	1.08295	0.899775	1.03578	0.973933	0.817528	>>Protein	E9PUC1;D3YYL3;A0A140LIY0;D6RI33	0.926766	0.972903	1.13132	0.969838	1.03876	0.981977	1.0171	1.01904	0.950359	0.991938	>>Phosphosite calibrated	1.09852	1.03423	0.89865	1.11004	1.03252	1.10282	0.884644	1.01643	1.02481	0.824173	-1.06616	0.338555	NO
A0A140LIY0	434232	Iqck	0.901196	57.238	S	44	>>Phosphosite	0.981495	1.0828	1.0011	1.03573	0.979955	1.00594	1.07067	1.00064	0.960309	0.881362	>>Protein	E9PUC1;D3YYL3;A0A140LIY0;D6RI33	0.926766	0.972903	1.13132	0.969838	1.03876	0.981977	1.0171	1.01904	0.950359	0.991938	>>Phosphosite calibrated	1.05905	1.11296	0.884895	1.06794	0.943389	1.0244	1.05267	0.981947	1.01047	0.888526	-1.02223	0.677683	NO
A0A140LIY9	217341	Qrich2	0.93142	242.91	S	305	>>Phosphosite	1.01403	1.08736	1.05015	1.08769	1.04874	0.926144	0.960262	0.998395	0.926421	0.900822	>>Protein	A0A140LIY9;Q3V2A7	0.925828	0.982913	1.01571	0.992491	1.0135	0.999033	1.02479	1.03343	1.03717	0.975132	>>Phosphosite calibrated	1.09526	1.10626	1.0339	1.09592	1.03476	0.92704	0.937032	0.966103	0.893221	0.923795	-1.1547	8.82e-05	YES
A0A140LIY9	217341	Qrich2	0.999996	99.5	S	1923	>>Phosphosite	0.930117	1.00612	1.09834	0.988887	1.03177	1.04043	1.01147	0.941593	0.998607	0.952661	>>Protein	A0A140LIY9;Q3V2A7	0.925828	0.982913	1.01571	0.992491	1.0135	0.999033	1.02479	1.03343	1.03717	0.975132	>>Phosphosite calibrated	1.00463	1.02361	1.08135	0.996369	1.01802	1.04144	0.987004	0.911137	0.962821	0.976955	-1.05014	0.0937858	NO
A0A140LIY9	217341	Qrich2	0.996478	179.57	S	511	>>Phosphosite	1.01613	1.19378	1.125	1.16895	1.11436	0.861515	0.850298	0.906752	0.893702	0.86951	>>Protein	A0A140LIY9;Q3V2A7	0.925828	0.982913	1.01571	0.992491	1.0135	0.999033	1.02479	1.03343	1.03717	0.975132	>>Phosphosite calibrated	1.09753	1.21453	1.1076	1.1778	1.09951	0.862348	0.829728	0.877423	0.861675	0.891684	-1.31787	5.73e-06	YES
A0A140LIY9	217341	Qrich2	0.92895	160.38	S	274	>>Phosphosite	1.03508	1.22776	1.21625	1.1514	1.1266	0.889109	0.890742	0.811228	0.905065	0.746774	>>Protein	A0A140LIY9;Q3V2A7	0.925828	0.982913	1.01571	0.992491	1.0135	0.999033	1.02479	1.03343	1.03717	0.975132	>>Phosphosite calibrated	1.118	1.2491	1.19743	1.16011	1.11159	0.88997	0.869194	0.784989	0.87263	0.765818	-1.39536	1.63e-05	YES
A0A140LIY9	217341	Qrich2	0.999338	174.2	S	336	>>Phosphosite	1.05929	1.0815	1.07595	1.09666	1.08229	0.932882	0.913048	0.986035	0.925213	0.84713	>>Protein	A0A140LIY9;Q3V2A7	0.925828	0.982913	1.01571	0.992491	1.0135	0.999033	1.02479	1.03343	1.03717	0.975132	>>Phosphosite calibrated	1.14415	1.1003	1.0593	1.10496	1.06787	0.933784	0.89096	0.954142	0.892056	0.868733	-1.20638	2.52e-05	YES
A0A140LIY9	217341	Qrich2	0.876064	92.19	S	320	>>Phosphosite	1.01347	1.04705	0.957098	0.886556	0.876878	0.98409	1.09696	1.16079	1.08955	0.887547	>>Protein	A0A140LIY9;Q3V2A7	0.925828	0.982913	1.01571	0.992491	1.0135	0.999033	1.02479	1.03343	1.03717	0.975132	>>Phosphosite calibrated	1.09467	1.06526	0.942291	0.893263	0.865195	0.985042	1.07042	1.12325	1.05051	0.910181	1.05734	0.371476	NO
A0A140LIY9	217341	Qrich2	0.997326	160.88	S	2283	>>Phosphosite	1.0462	1.05221	1.20567	0.938046	1.00988	0.916445	1.00263	1.04525	0.913183	0.870489	>>Protein	A0A140LIY9;Q3V2A7	0.925828	0.982913	1.01571	0.992491	1.0135	0.999033	1.02479	1.03343	1.03717	0.975132	>>Phosphosite calibrated	1.13001	1.0705	1.18701	0.945143	0.996425	0.917332	0.978376	1.01144	0.880458	0.892688	-1.13862	0.0331547	YES
A0A140LIY9	217341	Qrich2	1	80.706	S	85	>>Phosphosite	0.985856	1.01261	1.28304	1.20198	1.20582	0.825755	0.854502	1.06826	0.807642	0.754538	>>Protein	A0A140LIY9;Q3V2A7	0.925828	0.982913	1.01571	0.992491	1.0135	0.999033	1.02479	1.03343	1.03717	0.975132	>>Phosphosite calibrated	1.06484	1.03022	1.26319	1.21107	1.18975	0.826554	0.833831	1.0337	0.778699	0.77378	-1.35617	0.00167511	YES
A0A140LIY9	217341	Qrich2	0.859026	74.962	S	1108	>>Phosphosite	0.961848	1.02184	1.00946	1.05727	1.04938	0.919599	1.01382	1.06886	0.976476	0.921437	>>Protein	A0A140LIY9;Q3V2A7	0.925828	0.982913	1.01571	0.992491	1.0135	0.999033	1.02479	1.03343	1.03717	0.975132	>>Phosphosite calibrated	1.03891	1.0396	0.993841	1.06527	1.0354	0.920489	0.989298	1.03429	0.941482	0.944935	-1.07091	0.0191358	YES
A0A140LIY9	217341	Qrich2	0.971486	103.4	S	72	>>Phosphosite	0.951679	0.893884	1.01353	1.07402	1.03669	0.973897	0.947862	0.989252	1.0915	1.02768	>>Protein	A0A140LIY9;Q3V2A7	0.925828	0.982913	1.01571	0.992491	1.0135	0.999033	1.02479	1.03343	1.03717	0.975132	>>Phosphosite calibrated	1.02792	0.909424	0.997848	1.08215	1.02288	0.974839	0.924932	0.957255	1.05239	1.05389	-1.0155	0.698801	NO
D3YVZ0	14360	Fyn	0.996925	66.023	S	21	>>Phosphosite	0.619896	0.667143	0.614422	0.744125	0.674158	1.33705	1.43832	1.43431	1.24123	1.22935	>>Protein												>>Phosphosite calibrated	0.619896	0.667143	0.614422	0.744125	0.674158	1.33705	1.43832	1.43431	1.24123	1.22935	2.01228	1e-06	YES
A0A140LIY9	217341	Qrich2	0.999991	86.205	S	2087	>>Phosphosite	0.903049	0.880705	1.2287	1.06964	0.964728	0.939059	1.0408	1.31012	0.899568	0.763635	>>Protein	A0A140LIY9;Q3V2A7	0.925828	0.982913	1.01571	0.992491	1.0135	0.999033	1.02479	1.03343	1.03717	0.975132	>>Phosphosite calibrated	0.975397	0.896016	1.20969	1.07773	0.951874	0.939967	1.01562	1.26774	0.86733	0.783109	-1.04861	0.646864	NO
A0A140LIY9	217341	Qrich2	0.999999	109.71	S	2090	>>Phosphosite	0.996625	1.04015	1.29849	1.05749	1.14393	0.883471	0.947081	0.923725	0.854125	0.854912	>>Protein	A0A140LIY9;Q3V2A7	0.925828	0.982913	1.01571	0.992491	1.0135	0.999033	1.02479	1.03343	1.03717	0.975132	>>Phosphosite calibrated	1.07647	1.05823	1.2784	1.06549	1.12869	0.884325	0.92417	0.893847	0.823516	0.876714	-1.27364	0.000614133	YES
A0A140LIY9	217341	Qrich2	1	205.32	S	1855	>>Phosphosite	0.942293	1.02249	1.09639	0.999664	0.993658	1.03949	0.996341	0.941398	1.04255	0.925725	>>Protein	A0A140LIY9;Q3V2A7	0.925828	0.982913	1.01571	0.992491	1.0135	0.999033	1.02479	1.03343	1.03717	0.975132	>>Phosphosite calibrated	1.01778	1.04027	1.07943	1.00723	0.980419	1.04049	0.972239	0.910949	1.00519	0.949332	-1.05062	0.114184	NO
A0A140LIY9	217341	Qrich2	1	145.9	S	2165	>>Phosphosite	0.898129	1.0586	1.03084	1.04247	1.02092	0.947159	0.990935	1.08645	0.991298	0.933195	>>Protein	A0A140LIY9;Q3V2A7	0.925828	0.982913	1.01571	0.992491	1.0135	0.999033	1.02479	1.03343	1.03717	0.975132	>>Phosphosite calibrated	0.970082	1.077	1.01489	1.05036	1.00732	0.948076	0.966964	1.05131	0.955774	0.956993	-1.0493	0.107341	NO
A0A087WRQ4	22218	Sumo1	0.999904	74.12	S	2	>>Phosphosite	0.578661	0.669514	0.7194	0.682294	0.712409	1.28349	1.33842	1.33249	1.2732	1.41012	>>Protein												>>Phosphosite calibrated	0.578661	0.669514	0.7194	0.682294	0.712409	1.28349	1.33842	1.33249	1.2732	1.41012	1.97417	6.92e-08	YES
A0A140LIY9	217341	Qrich2	1	134.88	S	575	>>Phosphosite	0.907356	0.969794	0.98835	0.945216	1.0274	1.01882	1.06694	1.0498	1.03696	0.989372	>>Protein	A0A140LIY9;Q3V2A7	0.925828	0.982913	1.01571	0.992491	1.0135	0.999033	1.02479	1.03343	1.03717	0.975132	>>Phosphosite calibrated	0.980048	0.986653	0.973059	0.952368	1.01371	1.01981	1.04113	1.01585	0.999796	1.0146	1.03778	0.0147991	YES
A0A140LIY9	217341	Qrich2	0.862992	176.85	S	584	>>Phosphosite	1.0256	1.01632	0.954754	0.99189	1.06797	1.01344	0.921895	0.949389	1.01947	1.03928	>>Protein	A0A140LIY9;Q3V2A7	0.925828	0.982913	1.01571	0.992491	1.0135	0.999033	1.02479	1.03343	1.03717	0.975132	>>Phosphosite calibrated	1.10777	1.03399	0.939984	0.999394	1.05374	1.01442	0.899593	0.918681	0.982934	1.06578	-1.05192	0.25594	NO
A0A140LIY9	217341	Qrich2	0.997134	210.6	S	585	>>Phosphosite	1.00761	1.01991	0.962253	0.993048	1.06545	1.00954	0.92883	0.971378	1.02514	1.01684	>>Protein	A0A140LIY9;Q3V2A7	0.925828	0.982913	1.01571	0.992491	1.0135	0.999033	1.02479	1.03343	1.03717	0.975132	>>Phosphosite calibrated	1.08833	1.03764	0.947367	1.00056	1.05126	1.01051	0.90636	0.939959	0.988403	1.04277	-1.04852	0.203171	NO
A0A140LIY9	217341	Qrich2	0.999671	148.41	S	565	>>Phosphosite	0.889847	1.01564	1.03147	0.985628	1.03911	0.992719	1.06738	1.01274	0.98398	0.981483	>>Protein	A0A140LIY9;Q3V2A7	0.925828	0.982913	1.01571	0.992491	1.0135	0.999033	1.02479	1.03343	1.03717	0.975132	>>Phosphosite calibrated	0.961136	1.0333	1.01551	0.993085	1.02527	0.99368	1.04156	0.979987	0.948717	1.00651	-1.01164	0.580045	NO
A0A140LIY9	217341	Qrich2	0.936177	87.511	S	1586	>>Phosphosite	1.0084	1.01784	0.912974	1.13361	0.977831	1.12941	1.00816	1.00088	0.924916	0.88598	>>Protein	A0A140LIY9;Q3V2A7	0.925828	0.982913	1.01571	0.992491	1.0135	0.999033	1.02479	1.03343	1.03717	0.975132	>>Phosphosite calibrated	1.08919	1.03554	0.89885	1.14219	0.964802	1.1305	0.983769	0.968508	0.89177	0.908574	-1.05067	0.436803	NO
A0A1B0GRB5	269966	Nup98	0.999664	81.656	S	729	>>Phosphosite	1.03878	0.92952	1.06329	0.982098	1.02817	0.966465	1.08095	1.00803	0.956824	0.945889	>>Protein	A0A1B0GSX7;Q6PFD9;B2RQL0;A0A140T8J8;A0A1B0GRB5;A0A1B0GRA7	0.900753	0.94612	1.02132	1.00027	1.02016	1.0069	1.03936	1.05971	1.0369	0.968513	>>Phosphosite calibrated	1.15323	0.982454	1.04109	0.981834	1.00785	0.959838	1.04001	0.951229	0.922777	0.97664	-1.06514	0.129455	NO
A0A1B0GQY9	234684	Lrrc29	1	90.709	S	525	>>Phosphosite	0.935102	1.00808	1.18569	1.00167	1.01295	0.973966	0.995316	1.01385	0.929943	0.943434	>>Protein	A0A1B0GQY9;F6SF53;A0A1B0GR77	0.954066	1.01508	0.964365	0.969398	1.01725	1.00331	1.02554	1.01199	1.01199	1.02701	>>Phosphosite calibrated	0.980123	0.993102	1.2295	1.03329	0.995767	0.970749	0.970531	1.00184	0.918928	0.918623	-1.09436	0.105187	NO
A0A1B0GQY9	234684	Lrrc29	0.98559	91.401	S	55	>>Phosphosite	0.924487	0.985379	1.03387	1.02172	0.972243	1.05732	0.986606	1.04056	1.05566	0.922154	>>Protein	A0A1B0GQY9;F6SF53;A0A1B0GR77	0.954066	1.01508	0.964365	0.969398	1.01725	1.00331	1.02554	1.01199	1.01199	1.02701	>>Phosphosite calibrated	0.968997	0.970736	1.07207	1.05397	0.955754	1.05383	0.962038	1.02824	1.04316	0.897903	-1.0073	0.853684	NO
A0A1B0GRM0	19651	Rbl2	0.997733	83.253	S	37	>>Phosphosite	0.959921	0.972801	0.933059	1.03175	1.05519	0.994526	1.00857	1.04534	0.968754	1.03009	>>Protein												>>Phosphosite calibrated	0.959921	0.972801	0.933059	1.03175	1.05519	0.994526	1.00857	1.04534	0.968754	1.03009	1.01909	0.49549	NO
A0A1B0GRM0	19651	Rbl2	0.997753	108.34	S	903	>>Phosphosite	0.813784	1.03489	1.0527	0.922653	0.998709	1.03826	1.14624	1.03731	1.01359	0.941858	>>Protein												>>Phosphosite calibrated	0.813784	1.03489	1.0527	0.922653	0.998709	1.03826	1.14624	1.03731	1.01359	0.941858	1.07351	0.231218	NO
A0A1B0GRM0	19651	Rbl2	0.812066	47.752	S	882	>>Phosphosite	0.931951	1.08251	0.981021	1.01775	1.07845	1.18889	0.837993	0.931792	0.964569	0.985079	>>Protein												>>Phosphosite calibrated	0.931951	1.08251	0.981021	1.01775	1.07845	1.18889	0.837993	0.931792	0.964569	0.985079	-1.03735	0.58474	NO
A0A1B0GR13	67407	Cylc1	0.974787	292.76	S	424	>>Phosphosite	0.944744	1.10516	1.26943	1.10195	1.05091	0.926722	0.989534	0.894281	0.883612	0.833652	>>Protein	A0A1B0GR13	0.923536	1.0219	1.04533	1.01173	1.00826	0.983067	1.00472	1.0011	1.01173	0.988638	>>Phosphosite calibrated	1.02296	1.08148	1.21439	1.08917	1.04231	0.942684	0.984886	0.893296	0.87337	0.843233	-1.20118	0.00240653	YES
A0A1B0GR13	67407	Cylc1	0.936649	75.819	S	622	>>Phosphosite	0.959577	1.08239	1.21097	1.00004	1.0347	0.990818	1.01532	0.91711	0.926238	0.862829	>>Protein	A0A1B0GR13	0.923536	1.0219	1.04533	1.01173	1.00826	0.983067	1.00472	1.0011	1.01173	0.988638	>>Phosphosite calibrated	1.03903	1.0592	1.15846	0.988452	1.02623	1.00788	1.01055	0.916099	0.915502	0.872745	-1.11616	0.0243465	YES
A0A1B0GR13	67407	Cylc1	0.997624	102.53	S	624	>>Phosphosite	0.976843	1.08526	1.19624	1.01376	0.983328	1.04058	1.00674	0.9456	0.885822	0.865831	>>Protein	A0A1B0GR13	0.923536	1.0219	1.04533	1.01173	1.00826	0.983067	1.00472	1.0011	1.01173	0.988638	>>Phosphosite calibrated	1.05772	1.062	1.14437	1.00201	0.975277	1.0585	1.00201	0.944558	0.875554	0.875782	-1.10196	0.068578	NO
A0A1B0GR13	67407	Cylc1	0.999999	154.65	S	304	>>Phosphosite	0.960178	0.953765	1.07539	1.04133	1.00692	0.95804	1.10888	0.971293	0.894484	1.02972	>>Protein	A0A1B0GR13	0.923536	1.0219	1.04533	1.01173	1.00826	0.983067	1.00472	1.0011	1.01173	0.988638	>>Phosphosite calibrated	1.03968	0.933326	1.02876	1.02926	0.998674	0.974542	1.10367	0.970223	0.884116	1.04155	-1.01118	0.796648	NO
A0A1B0GR13	67407	Cylc1	0.997722	115.31	S	308	>>Phosphosite	0.934042	0.991479	1.08547	0.958459	0.960162	0.994615	1.11755	0.97311	0.96043	1.02468	>>Protein	A0A1B0GR13	0.923536	1.0219	1.04533	1.01173	1.00826	0.983067	1.00472	1.0011	1.01173	0.988638	>>Phosphosite calibrated	1.01138	0.970231	1.03841	0.94735	0.9523	1.01175	1.1123	0.972038	0.949298	1.03645	1.03296	0.360216	NO
A0A1B0GR13	67407	Cylc1	0.988603	216.71	S	368	>>Phosphosite	0.969381	1.01762	1.03054	1.02296	1.05381	0.964614	0.999509	0.983396	0.973862	0.984302	>>Protein	A0A1B0GR13	0.923536	1.0219	1.04533	1.01173	1.00826	0.983067	1.00472	1.0011	1.01173	0.988638	>>Phosphosite calibrated	1.04964	0.995816	0.985856	1.01111	1.04518	0.981229	0.994814	0.982313	0.962574	0.995614	-1.03479	0.0425173	YES
A0A1B0GR13	67407	Cylc1	0.987919	221.47	S	370	>>Phosphosite	0.964773	1.06855	0.99944	1.01857	1.01618	1.02664	0.945571	0.96679	1.00684	0.986664	>>Protein	A0A1B0GR13	0.923536	1.0219	1.04533	1.01173	1.00826	0.983067	1.00472	1.0011	1.01173	0.988638	>>Phosphosite calibrated	1.04465	1.04565	0.956102	1.00676	1.00785	1.04432	0.94113	0.965725	0.995166	0.998003	-1.0236	0.356593	NO
A0A1B0GR13	67407	Cylc1	0.998042	166.38	S	373	>>Phosphosite	1.08446	1.08272	1.09552	1.12381	1.12393	0.895101	0.904192	0.886788	0.90802	0.89546	>>Protein	A0A1B0GR13	0.923536	1.0219	1.04533	1.01173	1.00826	0.983067	1.00472	1.0011	1.01173	0.988638	>>Phosphosite calibrated	1.17424	1.05952	1.04802	1.11078	1.11473	0.910519	0.899945	0.885811	0.897495	0.905751	-1.22397	2.21e-05	YES
A0A1B0GR13	67407	Cylc1	0.998093	131.09	S	376	>>Phosphosite	1.03085	0.990966	1.11742	1.12639	1.06012	0.991532	0.893586	0.980671	0.957366	0.851105	>>Protein	A0A1B0GR13	0.923536	1.0219	1.04533	1.01173	1.00826	0.983067	1.00472	1.0011	1.01173	0.988638	>>Phosphosite calibrated	1.11619	0.96973	1.06897	1.11333	1.05144	1.00861	0.889389	0.979591	0.946269	0.860886	-1.13553	0.0105908	YES
A0A1B0GR13	67407	Cylc1	0.999766	248.06	S	459	>>Phosphosite	0.886073	1.06629	1.03394	1.10284	1.07776	0.931005	1.00765	0.960494	0.899034	1.03492	>>Protein	A0A1B0GR13	0.923536	1.0219	1.04533	1.01173	1.00826	0.983067	1.00472	1.0011	1.01173	0.988638	>>Phosphosite calibrated	0.959436	1.04344	0.989107	1.09006	1.06894	0.94704	1.00291	0.959436	0.888613	1.04681	-1.06319	0.129116	NO
A0A1B0GR13	67407	Cylc1	0.86489	76.378	S	521	>>Phosphosite	0.880807	1.1035	0.950113	1.03339	1.10735	0.992327	0.985937	1.00367	0.961221	0.981688	>>Protein	A0A1B0GR13	0.923536	1.0219	1.04533	1.01173	1.00826	0.983067	1.00472	1.0011	1.01173	0.988638	>>Phosphosite calibrated	0.953733	1.07986	0.908914	1.02141	1.09828	1.00942	0.981306	1.00256	0.950079	0.99297	-1.0255	0.52249	NO
A0A1B0GR13	67407	Cylc1	0.847294	86.455	S	153	>>Phosphosite	0.928342	1.09065	1.0516	1.04193	1.01867	1.04312	0.99458	0.976607	0.927065	0.92743	>>Protein	A0A1B0GR13	0.923536	1.0219	1.04533	1.01173	1.00826	0.983067	1.00472	1.0011	1.01173	0.988638	>>Phosphosite calibrated	1.0052	1.06728	1.006	1.02986	1.01033	1.06109	0.989909	0.975531	0.916319	0.938088	-1.04871	0.122896	NO
A0A1B0GR13	67407	Cylc1	0.764051	82.975	S	493	>>Phosphosite	0.973528	0.988548	0.990804	1.06757	1.01811	0.983383	1.05047	0.996147	0.923302	1.00814	>>Protein	A0A1B0GR13	0.923536	1.0219	1.04533	1.01173	1.00826	0.983067	1.00472	1.0011	1.01173	0.988638	>>Phosphosite calibrated	1.05413	0.967363	0.947841	1.05519	1.00978	1.00032	1.04553	0.99505	0.9126	1.01973	-1.01228	0.706616	NO
A0A1B0GR13	67407	Cylc1	0.966104	346.42	S	495	>>Phosphosite	0.992198	1.09061	1.11596	1.12401	1.10899	0.892918	0.95423	0.901035	0.93471	0.885338	>>Protein	A0A1B0GR13	0.923536	1.0219	1.04533	1.01173	1.00826	0.983067	1.00472	1.0011	1.01173	0.988638	>>Phosphosite calibrated	1.07435	1.06723	1.06757	1.11098	1.09991	0.908298	0.949748	0.900043	0.923876	0.895513	-1.18407	1.45e-06	YES
A0A1B0GR13	67407	Cylc1	0.952799	67.102	S	396	>>Phosphosite	0.948428	1.07682	1.07453	1.03451	1.03571	1.04164	0.933491	0.868746	0.993239	0.992875	>>Protein	A0A1B0GR13	0.923536	1.0219	1.04533	1.01173	1.00826	0.983067	1.00472	1.0011	1.01173	0.988638	>>Phosphosite calibrated	1.02695	1.05375	1.02794	1.02252	1.02723	1.05958	0.929106	0.867789	0.981727	1.00429	-1.06523	0.0937108	NO
A0A1B0GR13	67407	Cylc1	0.948729	78.069	S	398	>>Phosphosite	0.975473	1.11003	1.17584	0.997697	1.09089	0.926581	1.03669	0.84011	0.886881	0.959815	>>Protein	A0A1B0GR13	0.923536	1.0219	1.04533	1.01173	1.00826	0.983067	1.00472	1.0011	1.01173	0.988638	>>Phosphosite calibrated	1.05624	1.08624	1.12485	0.986132	1.08195	0.94254	1.03182	0.839184	0.876601	0.970846	-1.1447	0.0112211	YES
A0A1B0GR13	67407	Cylc1	0.959409	170.32	S	335	>>Phosphosite	0.911749	1.04094	1.09736	1.0799	0.885332	1.02004	1.06	0.917181	0.990367	0.997121	>>Protein	A0A1B0GR13	0.923536	1.0219	1.04533	1.01173	1.00826	0.983067	1.00472	1.0011	1.01173	0.988638	>>Phosphosite calibrated	0.987237	1.01863	1.04977	1.06739	0.878083	1.03761	1.05503	0.916171	0.978888	1.00858	-1.00097	0.981965	NO
A0A1B0GR13	67407	Cylc1	0.999367	322.77	S	534	>>Phosphosite	0.959365	0.985678	1.10834	1.10188	1.07877	0.965127	0.963719	0.951811	0.951555	0.933757	>>Protein	A0A1B0GR13	0.923536	1.0219	1.04533	1.01173	1.00826	0.983067	1.00472	1.0011	1.01173	0.988638	>>Phosphosite calibrated	1.0388	0.964555	1.06028	1.08911	1.06993	0.981751	0.959192	0.950762	0.940525	0.944488	-1.09336	0.00444915	YES
A0A1B0GR13	67407	Cylc1	0.999828	266.69	S	536	>>Phosphosite	1.07695	1.07783	1.11103	1.08508	1.07655	1.00034	0.91896	0.889328	0.876182	0.88775	>>Protein	A0A1B0GR13	0.923536	1.0219	1.04533	1.01173	1.00826	0.983067	1.00472	1.0011	1.01173	0.988638	>>Phosphosite calibrated	1.16611	1.05473	1.06286	1.0725	1.06774	1.01757	0.914643	0.888348	0.866026	0.897953	-1.18309	0.00102326	YES
A0A1B0GR13	67407	Cylc1	0.973052	295.34	S	538	>>Phosphosite	1.07475	1.05788	1.13394	1.07702	1.21456	0.871351	0.859798	0.894794	0.922959	0.892938	>>Protein	A0A1B0GR13	0.923536	1.0219	1.04533	1.01173	1.00826	0.983067	1.00472	1.0011	1.01173	0.988638	>>Phosphosite calibrated	1.16373	1.03521	1.08477	1.06454	1.20462	0.886359	0.855759	0.893808	0.912261	0.903201	-1.24745	0.000162199	YES
A0A1B0GR13	67407	Cylc1	0.975639	214.82	S	541	>>Phosphosite	0.975466	0.984669	0.989191	1.00271	1.02689	1.03284	1.03439	1.05993	0.969399	0.92452	>>Protein	A0A1B0GR13	0.923536	1.0219	1.04533	1.01173	1.00826	0.983067	1.00472	1.0011	1.01173	0.988638	>>Phosphosite calibrated	1.05623	0.963567	0.946297	0.991088	1.01848	1.05063	1.02953	1.05876	0.958162	0.935145	1.01137	0.731774	NO
A0A1B0GR13	67407	Cylc1	0.900579	146.2	S	69	>>Phosphosite	0.948935	1.00234	1.02071	1.01689	1.11437	0.97554	0.989686	0.999116	1.00959	0.922826	>>Protein	A0A1B0GR13	0.923536	1.0219	1.04533	1.01173	1.00826	0.983067	1.00472	1.0011	1.01173	0.988638	>>Phosphosite calibrated	1.0275	0.980863	0.976448	1.0051	1.10525	0.992343	0.985037	0.998016	0.997887	0.933432	-1.03841	0.19142	NO
A0A1B0GR13	67407	Cylc1	0.920188	64.091	S	2	>>Phosphosite	0.978224	0.998064	0.952457	1.04402	1.02188	1.02291	0.973318	1.01089	1.07915	0.919084	>>Protein	A0A1B0GR13	0.923536	1.0219	1.04533	1.01173	1.00826	0.983067	1.00472	1.0011	1.01173	0.988638	>>Phosphosite calibrated	1.05922	0.976676	0.911156	1.03192	1.01351	1.04053	0.968746	1.00978	1.06664	0.929646	1.00458	0.900675	NO
A0A1B0GR13	67407	Cylc1	0.763746	49.708	S	108	>>Phosphosite	0.986313	1.07392	1.02948	1.01236	0.994379	0.971903	1.05741	1.00582	0.949363	0.919044	>>Protein	A0A1B0GR13	0.923536	1.0219	1.04533	1.01173	1.00826	0.983067	1.00472	1.0011	1.01173	0.988638	>>Phosphosite calibrated	1.06798	1.05091	0.98484	1.00063	0.986237	0.988643	1.05244	1.00472	0.938359	0.929606	-1.03598	0.248671	NO
A0A1B0GR16	211535	Odad1	0.999992	323.47	S	19	>>Phosphosite	0.916954	0.915851	0.952797	0.930346	1.02031	1.0374	0.999118	1.08711	1.1313	1.00881	>>Protein	A0A1B0GR16;Q3UX62;A0A1B0GSN0;Q3V3C1	0.943759	0.967817	1.00223	0.997515	1.0037	0.987365	1.0222	1.00946	1.05424	1.01172	>>Phosphosite calibrated	0.971598	0.946306	0.950673	0.932664	1.01655	1.05068	0.977419	1.07692	1.0731	0.997125	1.07419	0.0211488	YES
A0A1B0GR16	211535	Odad1	0.999967	55.097	S	539	>>Phosphosite	0.958141	0.984212	1.0221	1.03271	1.01557	0.928593	1.02375	1.00739	0.973392	1.05414	>>Protein	A0A1B0GR16;Q3UX62;A0A1B0GSN0;Q3V3C1	0.943759	0.967817	1.00223	0.997515	1.0037	0.987365	1.0222	1.00946	1.05424	1.01172	>>Phosphosite calibrated	1.01524	1.01694	1.01982	1.03528	1.01183	0.940476	1.00152	0.99795	0.923315	1.04193	-1.03953	0.116613	NO
A0A1B0GR78	20866	Stim1	1	166.79	S	257	>>Phosphosite	0.895387	1.07919	1.08023	1.11823	0.976112	0.916584	0.997474	1.06304	0.994344	0.879407	>>Protein	A0A1B0GR78;A0A1B0GRA5;P70302	0.951655	0.966902	0.979364	0.950362	1.02587	1.02328	1.03922	1.09872	1.03452	0.930111	>>Phosphosite calibrated	0.940874	1.11613	1.10299	1.17664	0.9515	0.895731	0.959826	0.967529	0.961167	0.945486	-1.11806	0.052005	NO
A0A1B0GR83	670833	Gm11213	0.999882	45.368	S	3	>>Phosphosite	0.864302	1.04327	1.05116	1.02691	0.936925	1.02102	0.971852	1.05572	1.13199	0.896852	>>Protein	A0A1B0GR83	0.920301	1.11228	1.20827	1.01867	1.01762	0.985528	0.894416	0.956587	1.02249	0.863832	>>Phosphosite calibrated	0.939151	0.937956	0.869971	1.00809	0.9207	1.03601	1.08658	1.10364	1.10709	1.03823	1.14878	0.000885246	YES
A0A1B0GRJ5	14356	Gm45799	1	71.425	S	17	>>Phosphosite	0.873712	1.1028	1.39063	1.02606	1.05083	0.940278	0.935673	0.926298	0.884687	0.869025	>>Protein												>>Phosphosite calibrated	0.873712	1.1028	1.39063	1.02606	1.05083	0.940278	0.935673	0.926298	0.884687	0.869025	-1.19493	0.0721065	NO
A0A1B0GRK0	108168208	Gm45521	0.999771	147.51	S	65	>>Phosphosite	0.968922	1.02549	1.02033	0.985046	0.996103	0.994352	1.00099	1.02798	0.985875	0.994905	>>Protein	A0A1B0GRK0	0.864621	1.01132	1.0255	1.01022	1.01187	0.984126	1.0487	0.989977	1.06983	0.98385	>>Phosphosite calibrated	1.12063	1.01402	0.994965	0.975085	0.98442	1.01039	0.954504	1.03839	0.921525	1.01124	-1.03101	0.394646	NO
A0A1B0GRK0	108168208	Gm45521	0.967831	81.803	S	78	>>Phosphosite	0.903764	1.10599	1.19621	1.06517	0.987977	0.984289	1.02329	0.861026	1.00561	0.866684	>>Protein	A0A1B0GRK0	0.864621	1.01132	1.0255	1.01022	1.01187	0.984126	1.0487	0.989977	1.06983	0.98385	>>Phosphosite calibrated	1.04527	1.09361	1.16647	1.0544	0.976389	1.00017	0.975772	0.869743	0.939969	0.88091	-1.14348	0.0105457	YES
A0A1B0GRK2	76416	Polr1has	0.997574	115.55	S	50	>>Phosphosite	0.848948	1.18265	1.02721	1.11576	1.13276	0.937638	0.971418	0.953503	0.972407	0.857711	>>Protein	A0A1B0GRK2;A0A0R4J0L3;Q8R0E5	0.906731	0.993413	0.994161	0.995656	1.01869	0.982976	1.02481	1.04875	1.01939	1.01542	>>Phosphosite calibrated	0.936274	1.19049	1.03324	1.12063	1.11198	0.953877	0.947896	0.909177	0.953911	0.844688	-1.16988	0.0117732	YES
A0A1B0GRK2	76416	Polr1has	0.995427	114.54	S	282	>>Phosphosite	1.00308	1.07492	0.992765	1.04779	1.05257	0.969046	0.96266	0.963287	1.0203	0.913569	>>Protein	A0A1B0GRK2;A0A0R4J0L3;Q8R0E5	0.906731	0.993413	0.994161	0.995656	1.01869	0.982976	1.02481	1.04875	1.01939	1.01542	>>Phosphosite calibrated	1.10627	1.08205	0.998595	1.05236	1.03327	0.985829	0.939351	0.918507	1.0009	0.899698	-1.11135	0.00441389	YES
A0A1B0GRK2	76416	Polr1has	0.9954	72.175	S	284	>>Phosphosite	1.0612	1.08762	1.0527	1.0954	1.08496	0.924261	0.984131	0.894223	0.949392	0.866096	>>Protein	A0A1B0GRK2;A0A0R4J0L3;Q8R0E5	0.906731	0.993413	0.994161	0.995656	1.01869	0.982976	1.02481	1.04875	1.01939	1.01542	>>Phosphosite calibrated	1.17036	1.09484	1.05889	1.10018	1.06506	0.940269	0.960302	0.852653	0.931333	0.852946	-1.20977	0.000233604	YES
A0A1B0GRK2	76416	Polr1has	0.952111	150.08	S	225	>>Phosphosite	1.00095	1.10564	1.03748	1.05933	1.05339	0.948678	0.949181	0.953726	0.950555	0.941067	>>Protein	A0A1B0GRK2;A0A0R4J0L3;Q8R0E5	0.906731	0.993413	0.994161	0.995656	1.01869	0.982976	1.02481	1.04875	1.01939	1.01542	>>Phosphosite calibrated	1.10392	1.11297	1.04357	1.06396	1.03407	0.965109	0.926198	0.90939	0.932474	0.926778	-1.1499	6.04e-05	YES
A0A1B0GRK2	76416	Polr1has	0.976865	171.07	S	335	>>Phosphosite	0.918461	1.12486	1.06729	1.01743	0.9953	1.06497	1.03256	1.00827	0.906691	0.864168	>>Protein	A0A1B0GRK2;A0A0R4J0L3;Q8R0E5	0.906731	0.993413	0.994161	0.995656	1.01869	0.982976	1.02481	1.04875	1.01939	1.01542	>>Phosphosite calibrated	1.01294	1.13232	1.07356	1.02187	0.977042	1.08341	1.00756	0.961401	0.889444	0.851047	-1.08864	0.12418	NO
A0A1B0GRK2	76416	Polr1has	1	77.847	S	172	>>Phosphosite	0.928184	0.929587	0.987585	0.955141	1.00277	1.04421	1.00461	1.06688	1.03832	1.04271	>>Protein	A0A1B0GRK2;A0A0R4J0L3;Q8R0E5	0.906731	0.993413	0.994161	0.995656	1.01869	0.982976	1.02481	1.04875	1.01939	1.01542	>>Phosphosite calibrated	1.02366	0.935751	0.993385	0.959307	0.984376	1.0623	0.980285	1.01728	1.01857	1.02688	1.04265	0.0688542	NO
A0A1B0GRK2	76416	Polr1has	1	96.79	S	174	>>Phosphosite	1.00849	0.94009	0.976793	1.00235	1.03148	1.00829	0.998677	1.01743	1.02383	0.99258	>>Protein	A0A1B0GRK2;A0A0R4J0L3;Q8R0E5	0.906731	0.993413	0.994161	0.995656	1.01869	0.982976	1.02481	1.04875	1.01939	1.01542	>>Phosphosite calibrated	1.11223	0.946323	0.982529	1.00672	1.01256	1.02575	0.974495	0.970128	1.00436	0.977509	-1.02183	0.485988	NO
A0A1B0GRK2	76416	Polr1has	0.921205	126.63	S	314	>>Phosphosite	0.995575	1.03743	1.03786	0.955299	1.0589	0.985784	1.02773	1.0586	0.826133	1.0167	>>Protein	A0A1B0GRK2;A0A0R4J0L3;Q8R0E5	0.906731	0.993413	0.994161	0.995656	1.01869	0.982976	1.02481	1.04875	1.01939	1.01542	>>Phosphosite calibrated	1.09798	1.04431	1.04396	0.959466	1.03947	1.00286	1.00284	1.00939	0.810418	1.00126	-1.07426	0.1471	NO
A0A1B0GRR3	27207	Rps11	0.967194	88.681	S	74	>>Phosphosite	0.991791	1.03098	0.937754	1.02826	1.04471	0.998272	1.01049	1.0112	1.00315	0.943385	>>Protein	P62281;A0A1B0GRR3;A0A1B0GSE8	0.810979	0.845172	0.900629	0.9113	0.926411	1.03359	1.13071	1.1135	1.18687	1.14084	>>Phosphosite calibrated	1.22296	1.21985	1.04122	1.12834	1.1277	0.965833	0.893676	0.908132	0.845204	0.826923	-1.29288	0.000255722	YES
A0A1B0GRV0	23827	Bpnt1	0.788043	179.44	S	212	>>Phosphosite	0.920754	0.918335	1.09547	0.947659	0.802027	1.23884	0.948836	1.07647	1.0614	0.99021	>>Protein	Q9Z0S1;A0A1B0GRV0;D3Z5X0	0.940804	0.953226	1.00954	0.993379	0.973465	0.999915	1.03466	1.04224	1.02028	1.03249	>>Phosphosite calibrated	0.978688	0.963398	1.08513	0.953975	0.823888	1.23894	0.91705	1.03284	1.0403	0.959051	1.07973	0.300541	NO
A0A1B0GRV0	23827	Bpnt1	0.80169	164.33	S	42	>>Phosphosite	0.938687	0.961057	0.98815	0.9826	1.00361	0.966392	1.08542	1.03798	0.976192	1.05992	>>Protein	Q9Z0S1;A0A1B0GRV0;D3Z5X0	0.940804	0.953226	1.00954	0.993379	0.973465	0.999915	1.03466	1.04224	1.02028	1.03249	>>Phosphosite calibrated	0.99775	1.00822	0.978816	0.98915	1.03096	0.966474	1.04906	0.99591	0.956784	1.02656	-1.00202	0.920559	NO
A0A1B0GRZ1	78634	Spaca7	0.998102	150.51	S	67	>>Phosphosite	0.665505	1.13104	1.4885	1.15936	1.10155	0.841788	0.932247	0.971059	0.859564	0.849378	>>Protein	Q9D2S4;A0A1B0GRZ1;I6L9C9	0.928513	0.981858	1.0086	0.978684	1.02999	1.01499	1.01981	1.04629	1.03785	0.953424	>>Phosphosite calibrated	0.716743	1.15194	1.47581	1.18461	1.06948	0.82936	0.914137	0.928099	0.828213	0.89087	-1.27511	0.0864891	NO
A0A1B0GT04	30926	Glrx3	0.947739	110.22	S	124	>>Phosphosite	0.949565	1.00745	1.01667	1.03208	1.0277	1.00489	0.954216	1.03013	0.974369	1.00294	>>Protein	Q9CQM9;A0A1B0GS58;A0A1B0GT04	0.874643	0.938662	0.919549	0.931944	0.910484	1.04312	1.12164	1.10911	1.0896	1.06125	>>Phosphosite calibrated	1.08566	1.07329	1.10561	1.10745	1.12873	0.963344	0.850735	0.928792	0.894245	0.945051	-1.20047	3.36e-05	YES
A0A1B0GS70	26440	Psma1	1	115.55	S	222	>>Phosphosite	0.991617	0.973253	0.986748	0.996168	0.983361	1.04322	1.04496	1.04724	0.971771	0.961663	>>Protein	Q9R1P4;A0A1B0GS70	0.910162	0.937441	0.960247	0.939054	0.97357	1.04767	1.07781	1.06462	1.06172	1.0277	>>Phosphosite calibrated	1.08949	1.0382	1.0276	1.06082	1.01006	0.99575	0.969526	0.983674	0.915278	0.935738	-1.08879	0.00308017	YES
A0A1B0GS70	26440	Psma1	1	94.09	S	29	>>Phosphosite	0.976377	1.11929	1.08951	1.12191	1.06827	0.957938	0.915816	0.915859	0.890241	0.944785	>>Protein	Q9R1P4;A0A1B0GS70	0.910162	0.937441	0.960247	0.939054	0.97357	1.04767	1.07781	1.06462	1.06172	1.0277	>>Phosphosite calibrated	1.07275	1.19399	1.13461	1.19473	1.09727	0.914351	0.849701	0.860268	0.838488	0.919316	-1.29922	2.28e-05	YES
A0A1B0GS70	26440	Psma1	0.998339	124.63	S	89	>>Phosphosite	1.06289	1.0703	1.03476	0.985872	0.962233	1.03209	0.97956	0.944314	1.00921	0.918769	>>Protein	Q9R1P4;A0A1B0GS70	0.910162	0.937441	0.960247	0.939054	0.97357	1.04767	1.07781	1.06462	1.06172	1.0277	>>Phosphosite calibrated	1.1678	1.14173	1.0776	1.04986	0.988356	0.985129	0.908844	0.886996	0.950545	0.894001	-1.17292	0.0026047	YES
D3Z7V1	66930	Fank1	1	157.33	S	64	>>Phosphosite	0.980956	0.94872	1.06843	0.997692	1.0235	0.987963	1.01125	0.968136	0.983635	1.02972	>>Protein	Q9DAM9;A0A1B0GSJ7;D3Z7V1;A0A1B0GRK5;D3YW22	0.963337	0.890549	0.957007	0.893159	0.939602	1.01904	1.12553	1.12893	1.20789	0.874962	>>Phosphosite calibrated	1.01829	1.06532	1.11643	1.11704	1.08929	0.969508	0.89847	0.857569	0.814342	1.17687	-1.1462	0.0712468	NO
D3Z7V1	66930	Fank1	0.919862	134.49	S	55	>>Phosphosite	0.926142	0.978816	1.01803	0.951248	1.04741	1.01713	1.03822	1.05208	1.05364	0.917281	>>Protein	Q9DAM9;A0A1B0GSJ7;D3Z7V1;A0A1B0GRK5;D3YW22	0.963337	0.890549	0.957007	0.893159	0.939602	1.01904	1.12553	1.12893	1.20789	0.874962	>>Phosphosite calibrated	0.961389	1.09912	1.06377	1.06504	1.11473	0.998131	0.922427	0.931929	0.8723	1.04837	-1.11122	0.0315051	YES
D3Z7V1	66930	Fank1	1	90.15	S	147	>>Phosphosite	0.943115	1.03173	1.02377	0.986873	1.06118	1.01692	0.958096	0.989412	1.01827	0.970622	>>Protein	Q9DAM9;A0A1B0GSJ7;D3Z7V1;A0A1B0GRK5;D3YW22	0.963337	0.890549	0.957007	0.893159	0.939602	1.01904	1.12553	1.12893	1.20789	0.874962	>>Phosphosite calibrated	0.979009	1.15853	1.06977	1.10492	1.1294	0.997923	0.851241	0.876415	0.843018	1.10933	-1.16326	0.0348257	YES
A0A1B0GSQ4	75475	Oplah	0.986097	195.03	S	49	>>Phosphosite	0.966044	1.08318	1.0321	0.935715	0.983154	1.07331	0.947357	1.09932	0.9518	0.928019	>>Protein	A0A1B0GSQ4;E9PZB8	0.930993	0.859652	0.96415	0.869374	0.929351	1.05211	1.14153	1.21825	1.08953	0.945059	>>Phosphosite calibrated	1.03765	1.26002	1.07048	1.07631	1.05789	1.02015	0.829901	0.902377	0.873585	0.981969	-1.19409	0.0101329	YES
A0A1B0GSR9	16828	Ldha	0.999957	183.86	S	72	>>Phosphosite	0.931078	1.02003	1.00303	1.04984	0.985727	1.00023	1.06523	0.985691	0.989265	0.969875	>>Protein												>>Phosphosite calibrated	0.931078	1.02003	1.00303	1.04984	0.985727	1.00023	1.06523	0.985691	0.989265	0.969875	1.00413	0.877016	NO
A0A1B0GSR9	16828	Ldha	0.998843	176.69	S	63	>>Phosphosite	0.943801	1.01782	1.02243	0.997316	1.06711	0.964847	0.977052	1.01195	1.02118	0.976505	>>Protein												>>Phosphosite calibrated	0.943801	1.01782	1.02243	0.997316	1.06711	0.964847	0.977052	1.01195	1.02118	0.976505	-1.01958	0.421106	NO
A0A1B0GSR9	16828	Ldha	0.999776	177.44	S	302	>>Phosphosite	1.00149	1.03542	1.02698	1.01339	1.03542	0.917559	1.0278	0.970747	0.957783	1.01342	>>Protein												>>Phosphosite calibrated	1.00149	1.03542	1.02698	1.01339	1.03542	0.917559	1.0278	0.970747	0.957783	1.01342	-1.04612	0.0629653	NO
A0A1B0GSR9	16828	Ldha	1	216.99	S	88	>>Phosphosite	1.02228	0.978915	1.03535	1.0116	1.0508	0.985489	0.980657	1.01415	1.00042	0.920345	>>Protein												>>Phosphosite calibrated	1.02228	0.978915	1.03535	1.0116	1.0508	0.985489	0.980657	1.01415	1.00042	0.920345	-1.04038	0.0851023	NO
A0A1B0GSR9	16828	Ldha	0.999653	80.507	S	220	>>Phosphosite	0.886764	1.0174	1.02568	1.04027	0.99163	0.960815	0.997264	1.03168	1.08953	0.958964	>>Protein												>>Phosphosite calibrated	0.886764	1.0174	1.02568	1.04027	0.99163	0.960815	0.997264	1.03168	1.08953	0.958964	1.01542	0.688725	NO
A0A1B0GSR9	16828	Ldha	1	179.93	S	161	>>Phosphosite	1.00353	0.980259	1.03701	1.03265	1.05221	0.931488	0.990922	1.07929	0.947343	0.945303	>>Protein												>>Phosphosite calibrated	1.00353	0.980259	1.03701	1.03265	1.05221	0.931488	0.990922	1.07929	0.947343	0.945303	-1.04318	0.195732	NO
Q9DA77	75528	Tex29	1	152	S	40	>>Phosphosite	0.970407	0.985591	1.02614	1.01099	0.989675	1.00841	1.00874	1.02374	1.02885	0.947466	>>Protein	Q9DA77;A0A1B0GSS2;A0A1B0GSD5;A0A1B0GSW0	0.931108	1.01725	0.968039	0.996142	1.01852	0.985074	1.03394	0.988367	1.03845	1.02311	>>Phosphosite calibrated	1.04221	0.968875	1.06002	1.01491	0.971677	1.02369	0.975627	1.03579	0.990756	0.926063	-1.02136	0.450751	NO
Q9DA77	75528	Tex29	1	153.25	S	97	>>Phosphosite	0.927086	1.05556	1.02829	1.07705	1.06739	0.951627	0.999219	0.992366	0.988247	0.913163	>>Protein	Q9DA77;A0A1B0GSS2;A0A1B0GSD5;A0A1B0GSW0	0.931108	1.01725	0.968039	0.996142	1.01852	0.985074	1.03394	0.988367	1.03845	1.02311	>>Phosphosite calibrated	0.995681	1.03765	1.06224	1.08123	1.04798	0.966047	0.966422	1.00405	0.95166	0.892535	-1.09289	0.00491022	YES
Q9DA77	75528	Tex29	0.999868	57.173	S	168	>>Phosphosite	0.853083	1.01054	0.950702	1.0033	1.00268	1.0449	1.066	0.962378	1.11102	0.995386	>>Protein	Q9DA77;A0A1B0GSS2;A0A1B0GSD5;A0A1B0GSW0	0.931108	1.01725	0.968039	0.996142	1.01852	0.985074	1.03394	0.988367	1.03845	1.02311	>>Phosphosite calibrated	0.916203	0.993403	0.982091	1.00719	0.984449	1.06073	1.03101	0.973705	1.06989	0.9729	1.04606	0.122517	NO
Q9DA77	75528	Tex29	0.996322	204.17	S	138	>>Phosphosite	0.958355	0.99219	0.992894	0.980163	1.03023	0.991086	1.02191	1.04996	0.982736	1.00048	>>Protein	Q9DA77;A0A1B0GSS2;A0A1B0GSD5;A0A1B0GSW0	0.931108	1.01725	0.968039	0.996142	1.01852	0.985074	1.03394	0.988367	1.03845	1.02311	>>Phosphosite calibrated	1.02926	0.975362	1.02568	0.983959	1.01149	1.0061	0.988369	1.06232	0.946353	0.977879	-1.00898	0.695684	NO
Q9DA77	75528	Tex29	1	109	S	177	>>Phosphosite	0.918608	0.975452	1.00825	0.964344	1.04123	1.01537	0.958609	1.11615	1.03096	0.971038	>>Protein	Q9DA77;A0A1B0GSS2;A0A1B0GSD5;A0A1B0GSW0	0.931108	1.01725	0.968039	0.996142	1.01852	0.985074	1.03394	0.988367	1.03845	1.02311	>>Phosphosite calibrated	0.986575	0.958907	1.04154	0.968079	1.02229	1.03075	0.927144	1.12928	0.992792	0.949103	1.01038	0.797782	NO
Q9DA77	75528	Tex29	1	154.86	S	179	>>Phosphosite	1.05075	1.02903	1.05282	0.942143	1.03309	0.979141	0.967576	0.95883	1.10697	0.879654	>>Protein	Q9DA77;A0A1B0GSS2;A0A1B0GSD5;A0A1B0GSW0	0.931108	1.01725	0.968039	0.996142	1.01852	0.985074	1.03394	0.988367	1.03845	1.02311	>>Phosphosite calibrated	1.1285	1.01158	1.08758	0.945791	1.0143	0.993978	0.935817	0.970115	1.06599	0.859783	-1.07503	0.158655	NO
A0A1B0GSX1	667306	Gm11634	0.999871	123.19	S	105	>>Phosphosite	0.982707	1.0271	1.03775	1.06707	1.03909	1.01258	0.947255	0.965419	0.990729	0.930289	>>Protein	A0A1B0GSX1	0.935312	1.00527	1.06477	0.990625	1.02794	0.96963	1.02376	1.00702	1.0029	0.972769	>>Phosphosite calibrated	1.05067	1.02172	0.974624	1.07717	1.01084	1.0443	0.925273	0.958692	0.987862	0.956332	-1.05389	0.0839014	NO
A0A1B0GSX1	667306	Gm11634	0.877426	127.32	S	155	>>Phosphosite	0.884503	1.10648	1.04487	0.990478	0.966969	0.991584	0.957757	0.988636	1.07346	0.995269	>>Protein	A0A1B0GSX1	0.935312	1.00527	1.06477	0.990625	1.02794	0.96963	1.02376	1.00702	1.0029	0.972769	>>Phosphosite calibrated	0.945678	1.10067	0.981305	0.999852	0.940684	1.02264	0.935531	0.981747	1.07035	1.02313	1.01313	0.731853	NO
A0A1B0GSX1	667306	Gm11634	0.809577	122.33	S	157	>>Phosphosite	0.887722	1.01797	1.20037	1.0332	1.06188	0.986054	0.976646	0.949028	0.963545	0.923585	>>Protein	A0A1B0GSX1	0.935312	1.00527	1.06477	0.990625	1.02794	0.96963	1.02376	1.00702	1.0029	0.972769	>>Phosphosite calibrated	0.949119	1.01263	1.12735	1.04297	1.03301	1.01694	0.953982	0.942415	0.960757	0.94944	-1.07081	0.0629888	NO
A0A1B0GSX1	667306	Gm11634	0.889388	254.53	S	158	>>Phosphosite	1.00273	1.01865	1.02938	1.04793	1.09881	0.956165	0.975278	1.03461	0.888565	0.9479	>>Protein	A0A1B0GSX1	0.935312	1.00527	1.06477	0.990625	1.02794	0.96963	1.02376	1.00702	1.0029	0.972769	>>Phosphosite calibrated	1.07208	1.0133	0.966757	1.05784	1.06894	0.986113	0.952645	1.0274	0.885994	0.974435	-1.073	0.0515506	NO
A0A1B0GSX1	667306	Gm11634	0.999999	125.73	S	59	>>Phosphosite	0.880129	1.11411	1.1187	0.982933	1.1315	0.904104	0.984875	0.950448	1.00853	0.924672	>>Protein	A0A1B0GSX1	0.935312	1.00527	1.06477	0.990625	1.02794	0.96963	1.02376	1.00702	1.0029	0.972769	>>Phosphosite calibrated	0.941001	1.10826	1.05065	0.992235	1.10074	0.932422	0.96202	0.943825	1.00561	0.950557	-1.08311	0.0493998	YES
A0A1B0GSX1	667306	Gm11634	0.999569	90.37	S	3	>>Phosphosite	1.07805	1.14849	1.08861	1.05167	1.00669	0.941759	0.960812	0.911559	0.98142	0.830941	>>Protein	A0A1B0GSX1	0.935312	1.00527	1.06477	0.990625	1.02794	0.96963	1.02376	1.00702	1.0029	0.972769	>>Phosphosite calibrated	1.15261	1.14247	1.02239	1.06162	0.979329	0.971256	0.938515	0.905207	0.978581	0.854202	-1.1529	0.00816217	YES
A0A1B0GSX1	667306	Gm11634	0.894093	121.9	S	165	>>Phosphosite	0.923724	1.05703	1.04434	1.0563	1.08488	1.00517	0.954951	0.978781	0.944998	0.949837	>>Protein	A0A1B0GSX1	0.935312	1.00527	1.06477	0.990625	1.02794	0.96963	1.02376	1.00702	1.0029	0.972769	>>Phosphosite calibrated	0.987612	1.05148	0.980808	1.06629	1.05539	1.03665	0.93279	0.971961	0.942264	0.976427	-1.05792	0.0601516	NO
A0A1B0GSX1	667306	Gm11634	1	210.5	S	134	>>Phosphosite	1.0143	1.0443	1.05815	1.01516	1.08065	0.968696	0.984152	0.954914	0.966705	0.912981	>>Protein	A0A1B0GSX1	0.935312	1.00527	1.06477	0.990625	1.02794	0.96963	1.02376	1.00702	1.0029	0.972769	>>Phosphosite calibrated	1.08445	1.03882	0.993783	1.02476	1.05127	0.999037	0.961314	0.94826	0.963908	0.938539	-1.07941	0.00294293	YES
A0A1B0GSX1	667306	Gm11634	0.999599	72.433	S	95	>>Phosphosite	0.879555	0.990465	0.973991	1.02752	0.888898	1.02155	1.04553	1.05271	1.08749	1.0323	>>Protein	A0A1B0GSX1	0.935312	1.00527	1.06477	0.990625	1.02794	0.96963	1.02376	1.00702	1.0029	0.972769	>>Phosphosite calibrated	0.940387	0.985269	0.914742	1.03724	0.864735	1.05354	1.02126	1.04538	1.08435	1.06119	1.11036	0.0101303	YES
A0A1B0GSX1	667306	Gm11634	1	129.32	S	52	>>Phosphosite	0.9637	1.05435	1.11266	0.995918	1.0438	1.0243	0.991763	0.966369	0.972346	0.874795	>>Protein	A0A1B0GSX1	0.935312	1.00527	1.06477	0.990625	1.02794	0.96963	1.02376	1.00702	1.0029	0.972769	>>Phosphosite calibrated	1.03035	1.04882	1.04498	1.00534	1.01542	1.05638	0.968748	0.959635	0.969532	0.899283	-1.06002	0.0585232	NO
A0A1B0GSX1	667306	Gm11634	1	115.12	S	139	>>Phosphosite	0.974034	0.996044	1.0162	1.0446	1.04572	0.96697	1.00341	1.00579	0.993739	0.953511	>>Protein	A0A1B0GSX1	0.935312	1.00527	1.06477	0.990625	1.02794	0.96963	1.02376	1.00702	1.0029	0.972769	>>Phosphosite calibrated	1.0414	0.990819	0.954378	1.05449	1.01729	0.997256	0.98012	0.998777	0.990864	0.980203	-1.02247	0.262024	NO
A0A1B0GT24		Pfn5	0.996955	86.378	S	3	>>Phosphosite	0.988311	0.908048	1.0053	1.01188	0.985277	1.044	0.961051	1.08634	1.00861	1.00118	>>Protein	A0A1B0GT24	0.947979	1.0085	0.993578	1.00253	1.04533	0.980242	1.01961	0.991915	1.00627	1.00404	>>Phosphosite calibrated	1.04254	0.900395	1.0118	1.00932	0.942548	1.06504	0.94257	1.0952	1.00232	0.997151	1.03988	0.326384	NO
A0A1B0GT45	105243794	Gm39566	0.979717	84.762	S	254	>>Phosphosite	0.965516	1.01228	0.988568	0.997653	1.00826	1.01812	0.993404	0.989906	1.01977	1.00653	>>Protein	A0A1B0GT45	0.907202	0.991658	1.01853	1.00784	1.04532	0.974556	1.02462	1.00118	1.03521	0.993898	>>Phosphosite calibrated	1.06428	1.02079	0.970586	0.989891	0.964551	1.0447	0.969537	0.988743	0.985084	1.01271	-1.00187	0.936212	NO
A0A1B0GT45	105243794	Gm39566	0.841124	106.69	S	257	>>Phosphosite	0.845676	0.844047	0.938988	1.00803	0.980897	1.04542	1.08095	1.12174	1.09974	1.03452	>>Protein	A0A1B0GT45	0.907202	0.991658	1.01853	1.00784	1.04532	0.974556	1.02462	1.00118	1.03521	0.993898	>>Phosphosite calibrated	0.932181	0.851147	0.921908	1.00019	0.938371	1.07271	1.05498	1.12042	1.06234	1.04087	1.15236	0.000848812	YES
A0A1B0GT45	105243794	Gm39566	0.887332	84.762	S	232	>>Phosphosite	0.879542	1.01941	1.09472	1.05614	0.964458	1.07681	0.944549	0.956371	1.01747	0.990517	>>Protein	A0A1B0GT45	0.907202	0.991658	1.01853	1.00784	1.04532	0.974556	1.02462	1.00118	1.03521	0.993898	>>Phosphosite calibrated	0.969511	1.02799	1.07481	1.04793	0.922645	1.10492	0.921856	0.955248	0.98287	0.996598	-1.0164	0.704747	NO
A0A1B0GT45	105243794	Gm39566	0.894386	163.14	S	234	>>Phosphosite	0.909744	1.00186	0.961746	1.03348	1.01689	1.01773	0.998184	1.01007	1.06346	0.986843	>>Protein	A0A1B0GT45	0.907202	0.991658	1.01853	1.00784	1.04532	0.974556	1.02462	1.00118	1.03521	0.993898	>>Phosphosite calibrated	1.0028	1.01029	0.944252	1.02544	0.9728	1.0443	0.974202	1.00888	1.02729	0.992901	1.01856	0.362575	NO
A0A1B0GT45	105243794	Gm39566	0.942872	83.022	S	491	>>Phosphosite	0.869992	1.04698	0.972308	0.996502	0.957892	1.0512	0.970453	1.12209	1.05931	0.953281	>>Protein	A0A1B0GT45	0.907202	0.991658	1.01853	1.00784	1.04532	0.974556	1.02462	1.00118	1.03521	0.993898	>>Phosphosite calibrated	0.958983	1.05579	0.954622	0.98875	0.916363	1.07864	0.947137	1.12077	1.02328	0.959133	1.0522	0.247454	NO
A0A1B0GT45	105243794	Gm39566	0.865326	82.01	S	139	>>Phosphosite	0.902552	1.01531	0.996833	1.05305	0.995542	1.02931	1.02544	0.981717	1.05364	0.946619	>>Protein	A0A1B0GT45	0.907202	0.991658	1.01853	1.00784	1.04532	0.974556	1.02462	1.00118	1.03521	0.993898	>>Phosphosite calibrated	0.994875	1.02385	0.978701	1.04485	0.952381	1.05618	1.0008	0.980564	1.01781	0.95243	1.00263	0.915239	NO
A0A1B0GT45	105243794	Gm39566	0.999999	95.681	S	1052	>>Phosphosite	1.0171	1.12521	1.0617	1.02966	1.00701	0.986855	0.929003	0.943369	0.968787	0.9313	>>Protein	A0A1B0GT45	0.907202	0.991658	1.01853	1.00784	1.04532	0.974556	1.02462	1.00118	1.03521	0.993898	>>Phosphosite calibrated	1.12114	1.13467	1.04239	1.02165	0.963353	1.01262	0.906684	0.942261	0.935839	0.937017	-1.11592	0.0167621	YES
A0A1B0GT45	105243794	Gm39566	0.962528	119.01	S	164	>>Phosphosite	1.03459	1.19957	1.15703	1.18441	1.24369	0.811987	0.837461	0.905868	0.865713	0.759675	>>Protein	A0A1B0GT45	0.907202	0.991658	1.01853	1.00784	1.04532	0.974556	1.02462	1.00118	1.03521	0.993898	>>Phosphosite calibrated	1.14041	1.20966	1.13599	1.1752	1.18977	0.833187	0.817341	0.904804	0.83627	0.764339	-1.40787	1.35e-06	YES
A0A1B0GT45	105243794	Gm39566	0.976752	106.16	S	173	>>Phosphosite	0.934161	1.00924	1.01006	1.02144	1.03432	0.978403	1.02048	1.01995	0.995456	0.976481	>>Protein	A0A1B0GT45	0.907202	0.991658	1.01853	1.00784	1.04532	0.974556	1.02462	1.00118	1.03521	0.993898	>>Phosphosite calibrated	1.02972	1.01773	0.991686	1.0135	0.989475	1.00395	0.995965	1.01876	0.961601	0.982476	-1.01599	0.237614	NO
A0A1B0GT45	105243794	Gm39566	0.986613	146.2	S	11	>>Phosphosite	0.909539	1.00149	1.03875	0.981404	1.00969	1.03357	0.981794	1.05668	1.02914	0.957946	>>Protein	A0A1B0GT45	0.907202	0.991658	1.01853	1.00784	1.04532	0.974556	1.02462	1.00118	1.03521	0.993898	>>Phosphosite calibrated	1.00258	1.00992	1.01986	0.973769	0.965914	1.06056	0.958206	1.05543	0.994135	0.963827	1.01209	0.634084	NO
A0A1B0GT45	105243794	Gm39566	0.796181	84.94	S	13	>>Phosphosite	0.946485	0.953513	0.999358	0.975008	1.05403	0.999725	0.999898	1.02829	1.04747	0.996222	>>Protein	A0A1B0GT45	0.907202	0.991658	1.01853	1.00784	1.04532	0.974556	1.02462	1.00118	1.03521	0.993898	>>Phosphosite calibrated	1.0433	0.961534	0.98118	0.967423	1.00833	1.02583	0.975876	1.02708	1.01185	1.00234	1.01637	0.387115	NO
A0A1B0GT45	105243794	Gm39566	0.996699	181.56	S	796	>>Phosphosite	0.935942	1.02775	0.987597	1.02501	1.03761	1.00023	0.951925	1.00874	1.04766	0.977543	>>Protein	A0A1B0GT45	0.907202	0.991658	1.01853	1.00784	1.04532	0.974556	1.02462	1.00118	1.03521	0.993898	>>Phosphosite calibrated	1.03168	1.03639	0.969633	1.01703	0.992624	1.02634	0.929055	1.00755	1.01203	0.983544	-1.01792	0.426616	NO
A0A1B0GT45	105243794	Gm39566	1	315.33	S	800	>>Phosphosite	0.945627	0.988836	1.05172	1.03413	0.982813	1.0298	0.976789	1.02393	0.993655	0.972693	>>Protein	A0A1B0GT45	0.907202	0.991658	1.01853	1.00784	1.04532	0.974556	1.02462	1.00118	1.03521	0.993898	>>Phosphosite calibrated	1.04236	0.997155	1.03259	1.02609	0.940204	1.05668	0.953321	1.02273	0.959861	0.978664	-1.0135	0.633001	NO
A0A1B0GT45	105243794	Gm39566	0.981305	164.39	S	725	>>Phosphosite	0.990743	1.08157	1.06373	1.1038	1.08072	0.922721	0.943967	0.941241	0.969026	0.902485	>>Protein	A0A1B0GT45	0.907202	0.991658	1.01853	1.00784	1.04532	0.974556	1.02462	1.00118	1.03521	0.993898	>>Phosphosite calibrated	1.09209	1.09067	1.04438	1.09521	1.03386	0.946812	0.921288	0.940135	0.93607	0.908026	-1.1513	1.34e-05	YES
A0A1B0GT45	105243794	Gm39566	1	139.88	S	510	>>Phosphosite	0.852472	0.924808	1.12897	1.09553	1.11325	1.07099	0.943783	0.94825	0.984142	0.937809	>>Protein	A0A1B0GT45	0.907202	0.991658	1.01853	1.00784	1.04532	0.974556	1.02462	1.00118	1.03521	0.993898	>>Phosphosite calibrated	0.939671	0.932587	1.10843	1.08701	1.06499	1.09895	0.921108	0.947137	0.950672	0.943566	-1.0558	0.304035	NO
A0A1B0GT45	105243794	Gm39566	0.977539	52.862	S	313	>>Phosphosite	0.975873	1.07607	1.07796	1.06402	0.978104	1.00478	0.989471	0.901714	0.980309	0.951696	>>Protein	A0A1B0GT45	0.907202	0.991658	1.01853	1.00784	1.04532	0.974556	1.02462	1.00118	1.03521	0.993898	>>Phosphosite calibrated	1.0757	1.08512	1.05835	1.05575	0.935699	1.03101	0.965699	0.900655	0.946969	0.957538	-1.08512	0.0442868	YES
A0A1B0GT45	105243794	Gm39566	0.947905	166.88	S	1078	>>Phosphosite	0.882757	1.05643	1.04658	0.878806	1.06824	0.950299	1.02461	1.10884	0.931874	1.05156	>>Protein	A0A1B0GT45	0.907202	0.991658	1.01853	1.00784	1.04532	0.974556	1.02462	1.00118	1.03521	0.993898	>>Phosphosite calibrated	0.973055	1.06532	1.02754	0.871969	1.02193	0.975109	0.999998	1.10753	0.900181	1.05801	1.01634	0.748009	NO
A0A1B0GT45	105243794	Gm39566	0.985423	333.11	S	983	>>Phosphosite	0.926262	1.02889	1.06956	1.03676	0.996159	1.04509	1.01923	1.01369	0.982763	0.881599	>>Protein	A0A1B0GT45	0.907202	0.991658	1.01853	1.00784	1.04532	0.974556	1.02462	1.00118	1.03521	0.993898	>>Phosphosite calibrated	1.02101	1.03755	1.0501	1.02869	0.952972	1.07238	0.994738	1.0125	0.949339	0.887012	-1.03547	0.353841	NO
A0A1B0GT45	105243794	Gm39566	0.87499	148.19	S	1134	>>Phosphosite	1.09179	1.10551	0.93341	1.21748	1.05115	0.902999	0.8601	0.839919	1.00942	0.988212	>>Protein	A0A1B0GT45	0.907202	0.991658	1.01853	1.00784	1.04532	0.974556	1.02462	1.00118	1.03521	0.993898	>>Phosphosite calibrated	1.20347	1.11481	0.916432	1.20801	1.00558	0.926575	0.839436	0.838932	0.975094	0.994278	-1.19106	0.0286895	YES
A0A1B0GT45	105243794	Gm39566	0.964184	69.431	S	1248	>>Phosphosite	0.907852	1.02768	1.09233	1.00056	1.03545	0.992697	1.05112	0.967253	0.981533	0.94353	>>Protein	A0A1B0GT45	0.907202	0.991658	1.01853	1.00784	1.04532	0.974556	1.02462	1.00118	1.03521	0.993898	>>Phosphosite calibrated	1.00072	1.03632	1.07246	0.992774	0.990554	1.01861	1.02587	0.966117	0.948151	0.949322	-1.03764	0.14912	NO
A0A1B0GT45	105243794	Gm39566	0.99122	82.908	S	976	>>Phosphosite	0.852577	1.0268	1.11327	0.948205	1.04302	1.17244	0.99298	1.05937	0.859665	0.93167	>>Protein	A0A1B0GT45	0.907202	0.991658	1.01853	1.00784	1.04532	0.974556	1.02462	1.00118	1.03521	0.993898	>>Phosphosite calibrated	0.939788	1.03544	1.09302	0.940829	0.997798	1.20305	0.969123	1.05813	0.830428	0.937389	-1.00175	0.980378	NO
A0A1B0GXC3	110954	Rpl10	1	94.616	S	104	>>Phosphosite	0.967492	1.03857	0.948919	0.992981	1.02701	1.02541	1.01118	1.04098	1.02405	0.923406	>>Protein	Q6ZWV3;I7HLV2;A0A1B0GXC3	0.827424	0.901691	0.926347	0.912043	0.887044	1.09082	1.14034	1.12024	1.11397	1.08008	>>Phosphosite calibrated	1.16928	1.1518	1.02437	1.08874	1.15779	0.94004	0.886731	0.929249	0.919282	0.854943	-1.23437	0.000146022	YES
A0A1D5RLL8	381922	Cdiptos	0.99999	111.61	S	73	>>Phosphosite	0.924695	1.07027	1.22216	1.01519	1.00322	0.986746	0.995106	0.860185	0.978303	0.944122	>>Protein	A0A1D5RLL8;A0A1D5RL94;A0A1D5RM53	0.880526	1.05803	1.08652	1.04875	1.02301	0.943484	1.04579	0.977228	0.976502	0.960155	>>Phosphosite calibrated	1.05016	1.01157	1.12484	0.968002	0.980654	1.04585	0.951533	0.88023	1.00184	0.983301	-1.05603	0.205593	NO
A0A1D5RLL8	381922	Cdiptos	0.998135	103.43	S	56	>>Phosphosite	0.940555	0.990671	0.997461	1.00104	1.04004	1.01967	1.03275	1.02575	0.978591	0.973473	>>Protein	A0A1D5RLL8;A0A1D5RL94;A0A1D5RM53	0.880526	1.05803	1.08652	1.04875	1.02301	0.943484	1.04579	0.977228	0.976502	0.960155	>>Phosphosite calibrated	1.06817	0.936332	0.918032	0.954512	1.01664	1.08074	0.987532	1.04966	1.00214	1.01387	1.04909	0.178724	NO
A0A1D5RLL8	381922	Cdiptos	0.841168	144.41	S	16	>>Phosphosite	0.932864	1.01409	1.0478	1.03542	1.00239	1.01559	0.90643	1.05536	1.00572	0.984337	>>Protein	A0A1D5RLL8;A0A1D5RL94;A0A1D5RM53	0.880526	1.05803	1.08652	1.04875	1.02301	0.943484	1.04579	0.977228	0.976502	0.960155	>>Phosphosite calibrated	1.05944	0.95847	0.964362	0.987297	0.979844	1.07642	0.866739	1.07995	1.02992	1.02518	1.02602	0.565183	NO
A0A1D5RLL8	381922	Cdiptos	0.88446	178.23	S	17	>>Phosphosite	0.887591	1.18302	0.978036	1.19587	1.04573	0.902116	0.996499	0.930795	0.988535	0.891808	>>Protein	A0A1D5RLL8;A0A1D5RL94;A0A1D5RM53	0.880526	1.05803	1.08652	1.04875	1.02301	0.943484	1.04579	0.977228	0.976502	0.960155	>>Phosphosite calibrated	1.00802	1.11813	0.900155	1.14029	1.02221	0.956154	0.952865	0.952486	1.01232	0.928816	-1.08041	0.1259	NO
A0A1D5RLL8	381922	Cdiptos	0.999887	88.427	S	22	>>Phosphosite	0.989442	0.953061	1.00465	1.00263	1.05693	1.05251	1.02357	1.07547	0.95213	0.889606	>>Protein	A0A1D5RLL8;A0A1D5RL94;A0A1D5RM53	0.880526	1.05803	1.08652	1.04875	1.02301	0.943484	1.04579	0.977228	0.976502	0.960155	>>Phosphosite calibrated	1.12369	0.900785	0.924646	0.956027	1.03316	1.11556	0.978755	1.10053	0.975042	0.926523	1.03202	0.583186	NO
A0A1D5RLW4	17925	Myo9b	0.945661	55.206	S	73	>>Phosphosite	1.0063	0.941201	1.01459	1.03632	1.06128	1.03237	0.883294	1.16738	0.920503	0.936777	>>Protein												>>Phosphosite calibrated	1.0063	0.941201	1.01459	1.03632	1.06128	1.03237	0.883294	1.16738	0.920503	0.936777	-1.02416	0.675356	NO
A0A1D5RLG4	320869	Spata33	0.974862	158.69	S	41	>>Phosphosite	1.10458	1.07227	1.16759	1.1274	1.23054	0.816877	0.853898	0.887061	0.872917	0.866863	>>Protein	A0A1D5RLG4;Q0P5V0	0.983194	0.976234	1.10313	0.972061	1.02097	1.05718	0.964221	0.952134	1.00827	0.962612	>>Phosphosite calibrated	1.12346	1.09838	1.05843	1.15981	1.20526	0.772697	0.885583	0.931656	0.86576	0.900532	-1.29592	0.000113168	YES
A0A1D5RLG4	320869	Spata33	0.965854	95.183	S	79	>>Phosphosite	0.909852	1.03368	1.06007	0.962304	1.00734	0.987583	0.942917	1.04044	1.04509	1.01072	>>Protein	A0A1D5RLG4;Q0P5V0	0.983194	0.976234	1.10313	0.972061	1.02097	1.05718	0.964221	0.952134	1.00827	0.962612	>>Phosphosite calibrated	0.925405	1.05884	0.960968	0.989962	0.986651	0.934171	0.977906	1.09274	1.03652	1.04998	1.03444	0.367486	NO
A0A1D5RLG4	320869	Spata33	0.993559	96.067	S	80	>>Phosphosite	0.957715	0.914142	1.03345	0.991132	1.11122	0.95112	1.03641	1.02433	1.04938	0.931093	>>Protein	A0A1D5RLG4;Q0P5V0	0.983194	0.976234	1.10313	0.972061	1.02097	1.05718	0.964221	0.952134	1.00827	0.962612	>>Phosphosite calibrated	0.974086	0.936397	0.936835	1.01962	1.0884	0.89968	1.07487	1.07583	1.04077	0.967256	1.0208	0.657015	NO
Q8BG67	76740	Efr3a	0.986907	66.331	S	122	>>Phosphosite	0.972147	1.00623	1.01526	1.12201	1.01038	0.982332	0.996523	0.983962	0.974727	0.936431	>>Protein	A0A1D5RLL3;Q8BG67;Q8BWC5;A0A2I3BR57;G3UX01	0.888273	0.977932	1.00155	0.994032	1.01331	0.986617	1.05064	1.02528	1.05356	1.00881	>>Phosphosite calibrated	1.09442	1.02894	1.01369	1.12874	0.997105	0.995657	0.948488	0.959703	0.925177	0.928255	-1.10628	0.00719018	YES
Q8BG67	76740	Efr3a	0.909064	104.06	S	692	>>Phosphosite	0.884185	1.06572	1.02146	1.09304	1.04903	1.08241	0.89861	1.07968	0.893897	0.931963	>>Protein	A0A1D5RLL3;Q8BG67;Q8BWC5;A0A2I3BR57;G3UX01	0.888273	0.977932	1.00155	0.994032	1.01331	0.986617	1.05064	1.02528	1.05356	1.00881	>>Phosphosite calibrated	0.995397	1.08977	1.01988	1.0996	1.03526	1.09709	0.855294	1.05306	0.848456	0.923827	-1.09673	0.130511	NO
A0A1D5RLL5	77352	Axdnd1	0.966978	102.08	S	13	>>Phosphosite	0.897519	0.884386	0.965617	0.972518	1.07223	1.0884	1.11343	1.02467	1.05255	0.928681	>>Protein	A0A1D5RLL5;J3QPL7;J3KMJ8;J3QNG8;Q3UZ57;A0A1D5RM11	0.93167	0.976506	0.998095	0.998426	1.01228	0.999473	1.03206	1.03028	1.02823	0.992983	>>Phosphosite calibrated	0.963344	0.905664	0.967459	0.974051	1.05923	1.08897	1.07885	0.994549	1.02366	0.935244	1.05165	0.216154	NO
A0A1D5RLL5	77352	Axdnd1	0.99979	140.46	S	951	>>Phosphosite	0.937281	1.01844	1.01397	0.974324	1.01252	0.997655	1.02734	0.991636	1.05005	0.976775	>>Protein	A0A1D5RLL5;J3QPL7;J3KMJ8;J3QNG8;Q3UZ57;A0A1D5RM11	0.93167	0.976506	0.998095	0.998426	1.01228	0.999473	1.03206	1.03028	1.02823	0.992983	>>Phosphosite calibrated	1.00602	1.04294	1.01591	0.97586	1.00023	0.998181	0.995435	0.96249	1.02123	0.983678	-1.01612	0.303236	NO
A0A1D5RLL5	77352	Axdnd1	0.915304	46.494	S	118	>>Phosphosite	0.873428	0.996258	1.08335	0.954355	1.02241	0.931275	1.05898	1.00552	1.03851	1.03591	>>Protein	A0A1D5RLL5;J3QPL7;J3KMJ8;J3QNG8;Q3UZ57;A0A1D5RM11	0.93167	0.976506	0.998095	0.998426	1.01228	0.999473	1.03206	1.03028	1.02823	0.992983	>>Phosphosite calibrated	0.937486	1.02023	1.08542	0.955859	1.01001	0.931766	1.02609	0.975964	1.01	1.04323	-1.0044	0.89683	NO
A0A1D5RLM8	105242472	Gm11639	0.987106	51.135	S	3127	>>Phosphosite	0.998232	0.981567	1.04652	1.02171	1.06923	0.928758	0.934263	1.00576	1.05778	0.956189	>>Protein	A0A1D5RLM8;Q80X60;B1ASN7;F6RS26;B2FDE4	0.93765	0.974705	1.0036	1.00508	1.01977	0.992725	1.01587	1.02955	1.03164	0.989406	>>Phosphosite calibrated	1.06461	1.00704	1.04277	1.01654	1.0485	0.935565	0.919668	0.976888	1.02533	0.966427	-1.07371	0.00988287	YES
A0A1D5RLM8	105242472	Gm11639	1	103.31	S	5406	>>Phosphosite	0.944699	1.02624	1.01647	1.00545	1.01735	0.958493	0.99914	1.04768	1.02449	0.959989	>>Protein	A0A1D5RLM8;Q80X60;B1ASN7;F6RS26;B2FDE4	0.93765	0.974705	1.0036	1.00508	1.01977	0.992725	1.01587	1.02955	1.03164	0.989406	>>Phosphosite calibrated	1.00752	1.05288	1.01283	1.00037	0.997629	0.965517	0.983531	1.0176	0.993062	0.970268	-1.02865	0.0724159	NO
A0A1D5RLM8	105242472	Gm11639	1	99.973	S	5408	>>Phosphosite	0.933003	1.01095	0.997217	1.00078	1.03783	0.953951	1.00792	1.02455	1.04193	0.991865	>>Protein	A0A1D5RLM8;Q80X60;B1ASN7;F6RS26;B2FDE4	0.93765	0.974705	1.0036	1.00508	1.01977	0.992725	1.01587	1.02955	1.03164	0.989406	>>Phosphosite calibrated	0.995044	1.03718	0.993641	0.995725	1.01771	0.960943	0.992173	0.995143	1.00997	1.00249	-1.01584	0.226493	NO
A0A1D5RLM8	105242472	Gm11639	0.998722	162.36	S	1935	>>Phosphosite	0.893067	0.974928	1.00496	1.05846	1.05304	0.972402	1.01506	1.12703	0.983721	0.917332	>>Protein	A0A1D5RLM8;Q80X60;B1ASN7;F6RS26;B2FDE4	0.93765	0.974705	1.0036	1.00508	1.01977	0.992725	1.01587	1.02955	1.03164	0.989406	>>Phosphosite calibrated	0.952452	1.00023	1.00135	1.05311	1.03263	0.979529	0.999202	1.09468	0.953547	0.927155	-1.01729	0.621459	NO
Q99MD6	232223	Txnrd3	0.994914	123.79	S	16	>>Phosphosite	0.606204	0.611538	0.634307	0.657664	0.658535	1.41202	1.33259	1.35466	1.36115	1.37134	>>Protein	Q99MD6;G3X8P6;D3Z0H7	0.907351	0.912727	0.96649	0.944985	0.979008	1.0103	1.09877	1.07165	1.05179	1.05692	>>Phosphosite calibrated	0.668103	0.670012	0.656299	0.695952	0.672655	1.39762	1.2128	1.26409	1.29412	1.29748	1.92271	3.92e-08	YES
A0A1D5RLM8	105242472	Gm11639	0.863813	250.19	S	5546	>>Phosphosite	0.917313	0.928028	1.0285	1.02768	1.01967	1.01652	0.987905	1.0885	1.04797	0.937923	>>Protein	A0A1D5RLM8;Q80X60;B1ASN7;F6RS26;B2FDE4	0.93765	0.974705	1.0036	1.00508	1.01977	0.992725	1.01587	1.02955	1.03164	0.989406	>>Phosphosite calibrated	0.978311	0.952111	1.02481	1.02248	0.999905	1.02397	0.972472	1.05725	1.01583	0.947966	1.00801	0.745805	NO
A0A1D5RLM8	105242472	Gm11639	0.993493	270.78	S	5548	>>Phosphosite	0.930344	1.02656	0.99929	1.03211	1.07328	1.0541	0.959897	1.00849	0.994464	0.92147	>>Protein	A0A1D5RLM8;Q80X60;B1ASN7;F6RS26;B2FDE4	0.93765	0.974705	1.0036	1.00508	1.01977	0.992725	1.01587	1.02955	1.03164	0.989406	>>Phosphosite calibrated	0.992208	1.0532	0.995708	1.02689	1.05248	1.06182	0.944902	0.979538	0.96396	0.931336	-1.04895	0.108177	NO
A0A1D5RLM8	105242472	Gm11639	0.999899	64.675	S	5562	>>Phosphosite	0.971402	1.0617	0.990775	1.01629	0.916152	1.10511	0.989048	0.955521	1.02059	0.973409	>>Protein	A0A1D5RLM8;Q80X60;B1ASN7;F6RS26;B2FDE4	0.93765	0.974705	1.0036	1.00508	1.01977	0.992725	1.01587	1.02955	1.03164	0.989406	>>Phosphosite calibrated	1.036	1.08926	0.987223	1.01115	0.898393	1.11321	0.973598	0.928093	0.989283	0.983832	-1.00682	0.88111	NO
A0A1D5RLM8	105242472	Gm11639	0.999989	98.044	S	5566	>>Phosphosite	0.921377	1.07537	1.06248	1.0241	1.05062	0.952903	1.01051	1.00781	0.972493	0.922344	>>Protein	A0A1D5RLM8;Q80X60;B1ASN7;F6RS26;B2FDE4	0.93765	0.974705	1.0036	1.00508	1.01977	0.992725	1.01587	1.02955	1.03164	0.989406	>>Phosphosite calibrated	0.982645	1.10327	1.05867	1.01892	1.03026	0.959886	0.994721	0.978877	0.942663	0.93222	-1.08015	0.0105712	YES
A0A1D5RLM8	105242472	Gm11639	1	90.108	S	4420	>>Phosphosite	0.896057	1.02286	1.02544	1.05703	1.04517	0.996063	1.01962	0.972092	0.99315	0.972508	>>Protein	A0A1D5RLM8;Q80X60;B1ASN7;F6RS26;B2FDE4	0.93765	0.974705	1.0036	1.00508	1.01977	0.992725	1.01587	1.02955	1.03164	0.989406	>>Phosphosite calibrated	0.955641	1.04941	1.02177	1.05169	1.02491	1.00336	1.00369	0.944187	0.962687	0.982921	-1.04218	0.0834039	NO
A0A1D5RLM8	105242472	Gm11639	0.998942	185.61	S	200	>>Phosphosite	0.969751	0.968507	1.01551	1.01183	1.05775	1.00927	1.00992	1.01801	0.977116	0.962342	>>Protein	A0A1D5RLM8;Q80X60;B1ASN7;F6RS26;B2FDE4	0.93765	0.974705	1.0036	1.00508	1.01977	0.992725	1.01587	1.02955	1.03164	0.989406	>>Phosphosite calibrated	1.03424	0.99364	1.01187	1.00672	1.03724	1.01667	0.994144	0.988787	0.947145	0.972646	-1.0334	0.0500594	NO
A0A1D5RLM8	105242472	Gm11639	0.984958	194.37	S	1967	>>Phosphosite	1.08497	1.10154	1.08333	1.13966	1.12855	0.895741	0.899929	0.933244	0.855325	0.877718	>>Protein	A0A1D5RLM8;Q80X60;B1ASN7;F6RS26;B2FDE4	0.93765	0.974705	1.0036	1.00508	1.01977	0.992725	1.01587	1.02955	1.03164	0.989406	>>Phosphosite calibrated	1.15711	1.13012	1.07945	1.1339	1.10668	0.902306	0.88587	0.906455	0.82909	0.887116	-1.27124	1.58e-06	YES
A0A1D5RLM8	105242472	Gm11639	1	53.034	S	3445	>>Phosphosite	0.863251	1.02924	1.06498	0.94943	0.934208	1.01606	0.994222	1.30776	0.969565	0.871276	>>Protein	A0A1D5RLM8;Q80X60;B1ASN7;F6RS26;B2FDE4	0.93765	0.974705	1.0036	1.00508	1.01977	0.992725	1.01587	1.02955	1.03164	0.989406	>>Phosphosite calibrated	0.920654	1.05595	1.06117	0.944631	0.916099	1.02351	0.978691	1.27022	0.939825	0.880605	1.03968	0.61658	NO
A0A1D5RLM8	105242472	Gm11639	1	156.14	S	2037	>>Phosphosite	1.1379	1.09681	1.09317	1.16746	1.08401	0.893013	0.868403	0.896131	0.886199	0.876903	>>Protein	A0A1D5RLM8;Q80X60;B1ASN7;F6RS26;B2FDE4	0.93765	0.974705	1.0036	1.00508	1.01977	0.992725	1.01587	1.02955	1.03164	0.989406	>>Phosphosite calibrated	1.21357	1.12528	1.08926	1.16155	1.06299	0.899558	0.854837	0.870407	0.859017	0.886292	-1.29348	1.58e-05	YES
A0A1D5RLM8	105242472	Gm11639	1	130.27	S	5257	>>Phosphosite	0.95171	1.02671	1.03802	1.04359	1.03697	0.998539	1.04515	0.957726	0.962442	0.939144	>>Protein	A0A1D5RLM8;Q80X60;B1ASN7;F6RS26;B2FDE4	0.93765	0.974705	1.0036	1.00508	1.01977	0.992725	1.01587	1.02955	1.03164	0.989406	>>Phosphosite calibrated	1.01499	1.05336	1.0343	1.03831	1.01687	1.00586	1.02883	0.930234	0.932921	0.9492	-1.06412	0.0197184	YES
A0A1D5RLM8	105242472	Gm11639	0.999955	83.871	S	4245	>>Phosphosite	0.965558	1.01717	1.06088	1.02774	1.07037	0.967825	0.929038	0.964404	1.00349	0.993526	>>Protein	A0A1D5RLM8;Q80X60;B1ASN7;F6RS26;B2FDE4	0.93765	0.974705	1.0036	1.00508	1.01977	0.992725	1.01587	1.02955	1.03164	0.989406	>>Phosphosite calibrated	1.02976	1.04357	1.05707	1.02254	1.04962	0.974918	0.914525	0.93672	0.972709	1.00416	-1.08318	0.00151462	YES
Q9D0B6	67683	Pbdc1	1	88.264	S	184	>>Phosphosite	0.580197	0.759806	0.792761	0.749541	0.772663	1.26078	1.24457	1.25019	1.25245	1.33704	>>Protein												>>Phosphosite calibrated	0.580197	0.759806	0.792761	0.749541	0.772663	1.26078	1.24457	1.25019	1.25245	1.33704	1.736	1.32e-06	YES
A0A1D5RLM8	105242472	Gm11639	1	143.14	S	3522	>>Phosphosite	0.918317	1.05797	1.03544	1.05494	1.07759	0.95993	0.928638	1.00008	0.998914	0.968182	>>Protein	A0A1D5RLM8;Q80X60;B1ASN7;F6RS26;B2FDE4	0.93765	0.974705	1.0036	1.00508	1.01977	0.992725	1.01587	1.02955	1.03164	0.989406	>>Phosphosite calibrated	0.979381	1.08542	1.03173	1.04961	1.0567	0.966965	0.914131	0.971375	0.968274	0.978549	-1.08408	0.00500111	YES
A0A1D5RLM8	105242472	Gm11639	1	108.34	S	3839	>>Phosphosite	1.03429	1.00942	1.01646	1.03835	1.00661	0.990997	1.0377	0.979011	1.02017	0.866986	>>Protein	A0A1D5RLM8;Q80X60;B1ASN7;F6RS26;B2FDE4	0.93765	0.974705	1.0036	1.00508	1.01977	0.992725	1.01587	1.02955	1.03164	0.989406	>>Phosphosite calibrated	1.10307	1.03562	1.01281	1.0331	0.987094	0.998259	1.02149	0.950908	0.98888	0.87627	-1.06946	0.0682333	NO
A0A1D5RLM8	105242472	Gm11639	0.997504	99.891	S	3229	>>Phosphosite	0.975844	1.05185	1.04761	1.00899	1.00619	1.01128	0.934443	1.04648	1.00057	0.916749	>>Protein	A0A1D5RLM8;Q80X60;B1ASN7;F6RS26;B2FDE4	0.93765	0.974705	1.0036	1.00508	1.01977	0.992725	1.01587	1.02955	1.03164	0.989406	>>Phosphosite calibrated	1.04073	1.07914	1.04386	1.00389	0.986685	1.01869	0.919845	1.01644	0.969878	0.926565	-1.06243	0.0526451	NO
A0A1D5RLM8	105242472	Gm11639	1	143.86	S	5075	>>Phosphosite	0.920129	1.00582	1.02804	1.02886	1.0277	0.967837	1.00854	1.00105	1.05715	0.954892	>>Protein	A0A1D5RLM8;Q80X60;B1ASN7;F6RS26;B2FDE4	0.93765	0.974705	1.0036	1.00508	1.01977	0.992725	1.01587	1.02955	1.03164	0.989406	>>Phosphosite calibrated	0.981314	1.03192	1.02435	1.02366	1.00778	0.97493	0.99278	0.97231	1.02472	0.965117	-1.02823	0.0820215	NO
A0A1D5RLM8	105242472	Gm11639	0.997086	220.36	S	5673	>>Phosphosite	0.949937	0.954245	0.936604	0.955539	1.00409	0.981899	1.05514	1.03864	1.08766	1.03625	>>Protein	A0A1D5RLM8;Q80X60;B1ASN7;F6RS26;B2FDE4	0.93765	0.974705	1.0036	1.00508	1.01977	0.992725	1.01587	1.02955	1.03164	0.989406	>>Phosphosite calibrated	1.0131	0.979009	0.933246	0.950709	0.984623	0.989095	1.03865	1.00882	1.0543	1.04735	1.0571	0.017455	YES
A0A1D5RLM8	105242472	Gm11639	0.885133	216.84	S	5570	>>Phosphosite	0.945033	1.03592	1.03988	1.01007	1.04843	1.00026	0.934657	1.00021	1.01034	0.975195	>>Protein	A0A1D5RLM8;Q80X60;B1ASN7;F6RS26;B2FDE4	0.93765	0.974705	1.0036	1.00508	1.01977	0.992725	1.01587	1.02955	1.03164	0.989406	>>Phosphosite calibrated	1.00787	1.06281	1.03615	1.00497	1.02811	1.00759	0.920056	0.971502	0.979352	0.985636	-1.05669	0.0151273	YES
A0A1D5RLM8	105242472	Gm11639	1	89.663	S	5578	>>Phosphosite	0.978517	1.05134	1.02154	1.03823	0.967284	1.0319	1.00201	1.01655	0.924591	0.968041	>>Protein	A0A1D5RLM8;Q80X60;B1ASN7;F6RS26;B2FDE4	0.93765	0.974705	1.0036	1.00508	1.01977	0.992725	1.01587	1.02955	1.03164	0.989406	>>Phosphosite calibrated	1.04358	1.07862	1.01788	1.03298	0.948534	1.03946	0.98636	0.987367	0.896231	0.978406	-1.04783	0.175598	NO
A0A1D5RLM8	105242472	Gm11639	0.996156	165.63	S	2012	>>Phosphosite	0.86331	1.00824	0.837801	0.835232	0.8872	1.11477	1.14641	1.0596	1.20697	1.04047	>>Protein	A0A1D5RLM8;Q80X60;B1ASN7;F6RS26;B2FDE4	0.93765	0.974705	1.0036	1.00508	1.01977	0.992725	1.01587	1.02955	1.03164	0.989406	>>Phosphosite calibrated	0.920716	1.0344	0.834798	0.831009	0.870002	1.12294	1.1285	1.02919	1.16995	1.05161	1.22518	0.00224179	YES
A0A1D5RLM8	105242472	Gm11639	0.877677	108.14	S	2022	>>Phosphosite	0.977011	0.986175	1.0061	1.04551	1.04071	0.979769	1.02336	0.990178	0.951034	1.00014	>>Protein	A0A1D5RLM8;Q80X60;B1ASN7;F6RS26;B2FDE4	0.93765	0.974705	1.0036	1.00508	1.01977	0.992725	1.01587	1.02955	1.03164	0.989406	>>Phosphosite calibrated	1.04198	1.01177	1.0025	1.04023	1.02054	0.98695	1.00738	0.961755	0.921863	1.01085	-1.04668	0.0367231	YES
A0A1D5RLM8	105242472	Gm11639	0.950886	113.76	S	2090	>>Phosphosite	0.851676	0.955631	1.03826	1.02215	1.05326	1.05565	1.03581	1.0636	1.02487	0.899102	>>Protein	A0A1D5RLM8;Q80X60;B1ASN7;F6RS26;B2FDE4	0.93765	0.974705	1.0036	1.00508	1.01977	0.992725	1.01587	1.02955	1.03164	0.989406	>>Phosphosite calibrated	0.908309	0.98043	1.03453	1.01698	1.03284	1.06339	1.01962	1.03307	0.993435	0.908729	1.00908	0.804891	NO
A0A1D5RLM8	105242472	Gm11639	1	153.39	S	90	>>Phosphosite	0.960362	1.03236	1.01289	0.989257	1.0493	1.00207	1.00816	1.00887	0.975662	0.961073	>>Protein	A0A1D5RLM8;Q80X60;B1ASN7;F6RS26;B2FDE4	0.93765	0.974705	1.0036	1.00508	1.01977	0.992725	1.01587	1.02955	1.03164	0.989406	>>Phosphosite calibrated	1.02422	1.05915	1.00926	0.984256	1.02896	1.00941	0.992407	0.979907	0.945736	0.971364	-1.04226	0.0343262	YES
A0A1D5RLM8	105242472	Gm11639	0.787074	61.265	S	1922	>>Phosphosite	1.01413	1.11759	1.09846	1.11672	1.03328	0.973375	0.878539	0.920016	0.976965	0.870931	>>Protein	A0A1D5RLM8;Q80X60;B1ASN7;F6RS26;B2FDE4	0.93765	0.974705	1.0036	1.00508	1.01977	0.992725	1.01587	1.02955	1.03164	0.989406	>>Phosphosite calibrated	1.08157	1.14659	1.09452	1.11107	1.01325	0.980509	0.864814	0.893606	0.946999	0.880256	-1.1929	0.000454844	YES
A0A1D5RLM8	105242472	Gm11639	0.996596	152.11	S	3764	>>Phosphosite	1.06954	1.01504	1.04629	0.996982	1.07804	0.95851	0.981892	1.01924	0.949734	0.884741	>>Protein	A0A1D5RLM8;Q80X60;B1ASN7;F6RS26;B2FDE4	0.93765	0.974705	1.0036	1.00508	1.01977	0.992725	1.01587	1.02955	1.03164	0.989406	>>Phosphosite calibrated	1.14066	1.04138	1.04254	0.991942	1.05714	0.965535	0.966553	0.989978	0.920602	0.894215	-1.11332	0.00690849	YES
A0A1D5RLN8	18861	Rsph10b	0.884961	118.23	S	854	>>Phosphosite	0.951775	0.976119	0.967217	1.06259	1.04261	0.9892	0.993196	1.00791	1.0288	0.98057	>>Protein	E9PYQ0;Q9CUJ3;A0A1D5RLN8	0.897443	1.00184	1.01311	1.00237	1.02648	0.976741	1.01075	1.02452	1.04247	1.00427	>>Phosphosite calibrated	1.06054	0.974325	0.954698	1.06009	1.01571	1.01275	0.982629	0.983792	0.986887	0.976405	-1.02487	0.307537	NO
A0A1D5RLN8	18861	Rsph10b	1	136.48	S	326	>>Phosphosite	0.899589	1.01691	1.02442	0.993432	0.995904	1.00897	1.04349	1.02062	1.00765	0.989018	>>Protein	E9PYQ0;Q9CUJ3;A0A1D5RLN8	0.897443	1.00184	1.01311	1.00237	1.02648	0.976741	1.01075	1.02452	1.04247	1.00427	>>Phosphosite calibrated	1.00239	1.01505	1.01116	0.991087	0.97021	1.033	1.03238	0.996199	0.966591	0.984816	1.00463	0.77245	NO
A0A1D5RLN8	18861	Rsph10b	0.995835	101.39	S	728	>>Phosphosite	0.970187	0.967092	1.03849	1.03952	1.0345	0.985081	1.03021	0.998077	0.994835	0.942013	>>Protein	E9PYQ0;Q9CUJ3;A0A1D5RLN8	0.897443	1.00184	1.01311	1.00237	1.02648	0.976741	1.01075	1.02452	1.04247	1.00427	>>Phosphosite calibrated	1.08106	0.965315	1.02505	1.03706	1.00781	1.00854	1.01924	0.974193	0.954302	0.938012	-1.04536	0.106654	NO
A0A1D5RLN8	18861	Rsph10b	0.818045	141.13	S	673	>>Phosphosite	0.877312	1.1477	1.0518	1.13431	1.02812	0.973739	0.950524	0.969411	1.02239	0.844683	>>Protein	E9PYQ0;Q9CUJ3;A0A1D5RLN8	0.897443	1.00184	1.01311	1.00237	1.02648	0.976741	1.01075	1.02452	1.04247	1.00427	>>Phosphosite calibrated	0.977568	1.14559	1.03819	1.13164	1.0016	0.996926	0.94041	0.946213	0.980735	0.841094	-1.12522	0.0267061	YES
A0A1D5RLT3	75502	Cmtm2b	1	61.038	S	121	>>Phosphosite	0.906599	1.01413	1.05112	0.973444	1.0816	0.969341	1.02838	0.984899	1.03225	0.958229	>>Protein	A0A1D5RLT3;Q9DAC0	0.907741	0.943796	0.98842	1.00369	1.04017	0.972725	1.03457	1.03296	1.05179	1.02414	>>Phosphosite calibrated	0.998742	1.07452	1.06343	0.969865	1.03983	0.996521	0.994016	0.953473	0.981424	0.935646	-1.05869	0.0383777	YES
A0A1D5RME4	76808	Rpl18a	1	85.355	S	79	>>Phosphosite	0.799574	1.07688	0.955926	0.966379	1.06424	1.03693	0.95687	1.19451	1.05063	0.898056	>>Protein	P62717;A0A1D5RLW5;A0A1D5RM85;A0A1D5RME4;A0A1D5RM79;A0A1D5RMC7	0.858724	0.919187	0.927555	0.918313	0.958053	1.05864	1.10138	1.10233	1.09055	1.06528	>>Phosphosite calibrated	0.931119	1.17156	1.03059	1.05234	1.11084	0.979502	0.868795	1.08363	0.963396	0.84302	-1.11778	0.0948709	NO
A0A1D5RME4	76808	Rpl18a	0.999975	70.315	S	27	>>Phosphosite	0.929274	0.948599	0.974027	1.03163	0.964225	1.04143	1.11448	1.00648	0.937965	1.05188	>>Protein	P62717;A0A1D5RLW5;A0A1D5RM85;A0A1D5RME4;A0A1D5RM79;A0A1D5RMC7	0.858724	0.919187	0.927555	0.918313	0.958053	1.05864	1.10138	1.10233	1.09055	1.06528	>>Phosphosite calibrated	1.08216	1.032	1.0501	1.1234	1.00644	0.983751	1.0119	0.913053	0.860086	0.98742	-1.11309	0.0146391	YES
Q3V036	381580	Ccdc27	0.969825	56.551	S	327	>>Phosphosite	0.625157	0.696468	0.825755	0.724913	0.743197	1.32718	1.31307	1.21944	1.28028	1.24454	>>Protein	Q3V036	0.905184	1.01874	1.00974	1.00192	1.01586	0.985872	1.02312	1.00042	1.03642	1.00272	>>Phosphosite calibrated	0.690641	0.683655	0.817794	0.723521	0.731592	1.3462	1.28339	1.21892	1.2353	1.24116	1.7342	2.16e-07	YES
A0A1D5RLZ6	67952	Tomm20	0.999002	89.231	S	92	>>Phosphosite	0.821162	0.983115	1.12217	1.12347	0.988128	0.987663	0.926928	0.940972	1.10147	1.00493	>>Protein	Q9DCC8;A0A1D5RLZ6	0.770283	1.05662	1.06316	1.05133	1.01891	0.964581	1.02038	0.988032	1.02795	1.03876	>>Phosphosite calibrated	1.06605	0.930433	1.0555	1.06862	0.969791	1.02393	0.908416	0.95237	1.07152	0.967434	-1.03386	0.432169	NO
A0A1D5RLZ6	67952	Tomm20	0.999809	132.79	S	95	>>Phosphosite	0.907162	1.09283	1.05999	1.00121	1.00382	1.02101	0.930874	1.05652	0.980197	0.946377	>>Protein	Q9DCC8;A0A1D5RLZ6	0.770283	1.05662	1.06316	1.05133	1.01891	0.964581	1.02038	0.988032	1.02795	1.03876	>>Phosphosite calibrated	1.1777	1.03427	0.997015	0.952331	0.985193	1.0585	0.912284	1.06932	0.953545	0.911067	-1.0493	0.383961	NO
A0A1D5RMA4	330836	Slc7a6	0.906891	85.42	S	8	>>Phosphosite	0.907029	0.962039	0.98144	0.911368	1.04221	1.03689	1.06113	1.02504	1.09858	0.974276	>>Protein												>>Phosphosite calibrated	0.907029	0.962039	0.98144	0.911368	1.04221	1.03689	1.06113	1.02504	1.09858	0.974276	1.08156	0.0412715	YES
A0A1D5RM61	319695	Ankar	0.97866	139.89	S	1163	>>Phosphosite	0.954743	1.01646	1.03224	1.01763	1.04493	0.996573	0.994225	0.998628	0.973823	0.970741	>>Protein	B7ZNI2;A2RT91;A0A1D5RM61;A0A1D5RLY7	0.946066	0.984388	1.00006	1.00789	1.02063	0.974194	0.997603	1.02262	1.04706	0.99949	>>Phosphosite calibrated	1.00917	1.03258	1.03218	1.00967	1.02381	1.02297	0.996614	0.976542	0.930053	0.971236	-1.04288	0.0318676	YES
A0A1D5RM61	319695	Ankar	1	118.91	S	1246	>>Phosphosite	0.870771	1.01678	0.956687	0.996122	1.07157	0.993623	0.946805	1.25531	1.01915	0.873179	>>Protein	B7ZNI2;A2RT91;A0A1D5RM61;A0A1D5RLY7	0.946066	0.984388	1.00006	1.00789	1.02063	0.974194	0.997603	1.02262	1.04706	0.99949	>>Phosphosite calibrated	0.920413	1.03291	0.956632	0.988323	1.04991	1.01994	0.949081	1.22755	0.97334	0.873625	1.01927	0.774035	NO
A0A1D5RM92	66894	Wwp2	0.932663	154.09	S	123	>>Phosphosite	0.842324	0.869971	0.930118	0.971603	1.06937	1.11723	1.07249	1.0234	1.08487	1.01863	>>Protein	A0A1D5RM92;Q9DBH0;Q3TXI7;Q8C863;Q8BZZ3	0.869968	0.921569	0.99448	0.911918	0.956547	1.02399	1.10636	1.15801	1.04763	1.00953	>>Phosphosite calibrated	0.968224	0.944011	0.935281	1.06545	1.11795	1.09106	0.969384	0.883755	1.03555	1.00901	-1.00845	0.870748	NO
A0A1D5RM92	66894	Wwp2	1	223.14	S	165	>>Phosphosite	0.831515	0.931418	0.985452	0.924145	0.935204	1.09671	1.08343	1.0331	1.05886	1.12017	>>Protein	A0A1D5RM92;Q9DBH0;Q3TXI7;Q8C863;Q8BZZ3	0.869968	0.921569	0.99448	0.911918	0.956547	1.02399	1.10636	1.15801	1.04763	1.00953	>>Phosphosite calibrated	0.9558	1.01069	0.990923	1.01341	0.977688	1.07102	0.979268	0.892137	1.01072	1.10959	1.02308	0.576138	NO
A0A1D5RMC0	72236	Tsnaxip1	0.986986	125.73	S	80	>>Phosphosite	0.954721	1.02108	1.07952	1.0901	1.03702	0.939971	0.960963	0.948902	1.04658	0.92115	>>Protein	Q99P25;A0A1D5RMC0	1.0057	0.969382	0.978526	0.960666	1.01237	0.967331	1.03142	1.02006	1.0665	0.988054	>>Phosphosite calibrated	0.94931	1.05333	1.10321	1.13473	1.02435	0.971716	0.931688	0.930245	0.981323	0.932288	-1.10905	0.0161698	YES
A0A1D5RMC0	72236	Tsnaxip1	0.840573	165.66	S	85	>>Phosphosite	0.96672	1.03763	1.12081	1.06118	1.13489	0.887005	0.934901	0.955313	0.876465	1.02509	>>Protein	Q99P25;A0A1D5RMC0	1.0057	0.969382	0.978526	0.960666	1.01237	0.967331	1.03142	1.02006	1.0665	0.988054	>>Phosphosite calibrated	0.961241	1.0704	1.14541	1.10463	1.12103	0.916961	0.90642	0.93653	0.821815	1.03748	-1.16962	0.0105656	YES
A0A1D5RMC0	72236	Tsnaxip1	0.999008	109.54	S	16	>>Phosphosite	0.86715	0.952127	1.00016	0.908053	1.01697	1.02992	0.955826	1.20008	0.982143	1.08757	>>Protein	Q99P25;A0A1D5RMC0	1.0057	0.969382	0.978526	0.960666	1.01237	0.967331	1.03142	1.02006	1.0665	0.988054	>>Phosphosite calibrated	0.862236	0.9822	1.02211	0.945233	1.00455	1.0647	0.926708	1.17648	0.920903	1.10072	1.07748	0.229979	NO
A0A1D5RMD1	637079	Iqcn	0.979628	96.64	S	776	>>Phosphosite	1.00822	0.871803	1.03727	0.977973	1.01912	1.02569	1.08143	1.03698	0.986637	0.954885	>>Protein	A0A1D5RMD1;A0A0J9YTR7;Q9Z126	0.964843	0.974792	1.03128	0.992793	1.04346	0.971978	1.01472	0.994953	1.00837	1.00281	>>Phosphosite calibrated	1.04496	0.894347	1.00581	0.985072	0.976673	1.05526	1.06574	1.04224	0.978446	0.952211	1.03812	0.296072	NO
A0A1D5RMD1	637079	Iqcn	1	160.03	S	784	>>Phosphosite	0.952829	0.995509	1.02912	1.01175	1.07019	0.961482	1.0102	1.02899	1.00924	0.930682	>>Protein	A0A1D5RMD1;A0A0J9YTR7;Q9Z126	0.964843	0.974792	1.03128	0.992793	1.04346	0.971978	1.01472	0.994953	1.00837	1.00281	>>Phosphosite calibrated	0.987548	1.02125	0.997907	1.01909	1.02562	0.989201	0.995549	1.03421	1.00086	0.928076	-1.02092	0.301876	NO
A0A1D5RMD1	637079	Iqcn	1	130.02	S	1009	>>Phosphosite	0.993267	0.932815	1.01442	1.00103	1.03097	0.992601	1.023	1.03016	1.01523	0.966511	>>Protein	A0A1D5RMD1;A0A0J9YTR7;Q9Z126	0.964843	0.974792	1.03128	0.992793	1.04346	0.971978	1.01472	0.994953	1.00837	1.00281	>>Phosphosite calibrated	1.02946	0.956937	0.983652	1.00829	0.988031	1.02122	1.00816	1.03539	1.0068	0.963805	1.01389	0.443101	NO
A0A1D5RMD1	637079	Iqcn	1	203.74	S	996	>>Phosphosite	0.957996	0.987597	1.02939	0.968014	1.02432	1.00179	1.01879	1.03211	1.01838	0.961622	>>Protein	A0A1D5RMD1;A0A0J9YTR7;Q9Z126	0.964843	0.974792	1.03128	0.992793	1.04346	0.971978	1.01472	0.994953	1.00837	1.00281	>>Phosphosite calibrated	0.992903	1.01314	0.998168	0.975041	0.981656	1.03067	1.00401	1.03735	1.00992	0.958929	1.01612	0.32646	NO
A0A1D5RMD1	637079	Iqcn	1	191.4	S	834	>>Phosphosite	0.931686	1.02095	0.966107	1.02666	1.00896	0.998191	0.984946	0.985892	1.07196	1.00465	>>Protein	A0A1D5RMD1;A0A0J9YTR7;Q9Z126	0.964843	0.974792	1.03128	0.992793	1.04346	0.971978	1.01472	0.994953	1.00837	1.00281	>>Phosphosite calibrated	0.965635	1.04735	0.936802	1.03411	0.96694	1.02697	0.970656	0.990893	1.06306	1.00183	1.02072	0.464578	NO
A0A1D5RMD1	637079	Iqcn	0.999916	65.855	S	1151	>>Phosphosite	0.916512	1.11726	0.965896	1.01125	1.06932	0.975378	0.943987	1.00642	1.12056	0.873429	>>Protein	A0A1D5RMD1;A0A0J9YTR7;Q9Z126	0.964843	0.974792	1.03128	0.992793	1.04346	0.971978	1.01472	0.994953	1.00837	1.00281	>>Phosphosite calibrated	0.949908	1.14615	0.936597	1.01859	1.02478	1.0035	0.930292	1.01152	1.11125	0.870983	-1.03013	0.604452	NO
A0A1D5RMD1	637079	Iqcn	0.986598	221.55	S	1057	>>Phosphosite	1.05118	0.972201	0.970908	1.00526	0.919821	0.995398	0.937643	1.13924	1.10502	0.903324	>>Protein	A0A1D5RMD1;A0A0J9YTR7;Q9Z126	0.964843	0.974792	1.03128	0.992793	1.04346	0.971978	1.01472	0.994953	1.00837	1.00281	>>Phosphosite calibrated	1.08948	0.997342	0.941458	1.01256	0.881512	1.0241	0.92404	1.14502	1.09585	0.900795	1.03402	0.58484	NO
A0A1D5RMD1	637079	Iqcn	0.980979	88.596	S	1074	>>Phosphosite	0.612	1.20246	1.75825	1.09256	1.10844	0.755688	0.930259	1.00394	0.736975	0.799433	>>Protein	A0A1D5RMD1;A0A0J9YTR7;Q9Z126	0.964843	0.974792	1.03128	0.992793	1.04346	0.971978	1.01472	0.994953	1.00837	1.00281	>>Phosphosite calibrated	0.6343	1.23355	1.70491	1.1005	1.06227	0.777475	0.916763	1.00903	0.730856	0.797194	-1.35549	0.131869	NO
A0A1D5RMD1	637079	Iqcn	0.999997	69.954	S	1428	>>Phosphosite	0.991421	1.01738	0.894786	0.986354	1.08246	1.08539	0.954794	1.03463	0.977019	0.975775	>>Protein	A0A1D5RMD1;A0A0J9YTR7;Q9Z126	0.964843	0.974792	1.03128	0.992793	1.04346	0.971978	1.01472	0.994953	1.00837	1.00281	>>Phosphosite calibrated	1.02755	1.04369	0.867644	0.993514	1.03737	1.11668	0.940942	1.03987	0.968907	0.973042	1.01402	0.767509	NO
A0A1D5RMD1	637079	Iqcn	0.943196	159.84	S	1303	>>Phosphosite	0.993787	1.07406	1.02507	1.01403	1.01965	0.882479	1.02427	0.964129	1.06484	0.937693	>>Protein	A0A1D5RMD1;A0A0J9YTR7;Q9Z126	0.964843	0.974792	1.03128	0.992793	1.04346	0.971978	1.01472	0.994953	1.00837	1.00281	>>Phosphosite calibrated	1.03	1.10184	0.993977	1.02139	0.97718	0.907921	1.00941	0.96902	1.05599	0.935067	-1.05063	0.183888	NO
A0A1D5RMD1	637079	Iqcn	0.915035	143.54	S	1306	>>Phosphosite	1.06209	0.961342	0.98027	0.956839	1.05886	1.06652	0.95399	1.03059	0.951268	0.978235	>>Protein	A0A1D5RMD1;A0A0J9YTR7;Q9Z126	0.964843	0.974792	1.03128	0.992793	1.04346	0.971978	1.01472	0.994953	1.00837	1.00281	>>Phosphosite calibrated	1.10079	0.986202	0.950536	0.963785	1.01476	1.09726	0.940149	1.03582	0.94337	0.975496	-1.0048	0.908107	NO
A0A1D5RMD1	637079	Iqcn	0.999996	139.61	S	524	>>Phosphosite	0.957962	1.01168	1.00036	1.00106	1.02121	1.01316	0.991927	1.01324	0.996689	0.992707	>>Protein	A0A1D5RMD1;A0A0J9YTR7;Q9Z126	0.964843	0.974792	1.03128	0.992793	1.04346	0.971978	1.01472	0.994953	1.00837	1.00281	>>Phosphosite calibrated	0.992868	1.03784	0.970015	1.00833	0.978676	1.04237	0.977536	1.01838	0.988414	0.989928	1.00579	0.740738	NO
A0A1D5RMD1	637079	Iqcn	0.999747	216.64	S	1112	>>Phosphosite	0.994451	0.955538	0.985952	1.01159	1.07291	0.989324	0.98532	1.00457	1.01222	0.98813	>>Protein	A0A1D5RMD1;A0A0J9YTR7;Q9Z126	0.964843	0.974792	1.03128	0.992793	1.04346	0.971978	1.01472	0.994953	1.00837	1.00281	>>Phosphosite calibrated	1.03069	0.980248	0.956045	1.01893	1.02822	1.01785	0.971025	1.00966	1.00382	0.985363	-1.0053	0.764791	NO
A0A1D5RMD1	637079	Iqcn	0.999996	182.49	S	1125	>>Phosphosite	0.909974	1.08858	0.905042	0.989084	1.07648	1.00464	1.0413	0.997321	1.01867	0.9689	>>Protein	A0A1D5RMD1;A0A0J9YTR7;Q9Z126	0.964843	0.974792	1.03128	0.992793	1.04346	0.971978	1.01472	0.994953	1.00837	1.00281	>>Phosphosite calibrated	0.943132	1.11673	0.877589	0.996264	1.03165	1.03361	1.02619	1.00238	1.01022	0.966187	1.01474	0.736756	NO
A0A1D5RMD1	637079	Iqcn	0.971726	115.63	S	480	>>Phosphosite	0.967668	1.08353	0.960604	1.13682	1.04285	0.987932	0.945754	1.03112	0.99051	0.853226	>>Protein	A0A1D5RMD1;A0A0J9YTR7;Q9Z126	0.964843	0.974792	1.03128	0.992793	1.04346	0.971978	1.01472	0.994953	1.00837	1.00281	>>Phosphosite calibrated	1.00293	1.11155	0.931466	1.14507	0.999414	1.01641	0.932033	1.03635	0.982286	0.850836	-1.07732	0.186161	NO
A0A1D5RMD1	637079	Iqcn	0.987781	250.7	S	489	>>Phosphosite	0.968761	1.07964	1.00333	0.988999	1.09449	0.942723	1.02692	1.00704	0.949634	0.938466	>>Protein	A0A1D5RMD1;A0A0J9YTR7;Q9Z126	0.964843	0.974792	1.03128	0.992793	1.04346	0.971978	1.01472	0.994953	1.00837	1.00281	>>Phosphosite calibrated	1.00406	1.10756	0.9729	0.996178	1.0489	0.969902	1.01203	1.01214	0.941749	0.935838	-1.05295	0.112775	NO
A0A1D5RMD1	637079	Iqcn	0.999999	273.8	S	170	>>Phosphosite	0.982074	1.02807	1.06924	0.976208	0.953364	1.07016	1.01435	0.986944	0.892566	1.02702	>>Protein	A0A1D5RMD1;A0A0J9YTR7;Q9Z126	0.964843	0.974792	1.03128	0.992793	1.04346	0.971978	1.01472	0.994953	1.00837	1.00281	>>Phosphosite calibrated	1.01786	1.05466	1.03681	0.983295	0.913659	1.10101	0.999634	0.991951	0.885155	1.02415	-1.00088	0.984118	NO
A0A1D5RMD1	637079	Iqcn	0.993909	144.41	S	1277	>>Phosphosite	0.975998	1.04755	1.15047	1.00425	1.04197	0.956051	0.986332	0.987448	0.912318	0.937613	>>Protein	A0A1D5RMD1;A0A0J9YTR7;Q9Z126	0.964843	0.974792	1.03128	0.992793	1.04346	0.971978	1.01472	0.994953	1.00837	1.00281	>>Phosphosite calibrated	1.01156	1.07464	1.11557	1.01154	0.998579	0.983614	0.972023	0.992456	0.904743	0.934987	-1.08857	0.0161954	YES
A0A1D5RMD1	637079	Iqcn	0.999896	81.431	S	1278	>>Phosphosite	0.808071	0.924394	1.22696	1.00914	1.01194	0.85141	1.22255	1.00888	0.953426	0.983232	>>Protein	A0A1D5RMD1;A0A0J9YTR7;Q9Z126	0.964843	0.974792	1.03128	0.992793	1.04346	0.971978	1.01472	0.994953	1.00837	1.00281	>>Phosphosite calibrated	0.837516	0.948298	1.18974	1.01646	0.969797	0.875956	1.20481	1.014	0.94551	0.980478	1.01188	0.885963	NO
A0A1D5RMD1	637079	Iqcn	1	131.32	S	229	>>Phosphosite	0.928812	0.980469	1.00321	1.01916	1.05425	0.938916	0.991773	1.08227	1.01513	0.986008	>>Protein	A0A1D5RMD1;A0A0J9YTR7;Q9Z126	0.964843	0.974792	1.03128	0.992793	1.04346	0.971978	1.01472	0.994953	1.00837	1.00281	>>Phosphosite calibrated	0.962656	1.00582	0.972784	1.02656	1.01034	0.965985	0.977385	1.08776	1.0067	0.983247	1.00862	0.740108	NO
A0A1D5RMD1	637079	Iqcn	0.999847	65.225	S	371	>>Phosphosite	1.00153	1.02051	0.987305	1.04758	0.986806	0.984145	1.02865	0.972315	0.999442	0.971713	>>Protein	A0A1D5RMD1;A0A0J9YTR7;Q9Z126	0.964843	0.974792	1.03128	0.992793	1.04346	0.971978	1.01472	0.994953	1.00837	1.00281	>>Phosphosite calibrated	1.03802	1.0469	0.957356	1.05519	0.945708	1.01252	1.01373	0.977247	0.991144	0.968992	-1.01602	0.545817	NO
A0A1D5RMD1	637079	Iqcn	0.999403	139.11	S	1171	>>Phosphosite	0.968094	1.03446	1.05711	1.00794	1.0861	0.974882	0.954834	1.00292	0.965176	0.94849	>>Protein	A0A1D5RMD1;A0A0J9YTR7;Q9Z126	0.964843	0.974792	1.03128	0.992793	1.04346	0.971978	1.01472	0.994953	1.00837	1.00281	>>Phosphosite calibrated	1.00337	1.06121	1.02504	1.01525	1.04087	1.00299	0.940982	1.00801	0.957162	0.945834	-1.05989	0.0106366	YES
A0A1D5RMD1	637079	Iqcn	0.999999	170.32	S	45	>>Phosphosite	0.954763	1.01408	1.04921	0.9516	1.05081	1.06196	0.963083	0.991791	1.00561	0.957098	>>Protein	A0A1D5RMD1;A0A0J9YTR7;Q9Z126	0.964843	0.974792	1.03128	0.992793	1.04346	0.971978	1.01472	0.994953	1.00837	1.00281	>>Phosphosite calibrated	0.989553	1.0403	1.01738	0.958508	1.00705	1.09257	0.949111	0.996822	0.997261	0.954418	-1.00453	0.880628	NO
A0A1D5RMD1	637079	Iqcn	0.964072	184.2	S	347	>>Phosphosite	1.06667	0.955658	1.12573	1.01418	0.97412	0.948709	0.932394	1.05537	0.937063	0.990112	>>Protein	A0A1D5RMD1;A0A0J9YTR7;Q9Z126	0.964843	0.974792	1.03128	0.992793	1.04346	0.971978	1.01472	0.994953	1.00837	1.00281	>>Phosphosite calibrated	1.10553	0.980371	1.09158	1.02154	0.93355	0.97606	0.918867	1.06072	0.929283	0.987339	-1.05343	0.242366	NO
A0A1D5RMD1	637079	Iqcn	0.959978	141.34	S	330	>>Phosphosite	1.00184	1.00057	0.976069	1.03456	0.967266	1.01764	1.02003	1.03329	0.999242	0.949502	>>Protein	A0A1D5RMD1;A0A0J9YTR7;Q9Z126	0.964843	0.974792	1.03128	0.992793	1.04346	0.971978	1.01472	0.994953	1.00837	1.00281	>>Phosphosite calibrated	1.03835	1.02644	0.946462	1.04207	0.926982	1.04698	1.00523	1.03853	0.990946	0.946843	1.00968	0.7594	NO
A0A1D5RMD1	637079	Iqcn	0.869708	101.43	S	333	>>Phosphosite	0.989044	0.907151	1.02091	0.97458	0.957121	1.078	0.964969	1.0978	1.07029	0.940134	>>Protein	A0A1D5RMD1;A0A0J9YTR7;Q9Z126	0.964843	0.974792	1.03128	0.992793	1.04346	0.971978	1.01472	0.994953	1.00837	1.00281	>>Phosphosite calibrated	1.02508	0.930609	0.989941	0.981655	0.917259	1.10908	0.950969	1.10337	1.06141	0.937501	1.06559	0.168729	NO
A0A1D5RMD1	637079	Iqcn	0.851534	52.122	S	14	>>Phosphosite	1.27782	0.819378	1.43446	0.921328	0.847454	0.877588	0.895708	1.14773	0.882566	0.895973	>>Protein	A0A1D5RMD1;A0A0J9YTR7;Q9Z126	0.964843	0.974792	1.03128	0.992793	1.04346	0.971978	1.01472	0.994953	1.00837	1.00281	>>Phosphosite calibrated	1.32438	0.840567	1.39095	0.928016	0.81216	0.902889	0.882713	1.15355	0.875238	0.893464	-1.12494	0.407997	NO
A0A1D5RMD1	637079	Iqcn	0.949114	151.47	S	1093	>>Phosphosite	0.938803	0.97244	0.993	0.995404	0.978486	1.05398	0.950948	1.05809	1.01268	1.04617	>>Protein	A0A1D5RMD1;A0A0J9YTR7;Q9Z126	0.964843	0.974792	1.03128	0.992793	1.04346	0.971978	1.01472	0.994953	1.00837	1.00281	>>Phosphosite calibrated	0.973011	0.997587	0.962879	1.00263	0.937735	1.08436	0.937152	1.06345	1.00427	1.04324	1.05307	0.107419	NO
A0A1D5RMD1	637079	Iqcn	0.992784	150.61	S	318	>>Phosphosite	0.974605	0.995118	1.01849	1.01732	1.00591	0.997631	0.955687	1.0598	0.994613	0.980827	>>Protein	A0A1D5RMD1;A0A0J9YTR7;Q9Z126	0.964843	0.974792	1.03128	0.992793	1.04346	0.971978	1.01472	0.994953	1.00837	1.00281	>>Phosphosite calibrated	1.01012	1.02085	0.987596	1.0247	0.96402	1.02639	0.941823	1.06517	0.986355	0.97808	-1.00189	0.939207	NO
A0A1D5RMD1	637079	Iqcn	0.999987	94.532	S	1383	>>Phosphosite	0.815144	1.13195	1.54839	1.01581	1.02355	0.96456	1.04419	0.882277	0.803193	0.770936	>>Protein	A0A1D5RMD1;A0A0J9YTR7;Q9Z126	0.964843	0.974792	1.03128	0.992793	1.04346	0.971978	1.01472	0.994953	1.00837	1.00281	>>Phosphosite calibrated	0.844846	1.16122	1.50142	1.02319	0.980926	0.992369	1.02904	0.886752	0.796524	0.768777	-1.23206	0.130217	NO
A0A1D5RMD1	637079	Iqcn	0.999746	191.66	S	1399	>>Phosphosite	0.985808	0.996473	1.04533	0.955697	1.02289	0.997658	1.00254	1.00804	0.978071	1.00749	>>Protein	A0A1D5RMD1;A0A0J9YTR7;Q9Z126	0.964843	0.974792	1.03128	0.992793	1.04346	0.971978	1.01472	0.994953	1.00837	1.00281	>>Phosphosite calibrated	1.02173	1.02224	1.01363	0.962634	0.98029	1.02642	0.987993	1.01316	0.969951	1.00466	1.00033	0.983513	NO
A0A1D5RMD1	637079	Iqcn	0.982796	222.01	S	1416	>>Phosphosite	0.984642	1.00136	0.969625	0.982596	1.02823	1.01478	1.02664	1.02919	0.982968	0.979964	>>Protein	A0A1D5RMD1;A0A0J9YTR7;Q9Z126	0.964843	0.974792	1.03128	0.992793	1.04346	0.971978	1.01472	0.994953	1.00837	1.00281	>>Phosphosite calibrated	1.02052	1.02726	0.940213	0.989728	0.98541	1.04404	1.01174	1.03441	0.974807	0.97722	1.01594	0.473442	NO
A0A1D5RMD1	637079	Iqcn	0.999768	105.36	S	706	>>Phosphosite	0.973317	1.01035	1.00983	0.921717	1.03131	0.983562	0.999648	1.05903	1.04197	0.969266	>>Protein	A0A1D5RMD1;A0A0J9YTR7;Q9Z126	0.964843	0.974792	1.03128	0.992793	1.04346	0.971978	1.01472	0.994953	1.00837	1.00281	>>Phosphosite calibrated	1.00878	1.03647	0.979203	0.928408	0.988357	1.01192	0.985145	1.06441	1.03332	0.966552	1.02431	0.362854	NO
A0A1D5RMD1	637079	Iqcn	0.99742	150.06	S	710	>>Phosphosite	0.897833	0.995502	1.06229	1.06918	1.0235	0.953542	1.01364	1.05946	0.937829	0.987224	>>Protein	A0A1D5RMD1;A0A0J9YTR7;Q9Z126	0.964843	0.974792	1.03128	0.992793	1.04346	0.971978	1.01472	0.994953	1.00837	1.00281	>>Phosphosite calibrated	0.930548	1.02124	1.03007	1.07694	0.980871	0.981032	0.998932	1.06484	0.930042	0.98446	-1.01621	0.637252	NO
A0A1D5RMD1	637079	Iqcn	0.999995	192.95	S	712	>>Phosphosite	0.967405	1.01584	0.981346	1.02647	1.05572	0.967729	0.985884	1.02388	1.00728	0.968443	>>Protein	A0A1D5RMD1;A0A0J9YTR7;Q9Z126	0.964843	0.974792	1.03128	0.992793	1.04346	0.971978	1.01472	0.994953	1.00837	1.00281	>>Phosphosite calibrated	1.00266	1.04211	0.951578	1.03393	1.01175	0.995629	0.971581	1.02907	0.998919	0.965731	-1.01634	0.429686	NO
A0A1D5RMD1	637079	Iqcn	0.981349	236.42	S	824	>>Phosphosite	0.93659	1.01236	0.985353	0.966104	1.05231	1.02839	0.969804	0.954342	1.05971	1.03504	>>Protein	A0A1D5RMD1;A0A0J9YTR7;Q9Z126	0.964843	0.974792	1.03128	0.992793	1.04346	0.971978	1.01472	0.994953	1.00837	1.00281	>>Phosphosite calibrated	0.970718	1.03854	0.955464	0.973117	1.00848	1.05804	0.955734	0.959183	1.05091	1.03214	1.02218	0.439321	NO
A0A1D5RMD1	637079	Iqcn	0.99025	224.16	S	413	>>Phosphosite	1.00276	0.97079	1.0104	1.00193	1.05249	1.03421	0.933411	1.02212	0.95538	1.01651	>>Protein	A0A1D5RMD1;A0A0J9YTR7;Q9Z126	0.964843	0.974792	1.03128	0.992793	1.04346	0.971978	1.01472	0.994953	1.00837	1.00281	>>Phosphosite calibrated	1.0393	0.995894	0.97975	1.0092	1.00866	1.06403	0.919869	1.0273	0.947448	1.01367	-1.01216	0.679932	NO
A0A1D5RMD1	637079	Iqcn	0.86485	119.46	S	423	>>Phosphosite	1.01412	1.07469	1.0794	0.915549	1.02096	0.983609	0.932133	1.08928	0.963045	0.927224	>>Protein	A0A1D5RMD1;A0A0J9YTR7;Q9Z126	0.964843	0.974792	1.03128	0.992793	1.04346	0.971978	1.01472	0.994953	1.00837	1.00281	>>Phosphosite calibrated	1.05108	1.10248	1.04665	0.922196	0.978435	1.01197	0.91861	1.0948	0.955049	0.924628	-1.03991	0.414635	NO
A0A1D5RMD1	637079	Iqcn	0.881959	200.86	S	424	>>Phosphosite	0.919964	1.0116	1.00882	1.0139	1.05807	0.977707	0.987596	0.964937	1.10454	0.952868	>>Protein	A0A1D5RMD1;A0A0J9YTR7;Q9Z126	0.964843	0.974792	1.03128	0.992793	1.04346	0.971978	1.01472	0.994953	1.00837	1.00281	>>Phosphosite calibrated	0.953486	1.03776	0.978214	1.02126	1.014	1.00589	0.973268	0.969831	1.09537	0.9502	-1.00204	0.947548	NO
A0A1D5RMD1	637079	Iqcn	0.856165	174.87	S	429	>>Phosphosite	0.95098	1.01863	1.0095	0.993145	1.09934	0.952459	1.02586	0.994707	1.00178	0.95361	>>Protein	A0A1D5RMD1;A0A0J9YTR7;Q9Z126	0.964843	0.974792	1.03128	0.992793	1.04346	0.971978	1.01472	0.994953	1.00837	1.00281	>>Phosphosite calibrated	0.985632	1.04497	0.97888	1.00035	1.05355	0.979919	1.01098	0.999752	0.993458	0.95094	-1.02601	0.20342	NO
A0A1D5RMD1	637079	Iqcn	0.957454	187.39	S	430	>>Phosphosite	0.967541	1.02735	0.99526	0.97186	1.04616	1.00603	1.00898	1.01379	1.00248	0.960543	>>Protein	A0A1D5RMD1;A0A0J9YTR7;Q9Z126	0.964843	0.974792	1.03128	0.992793	1.04346	0.971978	1.01472	0.994953	1.00837	1.00281	>>Phosphosite calibrated	1.0028	1.05392	0.96507	0.978915	1.00259	1.03503	0.994345	1.01894	0.994154	0.957853	-1.00059	0.977055	NO
A0A1D5RMD1	637079	Iqcn	0.985678	121.77	S	436	>>Phosphosite	0.916831	1.02202	0.989455	1.0131	0.985209	1.06193	0.981688	1.04166	1.01771	0.970385	>>Protein	A0A1D5RMD1;A0A0J9YTR7;Q9Z126	0.964843	0.974792	1.03128	0.992793	1.04346	0.971978	1.01472	0.994953	1.00837	1.00281	>>Phosphosite calibrated	0.950238	1.04845	0.959442	1.02046	0.944178	1.09254	0.967446	1.04695	1.00926	0.967668	1.03273	0.342157	NO
A0A1D5RMD1	637079	Iqcn	0.81172	115.71	S	732	>>Phosphosite	0.973649	0.954604	1.05028	0.987777	1.05672	1.00772	0.993857	1.02068	0.996093	0.958627	>>Protein	A0A1D5RMD1;A0A0J9YTR7;Q9Z126	0.964843	0.974792	1.03128	0.992793	1.04346	0.971978	1.01472	0.994953	1.00837	1.00281	>>Phosphosite calibrated	1.00913	0.979289	1.01842	0.994947	1.01271	1.03677	0.979438	1.02586	0.987822	0.955943	-1.00575	0.738282	NO
A0A1D5RMD1	637079	Iqcn	0.998004	159.5	S	622	>>Phosphosite	0.982253	1.00428	0.929766	0.957498	1.04871	1.05675	1.0101	1.09602	1.00098	0.913632	>>Protein	A0A1D5RMD1;A0A0J9YTR7;Q9Z126	0.964843	0.974792	1.03128	0.992793	1.04346	0.971978	1.01472	0.994953	1.00837	1.00281	>>Phosphosite calibrated	1.01804	1.03025	0.901563	0.964449	1.00504	1.08722	0.995448	1.10158	0.992664	0.911074	1.03428	0.445144	NO
A0A1D5RMD1	637079	Iqcn	0.963506	222.79	S	624	>>Phosphosite	0.967336	1.00851	1.05382	0.995476	1.03865	0.983923	0.991281	1.03794	1.01781	0.905248	>>Protein	A0A1D5RMD1;A0A0J9YTR7;Q9Z126	0.964843	0.974792	1.03128	0.992793	1.04346	0.971978	1.01472	0.994953	1.00837	1.00281	>>Phosphosite calibrated	1.00258	1.03459	1.02185	1.0027	0.995396	1.01229	0.976899	1.04321	1.00936	0.902713	-1.02279	0.394541	NO
A0A1D5RMD1	637079	Iqcn	0.81485	107.62	S	748	>>Phosphosite	0.975144	1.06746	0.991725	1.01329	1.05318	0.967389	0.969805	0.95792	1.03436	0.969727	>>Protein	A0A1D5RMD1;A0A0J9YTR7;Q9Z126	0.964843	0.974792	1.03128	0.992793	1.04346	0.971978	1.01472	0.994953	1.00837	1.00281	>>Phosphosite calibrated	1.01068	1.09506	0.961643	1.02065	1.00932	0.995279	0.955736	0.962779	1.02577	0.967012	-1.03888	0.167173	NO
A0A1D5RMD1	637079	Iqcn	1	123.72	S	454	>>Phosphosite	0.93914	0.99163	1.02114	1.02503	0.92623	1.03241	1.00713	0.985848	1.07174	0.999706	>>Protein	A0A1D5RMD1;A0A0J9YTR7;Q9Z126	0.964843	0.974792	1.03128	0.992793	1.04346	0.971978	1.01472	0.994953	1.00837	1.00281	>>Phosphosite calibrated	0.973361	1.01727	0.990166	1.03247	0.887655	1.06217	0.992522	0.990849	1.06284	0.996906	1.0417	0.216567	NO
A0A1D5RMD1	637079	Iqcn	0.995899	107.97	S	699	>>Phosphosite	0.952766	1.00074	1.16078	1.03554	1.08071	0.914879	0.942803	0.971873	0.979872	0.960049	>>Protein	A0A1D5RMD1;A0A0J9YTR7;Q9Z126	0.964843	0.974792	1.03128	0.992793	1.04346	0.971978	1.01472	0.994953	1.00837	1.00281	>>Phosphosite calibrated	0.987483	1.02662	1.12557	1.04305	1.0357	0.941255	0.929125	0.976803	0.971737	0.95736	-1.09257	0.00663997	YES
A0A1D5RMD1	637079	Iqcn	0.929648	205.58	S	892	>>Phosphosite	0.84275	0.979783	1.01282	1.05311	1.04659	0.974257	1.01325	1.14948	0.919183	1.00878	>>Protein	A0A1D5RMD1;A0A0J9YTR7;Q9Z126	0.964843	0.974792	1.03128	0.992793	1.04346	0.971978	1.01472	0.994953	1.00837	1.00281	>>Phosphosite calibrated	0.873459	1.00512	0.982093	1.06076	1.003	1.00235	0.99855	1.15531	0.911552	1.00595	1.03031	0.566258	NO
A0A1D5RMD1	637079	Iqcn	0.998744	91.313	S	966	>>Phosphosite	0.983717	1.0273	1.00334	0.951837	1.03426	1.0058	1.03614	1.01537	1.04795	0.894295	>>Protein	A0A1D5RMD1;A0A0J9YTR7;Q9Z126	0.964843	0.974792	1.03128	0.992793	1.04346	0.971978	1.01472	0.994953	1.00837	1.00281	>>Phosphosite calibrated	1.01956	1.05386	0.972903	0.958746	0.991183	1.0348	1.0211	1.02052	1.03925	0.89179	1.00224	0.946704	NO
A0A1D5RMD1	637079	Iqcn	1	259.55	S	970	>>Phosphosite	0.981161	0.95458	0.986806	1.00067	1.0374	0.923027	1.02569	1.09895	0.997801	0.993925	>>Protein	A0A1D5RMD1;A0A0J9YTR7;Q9Z126	0.964843	0.974792	1.03128	0.992793	1.04346	0.971978	1.01472	0.994953	1.00837	1.00281	>>Phosphosite calibrated	1.01691	0.979265	0.956873	1.00793	0.994195	0.949638	1.01081	1.10452	0.989517	0.991142	1.01825	0.535561	NO
A0A1D5RMD1	637079	Iqcn	0.976291	151.56	S	1326	>>Phosphosite	0.936109	1.09914	1.02561	0.987472	1.08284	0.940609	0.987911	0.981271	1.03955	0.919482	>>Protein	A0A1D5RMD1;A0A0J9YTR7;Q9Z126	0.964843	0.974792	1.03128	0.992793	1.04346	0.971978	1.01472	0.994953	1.00837	1.00281	>>Phosphosite calibrated	0.970219	1.12757	0.9945	0.99464	1.03775	0.967727	0.973579	0.986249	1.03092	0.916907	-1.05113	0.173045	NO
A0A1D5RMD1	637079	Iqcn	0.754614	120.08	S	472	>>Phosphosite	0.796727	0.721617	0.800254	1.10532	1.23189	0.884674	0.971002	1.25335	1.15441	1.08075	>>Protein	A0A1D5RMD1;A0A0J9YTR7;Q9Z126	0.964843	0.974792	1.03128	0.992793	1.04346	0.971978	1.01472	0.994953	1.00837	1.00281	>>Phosphosite calibrated	0.825759	0.740277	0.77598	1.11335	1.18059	0.91018	0.956915	1.2597	1.14483	1.07772	1.15388	0.235055	NO
A0A1D5RMD1	637079	Iqcn	0.975945	281.92	S	473	>>Phosphosite	0.949249	0.84335	0.975858	0.962782	1.23853	0.807805	0.872692	1.52127	0.935188	0.893274	>>Protein	A0A1D5RMD1;A0A0J9YTR7;Q9Z126	0.964843	0.974792	1.03128	0.992793	1.04346	0.971978	1.01472	0.994953	1.00837	1.00281	>>Phosphosite calibrated	0.983838	0.865159	0.946257	0.969771	1.18695	0.831094	0.860031	1.52899	0.927423	0.890772	1.01744	0.906013	NO
A0A1D5RMD1	637079	Iqcn	0.999735	87.258	S	957	>>Phosphosite	0.996603	0.986763	1.01643	0.979329	1.1063	0.948643	1.01264	1.02707	0.980131	0.946092	>>Protein	A0A1D5RMD1;A0A0J9YTR7;Q9Z126	0.964843	0.974792	1.03128	0.992793	1.04346	0.971978	1.01472	0.994953	1.00837	1.00281	>>Phosphosite calibrated	1.03292	1.01228	0.985597	0.986438	1.06023	0.975992	0.997948	1.03228	0.971993	0.943442	-1.03166	0.167572	NO
A0A1D5RMD1	637079	Iqcn	0.959423	128.12	S	271	>>Phosphosite	0.972548	1.0623	1.00249	1.01841	1.02479	0.917428	1.1416	0.97827	0.951773	0.930395	>>Protein	A0A1D5RMD1;A0A0J9YTR7;Q9Z126	0.964843	0.974792	1.03128	0.992793	1.04346	0.971978	1.01472	0.994953	1.00837	1.00281	>>Phosphosite calibrated	1.00799	1.08977	0.97208	1.0258	0.982107	0.943877	1.12504	0.983232	0.943871	0.927789	-1.03126	0.482462	NO
A0A1D5RMD1	637079	Iqcn	0.999772	162.38	S	515	>>Phosphosite	0.977213	1.01988	1.02831	1.01049	1.0834	0.980095	0.996753	1.03349	0.967051	0.903312	>>Protein	A0A1D5RMD1;A0A0J9YTR7;Q9Z126	0.964843	0.974792	1.03128	0.992793	1.04346	0.971978	1.01472	0.994953	1.00837	1.00281	>>Phosphosite calibrated	1.01282	1.04626	0.997116	1.01783	1.03828	1.00835	0.982293	1.03873	0.959022	0.900782	-1.04564	0.112394	NO
A0A1D5RMD1	637079	Iqcn	1	162.94	S	797	>>Phosphosite	1.06198	1.05299	1.03842	1.01491	1.01028	0.937036	1.06321	0.967221	0.952919	0.90103	>>Protein	A0A1D5RMD1;A0A0J9YTR7;Q9Z126	0.964843	0.974792	1.03128	0.992793	1.04346	0.971978	1.01472	0.994953	1.00837	1.00281	>>Phosphosite calibrated	1.10067	1.08022	1.00692	1.02227	0.968206	0.964051	1.04779	0.972127	0.945007	0.898507	-1.07267	0.0748282	NO
A0A1D5RMD1	637079	Iqcn	0.973208	185.28	S	1347	>>Phosphosite	0.899585	1.04135	0.987965	1.06683	1.01419	0.990286	1.03114	1.02505	0.981581	0.962025	>>Protein	A0A1D5RMD1;A0A0J9YTR7;Q9Z126	0.964843	0.974792	1.03128	0.992793	1.04346	0.971978	1.01472	0.994953	1.00837	1.00281	>>Phosphosite calibrated	0.932364	1.06828	0.957996	1.07457	0.971956	1.01884	1.01618	1.03025	0.973432	0.959331	-1.00143	0.966091	NO
A0A1D5RMD1	637079	Iqcn	0.986488	208.07	S	1349	>>Phosphosite	0.949584	0.976383	0.976344	0.964219	1.04662	0.979743	0.971788	1.06408	1.00156	1.06968	>>Protein	A0A1D5RMD1;A0A0J9YTR7;Q9Z126	0.964843	0.974792	1.03128	0.992793	1.04346	0.971978	1.01472	0.994953	1.00837	1.00281	>>Phosphosite calibrated	0.984185	1.00163	0.946729	0.971219	1.00303	1.00799	0.957689	1.06948	0.993245	1.06668	1.03837	0.155849	NO
A0A1D5RMD1	637079	Iqcn	1	103.83	S	260	>>Phosphosite	0.878543	0.963691	0.98686	0.989989	1.07099	1.04881	0.960986	1.1246	1.02466	0.950867	>>Protein	A0A1D5RMD1;A0A0J9YTR7;Q9Z126	0.964843	0.974792	1.03128	0.992793	1.04346	0.971978	1.01472	0.994953	1.00837	1.00281	>>Phosphosite calibrated	0.910555	0.988612	0.956925	0.997175	1.02639	1.07905	0.947044	1.13031	1.01615	0.948204	1.04941	0.27491	NO
A0A1D5RMI8	236266	Alms1	0.869721	145.83	S	737	>>Phosphosite	0.972255	1.04485	1.0363	1.13902	1.10493	0.862894	0.968333	0.923273	0.978875	0.969277	>>Protein	A0A1D5RMI8;Q8K4E0	0.930524	0.991004	1.01217	0.997936	1.03075	0.981569	1.02378	1.01719	1.02703	0.988058	>>Phosphosite calibrated	1.04485	1.05434	1.02384	1.14137	1.07197	0.879097	0.945844	0.907669	0.953112	0.980992	-1.1435	0.00108488	YES
A0A1D5RMI8	236266	Alms1	0.999641	165.3	S	743	>>Phosphosite	0.938652	1.03328	1.03148	1.03003	0.990533	1.00881	0.927464	1.05211	0.978449	1.00919	>>Protein	A0A1D5RMI8;Q8K4E0	0.930524	0.991004	1.01217	0.997936	1.03075	0.981569	1.02378	1.01719	1.02703	0.988058	>>Phosphosite calibrated	1.00873	1.04266	1.01909	1.03216	0.960986	1.02775	0.905924	1.03433	0.952697	1.02139	-1.02459	0.426402	NO
A0A1D5RMI8	236266	Alms1	0.998489	93.667	S	798	>>Phosphosite	1.01794	0.962874	1.04538	1.11212	1.03945	1.02076	0.985277	0.961711	0.919967	0.934523	>>Protein	A0A1D5RMI8;Q8K4E0	0.930524	0.991004	1.01217	0.997936	1.03075	0.981569	1.02378	1.01719	1.02703	0.988058	>>Phosphosite calibrated	1.09395	0.971614	1.03281	1.11442	1.00845	1.03993	0.962395	0.945458	0.895755	0.945818	-1.09018	0.0403482	YES
A0A1D5RMI8	236266	Alms1	0.983402	150.47	S	152	>>Phosphosite	0.962422	0.944224	0.945959	0.963192	1.18415	0.983262	1.04083	1.019	1.01443	0.942545	>>Protein	A0A1D5RMI8;Q8K4E0	0.930524	0.991004	1.01217	0.997936	1.03075	0.981569	1.02378	1.01719	1.02703	0.988058	>>Phosphosite calibrated	1.03428	0.952796	0.934589	0.965185	1.14883	1.00172	1.01665	1.00177	0.987727	0.953937	-1.01489	0.725754	NO
Q8CAQ8	76614	Immt	0.96227	108.56	S	387	>>Phosphosite	0.726694	0.689067	0.78039	0.708583	0.739182	1.22579	1.37039	1.4037	1.23104	1.12517	>>Protein	Q8CAQ8	0.954222	0.952561	1.03193	0.989262	1.03125	0.974687	1.03737	1.03684	1.01018	0.98171	>>Phosphosite calibrated	0.761557	0.723383	0.756244	0.716275	0.716784	1.25763	1.32103	1.35383	1.21863	1.14613	1.71389	7.62e-07	YES
A0A1D5RMI8	236266	Alms1	1	107.98	S	3218	>>Phosphosite	1.43674	1.22935	1.22497	0.812953	0.865684	1.19759	0.809003	0.741629	1.08619	0.595882	>>Protein	A0A1D5RMI8;Q8K4E0	0.930524	0.991004	1.01217	0.997936	1.03075	0.981569	1.02378	1.01719	1.02703	0.988058	>>Phosphosite calibrated	1.54401	1.24051	1.21025	0.814635	0.839861	1.22008	0.790215	0.729095	1.0576	0.603084	-1.2839	0.196367	NO
A0A1D5RMI8	236266	Alms1	0.848975	196.86	S	1175	>>Phosphosite	0.942467	1.0601	1.01916	0.996843	1.02246	0.974583	0.97962	1.05707	1.00215	0.945554	>>Protein	A0A1D5RMI8;Q8K4E0	0.930524	0.991004	1.01217	0.997936	1.03075	0.981569	1.02378	1.01719	1.02703	0.988058	>>Phosphosite calibrated	1.01284	1.06972	1.00691	0.998904	0.99196	0.992883	0.956869	1.0392	0.975775	0.956983	-1.03223	0.16259	NO
A0A1D5RMI8	236266	Alms1	0.884394	232.18	S	1176	>>Phosphosite	0.999169	1.03092	1.025	1.00455	1.05668	0.980483	0.968324	1.02119	1.03763	0.876048	>>Protein	A0A1D5RMI8;Q8K4E0	0.930524	0.991004	1.01217	0.997936	1.03075	0.981569	1.02378	1.01719	1.02703	0.988058	>>Phosphosite calibrated	1.07377	1.04027	1.01268	1.00663	1.02516	0.998894	0.945835	1.00393	1.01032	0.886637	-1.06457	0.0456933	YES
A0A1D5RMI8	236266	Alms1	0.789602	54.311	S	2187	>>Phosphosite	0.859985	1.04567	1.07667	1.01991	1.00788	1.12051	0.909861	0.976197	1.02689	0.956423	>>Protein	A0A1D5RMI8;Q8K4E0	0.930524	0.991004	1.01217	0.997936	1.03075	0.981569	1.02378	1.01719	1.02703	0.988058	>>Phosphosite calibrated	0.924194	1.05516	1.06373	1.02202	0.97782	1.14155	0.88873	0.959699	0.999863	0.967982	-1.01716	0.737681	NO
A0A1D5RMI8	236266	Alms1	1	127.53	S	2200	>>Phosphosite	0.903951	0.991408	1.0414	1.03851	0.999689	1.03851	1.0234	1.04858	0.980074	0.934488	>>Protein	A0A1D5RMI8;Q8K4E0	0.930524	0.991004	1.01217	0.997936	1.03075	0.981569	1.02378	1.01719	1.02703	0.988058	>>Phosphosite calibrated	0.971444	1.00041	1.02888	1.04065	0.969869	1.05801	0.999636	1.03085	0.954279	0.945783	-1.00455	0.86568	NO
A0A1D5RMI8	236266	Alms1	1	107.85	S	1912	>>Phosphosite	0.903984	0.955132	0.934161	1.07192	0.969659	0.94101	1.09833	0.919992	1.16304	1.04277	>>Protein	A0A1D5RMI8;Q8K4E0	0.930524	0.991004	1.01217	0.997936	1.03075	0.981569	1.02378	1.01719	1.02703	0.988058	>>Phosphosite calibrated	0.971479	0.963802	0.922934	1.07413	0.940735	0.95868	1.07282	0.904444	1.13243	1.05537	1.05144	0.333865	NO
A0A1D5RMI8	236266	Alms1	1	101.97	S	1746	>>Phosphosite	0.957691	0.997747	0.99992	1.01669	1.02361	0.94465	1.00981	1.01057	1.01678	1.02254	>>Protein	A0A1D5RMI8;Q8K4E0	0.930524	0.991004	1.01217	0.997936	1.03075	0.981569	1.02378	1.01719	1.02703	0.988058	>>Phosphosite calibrated	1.0292	1.0068	0.987902	1.01879	0.993074	0.962388	0.98636	0.993487	0.990016	1.0349	-1.01381	0.356592	NO
A0A1D5RMI8	236266	Alms1	0.997981	204.82	S	2153	>>Phosphosite	1.00502	1.03497	0.989223	0.954846	0.991701	1.00589	0.992121	1.06379	1.0189	0.943537	>>Protein	A0A1D5RMI8;Q8K4E0	0.930524	0.991004	1.01217	0.997936	1.03075	0.981569	1.02378	1.01719	1.02703	0.988058	>>Phosphosite calibrated	1.08006	1.04436	0.977333	0.956821	0.962119	1.02478	0.96908	1.04581	0.992083	0.954941	-1.00682	0.825552	NO
A0A1D5RMI8	236266	Alms1	0.85449	120.74	S	2155	>>Phosphosite	0.914602	1.02253	0.98283	1.03564	1.07288	0.975414	1.01796	1.00804	1.05024	0.919871	>>Protein	A0A1D5RMI8;Q8K4E0	0.930524	0.991004	1.01217	0.997936	1.03075	0.981569	1.02378	1.01719	1.02703	0.988058	>>Phosphosite calibrated	0.982889	1.03181	0.971017	1.03778	1.04087	0.993729	0.994318	0.991008	1.0226	0.930989	-1.02671	0.247786	NO
A0A1D5RMI8	236266	Alms1	1	111.86	S	1925	>>Phosphosite	0.993415	1.12755	1.03095	1.01013	1.00503	0.959533	0.962406	0.977948	0.98148	0.951547	>>Protein	A0A1D5RMI8;Q8K4E0	0.930524	0.991004	1.01217	0.997936	1.03075	0.981569	1.02378	1.01719	1.02703	0.988058	>>Phosphosite calibrated	1.06759	1.13778	1.01856	1.01222	0.975054	0.97755	0.940055	0.961421	0.955648	0.963048	-1.08618	0.0204876	YES
A0A1D5RMI8	236266	Alms1	0.977992	278.95	S	1939	>>Phosphosite	0.954447	1.00134	0.98559	1.01412	1.06407	0.984165	1.00201	1.03375	0.963014	0.997489	>>Protein	A0A1D5RMI8;Q8K4E0	0.930524	0.991004	1.01217	0.997936	1.03075	0.981569	1.02378	1.01719	1.02703	0.988058	>>Phosphosite calibrated	1.02571	1.01043	0.973744	1.01621	1.03233	1.00264	0.978742	1.01628	0.937669	1.00955	-1.02296	0.232371	NO
A0A1D5RMI8	236266	Alms1	0.998049	92.939	S	2677	>>Phosphosite	1.00519	1.38779	1.03283	1.17445	1.05739	0.88665	0.879719	0.874563	0.838683	0.86273	>>Protein	A0A1D5RMI8;Q8K4E0	0.930524	0.991004	1.01217	0.997936	1.03075	0.981569	1.02378	1.01719	1.02703	0.988058	>>Phosphosite calibrated	1.08025	1.40039	1.02042	1.17688	1.02585	0.903299	0.859288	0.859783	0.81661	0.873157	-1.32273	0.00480598	YES
A0A1D5RMI8	236266	Alms1	0.997449	86.463	S	2243	>>Phosphosite	0.985423	1.00112	1.12882	0.952695	1.01113	0.983816	0.98001	0.962756	1.01397	0.980257	>>Protein	A0A1D5RMI8;Q8K4E0	0.930524	0.991004	1.01217	0.997936	1.03075	0.981569	1.02378	1.01719	1.02703	0.988058	>>Phosphosite calibrated	1.059	1.01021	1.11525	0.954666	0.980969	1.00229	0.95725	0.946485	0.987287	0.992105	-1.04804	0.163299	NO
A0A1D5RMI8	236266	Alms1	0.999987	70.98	S	558	>>Phosphosite	1.21204	0.890015	0.849271	1.18815	0.990412	1.11548	0.94912	0.962093	1.00243	0.841003	>>Protein	A0A1D5RMI8;Q8K4E0	0.930524	0.991004	1.01217	0.997936	1.03075	0.981569	1.02378	1.01719	1.02703	0.988058	>>Phosphosite calibrated	1.30253	0.898094	0.839063	1.19061	0.960869	1.13642	0.927078	0.945833	0.976043	0.851168	-1.07332	0.501017	NO
A0A1D5RMI8	236266	Alms1	0.870637	80.758	S	3252	>>Phosphosite	0.918802	1.07861	1.0495	1.00582	1.07016	0.949244	1.03334	0.973428	0.972517	0.948576	>>Protein	A0A1D5RMI8;Q8K4E0	0.930524	0.991004	1.01217	0.997936	1.03075	0.981569	1.02378	1.01719	1.02703	0.988058	>>Phosphosite calibrated	0.987403	1.0884	1.03689	1.0079	1.03824	0.967068	1.00934	0.956977	0.946921	0.960041	-1.0658	0.0134998	YES
A0A1D5RMI8	236266	Alms1	0.901306	126.71	S	765	>>Phosphosite	0.925177	1.07854	1.00621	0.987152	1.06992	0.977121	1.00564	0.969561	0.993525	0.987168	>>Protein	A0A1D5RMI8;Q8K4E0	0.930524	0.991004	1.01217	0.997936	1.03075	0.981569	1.02378	1.01719	1.02703	0.988058	>>Phosphosite calibrated	0.994254	1.08833	0.994112	0.989193	1.038	0.995468	0.982282	0.953175	0.967376	0.999099	-1.04216	0.0838929	NO
A0A1D5RMI8	236266	Alms1	1	228.46	S	906	>>Phosphosite	1.01957	1.17288	1.12803	1.15321	1.15712	0.92308	0.894892	0.916327	0.823918	0.810981	>>Protein	A0A1D5RMI8;Q8K4E0	0.930524	0.991004	1.01217	0.997936	1.03075	0.981569	1.02378	1.01719	1.02703	0.988058	>>Phosphosite calibrated	1.09569	1.18352	1.11447	1.15559	1.1226	0.940412	0.874109	0.900841	0.802234	0.820783	-1.30737	1.95e-05	YES
A0A1D5RMI8	236266	Alms1	0.934498	99.396	S	1756	>>Phosphosite	0.937678	1.0209	1.022	0.956119	1.01942	0.944509	1.21176	0.91035	0.944939	1.03232	>>Protein	A0A1D5RMI8;Q8K4E0	0.930524	0.991004	1.01217	0.997936	1.03075	0.981569	1.02378	1.01719	1.02703	0.988058	>>Phosphosite calibrated	1.00769	1.03017	1.00972	0.958096	0.989012	0.962245	1.18362	0.894965	0.92007	1.0448	1.00221	0.968236	NO
A0A1D5RMI8	236266	Alms1	1	92.063	S	654	>>Phosphosite	0.972872	1.06568	1.03536	1.07694	1.02949	0.96102	0.948951	0.950365	1.01728	0.942039	>>Protein	A0A1D5RMI8;Q8K4E0	0.930524	0.991004	1.01217	0.997936	1.03075	0.981569	1.02378	1.01719	1.02703	0.988058	>>Phosphosite calibrated	1.04551	1.07535	1.02292	1.07917	0.99878	0.979065	0.926913	0.934303	0.990507	0.953425	-1.09145	0.00215606	YES
A0A1D5RMI8	236266	Alms1	1	58.457	S	491	>>Phosphosite	1.01078	1.00578	0.994842	0.901724	1.06281	0.971056	0.937844	1.14614	1.09374	0.875287	>>Protein	A0A1D5RMI8;Q8K4E0	0.930524	0.991004	1.01217	0.997936	1.03075	0.981569	1.02378	1.01719	1.02703	0.988058	>>Phosphosite calibrated	1.08625	1.01491	0.982884	0.903589	1.03111	0.989289	0.916063	1.12676	1.06495	0.885866	-1.00719	0.89799	NO
A0A1D5RMI8	236266	Alms1	0.990184	248.23	S	407	>>Phosphosite	0.949253	0.977318	1.00398	1.05881	1.02444	0.974869	0.995141	1.0063	1.01609	0.993799	>>Protein	A0A1D5RMI8;Q8K4E0	0.930524	0.991004	1.01217	0.997936	1.03075	0.981569	1.02378	1.01719	1.02703	0.988058	>>Phosphosite calibrated	1.02013	0.98619	0.991911	1.061	0.993882	0.993174	0.97203	0.989292	0.989351	1.00581	-1.0209	0.202349	NO
A0A1D5RMI8	236266	Alms1	0.962703	90.706	S	1473	>>Phosphosite	0.951202	1.00255	1.03108	1.06247	1.10989	1.01523	0.960698	1.03326	0.942855	0.890759	>>Protein	A0A1D5RMI8;Q8K4E0	0.930524	0.991004	1.01217	0.997936	1.03075	0.981569	1.02378	1.01719	1.02703	0.988058	>>Phosphosite calibrated	1.02222	1.01165	1.01869	1.06467	1.07678	1.0343	0.938387	1.0158	0.91804	0.901525	-1.08028	0.0322189	YES
A0A1D5RMI8	236266	Alms1	0.770445	113.25	S	2024	>>Phosphosite	1.00027	1.00135	0.997552	1.0532	1.13444	0.777671	1.10825	1.02584	0.86916	1.03226	>>Protein	A0A1D5RMI8;Q8K4E0	0.930524	0.991004	1.01217	0.997936	1.03075	0.981569	1.02378	1.01719	1.02703	0.988058	>>Phosphosite calibrated	1.07495	1.01044	0.985563	1.05538	1.1006	0.792274	1.08251	1.00851	0.846285	1.04474	-1.0948	0.175775	NO
A0A1D5RMI8	236266	Alms1	0.999982	156.69	S	2257	>>Phosphosite	0.989241	1.02411	1.00847	1.02421	1.04913	0.950381	0.995834	0.982048	0.991089	0.985495	>>Protein	A0A1D5RMI8;Q8K4E0	0.930524	0.991004	1.01217	0.997936	1.03075	0.981569	1.02378	1.01719	1.02703	0.988058	>>Phosphosite calibrated	1.0631	1.0334	0.99635	1.02632	1.01783	0.968226	0.972707	0.965451	0.965005	0.997406	-1.05509	0.00259446	YES
A0A1D5RMI8	236266	Alms1	0.980255	170.91	S	573	>>Phosphosite	0.923029	1.03392	1.02448	1.1076	1.0005	0.987175	0.964312	0.853478	1.15397	0.951538	>>Protein	A0A1D5RMI8;Q8K4E0	0.930524	0.991004	1.01217	0.997936	1.03075	0.981569	1.02378	1.01719	1.02703	0.988058	>>Phosphosite calibrated	0.991946	1.0433	1.01216	1.10989	0.970659	1.00571	0.941917	0.839054	1.1236	0.963039	-1.05225	0.357804	NO
A0A1D5RMI8	236266	Alms1	0.999376	173.07	S	3344	>>Phosphosite	0.987257	0.992564	1.03496	0.981827	1.04495	0.993737	1.00244	0.985098	0.992071	0.985098	>>Protein	A0A1D5RMI8;Q8K4E0	0.930524	0.991004	1.01217	0.997936	1.03075	0.981569	1.02378	1.01719	1.02703	0.988058	>>Phosphosite calibrated	1.06097	1.00157	1.02252	0.983858	1.01378	1.0124	0.979157	0.968449	0.96596	0.997004	-1.03245	0.0749116	NO
A0A1D5RMI8	236266	Alms1	0.999889	88.134	S	2231	>>Phosphosite	0.886309	1.07709	1.06918	0.984307	0.989948	1.01691	0.960662	1.05646	1.04911	0.910016	>>Protein	A0A1D5RMI8;Q8K4E0	0.930524	0.991004	1.01217	0.997936	1.03075	0.981569	1.02378	1.01719	1.02703	0.988058	>>Phosphosite calibrated	0.952484	1.08687	1.05633	0.986343	0.960419	1.03601	0.938351	1.03861	1.0215	0.921015	-1.01755	0.650133	NO
A0A1D5RMI8	236266	Alms1	0.999937	68.626	S	2235	>>Phosphosite	0.958476	1.02177	0.982152	0.956568	1.01669	1.03287	1.00967	1.02552	1.00586	0.990428	>>Protein	A0A1D5RMI8;Q8K4E0	0.930524	0.991004	1.01217	0.997936	1.03075	0.981569	1.02378	1.01719	1.02703	0.988058	>>Phosphosite calibrated	1.03004	1.03104	0.970347	0.958547	0.986361	1.05227	0.986225	1.00819	0.979385	1.0024	1.01048	0.611767	NO
A0A1D5RLY6	270058	Map1s	0.986938	103.14	S	462	>>Phosphosite	0.661179	0.697848	0.791665	0.77263	0.781155	1.28458	1.19615	1.23012	1.31304	1.27163	>>Protein												>>Phosphosite calibrated	0.661179	0.697848	0.791665	0.77263	0.781155	1.28458	1.19615	1.23012	1.31304	1.27163	1.69944	2.77e-07	YES
A0A1D5RMI8	236266	Alms1	0.854082	113.26	S	944	>>Phosphosite	1.02816	0.983438	1.12621	1.1962	1.01418	1.03628	0.910974	0.86918	0.96788	0.867495	>>Protein	A0A1D5RMI8;Q8K4E0	0.930524	0.991004	1.01217	0.997936	1.03075	0.981569	1.02378	1.01719	1.02703	0.988058	>>Phosphosite calibrated	1.10492	0.992366	1.11268	1.19867	0.983931	1.05574	0.889817	0.85449	0.942407	0.87798	-1.16711	0.021289	YES
A0A1D5RMI8	236266	Alms1	0.990232	145.63	S	173	>>Phosphosite	0.90253	1.05172	1.03661	1.06463	1.07425	0.982479	0.967318	0.977538	1.00769	0.935226	>>Protein	A0A1D5RMI8;Q8K4E0	0.930524	0.991004	1.01217	0.997936	1.03075	0.981569	1.02378	1.01719	1.02703	0.988058	>>Phosphosite calibrated	0.969916	1.06127	1.02415	1.06684	1.0422	1.00093	0.944853	0.961018	0.981171	0.94653	-1.06823	0.0121951	YES
A2AL13	229279	Hnrnpa3	0.994407	241.28	S	174	>>Phosphosite	0.569632	0.580209	0.650969	0.530803	0.731537	1.36542	1.36117	1.48465	1.29059	1.43502	>>Protein	Q8BG05;A2AL12;A2AL13	0.804454	0.847246	0.872093	0.857675	0.87355	1.13045	1.16052	1.13482	1.1576	1.16159	>>Phosphosite calibrated	0.708098	0.684817	0.746445	0.618885	0.837431	1.20785	1.1729	1.30826	1.11489	1.2354	1.6796	7.86e-06	YES
A0A1D5RMI8	236266	Alms1	0.881806	75.334	S	1463	>>Phosphosite	0.947102	0.954795	1.09364	0.897047	0.949132	1.1344	1.03835	1.04721	0.981559	0.956772	>>Protein	A0A1D5RMI8;Q8K4E0	0.930524	0.991004	1.01217	0.997936	1.03075	0.981569	1.02378	1.01719	1.02703	0.988058	>>Phosphosite calibrated	1.01782	0.963462	1.08049	0.898902	0.92082	1.1557	1.01423	1.02952	0.955725	0.968336	1.04958	0.34749	NO
A0A1D5RMI8	236266	Alms1	1	194.08	S	2224	>>Phosphosite	0.941807	1.02758	1.0131	0.994013	1.06625	0.97016	0.980031	1.04345	1.00569	0.957923	>>Protein	A0A1D5RMI8;Q8K4E0	0.930524	0.991004	1.01217	0.997936	1.03075	0.981569	1.02378	1.01719	1.02703	0.988058	>>Phosphosite calibrated	1.01213	1.03691	1.00092	0.996069	1.03445	0.988377	0.957271	1.02581	0.979219	0.969501	-1.03258	0.0562641	NO
A0A1D5RMI8	236266	Alms1	0.999999	222.71	S	486	>>Phosphosite	0.875226	1.10965	0.955903	0.965601	1.04734	1.01537	0.986028	1.03903	0.993417	1.01242	>>Protein	A0A1D5RMI8;Q8K4E0	0.930524	0.991004	1.01217	0.997936	1.03075	0.981569	1.02378	1.01719	1.02703	0.988058	>>Phosphosite calibrated	0.940574	1.11973	0.944414	0.967599	1.0161	1.03444	0.963128	1.02147	0.967272	1.02466	1.00452	0.905152	NO
A0A1D5RMI8	236266	Alms1	0.987463	209.39	S	1506	>>Phosphosite	1.08351	1.15287	1.24765	1.10355	1.14033	0.85928	0.868314	0.903609	0.854238	0.786643	>>Protein	A0A1D5RMI8;Q8K4E0	0.930524	0.991004	1.01217	0.997936	1.03075	0.981569	1.02378	1.01719	1.02703	0.988058	>>Phosphosite calibrated	1.16441	1.16334	1.23265	1.10583	1.10632	0.875414	0.848149	0.888338	0.831755	0.79615	-1.36151	4.98e-06	YES
A0A1D5RMI8	236266	Alms1	0.921879	140.31	S	1233	>>Phosphosite	0.937164	1.00709	1.00829	1.04403	1.03585	1.05032	1.02362	0.960586	0.999079	0.933977	>>Protein	A0A1D5RMI8;Q8K4E0	0.930524	0.991004	1.01217	0.997936	1.03075	0.981569	1.02378	1.01719	1.02703	0.988058	>>Phosphosite calibrated	1.00714	1.01623	0.996174	1.04619	1.00495	1.07004	0.999848	0.944352	0.972784	0.945266	-1.02806	0.296954	NO
A0A1D5RMI8	236266	Alms1	0.977552	206.74	S	140	>>Phosphosite	0.955266	1.07202	1.00003	1.06242	1.02155	0.928331	1.02157	0.995506	0.963349	0.979947	>>Protein	A0A1D5RMI8;Q8K4E0	0.930524	0.991004	1.01217	0.997936	1.03075	0.981569	1.02378	1.01719	1.02703	0.988058	>>Phosphosite calibrated	1.02659	1.08175	0.988015	1.06462	0.99108	0.945763	0.997849	0.978681	0.937994	0.991791	-1.06182	0.0283828	YES
A0A1D5RMI8	236266	Alms1	0.999774	62.362	S	676	>>Phosphosite	0.865005	1.13997	0.99508	1.02311	0.970597	1.00843	0.935478	1.00786	1.08224	0.972236	>>Protein	A0A1D5RMI8;Q8K4E0	0.930524	0.991004	1.01217	0.997936	1.03075	0.981569	1.02378	1.01719	1.02703	0.988058	>>Phosphosite calibrated	0.929589	1.15032	0.98312	1.02522	0.941644	1.02736	0.913752	0.990823	1.05376	0.983986	-1.01212	0.801483	NO
A0A1L1SQS6	382075	Odf3l1	1	115.45	S	56	>>Phosphosite	0.915383	1.00566	1.03298	1.00179	1.06605	0.987914	1.02294	1.01201	0.98759	0.967679	>>Protein	A0A1L1SQS6;Q810P2	0.956787	0.998841	0.983322	1.00248	1.03179	0.970869	1.00171	1.018	1.03093	1.00526	>>Phosphosite calibrated	0.956726	1.00683	1.0505	0.999308	1.0332	1.01756	1.02119	0.994115	0.957959	0.962617	-1.0188	0.396917	NO
A0A1L1SQS6	382075	Odf3l1	0.999836	90.108	S	248	>>Phosphosite	0.908788	1.11847	0.999767	1.0293	1.03226	0.962244	0.978141	1.01367	0.978067	0.979287	>>Protein	A0A1L1SQS6;Q810P2	0.956787	0.998841	0.983322	1.00248	1.03179	0.970869	1.00171	1.018	1.03093	1.00526	>>Phosphosite calibrated	0.949833	1.11977	1.01672	1.02676	1.00045	0.991116	0.976466	0.995744	0.948721	0.974164	-1.04652	0.153598	NO
A0A1L1SQS6	382075	Odf3l1	1	183.01	S	144	>>Phosphosite	1.00564	1.04933	0.948295	0.97301	0.92404	1.03226	0.947372	1.07062	1.00952	1.03991	>>Protein	A0A1L1SQS6;Q810P2	0.956787	0.998841	0.983322	1.00248	1.03179	0.970869	1.00171	1.018	1.03093	1.00526	>>Phosphosite calibrated	1.05105	1.05055	0.964378	0.970602	0.895567	1.06324	0.94575	1.05169	0.979234	1.03447	1.02884	0.464318	NO
A0A1L1SQS6	382075	Odf3l1	0.999454	65.924	S	115	>>Phosphosite	1.12695	0.934017	1.03374	0.872865	0.980778	1.00871	1.09386	0.937959	1.0425	0.968618	>>Protein	A0A1L1SQS6;Q810P2	0.956787	0.998841	0.983322	1.00248	1.03179	0.970869	1.00171	1.018	1.03093	1.00526	>>Phosphosite calibrated	1.17785	0.935101	1.05128	0.870705	0.950556	1.03897	1.09198	0.921375	1.01122	0.963551	1.00835	0.895288	NO
A0A1L1SQT5	102414	Clk3	0.963771	52.095	S	115	>>Phosphosite	0.854125	1.00459	1.05914	0.979404	0.928151	1.05002	1.12687	1.03066	0.971049	0.995999	>>Protein												>>Phosphosite calibrated	0.854125	1.00459	1.05914	0.979404	0.928151	1.05002	1.12687	1.03066	0.971049	0.995999	1.07236	0.150497	NO
A0A1L1SR47	381884	Slc6a16	0.973974	177.82	S	34	>>Phosphosite	0.848576	0.909812	0.914725	0.867077	0.946096	1.03723	1.08941	1.09566	1.17001	1.1214	>>Protein	A0A1L1SR47;A0A1L1SVE2	0.930212	0.95523	0.983611	0.992651	1.01061	0.957693	1.04722	1.03641	1.0465	1.03986	>>Phosphosite calibrated	0.912239	0.952454	0.929966	0.873496	0.936162	1.08305	1.04028	1.05717	1.11802	1.07841	1.16781	3.62e-05	YES
A0A1L1SR47	381884	Slc6a16	0.999986	78.285	S	731	>>Phosphosite	0.994322	1.18696	1.08943	1.02746	1.07216	0.923446	0.958412	0.929873	0.947032	0.870909	>>Protein	A0A1L1SR47;A0A1L1SVE2	0.930212	0.95523	0.983611	0.992651	1.01061	0.957693	1.04722	1.03641	1.0465	1.03986	>>Phosphosite calibrated	1.06892	1.24259	1.10758	1.03507	1.0609	0.964241	0.915196	0.897207	0.904952	0.837523	-1.22038	0.0014586	YES
A0A1L1SR47	381884	Slc6a16	0.924616	164.46	S	93	>>Phosphosite	0.865956	1.01898	1.01787	0.816044	1.09379	1.04044	1.01374	1.08435	0.979871	1.06896	>>Protein	A0A1L1SR47;A0A1L1SVE2	0.930212	0.95523	0.983611	0.992651	1.01061	0.957693	1.04722	1.03641	1.0465	1.03986	>>Phosphosite calibrated	0.930923	1.06673	1.03483	0.822085	1.0823	1.0864	0.968033	1.04626	0.936331	1.02799	1.02596	0.659302	NO
A0A1L1SR47	381884	Slc6a16	0.834466	164.46	S	107	>>Phosphosite	0.913377	0.979925	1.0515	1.03302	1.08912	0.992436	0.950102	1.0871	0.898267	1.00516	>>Protein	A0A1L1SR47;A0A1L1SVE2	0.930212	0.95523	0.983611	0.992651	1.01061	0.957693	1.04722	1.03641	1.0465	1.03986	>>Phosphosite calibrated	0.981902	1.02585	1.06902	1.04066	1.07768	1.03628	0.90726	1.04891	0.858353	0.966626	-1.0784	0.0984926	NO
A0A1L1SR47	381884	Slc6a16	0.999808	97.203	S	721	>>Phosphosite	1.0749	1.0985	1.08378	1.07321	1.11379	0.923495	0.92265	0.907855	0.916873	0.884958	>>Protein	A0A1L1SR47;A0A1L1SVE2	0.930212	0.95523	0.983611	0.992651	1.01061	0.957693	1.04722	1.03641	1.0465	1.03986	>>Phosphosite calibrated	1.15554	1.14999	1.10183	1.08115	1.10209	0.964292	0.881046	0.875962	0.876132	0.851033	-1.25675	1.34e-05	YES
A0A1L1SR69	56295	Higd1a	0.916502	156.17	S	10	>>Phosphosite	1.04711	0.897496	0.98965	0.90406	0.987476	1.00377	1.03096	1.07959	1.0752	0.984692	>>Protein												>>Phosphosite calibrated	1.04711	0.897496	0.98965	0.90406	0.987476	1.00377	1.03096	1.07959	1.0752	0.984692	1.0722	0.0752352	NO
A0A1L1SRW3	235036	Ppan	0.9864	55.452	S	7	>>Phosphosite	0.997769	0.989711	1.07067	1.11224	1.04526	0.941149	1.00209	0.985335	0.950381	0.905394	>>Protein												>>Phosphosite calibrated	0.997769	0.989711	1.07067	1.11224	1.04526	0.941149	1.00209	0.985335	0.950381	0.905394	-1.09015	0.0163908	YES
A0A1L1SS46	60507	Qtrt1	0.813907	133.68	S	37	>>Phosphosite	0.950042	1.07246	0.971357	0.890024	0.965329	1.12514	0.93299	1.04609	0.999849	1.04672	>>Protein												>>Phosphosite calibrated	0.950042	1.07246	0.971357	0.890024	0.965329	1.12514	0.93299	1.04609	0.999849	1.04672	1.06219	0.199641	NO
A0A1L1SS82	74703	Ccdc7a	1	130.61	S	653	>>Phosphosite	0.863134	0.985862	1.00265	0.929864	0.914404	1.12995	0.991016	1.05063	1.05982	1.07268	>>Protein	A0A1L1SS82;D3YVX2;Q9D541;G3X9U4	0.916495	1.00282	1.02585	1.00147	1.02105	0.988611	1.03232	1.00181	1.0219	0.987686	>>Phosphosite calibrated	0.941777	0.983094	0.97739	0.928499	0.895548	1.14297	0.959991	1.04873	1.03711	1.08605	1.11606	0.0123665	YES
A0A1L1SS82	74703	Ccdc7a	1	144.28	S	834	>>Phosphosite	0.72547	1.09743	1.4172	0.890364	0.986061	1.03516	1.20363	0.849184	0.787606	1.0079	>>Protein	A0A1L1SS82;D3YVX2;Q9D541;G3X9U4	0.916495	1.00282	1.02585	1.00147	1.02105	0.988611	1.03232	1.00181	1.0219	0.987686	>>Phosphosite calibrated	0.79157	1.09435	1.38149	0.889056	0.965727	1.04708	1.16595	0.847652	0.770731	1.02047	-1.05571	0.675561	NO
A0A1L1SS82	74703	Ccdc7a	0.994321	124.69	S	847	>>Phosphosite	0.946542	1.02454	1.08175	1.0519	1.11672	0.929747	1.0199	0.975111	0.933839	0.919947	>>Protein	A0A1L1SS82;D3YVX2;Q9D541;G3X9U4	0.916495	1.00282	1.02585	1.00147	1.02105	0.988611	1.03232	1.00181	1.0219	0.987686	>>Phosphosite calibrated	1.03278	1.02167	1.0545	1.05035	1.09369	0.940458	0.987974	0.973352	0.91383	0.931416	-1.10658	0.00057015	YES
A0A1L1SS82	74703	Ccdc7a	1	65.231	S	358	>>Phosphosite	0.957868	0.983005	1.08684	1.16374	1.09081	0.945284	0.864725	0.908147	0.911005	1.08858	>>Protein	A0A1L1SS82;D3YVX2;Q9D541;G3X9U4	0.916495	1.00282	1.02585	1.00147	1.02105	0.988611	1.03232	1.00181	1.0219	0.987686	>>Phosphosite calibrated	1.04514	0.980245	1.05946	1.16203	1.06831	0.956174	0.837654	0.906509	0.891485	1.10215	-1.13234	0.0491553	YES
A0A1L1SS82	74703	Ccdc7a	0.979041	105.03	S	30	>>Phosphosite	1.00407	1.00447	0.942676	1.0292	1.0201	0.89822	1.0942	1.07023	0.95835	0.978484	>>Protein	A0A1L1SS82;D3YVX2;Q9D541;G3X9U4	0.916495	1.00282	1.02585	1.00147	1.02105	0.988611	1.03232	1.00181	1.0219	0.987686	>>Phosphosite calibrated	1.09555	1.00165	0.918925	1.02769	0.999067	0.908567	1.05994	1.0683	0.937816	0.990682	-1.01562	0.725653	NO
A0A1L1SS82	74703	Ccdc7a	0.999248	170.68	S	676	>>Phosphosite	0.925049	1.01435	0.978185	0.984899	0.96243	1.04789	1.01256	1.12737	0.975453	0.971809	>>Protein	A0A1L1SS82;D3YVX2;Q9D541;G3X9U4	0.916495	1.00282	1.02585	1.00147	1.02105	0.988611	1.03232	1.00181	1.0219	0.987686	>>Phosphosite calibrated	1.00933	1.0115	0.95354	0.983453	0.942584	1.05996	0.980865	1.12534	0.954552	0.983925	1.04168	0.270102	NO
A0A1L1SS82	74703	Ccdc7a	0.954787	212.39	S	717	>>Phosphosite	0.947146	1.10541	0.971971	0.987681	0.963708	1.04933	0.957184	1.07523	0.993162	0.949173	>>Protein	A0A1L1SS82;D3YVX2;Q9D541;G3X9U4	0.916495	1.00282	1.02585	1.00147	1.02105	0.988611	1.03232	1.00181	1.0219	0.987686	>>Phosphosite calibrated	1.03344	1.10231	0.947483	0.986231	0.943836	1.06142	0.927219	1.07329	0.971882	0.961007	-1.0037	0.931164	NO
A0A1L1SS82	74703	Ccdc7a	0.975435	116.52	S	8	>>Phosphosite	0.933492	1.02033	1.06726	1.05123	1.04864	0.984789	1.00648	0.992565	0.95573	0.939495	>>Protein	A0A1L1SS82;D3YVX2;Q9D541;G3X9U4	0.916495	1.00282	1.02585	1.00147	1.02105	0.988611	1.03232	1.00181	1.0219	0.987686	>>Phosphosite calibrated	1.01855	1.01746	1.04037	1.04968	1.02701	0.996133	0.974971	0.990774	0.935252	0.951208	-1.06285	0.00172367	YES
A0A1L1SS82	74703	Ccdc7a	1	48.477	S	988	>>Phosphosite	0.88888	1.01016	1.04217	1.02527	0.974813	1.00623	1.05209	1.05475	1.01874	0.926887	>>Protein	A0A1L1SS82;D3YVX2;Q9D541;G3X9U4	0.916495	1.00282	1.02585	1.00147	1.02105	0.988611	1.03232	1.00181	1.0219	0.987686	>>Phosphosite calibrated	0.969869	1.00732	1.01592	1.02376	0.954711	1.01782	1.01916	1.05285	0.996916	0.938443	1.01078	0.657078	NO
A0A1L1SS82	74703	Ccdc7a	0.910822	90.731	S	16	>>Phosphosite	0.910838	1.01459	1.02097	0.954751	1.01507	1.01858	1.02834	1.07725	0.985993	0.973626	>>Protein	A0A1L1SS82;D3YVX2;Q9D541;G3X9U4	0.916495	1.00282	1.02585	1.00147	1.02105	0.988611	1.03232	1.00181	1.0219	0.987686	>>Phosphosite calibrated	0.993828	1.01174	0.995244	0.953349	0.994134	1.03031	0.99615	1.0753	0.964867	0.985765	1.02104	0.364173	NO
A0A1L1SS82	74703	Ccdc7a	0.966988	75.416	S	1090	>>Phosphosite	1.08659	1.17969	1.2193	1.13155	1.15047	0.893025	0.854392	0.873076	0.812041	0.799875	>>Protein	A0A1L1SS82;D3YVX2;Q9D541;G3X9U4	0.916495	1.00282	1.02585	1.00147	1.02105	0.988611	1.03232	1.00181	1.0219	0.987686	>>Phosphosite calibrated	1.1856	1.17637	1.18858	1.12988	1.12674	0.903312	0.827644	0.871501	0.794642	0.809847	-1.38038	1.07e-06	YES
A0A1L1SS82	74703	Ccdc7a	0.999963	79.889	S	53	>>Phosphosite	1.00841	0.963135	0.936212	1.01498	1.03255	1.00195	1.00313	1.01385	1.03568	0.990096	>>Protein	A0A1L1SS82;D3YVX2;Q9D541;G3X9U4	0.916495	1.00282	1.02585	1.00147	1.02105	0.988611	1.03232	1.00181	1.0219	0.987686	>>Phosphosite calibrated	1.10029	0.96043	0.912625	1.01349	1.01126	1.0135	0.971723	1.01202	1.01349	1.00244	1.00302	0.927904	NO
A0A1L1SS82	74703	Ccdc7a	0.998398	101.72	S	59	>>Phosphosite	1.07932	1.09746	1.06362	1.03344	0.964454	0.957447	0.972308	0.983552	0.916991	0.931399	>>Protein	A0A1L1SS82;D3YVX2;Q9D541;G3X9U4	0.916495	1.00282	1.02585	1.00147	1.02105	0.988611	1.03232	1.00181	1.0219	0.987686	>>Phosphosite calibrated	1.17767	1.09438	1.03682	1.03193	0.944566	0.968477	0.941869	0.981778	0.897343	0.943011	-1.11683	0.0275267	YES
A0A1L1SS82	74703	Ccdc7a	0.910935	100.54	S	185	>>Phosphosite	1.02843	1.03423	0.994066	0.976788	1.08432	1.08081	0.849349	1.00543	1.02252	0.924065	>>Protein	A0A1L1SS82;D3YVX2;Q9D541;G3X9U4	0.916495	1.00282	1.02585	1.00147	1.02105	0.988611	1.03232	1.00181	1.0219	0.987686	>>Phosphosite calibrated	1.12214	1.03132	0.969021	0.975353	1.06196	1.09326	0.822759	1.00361	1.00061	0.935586	-1.0626	0.285042	NO
A0A1L1SS82	74703	Ccdc7a	0.999084	53.754	S	887	>>Phosphosite	0.868239	0.975106	1.03604	1.02732	1.03565	1.05572	1.02096	1.08976	0.977111	0.914095	>>Protein	A0A1L1SS82;D3YVX2;Q9D541;G3X9U4	0.916495	1.00282	1.02585	1.00147	1.02105	0.988611	1.03232	1.00181	1.0219	0.987686	>>Phosphosite calibrated	0.947348	0.972368	1.00994	1.02581	1.01429	1.06789	0.989	1.08779	0.956175	0.925491	1.01139	0.752698	NO
A0A1L1SS82	74703	Ccdc7a	0.98207	88.73	S	433	>>Phosphosite	0.827579	0.941542	0.807333	0.959453	1.03683	1.1788	1.12979	0.992587	1.11137	1.01471	>>Protein	A0A1L1SS82;D3YVX2;Q9D541;G3X9U4	0.916495	1.00282	1.02585	1.00147	1.02105	0.988611	1.03232	1.00181	1.0219	0.987686	>>Phosphosite calibrated	0.902982	0.938898	0.786993	0.958044	1.01545	1.19238	1.09442	0.990796	1.08756	1.02736	1.17168	0.0150208	YES
A0A1L1SS97	74267	Iqcf1	0.970913	120.9	S	30	>>Phosphosite	0.951503	1.04294	1.00834	0.958273	1.01978	1.0316	1.02946	1.02666	0.97659	0.954856	>>Protein	Q9D9K8;A0A1L1SS97	0.974946	0.968034	1.02315	0.954163	1.02129	1.01488	1.01078	1.01424	1.01224	1.00628	>>Phosphosite calibrated	0.975954	1.07738	0.985524	1.00431	0.998524	1.01648	1.01848	1.01224	0.964783	0.948897	-1.01629	0.505648	NO
A0A1L1SSI7	67398	Srpr	0.978015	87.573	S	42	>>Phosphosite	0.926314	0.984909	0.97184	1.02722	1.04503	1.0261	1.06654	1.08814	0.909425	0.954491	>>Protein	Q9DBG7;F6VF36;A0A1L1SSI7	0.928595	0.995172	1.02093	0.977273	0.97506	1.01034	0.998451	1.02781	1.06183	1.00454	>>Phosphosite calibrated	0.997544	0.989687	0.951914	1.05111	1.07176	1.01559	1.06819	1.0587	0.856472	0.950181	-1.02281	0.628685	NO
E9Q9P1	93730	Lztfl1	0.999356	152.94	S	34	>>Phosphosite	0.951079	1.05145	1.02825	1.04825	1.0228	0.987082	0.955006	0.981409	0.963807	1.01087	>>Protein	Q9JHQ5;A0A1L1SSX7;F6VG18;A0A1L1ST13;F6VTH5;E9Q9P1	0.869615	0.921868	0.930326	0.918645	0.949536	1.06234	1.11135	1.0974	1.0879	1.05102	>>Phosphosite calibrated	1.09368	1.14057	1.10526	1.14109	1.07715	0.929161	0.859323	0.894302	0.885931	0.961796	-1.22674	1.38e-05	YES
A0A1L1STB7	74286	Tbc1d21	0.998347	81.431	S	96	>>Phosphosite	0.948688	1.0834	1.03884	1.02977	1.14667	1.01286	0.907858	0.910558	0.990741	0.93062	>>Protein	A0A1L1STB7;Q9D9D3	0.90749	0.941297	1.01403	0.940028	0.97245	1.07895	1.0606	1.0493	0.997565	1.0383	>>Phosphosite calibrated	1.0454	1.15096	1.02447	1.09547	1.17915	0.938747	0.855982	0.86778	0.993159	0.896296	-1.20727	0.00126153	YES
A0A1L1STB7	74286	Tbc1d21	0.999998	177.36	S	15	>>Phosphosite	0.989301	1.0182	1.00667	1.03503	1.00942	1.07481	1.00602	0.983639	0.968248	0.908654	>>Protein	A0A1L1STB7;Q9D9D3	0.90749	0.941297	1.01403	0.940028	0.97245	1.07895	1.0606	1.0493	0.997565	1.0383	>>Phosphosite calibrated	1.09015	1.0817	0.992747	1.10106	1.03802	0.996165	0.948537	0.937428	0.970611	0.87514	-1.12179	0.00376248	YES
A0A1L1STB7	74286	Tbc1d21	0.999921	153.34	S	5	>>Phosphosite	0.935814	1.02674	1.00216	1.04095	1.0155	1.0018	0.958727	1.16596	1.0026	0.849745	>>Protein	A0A1L1STB7;Q9D9D3	0.90749	0.941297	1.01403	0.940028	0.97245	1.07895	1.0606	1.0493	0.997565	1.0383	>>Phosphosite calibrated	1.03121	1.09077	0.988298	1.10736	1.04427	0.928494	0.903945	1.11118	1.00504	0.818403	-1.10381	0.103316	NO
A0A1L1STF9	66660	Sltm	1	101.17	S	289	>>Phosphosite	0.876649	0.961816	0.92151	0.959755	0.963479	1.05776	1.0754	1.04586	1.12835	1.00942	>>Protein	Q8CH25;A0A1L1STF9	0.91266	0.882596	1.00235	0.892822	0.904895	1.0468	1.1508	1.16649	1.08183	0.958768	>>Phosphosite calibrated	0.960543	1.08976	0.919354	1.07497	1.06474	1.01047	0.934476	0.896592	1.04301	1.05283	-1.03483	0.476852	NO
A0A1L1STL9		Gm49661	0.860129	66.022	S	107	>>Phosphosite	1.08105	0.979117	0.974133	1.06221	0.94103	0.948732	1.03732	1.06372	0.943084	0.969603	>>Protein	A0A1L1STL9	0.946223	0.961552	1.00847	0.972424	1.03398	0.955724	1.02886	1.06687	1.05333	0.97257	>>Phosphosite calibrated	1.14249	1.01827	0.965954	1.09233	0.910103	0.992684	1.00822	0.997048	0.895339	0.996949	-1.04885	0.336861	NO
Q8C5V8	329366	Ccdc187	1	101.53	S	419	>>Phosphosite	1.00379	1.01637	1.02887	1.00573	0.96434	1.01829	1.03856	0.913141	1.01983	0.991069	>>Protein	Q8C5V8;A0A1L1SUD9;A0A2I3BPI0	0.964688	0.792006	1.18514	0.971286	1.10831	1.04522	1.10912	0.969479	0.979782	0.874962	>>Phosphosite calibrated	1.04053	1.28329	0.868142	1.03546	0.870098	0.974238	0.936379	0.941889	1.04087	1.1327	-1.01422	0.869884	NO
A0A1L1SUQ2	70235	Poc1a	0.98734	113.29	S	284	>>Phosphosite	0.915134	1.06147	1.0494	1.00369	0.986882	1.01519	0.926235	1.03942	1.02592	0.976655	>>Protein	A0A1L1SUQ2;A0A1L1SQ32;Q8JZX3;A0A1L1SR15;A0A1L1SR04;A0A1L1SRG3	0.907014	1.12824	1.21237	0.97785	1.00939	0.965787	0.950115	1.05111	0.907653	0.890463	>>Phosphosite calibrated	1.00895	0.940813	0.865578	1.02642	0.977698	1.05116	0.974866	0.98888	1.1303	1.09679	1.08767	0.0757307	NO
A0A1L1SUT5	75258	4930563M21Rik	0.913548	125.03	S	245	>>Phosphosite	0.872177	1.01703	0.976712	1.03571	1.07142	1.02578	1.02564	0.988145	0.973419	1.01397	>>Protein	A0A1L1SUT5;E9QAA9	0.912118	1.01022	0.983754	0.939974	0.96618	0.989684	1.08895	0.972887	1.07244	1.06379	>>Phosphosite calibrated	0.956211	1.00674	0.992842	1.10185	1.10892	1.03647	0.941862	1.01568	0.907669	0.953166	-1.0642	0.147101	NO
Q3UIX4	69207	Srsf11	0.996064	87.16	S	427	>>Phosphosite	0.678144	0.765325	0.742515	0.817413	0.748843	1.24939	1.20368	1.30197	1.27091	1.22182	>>Protein												>>Phosphosite calibrated	0.678144	0.765325	0.742515	0.817413	0.748843	1.24939	1.20368	1.30197	1.27091	1.22182	1.66508	1.11e-07	YES
A0A1L1SUU4	24044	Scamp2	0.993506	139.61	S	106	>>Phosphosite	1.02479	0.979049	1.04594	1.00625	1.08106	0.952389	0.99994	0.994043	0.967161	0.949377	>>Protein	A0A1L1SUU4	0.902901	1.00721	1.01489	0.969698	1.04821	1.01291	1.00766	0.989892	1.0472	0.999424	>>Phosphosite calibrated	1.135	0.972042	1.03059	1.03769	1.03134	0.940253	0.992335	1.00419	0.923568	0.949924	-1.08241	0.0316344	YES
A0A1L1SUU4	24044	Scamp2	0.999583	177.93	S	111	>>Phosphosite	0.926288	0.98676	1.017	0.964433	1.01889	1.05811	0.994752	1.00143	1.03751	0.994834	>>Protein	A0A1L1SUU4	0.902901	1.00721	1.01489	0.969698	1.04821	1.01291	1.00766	0.989892	1.0472	0.999424	>>Phosphosite calibrated	1.0259	0.979698	1.00208	0.994571	0.972026	1.04463	0.987186	1.01165	0.990747	0.995407	1.01113	0.455791	NO
E9QPW4	319675	Cep295	1	55.724	S	411	>>Phosphosite	1.05864	0.946726	0.930573	1.08247	0.992748	1.08085	0.939234	1.02648	1.00482	0.937465	>>Protein	E9QPW4;A0A1N9NPH8;Q8BQ48;F7BWD7	0.943335	0.993405	1.01558	1.01938	0.951964	0.998019	1.05798	1.0735	0.999997	0.94684	>>Phosphosite calibrated	1.12223	0.953011	0.916299	1.06188	1.04284	1.08299	0.887763	0.956201	1.00482	0.990099	-1.03543	0.497901	NO
E9QPW4	319675	Cep295	0.981169	99.407	S	63	>>Phosphosite	1.01595	1.07609	1.02695	0.935562	0.998077	0.989683	0.934581	0.977769	1.08628	0.959052	>>Protein	E9QPW4;A0A1N9NPH8;Q8BQ48;F7BWD7	0.943335	0.993405	1.01558	1.01938	0.951964	0.998019	1.05798	1.0735	0.999997	0.94684	>>Phosphosite calibrated	1.07698	1.08324	1.0112	0.917772	1.04844	0.991648	0.883365	0.910824	1.08629	1.0129	-1.05171	0.317389	NO
E9QPW4	319675	Cep295	0.99031	150.33	S	1721	>>Phosphosite	1.06219	1.05263	1.0297	1.02618	1.04566	0.955092	0.944454	0.93892	0.994911	0.950276	>>Protein	E9QPW4;A0A1N9NPH8;Q8BQ48;F7BWD7	0.943335	0.993405	1.01558	1.01938	0.951964	0.998019	1.05798	1.0735	0.999997	0.94684	>>Phosphosite calibrated	1.12599	1.05962	1.0139	1.00666	1.09842	0.956987	0.892697	0.874635	0.994914	1.00363	-1.12317	0.0105325	YES
A0A1W2P6H6	207921	Fam228b	0.999977	91.636	S	206	>>Phosphosite	0.989399	0.991256	1.10018	1.06931	1.01492	0.989251	0.944368	0.923227	0.965733	1.01235	>>Protein	Q497Q6;A0A1W2P7H1;A0A1W2P6H6	0.929473	1.01707	0.991048	1.00658	1.03301	0.960861	1.01627	0.984642	1.06007	1.00098	>>Phosphosite calibrated	1.06447	0.974618	1.11012	1.06232	0.982495	1.02955	0.929249	0.937626	0.911009	1.01136	-1.07787	0.0658405	NO
A0A1W2P6H6	207921	Fam228b	0.974458	109.04	S	78	>>Phosphosite	0.967057	0.9818	1.10997	1.12304	1.1018	0.925076	0.903534	0.932417	1.00681	0.948497	>>Protein	Q497Q6;A0A1W2P7H1;A0A1W2P6H6	0.929473	1.01707	0.991048	1.00658	1.03301	0.960861	1.01627	0.984642	1.06007	1.00098	>>Phosphosite calibrated	1.04044	0.96532	1.12	1.11569	1.0666	0.962758	0.889069	0.94696	0.949761	0.947571	-1.1303	0.00435242	YES
A0A1W2P6H6	207921	Fam228b	0.999998	153.11	S	83	>>Phosphosite	0.924727	1.03362	1.06397	1.07087	0.985268	0.998806	0.979803	1.03	1.03194	0.881003	>>Protein	Q497Q6;A0A1W2P7H1;A0A1W2P6H6	0.929473	1.01707	0.991048	1.00658	1.03301	0.960861	1.01627	0.984642	1.06007	1.00098	>>Phosphosite calibrated	0.994894	1.01627	1.07358	1.06386	0.953788	1.03949	0.964116	1.04607	0.97346	0.880143	-1.04061	0.318163	NO
A0A1W2P6J7	103080	Septin10	1	94.363	S	3	>>Phosphosite	1.03579	1.05973	1.07378	1.11895	1.07223	0.913756	1.00791	0.904429	0.947405	0.866016	>>Protein	A0A1W2P6J7;Q8C650;A0A0R4J233;A0A1W2P866;S4R2P6;Q9DA97	0.937174	0.969008	1.18671	0.985603	1.03228	0.967153	1.01562	1.03885	0.968366	0.899238	>>Phosphosite calibrated	1.10523	1.09362	0.904841	1.13529	1.0387	0.94479	0.992411	0.870606	0.978355	0.963056	-1.11127	0.0507761	NO
A0A1W2P6J7	103080	Septin10	0.99959	153.76	S	407	>>Phosphosite	1.07386	1.10077	1.11947	1.13818	1.15624	0.880071	0.903327	0.886697	0.871927	0.869462	>>Protein	A0A1W2P6J7;Q8C650;A0A0R4J233;A0A1W2P866;S4R2P6;Q9DA97	0.937174	0.969008	1.18671	0.985603	1.03228	0.967153	1.01562	1.03885	0.968366	0.899238	>>Phosphosite calibrated	1.14585	1.13598	0.943344	1.1548	1.12008	0.90996	0.889436	0.853536	0.90041	0.966888	-1.21676	0.00203018	YES
A0A1W2P6J7	103080	Septin10	0.832498	160.84	S	15	>>Phosphosite	0.936926	1.0331	0.956888	0.914427	0.999349	0.972874	1.05822	1.11971	0.997995	1.01051	>>Protein	A0A1W2P6J7;Q8C650;A0A0R4J233;A0A1W2P866;S4R2P6;Q9DA97	0.937174	0.969008	1.18671	0.985603	1.03228	0.967153	1.01562	1.03885	0.968366	0.899238	>>Phosphosite calibrated	0.999735	1.06614	0.806339	0.927784	0.968095	1.00592	1.04195	1.07784	1.0306	1.12374	1.10737	0.0647509	NO
A0A1W2P6K9	81535	Sgpp1	0.999992	290.39	S	101	>>Phosphosite	0.90713	0.985174	1.01889	1.02937	1.05466	0.962876	1.02758	1.03375	1.03999	0.940578	>>Protein	Q9JI99;A0A1W2P6K9	0.882688	0.982412	1.00291	0.960542	0.966117	1.03489	1.06707	1.08414	1.03448	0.984736	>>Phosphosite calibrated	1.02769	1.00281	1.01593	1.07166	1.09165	0.930413	0.962989	0.95352	1.00532	0.955157	-1.08369	0.00490924	YES
A0A1W2P6L1	14872	Gstt2	0.997207	104.84	S	42	>>Phosphosite	0.908906	0.930922	0.87444	1.03668	1.00365	1.10179	0.9961	1.15307	1.1265	0.86794	>>Protein	Q61133;A0A1W2P7J9;A0A1W2P6L1	0.98262	0.928947	0.932052	0.996726	0.92185	1.05226	1.08748	1.09547	1.02006	0.982532	>>Phosphosite calibrated	0.924981	1.00213	0.938188	1.04008	1.08874	1.04706	0.915969	1.05259	1.10435	0.883371	1.00185	0.972903	NO
A0A1W2P6U8	102635990	4932415D10Rik	0.825971	191.99	S	3813	>>Phosphosite	0.974329	1.05941	1.00238	1.06822	0.944309	1.04226	0.969558	1.04687	0.9868	0.905862	>>Protein	A0A1W2P6U8;E9Q0G0	0.92972	0.984849	1.01976	1.00582	1.03187	0.971542	1.0337	1.02281	1.01679	0.983138	>>Phosphosite calibrated	1.04798	1.07571	0.982949	1.06204	0.915146	1.07279	0.937944	1.02353	0.970509	0.921398	-1.032	0.464045	NO
A0A1W2P6U8	102635990	4932415D10Rik	1	118.21	S	1122	>>Phosphosite	0.991091	0.998082	1.00053	1.07277	1.04612	0.944187	1.01392	1.00448	0.959363	0.969461	>>Protein	A0A1W2P6U8;E9Q0G0	0.92972	0.984849	1.01976	1.00582	1.03187	0.971542	1.0337	1.02281	1.01679	0.983138	>>Phosphosite calibrated	1.06601	1.01344	0.98114	1.06656	1.01381	0.971843	0.980856	0.982078	0.943525	0.986089	-1.05686	0.0166541	YES
A0A1W2P6U8	102635990	4932415D10Rik	0.998977	86.57	S	1126	>>Phosphosite	0.978222	0.946119	1.17772	0.857771	1.00089	0.902214	1.06398	1.03165	1.07641	0.965032	>>Protein	A0A1W2P6U8;E9Q0G0	0.92972	0.984849	1.01976	1.00582	1.03187	0.971542	1.0337	1.02281	1.01679	0.983138	>>Phosphosite calibrated	1.05217	0.960675	1.15489	0.852805	0.969979	0.928641	1.02928	1.00865	1.05864	0.981583	1.00326	0.95431	NO
A0A1W2P6U8	102635990	4932415D10Rik	0.998648	126.48	S	3661	>>Phosphosite	0.939165	1.00881	1.00887	1.0003	1.05188	0.996325	1.00729	1.05606	0.992069	0.939226	>>Protein	A0A1W2P6U8;E9Q0G0	0.92972	0.984849	1.01976	1.00582	1.03187	0.971542	1.0337	1.02281	1.01679	0.983138	>>Phosphosite calibrated	1.01016	1.02433	0.989319	0.994507	1.0194	1.02551	0.974447	1.03251	0.975691	0.955335	-1.01495	0.401363	NO
A0A1W2P6U8	102635990	4932415D10Rik	0.84741	154.69	S	4408	>>Phosphosite	0.723598	1.10576	0.911562	1.0613	1.14666	0.885284	1.00876	0.925045	1.14374	1.08828	>>Protein	A0A1W2P6U8;E9Q0G0	0.92972	0.984849	1.01976	1.00582	1.03187	0.971542	1.0337	1.02281	1.01679	0.983138	>>Phosphosite calibrated	0.778297	1.12277	0.893895	1.05516	1.11125	0.911215	0.975869	0.904419	1.12486	1.10695	1.01249	0.883927	NO
A0A1W2P6U8	102635990	4932415D10Rik	0.993703	111.79	S	4414	>>Phosphosite	0.98021	0.982106	0.990802	0.907906	1.00482	0.993209	1.03043	1.09283	1.02507	0.992607	>>Protein	A0A1W2P6U8;E9Q0G0	0.92972	0.984849	1.01976	1.00582	1.03187	0.971542	1.0337	1.02281	1.01679	0.983138	>>Phosphosite calibrated	1.05431	0.997215	0.971599	0.90265	0.973791	1.0223	0.996831	1.06847	1.00815	1.00963	1.04201	0.17177	NO
A0A1W2P6U8	102635990	4932415D10Rik	0.891667	111.52	S	3537	>>Phosphosite	0.987034	1.00638	1.03031	1.00022	1.04673	0.959056	0.967063	1.02534	1.00707	0.9708	>>Protein	A0A1W2P6U8;E9Q0G0	0.92972	0.984849	1.01976	1.00582	1.03187	0.971542	1.0337	1.02281	1.01679	0.983138	>>Phosphosite calibrated	1.06165	1.02186	1.01034	0.994432	1.0144	0.987148	0.935531	1.00248	0.990443	0.98745	-1.04071	0.0385144	YES
A0A1W2P6U8	102635990	4932415D10Rik	0.998815	152.81	S	3579	>>Phosphosite	1.00933	0.965311	1.06141	1.00781	1.03347	0.993345	0.991912	1.00359	0.937872	0.995958	>>Protein	A0A1W2P6U8;E9Q0G0	0.92972	0.984849	1.01976	1.00582	1.03187	0.971542	1.0337	1.02281	1.01679	0.983138	>>Phosphosite calibrated	1.08563	0.980161	1.04084	1.00197	1.00156	1.02244	0.95957	0.981209	0.922389	1.01304	-1.04318	0.143466	NO
A0A1W2P6U8	102635990	4932415D10Rik	0.999895	78.655	S	3582	>>Phosphosite	0.953786	1.06698	0.999722	1.08747	1.05181	0.953861	0.973376	0.99627	0.932619	0.98411	>>Protein	A0A1W2P6U8;E9Q0G0	0.92972	0.984849	1.01976	1.00582	1.03187	0.971542	1.0337	1.02281	1.01679	0.983138	>>Phosphosite calibrated	1.02589	1.08339	0.980347	1.08117	1.01933	0.981801	0.941638	0.974055	0.917222	1.00099	-1.07775	0.0163038	YES
A0A1W2P6U8	102635990	4932415D10Rik	0.995158	111.67	S	3260	>>Phosphosite	0.932574	1.0586	1.03071	0.987464	1.03849	1.04644	0.976567	1.02383	0.98482	0.920517	>>Protein	A0A1W2P6U8;E9Q0G0	0.92972	0.984849	1.01976	1.00582	1.03187	0.971542	1.0337	1.02281	1.01679	0.983138	>>Phosphosite calibrated	1.00307	1.07489	1.01073	0.981747	1.00641	1.07709	0.944726	1.001	0.968562	0.936305	-1.03027	0.348174	NO
A0A1W2P6U8	102635990	4932415D10Rik	0.999941	85.533	S	3263	>>Phosphosite	0.987927	1.05248	0.984294	1.01767	0.991724	1.0372	1.0157	0.993093	0.935694	0.984221	>>Protein	A0A1W2P6U8;E9Q0G0	0.92972	0.984849	1.01976	1.00582	1.03187	0.971542	1.0337	1.02281	1.01679	0.983138	>>Phosphosite calibrated	1.06261	1.06867	0.965217	1.01178	0.961097	1.06758	0.982578	0.97095	0.920247	1.0011	-1.02568	0.465576	NO
A0A1W2P6U8	102635990	4932415D10Rik	0.962716	118.51	S	521	>>Phosphosite	0.936302	0.984955	0.963016	0.990707	1.07143	0.9695	0.999189	1.03829	0.991129	1.05548	>>Protein	A0A1W2P6U8;E9Q0G0	0.92972	0.984849	1.01976	1.00582	1.03187	0.971542	1.0337	1.02281	1.01679	0.983138	>>Phosphosite calibrated	1.00708	1.00011	0.944351	0.984971	1.03834	0.997898	0.96661	1.01514	0.974766	1.07358	1.01068	0.675229	NO
A0A1W2P6U8	102635990	4932415D10Rik	0.935624	213	S	4131	>>Phosphosite	0.968109	0.936244	1.01778	1.03268	0.982919	0.952341	1.06529	1.06068	1.01006	0.973913	>>Protein	A0A1W2P6U8;E9Q0G0	0.92972	0.984849	1.01976	1.00582	1.03187	0.971542	1.0337	1.02281	1.01679	0.983138	>>Phosphosite calibrated	1.04129	0.950648	0.99805	1.0267	0.952563	0.980237	1.03055	1.03703	0.993381	0.990617	1.01259	0.58246	NO
A0A1W2P6U8	102635990	4932415D10Rik	0.999833	213	S	4140	>>Phosphosite	0.92731	1.00067	0.999024	0.997195	0.995413	1.0228	1.00357	1.10019	0.962863	0.990957	>>Protein	A0A1W2P6U8;E9Q0G0	0.92972	0.984849	1.01976	1.00582	1.03187	0.971542	1.0337	1.02281	1.01679	0.983138	>>Phosphosite calibrated	0.997409	1.01606	0.979662	0.991422	0.964672	1.05276	0.970852	1.07566	0.946967	1.00795	1.02121	0.436311	NO
A0A1W2P6U8	102635990	4932415D10Rik	1	65.395	S	4117	>>Phosphosite	0.915033	0.968964	1.01042	1.01129	1.10196	0.953747	0.95363	1.05421	0.993452	1.0373	>>Protein	A0A1W2P6U8;E9Q0G0	0.92972	0.984849	1.01976	1.00582	1.03187	0.971542	1.0337	1.02281	1.01679	0.983138	>>Phosphosite calibrated	0.984203	0.983871	0.990836	1.00544	1.06793	0.981684	0.922536	1.0307	0.977052	1.05509	-1.01313	0.653481	NO
A0A1W2P6U8	102635990	4932415D10Rik	0.883305	71.176	S	4476	>>Phosphosite	0.9266	1.1249	0.948281	1.02971	0.951949	1.18927	1.01296	0.996016	0.916258	0.904053	>>Protein	A0A1W2P6U8;E9Q0G0	0.92972	0.984849	1.01976	1.00582	1.03187	0.971542	1.0337	1.02281	1.01679	0.983138	>>Phosphosite calibrated	0.996644	1.14221	0.929902	1.02375	0.922549	1.22411	0.979931	0.973807	0.901131	0.919558	-1.0033	0.96374	NO
A0A1W2P6U8	102635990	4932415D10Rik	1	186.71	S	3857	>>Phosphosite	0.958473	1.01983	1.0166	1.01747	1.05538	0.956495	0.995712	1.01925	0.997159	0.963634	>>Protein	A0A1W2P6U8;E9Q0G0	0.92972	0.984849	1.01976	1.00582	1.03187	0.971542	1.0337	1.02281	1.01679	0.983138	>>Phosphosite calibrated	1.03093	1.03552	0.996896	1.01158	1.02279	0.984512	0.963246	0.996525	0.980697	0.980161	-1.03926	0.00232574	YES
A0A1W2P6U8	102635990	4932415D10Rik	1	167.19	S	4201	>>Phosphosite	0.949416	1.03753	1.017	1.00969	1.00265	0.992794	1.00814	1.04032	0.956941	0.985515	>>Protein	A0A1W2P6U8;E9Q0G0	0.92972	0.984849	1.01976	1.00582	1.03187	0.971542	1.0337	1.02281	1.01679	0.983138	>>Phosphosite calibrated	1.02118	1.05349	0.997294	1.00385	0.971683	1.02187	0.975266	1.01712	0.941143	1.00242	-1.01809	0.401057	NO
A0A1W2P6U8	102635990	4932415D10Rik	0.994611	167.19	S	4205	>>Phosphosite	0.970503	0.999863	1.08611	0.996368	0.994964	0.998459	1.03788	0.9997	0.98533	0.930823	>>Protein	A0A1W2P6U8;E9Q0G0	0.92972	0.984849	1.01976	1.00582	1.03187	0.971542	1.0337	1.02281	1.01679	0.983138	>>Phosphosite calibrated	1.04387	1.01524	1.06506	0.9906	0.964237	1.02771	1.00404	0.977409	0.969063	0.946788	-1.03127	0.215061	NO
A0A1W2P6U8	102635990	4932415D10Rik	0.999883	143	S	4212	>>Phosphosite	0.979175	0.994482	1.01222	1.04724	1.06685	0.960054	1.019	0.945937	1.00176	0.97328	>>Protein	A0A1W2P6U8;E9Q0G0	0.92972	0.984849	1.01976	1.00582	1.03187	0.971542	1.0337	1.02281	1.01679	0.983138	>>Phosphosite calibrated	1.05319	1.00978	0.992598	1.04117	1.03391	0.988176	0.985776	0.924845	0.985226	0.989973	-1.05266	0.0150514	YES
A0A1W2P6U8	102635990	4932415D10Rik	0.997174	50.354	S	4215	>>Phosphosite	0.773607	1.07888	0.982795	0.93721	1.01782	0.945284	1.07646	1.15743	1.0887	0.941819	>>Protein	A0A1W2P6U8;E9Q0G0	0.92972	0.984849	1.01976	1.00582	1.03187	0.971542	1.0337	1.02281	1.01679	0.983138	>>Phosphosite calibrated	0.832086	1.09548	0.963748	0.931784	0.986384	0.972973	1.04136	1.13163	1.07073	0.957972	1.07593	0.207166	NO
A0A1W2P6U8	102635990	4932415D10Rik	1	79.974	S	4659	>>Phosphosite	0.998396	1.00686	1.06526	1.03652	1.06631	0.925454	0.978089	0.972674	0.928767	1.02167	>>Protein	A0A1W2P6U8;E9Q0G0	0.92972	0.984849	1.01976	1.00582	1.03187	0.971542	1.0337	1.02281	1.01679	0.983138	>>Phosphosite calibrated	1.07387	1.02235	1.04461	1.03052	1.03338	0.952562	0.946198	0.950986	0.913435	1.0392	-1.08378	0.00769729	YES
A0A1W2P6U8	102635990	4932415D10Rik	0.998618	102.39	S	1673	>>Phosphosite	0.963603	0.969198	0.967986	1.05231	0.994115	1.00605	1.00532	1.01365	1.09044	0.93732	>>Protein	A0A1W2P6U8;E9Q0G0	0.92972	0.984849	1.01976	1.00582	1.03187	0.971542	1.0337	1.02281	1.01679	0.983138	>>Phosphosite calibrated	1.03644	0.984108	0.949226	1.04622	0.963414	1.03552	0.972544	0.991047	1.07244	0.953396	1.00914	0.762331	NO
A0A1W2P6U8	102635990	4932415D10Rik	0.999944	143.21	S	4892	>>Phosphosite	1.03635	1.07203	1.03235	1.00301	0.993559	0.942205	0.968215	1.00484	1.02596	0.921475	>>Protein	A0A1W2P6U8;E9Q0G0	0.92972	0.984849	1.01976	1.00582	1.03187	0.971542	1.0337	1.02281	1.01679	0.983138	>>Phosphosite calibrated	1.11469	1.08853	1.01234	0.9972	0.962874	0.969804	0.936646	0.982436	1.00902	0.937279	-1.07041	0.0644015	NO
A0A1W2P6U8	102635990	4932415D10Rik	0.99298	153.41	S	4151	>>Phosphosite	0.976091	1.0055	1.06464	1.01207	1.07214	0.91957	1.02351	1.03458	0.92061	0.971281	>>Protein	A0A1W2P6U8;E9Q0G0	0.92972	0.984849	1.01976	1.00582	1.03187	0.971542	1.0337	1.02281	1.01679	0.983138	>>Phosphosite calibrated	1.04988	1.02097	1.04401	1.00621	1.03903	0.946506	0.990134	1.01151	0.905412	0.987939	-1.06581	0.014705	YES
A0A1W2P6U8	102635990	4932415D10Rik	1	126.63	S	4154	>>Phosphosite	0.949551	0.981121	0.997535	1.03778	1.02061	0.963009	0.991372	1.03866	1.04086	0.979486	>>Protein	A0A1W2P6U8;E9Q0G0	0.92972	0.984849	1.01976	1.00582	1.03187	0.971542	1.0337	1.02281	1.01679	0.983138	>>Phosphosite calibrated	1.02133	0.996215	0.978201	1.03177	0.989095	0.991217	0.959047	1.0155	1.02368	0.996285	-1.00619	0.692819	NO
A0A1W2P6U8	102635990	4932415D10Rik	1	166.6	S	4575	>>Phosphosite	0.916753	1.04788	1.08367	1.08517	1.07355	0.94727	0.969794	0.942522	0.959718	0.973669	>>Protein	A0A1W2P6U8;E9Q0G0	0.92972	0.984849	1.01976	1.00582	1.03187	0.971542	1.0337	1.02281	1.01679	0.983138	>>Phosphosite calibrated	0.986053	1.064	1.06267	1.07889	1.04039	0.975017	0.938173	0.921507	0.943874	0.990368	-1.0971	0.00200875	YES
A0A1W2P6U8	102635990	4932415D10Rik	0.947726	67.33	S	1824	>>Phosphosite	1.0295	0.990958	1.01135	0.959556	1.04368	0.95612	1.00148	1.01267	0.994393	1.0003	>>Protein	A0A1W2P6U8;E9Q0G0	0.92972	0.984849	1.01976	1.00582	1.03187	0.971542	1.0337	1.02281	1.01679	0.983138	>>Phosphosite calibrated	1.10732	1.0062	0.991749	0.954	1.01145	0.984127	0.96883	0.990091	0.977977	1.01745	-1.02678	0.350388	NO
A0A1W2P6U8	102635990	4932415D10Rik	0.997953	105.39	S	4949	>>Phosphosite	0.999211	0.985196	1.02094	1.02907	1.0286	1.02521	0.937057	1.01021	0.985486	0.979015	>>Protein	A0A1W2P6U8;E9Q0G0	0.92972	0.984849	1.01976	1.00582	1.03187	0.971542	1.0337	1.02281	1.01679	0.983138	>>Phosphosite calibrated	1.07474	1.00035	1.00116	1.02311	0.996838	1.05524	0.906504	0.987683	0.969217	0.995807	-1.03698	0.231023	NO
A0A1W2P6U8	102635990	4932415D10Rik	0.988737	163.41	S	4458	>>Phosphosite	0.915844	0.995007	1.00819	1.02385	0.989424	1.00292	1.00206	1.03796	1.03998	0.984772	>>Protein	A0A1W2P6U8;E9Q0G0	0.92972	0.984849	1.01976	1.00582	1.03187	0.971542	1.0337	1.02281	1.01679	0.983138	>>Phosphosite calibrated	0.985075	1.01031	0.988648	1.01792	0.958868	1.03229	0.969389	1.01482	1.02281	1.00166	1.01616	0.318988	NO
A0A1W2P6U8	102635990	4932415D10Rik	0.877691	111.74	S	3991	>>Phosphosite	0.954212	1.00778	0.977536	0.999958	1.00339	1.0377	1.05644	1.02101	0.970694	0.97128	>>Protein	A0A1W2P6U8;E9Q0G0	0.92972	0.984849	1.01976	1.00582	1.03187	0.971542	1.0337	1.02281	1.01679	0.983138	>>Phosphosite calibrated	1.02634	1.02328	0.95859	0.994168	0.972399	1.0681	1.02199	0.998245	0.954669	0.987939	1.01129	0.641052	NO
A0A1W2P6U8	102635990	4932415D10Rik	1	69.716	S	4529	>>Phosphosite	1.02963	1.14594	0.989784	1.00778	1.05038	0.987934	1.02526	0.891097	0.930854	0.941331	>>Protein	A0A1W2P6U8;E9Q0G0	0.92972	0.984849	1.01976	1.00582	1.03187	0.971542	1.0337	1.02281	1.01679	0.983138	>>Phosphosite calibrated	1.10747	1.16357	0.970601	1.00194	1.01794	1.01687	0.991833	0.871228	0.915487	0.957476	-1.10701	0.0513177	NO
A0A1W2P6U8	102635990	4932415D10Rik	0.999997	155.66	S	652	>>Phosphosite	0.893575	0.971306	0.965264	1.00159	0.95439	1.01868	1.01337	1.14403	1.02514	1.01266	>>Protein	A0A1W2P6U8;E9Q0G0	0.92972	0.984849	1.01976	1.00582	1.03187	0.971542	1.0337	1.02281	1.01679	0.983138	>>Phosphosite calibrated	0.961123	0.986249	0.946556	0.995792	0.924915	1.04852	0.980328	1.11852	1.00821	1.03003	1.07705	0.0237854	YES
A0A1W2P6U8	102635990	4932415D10Rik	1	76.332	S	4645	>>Phosphosite	0.974282	1.03335	1.15544	1.06396	0.968044	0.960478	1.05978	0.960178	0.958125	0.86636	>>Protein	A0A1W2P6U8;E9Q0G0	0.92972	0.984849	1.01976	1.00582	1.03187	0.971542	1.0337	1.02281	1.01679	0.983138	>>Phosphosite calibrated	1.04793	1.04925	1.13305	1.0578	0.938147	0.988612	1.02522	0.938769	0.942307	0.881219	-1.09423	0.0524242	NO
A0A1W2P6U8	102635990	4932415D10Rik	0.96853	209.41	S	4372	>>Phosphosite	0.993667	1.01751	1.00258	1.09607	0.938704	0.966697	0.915888	1.01191	1.02593	1.03105	>>Protein	A0A1W2P6U8;E9Q0G0	0.92972	0.984849	1.01976	1.00582	1.03187	0.971542	1.0337	1.02281	1.01679	0.983138	>>Phosphosite calibrated	1.06878	1.03316	0.983146	1.08972	0.909714	0.995013	0.886025	0.989345	1.009	1.04874	-1.03174	0.478658	NO
A0A1W2P6U8	102635990	4932415D10Rik	0.917383	80.318	S	3570	>>Phosphosite	1.02802	1.00448	1.04969	1.07703	0.975989	1.06594	1.02687	0.993845	0.939394	0.838739	>>Protein	A0A1W2P6U8;E9Q0G0	0.92972	0.984849	1.01976	1.00582	1.03187	0.971542	1.0337	1.02281	1.01679	0.983138	>>Phosphosite calibrated	1.10573	1.01993	1.02935	1.0708	0.945847	1.09716	0.99339	0.971685	0.923885	0.853125	-1.06869	0.207365	NO
A0A1W2P6U8	102635990	4932415D10Rik	0.845802	99.055	S	195	>>Phosphosite	0.972685	1.088	0.997012	1.07101	1.14025	0.937464	0.943734	0.939865	0.998346	0.911626	>>Protein	A0A1W2P6U8;E9Q0G0	0.92972	0.984849	1.01976	1.00582	1.03187	0.971542	1.0337	1.02281	1.01679	0.983138	>>Phosphosite calibrated	1.04621	1.10474	0.977688	1.06481	1.10504	0.964924	0.912963	0.918909	0.981864	0.927261	-1.12592	0.00238674	YES
A0A1W2P6U8	102635990	4932415D10Rik	0.937791	119.6	S	4724	>>Phosphosite	0.943463	1.0314	1.07352	1.04959	1.01225	0.911982	0.982387	0.989831	1.04656	0.959008	>>Protein	A0A1W2P6U8;E9Q0G0	0.92972	0.984849	1.01976	1.00582	1.03187	0.971542	1.0337	1.02281	1.01679	0.983138	>>Phosphosite calibrated	1.01478	1.04727	1.05272	1.04352	0.98099	0.938695	0.950356	0.96776	1.02928	0.975456	-1.05713	0.0272818	YES
A0A1W2P6U8	102635990	4932415D10Rik	0.999942	124.82	S	838	>>Phosphosite	0.923647	0.989777	1.07972	1.17811	1.03601	0.875725	0.91526	1.01867	0.930159	1.05291	>>Protein	A0A1W2P6U8;E9Q0G0	0.92972	0.984849	1.01976	1.00582	1.03187	0.971542	1.0337	1.02281	1.01679	0.983138	>>Phosphosite calibrated	0.993468	1.005	1.05879	1.17129	1.00402	0.901377	0.885417	0.995956	0.914803	1.07097	-1.09732	0.0904879	NO
A0A1W2P6U8	102635990	4932415D10Rik	1	103.1	S	2262	>>Phosphosite	0.946019	0.957086	0.975708	1.0658	1.02866	1.03127	1.01742	1.05814	0.958481	0.961411	>>Protein	A0A1W2P6U8;E9Q0G0	0.92972	0.984849	1.01976	1.00582	1.03187	0.971542	1.0337	1.02281	1.01679	0.983138	>>Phosphosite calibrated	1.01753	0.97181	0.956798	1.05963	0.996894	1.06148	0.984244	1.03455	0.942657	0.9779	-1.00037	0.989827	NO
A0A1W2P6U8	102635990	4932415D10Rik	0.857796	119.68	S	64	>>Phosphosite	1.0096	0.970658	0.98296	1.00465	0.960438	1.01756	1.08621	0.990925	1.03609	0.940906	>>Protein	A0A1W2P6U8;E9Q0G0	0.92972	0.984849	1.01976	1.00582	1.03187	0.971542	1.0337	1.02281	1.01679	0.983138	>>Phosphosite calibrated	1.08592	0.98559	0.963909	0.998832	0.930777	1.04737	1.05079	0.96883	1.01899	0.957043	1.01571	0.643678	NO
A0A1W2P6U8	102635990	4932415D10Rik	0.983929	114.23	S	1446	>>Phosphosite	1.08318	1.06068	1.03792	0.983298	0.959087	1.01432	1.01797	0.860417	0.935219	1.04791	>>Protein	A0A1W2P6U8;E9Q0G0	0.92972	0.984849	1.01976	1.00582	1.03187	0.971542	1.0337	1.02281	1.01679	0.983138	>>Phosphosite calibrated	1.16506	1.077	1.0178	0.977605	0.929467	1.04403	0.984779	0.841232	0.91978	1.06588	-1.0641	0.314828	NO
A0A1W2P6U8	102635990	4932415D10Rik	0.904595	98.37	S	3595	>>Phosphosite	0.889377	1.12373	1.01327	0.986335	1.03587	0.976158	0.922488	1.14836	0.95051	0.953903	>>Protein	A0A1W2P6U8;E9Q0G0	0.92972	0.984849	1.01976	1.00582	1.03187	0.971542	1.0337	1.02281	1.01679	0.983138	>>Phosphosite calibrated	0.956608	1.14102	0.993633	0.980624	1.00387	1.00475	0.89241	1.12276	0.934818	0.970263	-1.03061	0.569629	NO
A0A1W2P6U8	102635990	4932415D10Rik	0.797726	131.48	S	3291	>>Phosphosite	0.887578	1.00251	1.04183	0.961733	0.991914	1.17658	1.04305	1.00472	0.951064	0.939022	>>Protein	A0A1W2P6U8;E9Q0G0	0.92972	0.984849	1.01976	1.00582	1.03187	0.971542	1.0337	1.02281	1.01679	0.983138	>>Phosphosite calibrated	0.954673	1.01793	1.02164	0.956165	0.96128	1.21104	1.00904	0.982315	0.935363	0.955127	1.03689	0.505687	NO
A0A1W2P6U8	102635990	4932415D10Rik	0.879105	138.66	S	3292	>>Phosphosite	0.983174	0.975816	1.01079	1.01717	1.03207	0.984804	1.03454	0.996959	0.987319	0.977353	>>Protein	A0A1W2P6U8;E9Q0G0	0.92972	0.984849	1.01976	1.00582	1.03187	0.971542	1.0337	1.02281	1.01679	0.983138	>>Phosphosite calibrated	1.0575	0.990829	0.9912	1.01128	1.0002	1.01365	1.00081	0.97473	0.97102	0.994116	-1.01951	0.226553	NO
A0A1W2P6U8	102635990	4932415D10Rik	0.796441	165.02	S	4976	>>Phosphosite	0.979891	1.00306	1.02642	0.995229	1.07283	0.832242	1.0397	1.02601	0.988181	1.03643	>>Protein	A0A1W2P6U8;E9Q0G0	0.92972	0.984849	1.01976	1.00582	1.03187	0.971542	1.0337	1.02281	1.01679	0.983138	>>Phosphosite calibrated	1.05396	1.01849	1.00652	0.989467	1.0397	0.85662	1.0058	1.00313	0.971867	1.05421	-1.04426	0.252219	NO
A0A1W2P6U8	102635990	4932415D10Rik	0.811577	98.147	S	4979	>>Phosphosite	0.988065	0.987403	1.01496	1.00725	1.02694	0.975419	1.0038	1.02043	1.02813	0.947605	>>Protein	A0A1W2P6U8;E9Q0G0	0.92972	0.984849	1.01976	1.00582	1.03187	0.971542	1.0337	1.02281	1.01679	0.983138	>>Phosphosite calibrated	1.06276	1.00259	0.995286	1.00142	0.995226	1.00399	0.971073	0.99768	1.01115	0.963857	-1.02214	0.206523	NO
A0A1W2P6U8	102635990	4932415D10Rik	0.999988	127.94	S	4929	>>Phosphosite	1.02326	1.02814	1.03779	1.06434	1.0318	1.06365	1.01787	1.00651	0.946683	0.779941	>>Protein	A0A1W2P6U8;E9Q0G0	0.92972	0.984849	1.01976	1.00582	1.03187	0.971542	1.0337	1.02281	1.01679	0.983138	>>Phosphosite calibrated	1.10061	1.04396	1.01768	1.05818	0.999939	1.09481	0.984683	0.984064	0.931054	0.793318	-1.09032	0.134571	NO
A0A1W2P6U8	102635990	4932415D10Rik	0.992191	138.75	S	4838	>>Phosphosite	0.959754	0.895588	1.10068	0.99656	0.893474	0.998693	1.12478	1.05682	0.962442	1.01121	>>Protein	A0A1W2P6U8;E9Q0G0	0.92972	0.984849	1.01976	1.00582	1.03187	0.971542	1.0337	1.02281	1.01679	0.983138	>>Phosphosite calibrated	1.0323	0.909366	1.07934	0.990791	0.865881	1.02795	1.08811	1.03326	0.946554	1.02855	1.05058	0.306728	NO
A0A1W2P6U8	102635990	4932415D10Rik	0.999997	86.624	S	4755	>>Phosphosite	0.697036	1.25978	1.59979	1.0101	1.05123	0.922913	0.960823	0.858626	0.839968	0.799733	>>Protein	A0A1W2P6U8;E9Q0G0	0.92972	0.984849	1.01976	1.00582	1.03187	0.971542	1.0337	1.02281	1.01679	0.983138	>>Phosphosite calibrated	0.749727	1.27916	1.56878	1.00425	1.01877	0.949946	0.929495	0.839481	0.826101	0.81345	-1.2896	0.113372	NO
A0A1W2P6U8	102635990	4932415D10Rik	0.998468	120.63	S	4758	>>Phosphosite	0.889122	1.18786	1.42747	0.987803	1.00491	0.985035	0.979355	0.886496	0.878189	0.773758	>>Protein	A0A1W2P6U8;E9Q0G0	0.92972	0.984849	1.01976	1.00582	1.03187	0.971542	1.0337	1.02281	1.01679	0.983138	>>Phosphosite calibrated	0.956334	1.20614	1.3998	0.982084	0.973878	1.01389	0.947422	0.866729	0.863692	0.787029	-1.23209	0.0608389	NO
A0A1W2P6U8	102635990	4932415D10Rik	1	186.11	S	4015	>>Phosphosite	0.947749	1.03457	1.05255	1.05177	0.9519	1.04315	1.01628	0.940889	1.01804	0.943106	>>Protein	A0A1W2P6U8;E9Q0G0	0.92972	0.984849	1.01976	1.00582	1.03187	0.971542	1.0337	1.02281	1.01679	0.983138	>>Phosphosite calibrated	1.01939	1.05049	1.03215	1.04568	0.922503	1.07371	0.983141	0.91991	1.00123	0.959281	-1.02693	0.465437	NO
A0A1W2P6U8	102635990	4932415D10Rik	0.989273	70.089	S	53	>>Phosphosite	0.959805	0.997997	0.967871	1.01547	0.956135	1.03286	1.08811	1.06987	1.01608	0.895808	>>Protein	A0A1W2P6U8;E9Q0G0	0.92972	0.984849	1.01976	1.00582	1.03187	0.971542	1.0337	1.02281	1.01679	0.983138	>>Phosphosite calibrated	1.03236	1.01335	0.949113	1.00959	0.926606	1.06312	1.05263	1.04601	0.999305	0.911172	1.02864	0.439034	NO
A0A1W2P6U8	102635990	4932415D10Rik	0.964884	79.614	S	4631	>>Phosphosite	1.02627	1.02041	0.965426	0.959121	0.971792	0.981235	1.02771	1.00159	1.00245	1.04399	>>Protein	A0A1W2P6U8;E9Q0G0	0.92972	0.984849	1.01976	1.00582	1.03187	0.971542	1.0337	1.02281	1.01679	0.983138	>>Phosphosite calibrated	1.10385	1.03611	0.946715	0.953568	0.94178	1.00998	0.994197	0.979254	0.985904	1.0619	1.00988	0.787006	NO
A0A1W2P6U8	102635990	4932415D10Rik	0.990956	246.25	S	4633	>>Phosphosite	0.966143	1.00745	1.11916	0.981556	1.0697	0.945522	0.968642	0.973225	0.978883	0.989714	>>Protein	A0A1W2P6U8;E9Q0G0	0.92972	0.984849	1.01976	1.00582	1.03187	0.971542	1.0337	1.02281	1.01679	0.983138	>>Phosphosite calibrated	1.03918	1.02295	1.09747	0.975873	1.03666	0.973218	0.937059	0.951524	0.962723	1.00669	-1.07057	0.0170585	YES
A0A1W2P6U8	102635990	4932415D10Rik	0.955796	116.01	S	4637	>>Phosphosite	0.769687	1.05788	1.04461	1.26998	0.904056	0.876747	0.982236	0.903651	1.24256	0.948593	>>Protein	A0A1W2P6U8;E9Q0G0	0.92972	0.984849	1.01976	1.00582	1.03187	0.971542	1.0337	1.02281	1.01679	0.983138	>>Phosphosite calibrated	0.82787	1.07416	1.02436	1.26262	0.876136	0.902428	0.950209	0.883502	1.22205	0.964862	-1.02886	0.780324	NO
A0A1W2P6U8	102635990	4932415D10Rik	0.953122	249.2	S	4638	>>Phosphosite	0.985365	0.993368	0.984814	0.995568	0.996769	0.976061	1.0919	1.01217	0.976611	0.987365	>>Protein	A0A1W2P6U8;E9Q0G0	0.92972	0.984849	1.01976	1.00582	1.03187	0.971542	1.0337	1.02281	1.01679	0.983138	>>Phosphosite calibrated	1.05985	1.00865	0.965728	0.989804	0.965986	1.00465	1.0563	0.989606	0.960489	1.0043	1.00508	0.833678	NO
A0A1W2P6U8	102635990	4932415D10Rik	1	166.03	S	1199	>>Phosphosite	0.921059	0.991636	1.00274	1.08879	1.08168	0.969499	0.945262	1.04689	0.989965	0.962477	>>Protein	A0A1W2P6U8;E9Q0G0	0.92972	0.984849	1.01976	1.00582	1.03187	0.971542	1.0337	1.02281	1.01679	0.983138	>>Phosphosite calibrated	0.990685	1.00689	0.98331	1.08248	1.04827	0.997897	0.914441	1.02355	0.973622	0.978985	-1.04565	0.125173	NO
A0A1W2P6U8	102635990	4932415D10Rik	0.98658	134.21	S	4229	>>Phosphosite	0.937447	0.984056	1.07364	1.03005	1.07873	0.988653	0.95726	0.946321	0.980129	1.02371	>>Protein	A0A1W2P6U8;E9Q0G0	0.92972	0.984849	1.01976	1.00582	1.03187	0.971542	1.0337	1.02281	1.01679	0.983138	>>Phosphosite calibrated	1.00831	0.999195	1.05283	1.02409	1.04541	1.01761	0.926048	0.925221	0.963948	1.04127	-1.05247	0.0829443	NO
A0A1W2P6U8	102635990	4932415D10Rik	0.999993	205.86	S	4232	>>Phosphosite	0.898559	1.06288	1.01502	1.01819	1.06522	1.00812	0.980697	1.00263	1.00814	0.940566	>>Protein	A0A1W2P6U8;E9Q0G0	0.92972	0.984849	1.01976	1.00582	1.03187	0.971542	1.0337	1.02281	1.01679	0.983138	>>Phosphosite calibrated	0.966484	1.07923	0.995345	1.01229	1.03232	1.03765	0.948721	0.980273	0.991494	0.956698	-1.03476	0.201961	NO
A0A1W2P6U8	102635990	4932415D10Rik	0.928532	150.69	S	4181	>>Phosphosite	0.938318	1.00688	1.02865	1.05484	0.966682	0.961628	0.965298	1.06942	0.984021	1.02426	>>Protein	A0A1W2P6U8;E9Q0G0	0.92972	0.984849	1.01976	1.00582	1.03187	0.971542	1.0337	1.02281	1.01679	0.983138	>>Phosphosite calibrated	1.00925	1.02237	1.00871	1.04873	0.936828	0.989796	0.933824	1.04558	0.967776	1.04183	-1.00946	0.748884	NO
A0A1W2P6U8	102635990	4932415D10Rik	0.865463	172.13	S	4182	>>Phosphosite	0.922641	0.986588	0.96429	0.965964	0.995895	1.04183	0.980829	1.09968	1.07283	0.969446	>>Protein	A0A1W2P6U8;E9Q0G0	0.92972	0.984849	1.01976	1.00582	1.03187	0.971542	1.0337	1.02281	1.01679	0.983138	>>Phosphosite calibrated	0.992386	1.00177	0.945601	0.960372	0.965139	1.07235	0.948849	1.07516	1.05512	0.986073	1.05597	0.0829989	NO
A0A1W2P6U8	102635990	4932415D10Rik	0.997349	202.52	S	2124	>>Phosphosite	1.00702	0.974866	1.00896	1.06129	0.981297	1.00359	1.03072	1.00552	0.986143	0.940597	>>Protein	A0A1W2P6U8;E9Q0G0	0.92972	0.984849	1.01976	1.00582	1.03187	0.971542	1.0337	1.02281	1.01679	0.983138	>>Phosphosite calibrated	1.08314	0.989864	0.989405	1.05514	0.950992	1.03298	0.997111	0.983103	0.969863	0.956729	-1.02607	0.375598	NO
A0A1W2P6U8	102635990	4932415D10Rik	0.839057	113.54	S	4739	>>Phosphosite	0.90313	1.04716	1.12042	0.900011	1.08326	0.944268	0.950121	1.12258	1.01174	0.917312	>>Protein	A0A1W2P6U8;E9Q0G0	0.92972	0.984849	1.01976	1.00582	1.03187	0.971542	1.0337	1.02281	1.01679	0.983138	>>Phosphosite calibrated	0.9714	1.06327	1.09871	0.8948	1.0498	0.971928	0.919141	1.09755	0.995041	0.933045	-1.0328	0.523919	NO
A0A1W2P6U8	102635990	4932415D10Rik	0.99997	99.139	S	4916	>>Phosphosite	0.963681	1.06152	1.02299	1.01278	1.02306	0.949523	0.950439	1.00066	1.08716	0.92818	>>Protein	A0A1W2P6U8;E9Q0G0	0.92972	0.984849	1.01976	1.00582	1.03187	0.971542	1.0337	1.02281	1.01679	0.983138	>>Phosphosite calibrated	1.03653	1.07785	1.00316	1.00691	0.991467	0.977336	0.919449	0.97835	1.06921	0.944099	-1.04653	0.165089	NO
A0A1W2P6U8	102635990	4932415D10Rik	1	78.324	S	3315	>>Phosphosite	1.01914	1.04678	1.04171	0.989651	1.04158	1.04792	1.0198	0.94717	0.942319	0.903933	>>Protein	A0A1W2P6U8;E9Q0G0	0.92972	0.984849	1.01976	1.00582	1.03187	0.971542	1.0337	1.02281	1.01679	0.983138	>>Phosphosite calibrated	1.09618	1.06288	1.02152	0.983922	1.00942	1.07862	0.986544	0.926051	0.926762	0.919437	-1.06956	0.1009	NO
A0A1W2P6U8	102635990	4932415D10Rik	0.99661	88.948	S	4932	>>Phosphosite	0.942558	0.970059	1.0116	0.917722	1.12769	1.02773	1.22068	0.980678	0.885111	0.916167	>>Protein	A0A1W2P6U8;E9Q0G0	0.92972	0.984849	1.01976	1.00582	1.03187	0.971542	1.0337	1.02281	1.01679	0.983138	>>Phosphosite calibrated	1.01381	0.984983	0.991994	0.912409	1.09287	1.05783	1.18088	0.958811	0.870499	0.931881	1.00077	0.990354	NO
A0A1W2P6U8	102635990	4932415D10Rik	1	127.75	S	1687	>>Phosphosite	1.00878	1.06418	1.09463	1.0792	1.10248	0.990505	0.864717	1.00643	0.882236	0.906847	>>Protein	A0A1W2P6U8;E9Q0G0	0.92972	0.984849	1.01976	1.00582	1.03187	0.971542	1.0337	1.02281	1.01679	0.983138	>>Phosphosite calibrated	1.08504	1.08055	1.07341	1.07295	1.06843	1.01952	0.836522	0.983993	0.867672	0.9224	-1.16204	0.00241763	YES
A0A1W2P6U8	102635990	4932415D10Rik	0.99997	95.358	S	1936	>>Phosphosite	0.887875	1.06486	1.11071	0.978004	1.08379	0.940589	0.977196	0.993706	0.987246	0.97603	>>Protein	A0A1W2P6U8;E9Q0G0	0.92972	0.984849	1.01976	1.00582	1.03187	0.971542	1.0337	1.02281	1.01679	0.983138	>>Phosphosite calibrated	0.954992	1.08124	1.08918	0.972342	1.05032	0.96814	0.945334	0.971549	0.970947	0.99277	-1.06173	0.0715031	NO
A0A1W2P6U8	102635990	4932415D10Rik	0.944942	138.8	S	1506	>>Phosphosite	0.98593	1.0376	1.03513	1.05969	1.04119	0.965638	0.915319	1.10342	0.989225	0.866873	>>Protein	A0A1W2P6U8;E9Q0G0	0.92972	0.984849	1.01976	1.00582	1.03187	0.971542	1.0337	1.02281	1.01679	0.983138	>>Phosphosite calibrated	1.06046	1.05356	1.01506	1.05355	1.00904	0.993923	0.885475	1.07881	0.972894	0.881741	-1.07871	0.083689	NO
A0A1W2P6U8	102635990	4932415D10Rik	0.982799	147.62	S	4905	>>Phosphosite	0.946167	0.989787	1.06256	0.940518	1.03898	0.992413	0.988333	1.02782	1.02238	0.991053	>>Protein	A0A1W2P6U8;E9Q0G0	0.92972	0.984849	1.01976	1.00582	1.03187	0.971542	1.0337	1.02281	1.01679	0.983138	>>Phosphosite calibrated	1.01769	1.00501	1.04196	0.935073	1.00689	1.02148	0.956107	1.0049	1.0055	1.00805	-1.00212	0.922243	NO
A0A1W2P6U8	102635990	4932415D10Rik	0.980237	80.758	S	4906	>>Phosphosite	0.969696	1.04088	0.997178	1.02584	0.991139	0.953524	1.00526	1.03919	0.935203	1.04209	>>Protein	A0A1W2P6U8;E9Q0G0	0.92972	0.984849	1.01976	1.00582	1.03187	0.971542	1.0337	1.02281	1.01679	0.983138	>>Phosphosite calibrated	1.043	1.0569	0.977851	1.0199	0.960529	0.981454	0.972486	1.01602	0.919764	1.05996	-1.02192	0.48704	NO
A0A1W2P6U8	102635990	4932415D10Rik	0.981536	83.948	S	2593	>>Phosphosite	0.885173	1.2163	1.1739	1.02196	1.09921	0.866359	1.10095	0.949302	0.852799	0.834044	>>Protein	A0A1W2P6U8;E9Q0G0	0.92972	0.984849	1.01976	1.00582	1.03187	0.971542	1.0337	1.02281	1.01679	0.983138	>>Phosphosite calibrated	0.952086	1.23502	1.15115	1.01604	1.06526	0.891736	1.06506	0.928135	0.838721	0.848349	-1.18538	0.0302463	YES
A0A1W2P6U8	102635990	4932415D10Rik	0.968139	186.76	S	2432	>>Phosphosite	1.01942	1.18507	1.13618	1.11949	1.15067	0.900147	0.919748	0.881759	0.86311	0.824408	>>Protein	A0A1W2P6U8;E9Q0G0	0.92972	0.984849	1.01976	1.00582	1.03187	0.971542	1.0337	1.02281	1.01679	0.983138	>>Phosphosite calibrated	1.09648	1.2033	1.11416	1.11301	1.11514	0.926514	0.889758	0.862098	0.848861	0.838548	-1.29234	6.79e-06	YES
A0A1W2P6U8	102635990	4932415D10Rik	0.99999	99.313	S	2418	>>Phosphosite	0.985646	0.967861	1.10073	0.976555	0.972722	1.10662	1.00209	0.957189	1.04094	0.889646	>>Protein	A0A1W2P6U8;E9Q0G0	0.92972	0.984849	1.01976	1.00582	1.03187	0.971542	1.0337	1.02281	1.01679	0.983138	>>Phosphosite calibrated	1.06015	0.98275	1.0794	0.970901	0.942681	1.13904	0.969413	0.935847	1.02375	0.904904	-1.01265	0.803602	NO
A0A1W2P6U8	102635990	4932415D10Rik	0.999996	201.89	S	3156	>>Phosphosite	1.02639	0.920164	0.983773	0.928475	1.02032	1.0275	1.01226	1.1027	1.01887	0.959542	>>Protein	A0A1W2P6U8;E9Q0G0	0.92972	0.984849	1.01976	1.00582	1.03187	0.971542	1.0337	1.02281	1.01679	0.983138	>>Phosphosite calibrated	1.10398	0.93432	0.964706	0.923099	0.988814	1.0576	0.97925	1.07812	1.00205	0.975999	1.03624	0.382045	NO
A0A1W2P6U8	102635990	4932415D10Rik	0.9998	179.33	S	1621	>>Phosphosite	0.95943	0.973735	1.04537	1.00024	1.06682	0.928501	0.997564	1.01636	1.00697	1.00501	>>Protein	A0A1W2P6U8;E9Q0G0	0.92972	0.984849	1.01976	1.00582	1.03187	0.971542	1.0337	1.02281	1.01679	0.983138	>>Phosphosite calibrated	1.03196	0.988715	1.02511	0.99445	1.03387	0.955698	0.965038	0.993701	0.990346	1.02225	-1.02985	0.0886069	NO
A0A1W2P6U8	102635990	4932415D10Rik	0.969898	149.44	S	3070	>>Phosphosite	1.03546	0.978577	0.96269	0.958276	1.11787	0.976811	0.967424	1.06355	0.97625	0.963091	>>Protein	A0A1W2P6U8;E9Q0G0	0.92972	0.984849	1.01976	1.00582	1.03187	0.971542	1.0337	1.02281	1.01679	0.983138	>>Phosphosite calibrated	1.11374	0.993631	0.944032	0.952728	1.08335	1.00542	0.93588	1.03983	0.960133	0.979609	-1.03385	0.416448	NO
A0A1W2P6U8	102635990	4932415D10Rik	0.968431	60.157	S	3680	>>Phosphosite	0.946487	1.05613	1.00983	0.999152	0.88142	0.95049	1.03494	1.03	1.15244	0.939109	>>Protein	A0A1W2P6U8;E9Q0G0	0.92972	0.984849	1.01976	1.00582	1.03187	0.971542	1.0337	1.02281	1.01679	0.983138	>>Phosphosite calibrated	1.01803	1.07238	0.990255	0.993368	0.854199	0.978331	1.0012	1.00703	1.13341	0.955216	1.02982	0.553295	NO
A0A1W2P6U8	102635990	4932415D10Rik	0.885918	108.47	S	2015	>>Phosphosite	0.994262	1.03853	1.01883	0.968046	1.03632	0.985625	0.951552	1.02755	0.97282	1.00646	>>Protein	A0A1W2P6U8;E9Q0G0	0.92972	0.984849	1.01976	1.00582	1.03187	0.971542	1.0337	1.02281	1.01679	0.983138	>>Phosphosite calibrated	1.06942	1.05451	0.999083	0.962441	1.00432	1.0145	0.920526	1.00464	0.95676	1.02372	-1.03448	0.255047	NO
A0A1W2P6U8	102635990	4932415D10Rik	0.999992	125.59	S	2707	>>Phosphosite	0.967105	0.975495	1.13549	0.971251	0.896771	0.986363	0.953391	1.1837	0.951797	0.978635	>>Protein	A0A1W2P6U8;E9Q0G0	0.92972	0.984849	1.01976	1.00582	1.03187	0.971542	1.0337	1.02281	1.01679	0.983138	>>Phosphosite calibrated	1.04021	0.990502	1.11349	0.965628	0.869076	1.01525	0.922305	1.15731	0.936084	0.99542	1.00953	0.874526	NO
A0A1W2P6U8	102635990	4932415D10Rik	0.990703	59.542	S	3848	>>Phosphosite	0.912222	0.979993	1.0954	0.967411	1.04378	1.03843	1.04112	1.02458	0.931288	0.96579	>>Protein	A0A1W2P6U8;E9Q0G0	0.92972	0.984849	1.01976	1.00582	1.03187	0.971542	1.0337	1.02281	1.01679	0.983138	>>Phosphosite calibrated	0.981179	0.995069	1.07417	0.96181	1.01154	1.06884	1.00717	1.00173	0.915914	0.982354	-1.0096	0.767047	NO
A0A1W2P6U8	102635990	4932415D10Rik	0.981359	92.19	S	4710	>>Phosphosite	0.9221	1.05693	1.27186	0.951548	1.15308	0.887072	0.984081	0.983228	0.966977	0.823121	>>Protein	A0A1W2P6U8;E9Q0G0	0.92972	0.984849	1.01976	1.00582	1.03187	0.971542	1.0337	1.02281	1.01679	0.983138	>>Phosphosite calibrated	0.991804	1.07319	1.24721	0.946039	1.11747	0.913055	0.951994	0.961304	0.951014	0.837238	-1.16493	0.0288651	YES
A0A1W2P6U8	102635990	4932415D10Rik	0.999988	54.683	S	4695	>>Phosphosite	0.95201	0.981168	1.01508	1.05269	1.01823	0.935139	1.02198	1.00532	1.01251	1.00587	>>Protein	A0A1W2P6U8;E9Q0G0	0.92972	0.984849	1.01976	1.00582	1.03187	0.971542	1.0337	1.02281	1.01679	0.983138	>>Phosphosite calibrated	1.02398	0.996262	0.995406	1.0466	0.986789	0.96253	0.988657	0.982902	0.995797	1.02312	-1.01939	0.231998	NO
A0A1W2P6U8	102635990	4932415D10Rik	0.873643	154.6	S	4224	>>Phosphosite	0.889078	0.975161	0.933279	1.00781	0.99017	1.04686	1.02875	1.08796	1.01528	1.02565	>>Protein	A0A1W2P6U8;E9Q0G0	0.92972	0.984849	1.01976	1.00582	1.03187	0.971542	1.0337	1.02281	1.01679	0.983138	>>Phosphosite calibrated	0.956286	0.990163	0.915191	1.00198	0.95959	1.07753	0.995209	1.0637	0.998515	1.04324	1.0736	0.0137221	YES
A0A1W2P6U8	102635990	4932415D10Rik	0.977182	107.08	S	4734	>>Phosphosite	0.956575	0.950915	1.062	1.01212	1.06933	0.922289	1.03614	1.00093	0.993757	0.995951	>>Protein	A0A1W2P6U8;E9Q0G0	0.92972	0.984849	1.01976	1.00582	1.03187	0.971542	1.0337	1.02281	1.01679	0.983138	>>Phosphosite calibrated	1.02889	0.965544	1.04142	1.00626	1.0363	0.949304	1.00235	0.978612	0.977351	1.01303	-1.03206	0.113864	NO
A0A1W2P6U8	102635990	4932415D10Rik	0.999465	85.29	S	4736	>>Phosphosite	0.921772	1.06027	1.09453	1.01248	1.0042	0.957669	0.980198	1.03753	1.01225	0.919098	>>Protein	A0A1W2P6U8;E9Q0G0	0.92972	0.984849	1.01976	1.00582	1.03187	0.971542	1.0337	1.02281	1.01679	0.983138	>>Phosphosite calibrated	0.991451	1.07658	1.07332	1.00662	0.973188	0.985721	0.948238	1.0144	0.995541	0.934862	-1.04968	0.0995806	NO
A0A1W2P6U8	102635990	4932415D10Rik	0.978579	91.637	S	399	>>Phosphosite	0.969221	0.933586	1.03406	1.03267	1.02347	1.03868	1.07639	1.00778	0.872315	1.01182	>>Protein	A0A1W2P6U8;E9Q0G0	0.92972	0.984849	1.01976	1.00582	1.03187	0.971542	1.0337	1.02281	1.01679	0.983138	>>Phosphosite calibrated	1.04249	0.947948	1.01401	1.02669	0.991863	1.06911	1.0413	0.98531	0.857914	1.02918	-1.00807	0.848167	NO
A0A1W2P6U8	102635990	4932415D10Rik	0.999477	181.81	S	555	>>Phosphosite	0.851196	1.01775	1.13834	0.920464	1.06943	1.05345	0.883655	1.05522	0.99796	1.01255	>>Protein	A0A1W2P6U8;E9Q0G0	0.92972	0.984849	1.01976	1.00582	1.03187	0.971542	1.0337	1.02281	1.01679	0.983138	>>Phosphosite calibrated	0.915541	1.0334	1.11628	0.915135	1.0364	1.0843	0.854843	1.03169	0.981485	1.02991	-1.00693	0.903266	NO
A0A1W2P6U8	102635990	4932415D10Rik	0.998688	165.3	S	669	>>Phosphosite	0.896149	1.01985	1.02837	1.01833	1.01147	0.980788	1.02803	1.0928	0.995442	0.928785	>>Protein	A0A1W2P6U8;E9Q0G0	0.92972	0.984849	1.01976	1.00582	1.03187	0.971542	1.0337	1.02281	1.01679	0.983138	>>Phosphosite calibrated	0.963892	1.03554	1.00844	1.01243	0.980229	1.00952	0.994506	1.06843	0.979009	0.944715	-1.00087	0.971886	NO
A0A1W2P6U8	102635990	4932415D10Rik	0.998593	61.375	S	4625	>>Phosphosite	1.01711	0.896363	0.930856	0.980955	1.00021	1.03173	1.01471	1.12855	1.01069	0.988829	>>Protein	A0A1W2P6U8;E9Q0G0	0.92972	0.984849	1.01976	1.00582	1.03187	0.971542	1.0337	1.02281	1.01679	0.983138	>>Phosphosite calibrated	1.094	0.910153	0.912815	0.975275	0.96932	1.06195	0.981625	1.10338	0.994008	1.00579	1.05866	0.196986	NO
A0A1W2P6U8	102635990	4932415D10Rik	0.997384	128.28	S	3670	>>Phosphosite	0.981214	0.993702	0.968364	0.97497	1.04465	1.01542	0.994697	1.06655	0.984471	0.975965	>>Protein	A0A1W2P6U8;E9Q0G0	0.92972	0.984849	1.01976	1.00582	1.03187	0.971542	1.0337	1.02281	1.01679	0.983138	>>Phosphosite calibrated	1.05539	1.00899	0.949596	0.969325	1.01239	1.04516	0.962264	1.04277	0.968219	0.992704	1.00309	0.907009	NO
A0A1W2P6X8	70881	Nt5c1b	1	147.24	S	51	>>Phosphosite	0.960821	1.04201	1.0464	1.01856	1.03562	0.956585	0.968158	1.06145	0.946168	0.964226	>>Protein	A0A1W2P6X8;A0A1W2P7K9;Q91YE9;A0A1Y7VK90;A0A1W2P7S7;D6REF4;A0A1Y7VJB2;A0A1W2P782;A0A1W2P893;A0A1W2P7D6;A0A1W2P7V4;A0A1W2P710;A0A1W2P6R5;D3Z145;A0A1W2P7P9;A0A1W2P7Q8;A3KFX0	0.93789	0.965243	1.02083	1.00533	1.03191	0.963414	1.03947	1.05085	1.01622	0.968829	>>Phosphosite calibrated	1.02445	1.07953	1.02506	1.01316	1.00359	0.992911	0.931393	1.01008	0.931064	0.995249	-1.05865	0.0291277	YES
A0A1W2P6X8	70881	Nt5c1b	1	104.59	S	383	>>Phosphosite	0.996259	0.977661	1.17182	1.0201	1.06526	0.960215	1.01014	0.945021	0.933705	0.919821	>>Protein	A0A1W2P6X8;A0A1W2P7K9;Q91YE9;A0A1Y7VK90;A0A1W2P7S7;D6REF4;A0A1Y7VJB2;A0A1W2P782;A0A1W2P893;A0A1W2P7D6;A0A1W2P7V4;A0A1W2P710;A0A1W2P6R5;D3Z145;A0A1W2P7P9;A0A1W2P7Q8;A3KFX0	0.93789	0.965243	1.02083	1.00533	1.03191	0.963414	1.03947	1.05085	1.01622	0.968829	>>Phosphosite calibrated	1.06224	1.01287	1.14791	1.01468	1.03231	0.996679	0.971783	0.89929	0.9188	0.949416	-1.11276	0.00822376	YES
A0A1W2P6X8	70881	Nt5c1b	0.981692	85.729	S	74	>>Phosphosite	1.06233	0.955152	1.13344	1.05631	0.989091	1.04375	0.995409	0.959927	0.857741	0.94685	>>Protein	A0A1W2P6X8;A0A1W2P7K9;Q91YE9;A0A1Y7VK90;A0A1W2P7S7;D6REF4;A0A1Y7VJB2;A0A1W2P782;A0A1W2P893;A0A1W2P7D6;A0A1W2P7V4;A0A1W2P710;A0A1W2P6R5;D3Z145;A0A1W2P7P9;A0A1W2P7Q8;A3KFX0	0.93789	0.965243	1.02083	1.00533	1.03191	0.963414	1.03947	1.05085	1.01622	0.968829	>>Phosphosite calibrated	1.13268	0.989545	1.11032	1.0507	0.958501	1.08338	0.957609	0.913474	0.844049	0.977314	-1.09756	0.109296	NO
A0A1W2P6X8	70881	Nt5c1b	0.997763	62.088	S	31	>>Phosphosite	0.913631	1.38441	1.17102	0.926697	1.04667	0.881674	0.846313	0.9131	1.14414	0.772343	>>Protein	A0A1W2P6X8;A0A1W2P7K9;Q91YE9;A0A1Y7VK90;A0A1W2P7S7;D6REF4;A0A1Y7VJB2;A0A1W2P782;A0A1W2P893;A0A1W2P7D6;A0A1W2P7V4;A0A1W2P710;A0A1W2P6R5;D3Z145;A0A1W2P7P9;A0A1W2P7Q8;A3KFX0	0.93789	0.965243	1.02083	1.00533	1.03191	0.963414	1.03947	1.05085	1.01622	0.968829	>>Phosphosite calibrated	0.974135	1.43426	1.14713	0.92178	1.0143	0.915156	0.814175	0.868913	1.12588	0.797192	-1.2146	0.113743	NO
A0A1W2P6X8	70881	Nt5c1b	0.996741	90.913	S	39	>>Phosphosite	1.07217	1.1145	1.04842	1.0264	1.05783	0.98013	0.989113	0.94369	0.892146	0.875597	>>Protein	A0A1W2P6X8;A0A1W2P7K9;Q91YE9;A0A1Y7VK90;A0A1W2P7S7;D6REF4;A0A1Y7VJB2;A0A1W2P782;A0A1W2P893;A0A1W2P7D6;A0A1W2P7V4;A0A1W2P710;A0A1W2P6R5;D3Z145;A0A1W2P7P9;A0A1W2P7Q8;A3KFX0	0.93789	0.965243	1.02083	1.00533	1.03191	0.963414	1.03947	1.05085	1.01622	0.968829	>>Phosphosite calibrated	1.14317	1.15463	1.02703	1.02096	1.02511	1.01735	0.951552	0.898023	0.877904	0.903769	-1.15538	0.00643189	YES
A0A1W2P6X8	70881	Nt5c1b	0.999998	177.78	S	238	>>Phosphosite	0.909722	1.00636	0.947221	1.00033	0.966631	0.998018	1.02544	1.04766	1.10118	0.997439	>>Protein	A0A1W2P6X8;A0A1W2P7K9;Q91YE9;A0A1Y7VK90;A0A1W2P7S7;D6REF4;A0A1Y7VJB2;A0A1W2P782;A0A1W2P893;A0A1W2P7D6;A0A1W2P7V4;A0A1W2P710;A0A1W2P6R5;D3Z145;A0A1W2P7P9;A0A1W2P7Q8;A3KFX0	0.93789	0.965243	1.02083	1.00533	1.03191	0.963414	1.03947	1.05085	1.01622	0.968829	>>Phosphosite calibrated	0.969967	1.0426	0.927895	0.995022	0.936736	1.03592	0.9865	0.99696	1.0836	1.02953	1.05342	0.0893267	NO
A0A1W2P6X8	70881	Nt5c1b	1	225.01	S	241	>>Phosphosite	1.01101	1.00031	1.0424	1.10542	1.1635	0.907183	0.955595	0.924192	0.900618	0.989782	>>Protein	A0A1W2P6X8;A0A1W2P7K9;Q91YE9;A0A1Y7VK90;A0A1W2P7S7;D6REF4;A0A1Y7VJB2;A0A1W2P782;A0A1W2P893;A0A1W2P7D6;A0A1W2P7V4;A0A1W2P710;A0A1W2P6R5;D3Z145;A0A1W2P7P9;A0A1W2P7Q8;A3KFX0	0.93789	0.965243	1.02083	1.00533	1.03191	0.963414	1.03947	1.05085	1.01622	0.968829	>>Phosphosite calibrated	1.07796	1.03633	1.02113	1.09955	1.12752	0.941633	0.919307	0.879469	0.886242	1.02163	-1.15365	0.00221421	YES
A0A1W2P6X8	70881	Nt5c1b	1	105.65	S	22	>>Phosphosite	0.807493	0.847624	0.899139	0.867977	0.941608	1.12406	1.1824	1.14924	1.0438	1.13667	>>Protein	A0A1W2P6X8;A0A1W2P7K9;Q91YE9;A0A1Y7VK90;A0A1W2P7S7;D6REF4;A0A1Y7VJB2;A0A1W2P782;A0A1W2P893;A0A1W2P7D6;A0A1W2P7V4;A0A1W2P710;A0A1W2P6R5;D3Z145;A0A1W2P7P9;A0A1W2P7Q8;A3KFX0	0.93789	0.965243	1.02083	1.00533	1.03191	0.963414	1.03947	1.05085	1.01622	0.968829	>>Phosphosite calibrated	0.860968	0.878146	0.880794	0.863371	0.912487	1.16674	1.1375	1.09363	1.02713	1.17324	1.27355	3.03e-05	YES
A0A1W2P6X8	70881	Nt5c1b	1	144.55	S	101	>>Phosphosite	0.912738	1.04096	1.05957	0.976719	1.00178	1.0067	1.00019	0.936403	1.01173	1.05321	>>Protein	A0A1W2P6X8;A0A1W2P7K9;Q91YE9;A0A1Y7VK90;A0A1W2P7S7;D6REF4;A0A1Y7VJB2;A0A1W2P782;A0A1W2P893;A0A1W2P7D6;A0A1W2P7V4;A0A1W2P710;A0A1W2P6R5;D3Z145;A0A1W2P7P9;A0A1W2P7Q8;A3KFX0	0.93789	0.965243	1.02083	1.00533	1.03191	0.963414	1.03947	1.05085	1.01622	0.968829	>>Phosphosite calibrated	0.973183	1.07845	1.03795	0.971536	0.970802	1.04493	0.962206	0.891089	0.995579	1.08709	-1.01025	0.806832	NO
A0A1W2P6X8	70881	Nt5c1b	0.930361	155.76	S	111	>>Phosphosite	0.971987	0.935208	0.987726	0.992316	0.988327	0.951056	1.04079	1.10741	1.04757	0.977616	>>Protein	A0A1W2P6X8;A0A1W2P7K9;Q91YE9;A0A1Y7VK90;A0A1W2P7S7;D6REF4;A0A1Y7VJB2;A0A1W2P782;A0A1W2P893;A0A1W2P7D6;A0A1W2P7V4;A0A1W2P710;A0A1W2P6R5;D3Z145;A0A1W2P7P9;A0A1W2P7Q8;A3KFX0	0.93789	0.965243	1.02083	1.00533	1.03191	0.963414	1.03947	1.05085	1.01622	0.968829	>>Phosphosite calibrated	1.03636	0.968884	0.967574	0.987051	0.957761	0.987173	1.00127	1.05382	1.03084	1.00907	1.03346	0.109473	NO
A0A1W2P6X8	70881	Nt5c1b	0.999848	162.49	S	332	>>Phosphosite	0.962897	0.946982	1.00875	1.01004	1.09151	0.96694	1.04178	1.00677	0.985522	0.978812	>>Protein	A0A1W2P6X8;A0A1W2P7K9;Q91YE9;A0A1Y7VK90;A0A1W2P7S7;D6REF4;A0A1Y7VJB2;A0A1W2P782;A0A1W2P893;A0A1W2P7D6;A0A1W2P7V4;A0A1W2P710;A0A1W2P6R5;D3Z145;A0A1W2P7P9;A0A1W2P7Q8;A3KFX0	0.93789	0.965243	1.02083	1.00533	1.03191	0.963414	1.03947	1.05085	1.01622	0.968829	>>Phosphosite calibrated	1.02666	0.981082	0.988168	1.00468	1.05775	1.00366	1.00222	0.958051	0.96979	1.0103	-1.02312	0.225284	NO
A0A1W2P6X8	70881	Nt5c1b	1	199.94	S	611	>>Phosphosite	0.942193	1.05453	1.05815	1.00068	0.975401	0.94356	1.03546	0.980184	1.04988	0.959959	>>Protein	A0A1W2P6X8;A0A1W2P7K9;Q91YE9;A0A1Y7VK90;A0A1W2P7S7;D6REF4;A0A1Y7VJB2;A0A1W2P782;A0A1W2P893;A0A1W2P7D6;A0A1W2P7V4;A0A1W2P710;A0A1W2P6R5;D3Z145;A0A1W2P7P9;A0A1W2P7Q8;A3KFX0	0.93789	0.965243	1.02083	1.00533	1.03191	0.963414	1.03947	1.05085	1.01622	0.968829	>>Phosphosite calibrated	1.00459	1.0925	1.03656	0.995373	0.945235	0.979392	0.996142	0.932752	1.03312	0.990845	-1.02879	0.35927	NO
A0A1W2P6X8	70881	Nt5c1b	0.999022	93.237	S	19	>>Phosphosite	0.92522	0.962529	1.02447	1.03157	1.02358	1.01172	1.04919	1.0164	0.970201	0.985136	>>Protein	A0A1W2P6X8;A0A1W2P7K9;Q91YE9;A0A1Y7VK90;A0A1W2P7S7;D6REF4;A0A1Y7VJB2;A0A1W2P782;A0A1W2P893;A0A1W2P7D6;A0A1W2P7V4;A0A1W2P710;A0A1W2P6R5;D3Z145;A0A1W2P7P9;A0A1W2P7Q8;A3KFX0	0.93789	0.965243	1.02083	1.00533	1.03191	0.963414	1.03947	1.05085	1.01622	0.968829	>>Phosphosite calibrated	0.986491	0.997189	1.00356	1.02609	0.991923	1.05014	1.00935	0.967213	0.954714	1.01683	-1.0014	0.941856	NO
A0A1W2P6X8	70881	Nt5c1b	1	125.28	S	415	>>Phosphosite	1.02934	1.15941	0.860047	0.95371	0.954225	1.11373	0.977061	0.981439	0.972167	0.998867	>>Protein	A0A1W2P6X8;A0A1W2P7K9;Q91YE9;A0A1Y7VK90;A0A1W2P7S7;D6REF4;A0A1Y7VJB2;A0A1W2P782;A0A1W2P893;A0A1W2P7D6;A0A1W2P7V4;A0A1W2P710;A0A1W2P6R5;D3Z145;A0A1W2P7P9;A0A1W2P7Q8;A3KFX0	0.93789	0.965243	1.02083	1.00533	1.03191	0.963414	1.03947	1.05085	1.01622	0.968829	>>Phosphosite calibrated	1.09751	1.20116	0.8425	0.948649	0.924713	1.15603	0.939958	0.933946	0.956649	1.031	1.00061	0.993848	NO
A0A1W2P6X8	70881	Nt5c1b	0.984741	278.4	S	272	>>Phosphosite	0.967013	1.0127	1.02857	1.02041	1.01478	0.98423	1.02948	1.07752	0.955735	0.909563	>>Protein	A0A1W2P6X8;A0A1W2P7K9;Q91YE9;A0A1Y7VK90;A0A1W2P7S7;D6REF4;A0A1Y7VJB2;A0A1W2P782;A0A1W2P893;A0A1W2P7D6;A0A1W2P7V4;A0A1W2P710;A0A1W2P6R5;D3Z145;A0A1W2P7P9;A0A1W2P7Q8;A3KFX0	0.93789	0.965243	1.02083	1.00533	1.03191	0.963414	1.03947	1.05085	1.01622	0.968829	>>Phosphosite calibrated	1.03105	1.04917	1.00758	1.01499	0.983398	1.02161	0.990385	1.02538	0.940479	0.938827	-1.03448	0.159441	NO
A0A1W2P6X8	70881	Nt5c1b	0.999995	154.86	S	281	>>Phosphosite	0.950814	0.957168	1.02937	0.951919	1.0238	1.09612	1.06185	1.01063	0.978832	0.939498	>>Protein	A0A1W2P6X8;A0A1W2P7K9;Q91YE9;A0A1Y7VK90;A0A1W2P7S7;D6REF4;A0A1Y7VJB2;A0A1W2P782;A0A1W2P893;A0A1W2P7D6;A0A1W2P7V4;A0A1W2P710;A0A1W2P6R5;D3Z145;A0A1W2P7P9;A0A1W2P7Q8;A3KFX0	0.93789	0.965243	1.02083	1.00533	1.03191	0.963414	1.03947	1.05085	1.01622	0.968829	>>Phosphosite calibrated	1.01378	0.991634	1.00837	0.946867	0.992133	1.13775	1.02153	0.96172	0.963207	0.969726	1.02042	0.585585	NO
A0A1W2P6X8	70881	Nt5c1b	0.998897	126.26	S	216	>>Phosphosite	0.92995	1.05861	1.06689	1.01198	1.02121	0.980942	1.00603	0.968708	1.03111	0.924574	>>Protein	A0A1W2P6X8;A0A1W2P7K9;Q91YE9;A0A1Y7VK90;A0A1W2P7S7;D6REF4;A0A1Y7VJB2;A0A1W2P782;A0A1W2P893;A0A1W2P7D6;A0A1W2P7V4;A0A1W2P710;A0A1W2P6R5;D3Z145;A0A1W2P7P9;A0A1W2P7Q8;A3KFX0	0.93789	0.965243	1.02083	1.00533	1.03191	0.963414	1.03947	1.05085	1.01622	0.968829	>>Phosphosite calibrated	0.991535	1.09673	1.04513	1.00661	0.989626	1.01819	0.967823	0.921831	1.01465	0.954321	-1.05184	0.102054	NO
A0A1W2P6X8	70881	Nt5c1b	0.999149	281.49	S	126	>>Phosphosite	0.996828	1.01726	0.997014	0.954941	1.05987	1.01121	0.98638	1.02858	0.996884	0.95103	>>Protein	A0A1W2P6X8;A0A1W2P7K9;Q91YE9;A0A1Y7VK90;A0A1W2P7S7;D6REF4;A0A1Y7VJB2;A0A1W2P782;A0A1W2P893;A0A1W2P7D6;A0A1W2P7V4;A0A1W2P710;A0A1W2P6R5;D3Z145;A0A1W2P7P9;A0A1W2P7Q8;A3KFX0	0.93789	0.965243	1.02083	1.00533	1.03191	0.963414	1.03947	1.05085	1.01622	0.968829	>>Phosphosite calibrated	1.06284	1.05389	0.976673	0.949874	1.02709	1.04961	0.948923	0.978808	0.980971	0.981629	-1.0264	0.37097	NO
A0A1W2P6X8	70881	Nt5c1b	0.953419	217.96	S	128	>>Phosphosite	1.00773	0.957885	0.960172	0.97458	1.02687	1.03197	1.03061	1.00536	1.02442	0.980399	>>Protein	A0A1W2P6X8;A0A1W2P7K9;Q91YE9;A0A1Y7VK90;A0A1W2P7S7;D6REF4;A0A1Y7VJB2;A0A1W2P782;A0A1W2P893;A0A1W2P7D6;A0A1W2P7V4;A0A1W2P710;A0A1W2P6R5;D3Z145;A0A1W2P7P9;A0A1W2P7Q8;A3KFX0	0.93789	0.965243	1.02083	1.00533	1.03191	0.963414	1.03947	1.05085	1.01622	0.968829	>>Phosphosite calibrated	1.07446	0.992377	0.940582	0.969409	0.995115	1.07116	0.991469	0.95671	1.00807	1.01194	1.01356	0.654652	NO
A0A1W2P6X8	70881	Nt5c1b	0.964852	158.86	S	151	>>Phosphosite	0.957386	0.996909	1.00001	0.991413	1.07802	1.01073	1.00227	0.996402	1.00227	0.964597	>>Protein	A0A1W2P6X8;A0A1W2P7K9;Q91YE9;A0A1Y7VK90;A0A1W2P7S7;D6REF4;A0A1Y7VJB2;A0A1W2P782;A0A1W2P893;A0A1W2P7D6;A0A1W2P7V4;A0A1W2P710;A0A1W2P6R5;D3Z145;A0A1W2P7P9;A0A1W2P7Q8;A3KFX0	0.93789	0.965243	1.02083	1.00533	1.03191	0.963414	1.03947	1.05085	1.01622	0.968829	>>Phosphosite calibrated	1.02079	1.03281	0.979605	0.986152	1.04468	1.04911	0.964208	0.948185	0.986269	0.995632	-1.0244	0.294157	NO
A0A1W2P6X8	70881	Nt5c1b	0.855671	104.94	S	152	>>Phosphosite	0.94188	0.99984	1.00144	0.960491	1.02354	1.00736	1.05058	1.09085	1.01997	0.90405	>>Protein	A0A1W2P6X8;A0A1W2P7K9;Q91YE9;A0A1Y7VK90;A0A1W2P7S7;D6REF4;A0A1Y7VJB2;A0A1W2P782;A0A1W2P893;A0A1W2P7D6;A0A1W2P7V4;A0A1W2P710;A0A1W2P6R5;D3Z145;A0A1W2P7P9;A0A1W2P7Q8;A3KFX0	0.93789	0.965243	1.02083	1.00533	1.03191	0.963414	1.03947	1.05085	1.01622	0.968829	>>Phosphosite calibrated	1.00425	1.03584	0.981004	0.955394	0.991886	1.04562	1.01069	1.03806	1.00369	0.933137	1.01264	0.613868	NO
A0A1W2P6X8	70881	Nt5c1b	0.999931	91.065	S	139	>>Phosphosite	0.922272	1.05605	0.994054	0.919821	1.03689	1.05223	1.01536	1.08906	0.959613	0.954649	>>Protein	A0A1W2P6X8;A0A1W2P7K9;Q91YE9;A0A1Y7VK90;A0A1W2P7S7;D6REF4;A0A1Y7VJB2;A0A1W2P782;A0A1W2P893;A0A1W2P7D6;A0A1W2P7V4;A0A1W2P710;A0A1W2P6R5;D3Z145;A0A1W2P7P9;A0A1W2P7Q8;A3KFX0	0.93789	0.965243	1.02083	1.00533	1.03191	0.963414	1.03947	1.05085	1.01622	0.968829	>>Phosphosite calibrated	0.983348	1.09408	0.973772	0.91494	1.00482	1.09219	0.976802	1.03636	0.944295	0.985364	1.01288	0.750668	NO
A0A1W2P721	14051	Eya4	0.999912	167.21	S	361	>>Phosphosite	1.00129	0.999329	1.08446	1.03344	0.99776	0.984576	0.981685	1.03138	0.975362	0.910717	>>Protein	A0A1W2P721;Q8BY78;Q9Z191	0.984687	0.978214	1.01174	1.00171	1.04391	0.969077	0.991131	1.02749	1.01445	0.977596	>>Phosphosite calibrated	1.01686	1.02159	1.07187	1.03168	0.955796	1.01599	0.990469	1.00379	0.961468	0.931589	-1.03966	0.145215	NO
F8VPV0	18541	Pcnt	0.981095	92.538	S	2824	>>Phosphosite	0.932142	1.00717	1.26279	0.904632	1.03255	1.13438	1.06931	0.834618	0.91515	0.907252	>>Protein	F8VPV0;A0A1W2P737;P48725	0.926339	1.00047	1.17756	0.979059	0.998208	0.986562	1.01494	1.04203	0.927745	0.947081	>>Phosphosite calibrated	1.00626	1.00669	1.07238	0.923981	1.0344	1.14983	1.05357	0.800952	0.986424	0.957946	-1.0192	0.769087	NO
A0A1W2P7J2	70897	Fam71d	0.992651	261.38	S	374	>>Phosphosite	0.915445	1.0213	1.02742	1.0493	1.0617	0.941152	1.0106	0.957841	0.980938	1.0343	>>Protein	A0A1W2P7J2	0.878029	1.0149	1.23426	1.03517	1.00635	0.997229	0.902609	1.00273	1.03482	0.893907	>>Phosphosite calibrated	1.04261	1.00631	0.832421	1.01366	1.055	0.943767	1.11964	0.955238	0.947926	1.15706	1.03508	0.589715	NO
A0A1W2P7J2	70897	Fam71d	0.930284	79.613	S	121	>>Phosphosite	0.780655	1.07489	1.16035	1.07721	1.01424	0.919354	1.06424	1.02276	0.986163	0.900138	>>Protein	A0A1W2P7J2	0.878029	1.0149	1.23426	1.03517	1.00635	0.997229	0.902609	1.00273	1.03482	0.893907	>>Phosphosite calibrated	0.889099	1.05911	0.940119	1.04062	1.00784	0.921908	1.17907	1.01998	0.952975	1.00697	1.02919	0.612426	NO
A0A1W2P7J2	70897	Fam71d	0.999855	127.34	S	293	>>Phosphosite	0.940828	1.00223	1.00965	1.06807	1.04755	1.002	1.01593	1.02068	0.980026	0.913037	>>Protein	A0A1W2P7J2	0.878029	1.0149	1.23426	1.03517	1.00635	0.997229	0.902609	1.00273	1.03482	0.893907	>>Phosphosite calibrated	1.07152	0.987513	0.818027	1.03178	1.04094	1.00478	1.12555	1.0179	0.947045	1.0214	1.03372	0.549943	NO
A0A1W2P7J2	70897	Fam71d	0.996871	112.74	S	333	>>Phosphosite	0.940117	1.00044	1.00143	1.04263	1.01004	0.96597	1.03213	1.02261	0.972702	1.01193	>>Protein	A0A1W2P7J2	0.878029	1.0149	1.23426	1.03517	1.00635	0.997229	0.902609	1.00273	1.03482	0.893907	>>Phosphosite calibrated	1.07071	0.985751	0.811361	1.00721	1.00367	0.968654	1.14349	1.01983	0.939968	1.13203	1.06667	0.311699	NO
A0A1W2P7K6	216363	Rab3ip	1	78.655	S	449	>>Phosphosite	0.948397	0.969584	0.98191	1.01673	0.970893	0.997858	1.04177	1.00965	1.09663	0.966579	>>Protein	A0A1W2P7K6;Q68EF0	1.1116	0.989228	0.947625	0.996929	0.935651	1.02013	0.968427	0.99768	1.09535	0.937388	>>Phosphosite calibrated	0.853184	0.980141	1.03618	1.01987	1.03767	0.978172	1.07574	1.01199	1.00117	1.03114	1.03474	0.398015	NO
A0A1W2P7K6	216363	Rab3ip	0.786259	72.891	S	147	>>Phosphosite	1.07526	0.97474	0.998443	1.02785	0.905037	0.952233	1.06306	0.935016	1.02803	1.04032	>>Protein	A0A1W2P7K6;Q68EF0	1.1116	0.989228	0.947625	0.996929	0.935651	1.02013	0.968427	0.99768	1.09535	0.937388	>>Phosphosite calibrated	0.967311	0.985354	1.05363	1.03102	0.96728	0.933447	1.09772	0.93719	0.938544	1.10981	1.00242	0.958055	NO
A0A1W2P7U1	216150	Cdc34	0.823088	83.869	S	9	>>Phosphosite	0.859748	1.00339	1.00086	1.10298	1.02391	1.02388	0.964209	1.04448	0.999916	0.97663	>>Protein	Q8CFI2;A0A1W2P7U1;A0A1W2P7U9;A0A1W2P8B1;A0A1W2P892;A0A087WP01;A0A140T8I4;A0A1W2P861;A0A1W2P7T2	0.946716	0.97897	0.97897	0.995966	1.02241	0.960345	1.01828	1.02181	1.0999	0.976635	>>Phosphosite calibrated	0.908138	1.02494	1.02236	1.10745	1.00147	1.06616	0.946897	1.02218	0.909101	0.999995	-1.02427	0.585057	NO
A0A1Y7VIR0	26931	Ppp2r5c	0.830944	75.55	S	38	>>Phosphosite	0.911366	1.00593	0.963816	0.942079	0.972009	1.05575	1.04438	1.03195	1.05105	1.02166	>>Protein	A0A1Y7VIR0	0.871262	1.00501	0.950388	0.916823	0.944732	1.06301	1.07097	1.08141	1.0628	1.0336	>>Phosphosite calibrated	1.04603	1.00092	1.01413	1.02755	1.02887	0.993171	0.975177	0.954262	0.988948	0.988449	-1.04439	0.00306028	YES
A0A1Y7VJ69	22696	Zfp37	0.999997	166.93	S	236	>>Phosphosite	0.976237	0.952092	0.978025	0.920827	0.9612	1.06937	1.08719	1.08553	1.0021	0.967427	>>Protein												>>Phosphosite calibrated	0.976237	0.952092	0.978025	0.920827	0.9612	1.06937	1.08719	1.08553	1.0021	0.967427	1.08839	0.0126209	YES
A0A1Y7VJB9	218294	Cdc14b	0.989383	134.84	S	33	>>Phosphosite	0.92352	0.935543	1.01436	0.972725	1.17611	0.973863	0.917251	1.21375	0.970068	0.902805	>>Protein	Q6PFY9;A0A1Y7VJB9;A0A1Y7VJ26	0.909279	1.05769	1.09998	1.01725	1.03645	0.960394	1.00163	0.987898	0.976599	0.952831	>>Phosphosite calibrated	1.01566	0.884512	0.922161	0.956232	1.13475	1.01403	0.915761	1.22862	0.993313	0.947497	1.03784	0.610822	NO
A0A1Y7VM92	102640913	Gm36864	0.979777	127.07	S	32	>>Phosphosite	1.18762	1.11433	1.14615	1.20939	1.15052	0.906236	0.8013	0.865768	0.803706	0.814982	>>Protein	A0A1Y7VJE6;A0A1Y7VM92;A0A1Y7VL87	0.91136	1.03624	1.11327	0.964521	0.993106	1.06877	1.01387	0.947059	0.984311	0.967496	>>Phosphosite calibrated	1.30313	1.07535	1.02954	1.25388	1.1585	0.847923	0.790341	0.914165	0.816517	0.842363	-1.38209	0.000413712	YES
A0A1Y7VMX8	74470	Cep72	0.99998	78.285	S	117	>>Phosphosite	0.822118	0.872946	0.820839	0.854485	0.879659	1.11206	1.21603	1.14243	1.18966	1.08976	>>Protein	Q9D3R3;A0A1Y7VJU1;A0A1Y7VNS5;A0A1Y7VMX8;A0A1Y7VNL4	0.810412	0.930078	0.908229	0.845733	0.907044	1.12197	1.14162	1.16219	1.17583	0.996893	>>Phosphosite calibrated	1.01445	0.938573	0.90378	1.01035	0.969809	0.991168	1.06519	0.982994	1.01176	1.09316	1.06354	0.076054	NO
A0A1Y7VK55	18029	Nfic	0.839233	72.681	S	216	>>Phosphosite	0.875671	1.01392	1.05686	0.901065	0.865109	1.05712	1.13034	1.03073	1.02949	1.03969	>>Protein												>>Phosphosite calibrated	0.875671	1.01392	1.05686	0.901065	0.865109	1.05712	1.13034	1.03073	1.02949	1.03969	1.12196	0.0290095	YES
A0A1Y7VK98	20379	Sfrp4	1	42.78	S	126	>>Phosphosite	0.924989	0.978893	0.987209	1.04381	0.992677	0.950247	1.02748	1.03372	1.06706	0.993909	>>Protein												>>Phosphosite calibrated	0.924989	0.978893	0.987209	1.04381	0.992677	0.950247	1.02748	1.03372	1.06706	0.993909	1.0294	0.321229	NO
A0A1Y7VKG0	217695	Zfyve1	0.999783	113.54	S	462	>>Phosphosite	0.959283	1.06988	1.01729	1.00897	1.05489	0.982706	0.951146	0.98845	0.973612	0.993775	>>Protein	Q810J8;A0A1Y7VKG0	0.94632	0.98107	1.06031	1.00122	1.04963	0.974062	1.00948	1.02707	0.993026	0.957812	>>Phosphosite calibrated	1.0137	1.09052	0.959424	1.00774	1.00502	1.00887	0.942212	0.962396	0.98045	1.03755	-1.02939	0.315149	NO
A0A1Y7VKG0	217695	Zfyve1	1	59.898	S	457	>>Phosphosite	0.92039	0.945744	1.12914	0.979162	1.04627	1.05994	0.991654	1.01821	0.978333	0.93116	>>Protein	Q810J8;A0A1Y7VKG0	0.94632	0.98107	1.06031	1.00122	1.04963	0.974062	1.00948	1.02707	0.993026	0.957812	>>Phosphosite calibrated	0.9726	0.963992	1.06491	0.977969	0.996798	1.08817	0.982339	0.991369	0.985204	0.972174	1.00864	0.766991	NO
A0A1Y7VKG0	217695	Zfyve1	0.795342	74.047	S	572	>>Phosphosite	0.990461	0.889441	0.911056	1.1224	1.08758	1.01575	1.02896	1.15077	0.894244	0.90933	>>Protein	Q810J8;A0A1Y7VKG0	0.94632	0.98107	1.06031	1.00122	1.04963	0.974062	1.00948	1.02707	0.993026	0.957812	>>Phosphosite calibrated	1.04665	0.906603	0.859235	1.12104	1.03616	1.0428	1.0193	1.12044	0.900525	0.949383	1.01263	0.843141	NO
A0A1Y7VKG0	217695	Zfyve1	0.852356	167.61	S	491	>>Phosphosite	0.982166	1.05356	0.998762	0.997533	0.931235	1.06295	1.02774	1.01799	0.978741	0.949324	>>Protein	Q810J8;A0A1Y7VKG0	0.94632	0.98107	1.06031	1.00122	1.04963	0.974062	1.00948	1.02707	0.993026	0.957812	>>Phosphosite calibrated	1.03788	1.07388	0.941952	0.996317	0.887206	1.09126	1.01809	0.99116	0.985615	0.991139	1.02836	0.490503	NO
A0A1Y7VKG0	217695	Zfyve1	0.987437	115.82	S	494	>>Phosphosite	0.965578	1.02441	0.990746	1.01144	1.04027	1.04602	1.03591	1.00234	0.973139	0.910136	>>Protein	Q810J8;A0A1Y7VKG0	0.94632	0.98107	1.06031	1.00122	1.04963	0.974062	1.00948	1.02707	0.993026	0.957812	>>Phosphosite calibrated	1.02035	1.04418	0.934392	1.01021	0.991091	1.07388	1.02618	0.975919	0.979973	0.950224	1.00119	0.967971	NO
A0A1Y7VKG0	217695	Zfyve1	0.999637	107.33	S	505	>>Phosphosite	0.91134	0.988404	0.862611	1.04199	0.958212	0.987264	1.10622	1.05403	0.996048	1.09389	>>Protein	Q810J8;A0A1Y7VKG0	0.94632	0.98107	1.06031	1.00122	1.04963	0.974062	1.00948	1.02707	0.993026	0.957812	>>Phosphosite calibrated	0.963037	1.00748	0.813545	1.04072	0.912908	1.01355	1.09583	1.02624	1.00304	1.14207	1.11462	0.0536493	NO
A0A1Y7VKW1	74855	Fam228a	0.784589	150.61	S	109	>>Phosphosite	0.972401	1.0203	1.0109	1.0416	1.0118	0.95565	1.02948	1.04358	1.02573	0.88856	>>Protein	A0A1Y7VKW1;Q8CDW1	0.64036	1.08469	1.15546	1.08052	0.99397	0.967562	1.06859	0.97152	1.01512	1.02222	>>Phosphosite calibrated	1.51852	0.940634	0.874892	0.963988	1.01794	0.987688	0.9634	1.07417	1.01045	0.869244	-1.0838	0.515558	NO
A0A1Y7VMS6	27225	Ddx24	1	96.303	S	102	>>Phosphosite	1.02855	1.01757	0.905831	0.988162	0.880476	1.14363	0.980668	1.04462	1.05956	0.950931	>>Protein												>>Phosphosite calibrated	1.02855	1.01757	0.905831	0.988162	0.880476	1.14363	0.980668	1.04462	1.05956	0.950931	1.07444	0.149394	NO
K3W4L8	68511	Dcdc2c	0.998853	107.85	S	263	>>Phosphosite	1.08669	1.18146	1.19922	1.19068	1.16302	0.810108	0.821217	0.875401	0.840941	0.831268	>>Protein	K3W4L8;Q9D1B8;A0A1Y7VLK4;A0A1Y7VIY3	0.919989	0.996029	0.974961	1.00372	1.01552	0.976166	1.04782	1.01867	1.0377	1.00943	>>Phosphosite calibrated	1.1812	1.18617	1.23002	1.18626	1.14524	0.829888	0.783742	0.859355	0.81039	0.823506	-1.44365	4.17e-08	YES
A0A1Y7VLN4	14245	Lpin1	0.999505	75.739	S	260	>>Phosphosite	0.947466	1.02945	1.10806	1.08885	1.12929	0.898392	1.00686	0.902622	0.885108	1.0039	>>Protein	A0A1Y7VLN4;E9QKQ5;A0A5F8MQ53;A0A5F8MPG1;Q91ZP3;E9PWN0;Q99PI5;A2A4B3;A2A4B1;Q99PI4	0.907634	0.961598	1.02235	1.00381	0.988669	1.00937	1.01344	1.02932	1.06175	1.00207	>>Phosphosite calibrated	1.04389	1.07056	1.08383	1.08472	1.14224	0.890054	0.993505	0.876915	0.833632	1.00183	-1.18044	0.00207174	YES
A0A1Y7VLN8	76411	Ift43	1	138.01	S	56	>>Phosphosite	0.935418	1.02914	1.00302	1.01177	1.00557	0.973038	1.02247	1.02628	0.997113	0.996177	>>Protein	Q9DA69;A0A1Y7VLN8	0.735228	1.00908	1.08903	0.96362	0.957073	1.03767	1.07317	1.06164	1.04597	1.02752	>>Phosphosite calibrated	1.27228	1.01988	0.921024	1.04997	1.05067	0.937717	0.952763	0.966689	0.953294	0.969493	-1.11169	0.101831	NO
A0A1Y7VMI0	71156	Lrrc72	1	107.72	S	224	>>Phosphosite	0.842826	1.10213	1.02777	1.08185	0.994042	0.996915	0.977723	1.00851	1.01766	0.950573	>>Protein	A0A1Y7VMI0;Q9D9C3	0.930198	0.986291	0.998418	1.00673	1.0347	1.00114	1.00566	1.05667	1.02796	0.952232	>>Phosphosite calibrated	0.906072	1.11745	1.02939	1.07462	0.960709	0.995778	0.972218	0.954423	0.989982	0.998258	-1.03616	0.388996	NO
A0A1Y7VMI0	71156	Lrrc72	0.999881	92.307	S	21	>>Phosphosite	0.90571	1.05945	1.01812	1.00086	1.04408	0.995664	1.01419	0.997348	0.997137	0.967457	>>Protein	A0A1Y7VMI0;Q9D9C3	0.930198	0.986291	0.998418	1.00673	1.0347	1.00114	1.00566	1.05667	1.02796	0.952232	>>Phosphosite calibrated	0.973674	1.07417	1.01973	0.994164	1.00907	0.994528	1.00848	0.943859	0.970018	1.01599	-1.02796	0.234425	NO
A0A1Y7VMZ4	171281	Acot3	0.987143	49.395	S	67	>>Phosphosite	0.944131	0.920334	0.95005	0.918947	1.03593	1.02342	0.9605	1.06679	1.09308	1.08682	>>Protein												>>Phosphosite calibrated	0.944131	0.920334	0.95005	0.918947	1.03593	1.02342	0.9605	1.06679	1.09308	1.08682	1.0967	0.0223207	YES
A0A1Y7VN40	102632152	Gm30302	0.999985	141.64	S	281	>>Phosphosite	0.913215	0.988221	0.954004	0.955361	1.03222	1.08751	1.03058	1.02058	0.984006	1.0343	>>Protein	A0A1Y7VN40	0.935847	0.99199	1.04486	0.993042	1.02877	0.97286	1.02916	1.0105	1.01942	0.973561	>>Phosphosite calibrated	0.975817	0.9962	0.913044	0.962055	1.00336	1.11785	1.00138	1.00998	0.965262	1.06238	1.06317	0.0840631	NO
A0A1Y7VN40	102632152	Gm30302	1	103.31	S	1012	>>Phosphosite	0.892381	1.10565	1.09447	1.03344	0.976579	0.972738	1.0179	1.02476	0.938731	0.943344	>>Protein	A0A1Y7VN40	0.935847	0.99199	1.04486	0.993042	1.02877	0.97286	1.02916	1.0105	1.01942	0.973561	>>Phosphosite calibrated	0.953555	1.11458	1.04748	1.04068	0.949269	0.999875	0.989065	1.01412	0.92085	0.968963	-1.04347	0.26147	NO
A0A1Y7VN40	102632152	Gm30302	0.998176	77.912	S	948	>>Phosphosite	0.947381	0.964952	1.21577	0.938347	0.989078	0.983197	1.0092	1.03304	1.04077	0.878263	>>Protein	A0A1Y7VN40	0.935847	0.99199	1.04486	0.993042	1.02877	0.97286	1.02916	1.0105	1.01942	0.973561	>>Phosphosite calibrated	1.01232	0.972744	1.16358	0.944922	0.961419	1.01063	0.980607	1.02231	1.02094	0.902114	-1.02398	0.618418	NO
A0A1Y7VN40	102632152	Gm30302	0.997363	139.78	S	240	>>Phosphosite	0.986162	0.982808	1.0665	1.06722	1.12963	0.92935	0.961043	0.956046	1.04793	0.87331	>>Protein	A0A1Y7VN40	0.935847	0.99199	1.04486	0.993042	1.02877	0.97286	1.02916	1.0105	1.01942	0.973561	>>Phosphosite calibrated	1.05376	0.990745	1.02072	1.0747	1.09804	0.955276	0.933815	0.946115	1.02797	0.897026	-1.10037	0.0103426	YES
A0A1Y7VN40	102632152	Gm30302	0.984506	82.85	S	1047	>>Phosphosite	1.036	1.16415	1.32703	0.98923	1.18967	0.830617	0.84356	0.882206	0.84533	0.892218	>>Protein	A0A1Y7VN40	0.935847	0.99199	1.04486	0.993042	1.02877	0.97286	1.02916	1.0105	1.01942	0.973561	>>Phosphosite calibrated	1.10702	1.17355	1.27006	0.996162	1.1564	0.853789	0.81966	0.873042	0.829228	0.916448	-1.32874	0.000369308	YES
A0A1Y7VNK2	94040	Clmn	0.984069	166.29	S	894	>>Phosphosite	0.871613	1.01532	0.965871	1.00672	0.962466	0.942389	0.954296	1.03589	1.02653	1.2189	>>Protein	Q8C5W0;A0A1Y7VNK2	0.838898	0.909718	0.949277	0.918679	0.952065	1.05614	1.1093	1.10844	1.09318	1.0643	>>Phosphosite calibrated	1.039	1.11608	1.01748	1.09584	1.01093	0.892297	0.860265	0.934548	0.939031	1.14526	-1.10645	0.0978258	NO
A0A1Y7VNK2	94040	Clmn	0.99878	201.72	S	925	>>Phosphosite	0.909722	0.937575	0.921651	0.933189	0.983777	1.06749	1.05154	1.07641	1.05801	1.06064	>>Protein	Q8C5W0;A0A1Y7VNK2	0.838898	0.909718	0.949277	0.918679	0.952065	1.05614	1.1093	1.10844	1.09318	1.0643	>>Phosphosite calibrated	1.08443	1.03062	0.970898	1.0158	1.03331	1.01075	0.947927	0.971102	0.967832	0.996557	-1.04922	0.05376	NO
A0A1Y7VNK2	94040	Clmn	0.999996	96.253	S	133	>>Phosphosite	0.945334	1.08892	1.05935	0.995594	0.942021	0.99019	1.03901	0.958908	0.997138	0.98354	>>Protein	Q8C5W0;A0A1Y7VNK2	0.838898	0.909718	0.949277	0.918679	0.952065	1.05614	1.1093	1.10844	1.09318	1.0643	>>Phosphosite calibrated	1.12688	1.19698	1.11596	1.08372	0.989451	0.937556	0.936628	0.865095	0.912148	0.924116	-1.20488	0.000862443	YES
A0A1Y7VNK2	94040	Clmn	0.991971	201.95	S	905	>>Phosphosite	0.840139	0.99884	0.935286	0.948292	0.9715	1.01595	0.989989	1.07562	1.12337	1.10102	>>Protein	Q8C5W0;A0A1Y7VNK2	0.838898	0.909718	0.949277	0.918679	0.952065	1.05614	1.1093	1.10844	1.09318	1.0643	>>Phosphosite calibrated	1.00148	1.09797	0.985261	1.03223	1.02041	0.961948	0.892441	0.97039	1.02762	1.0345	-1.05125	0.15884	NO
A0A1Y7VP67	238317	Mideas	0.979888	70.281	S	915	>>Phosphosite	0.865061	0.958226	0.992603	1.01711	0.903268	1.11507	1.08434	1.0788	0.983374	1.00215	>>Protein												>>Phosphosite calibrated	0.865061	0.958226	0.992603	1.01711	0.903268	1.11507	1.08434	1.0788	0.983374	1.00215	1.11137	0.0237094	YES
A0A286YCC3	271564	Vps13a	1	75.968	S	853	>>Phosphosite	1.08696	1.03505	0.991656	1.08945	1.11701	0.898558	0.961919	0.906003	1.00959	0.903796	>>Protein												>>Phosphosite calibrated	1.08696	1.03505	0.991656	1.08945	1.11701	0.898558	0.961919	0.906003	1.00959	0.903796	-1.13681	0.00342418	YES
A0A286YCC3	271564	Vps13a	0.997878	111.86	S	396	>>Phosphosite	0.905557	0.940248	0.977824	1.01085	1.05927	0.970634	1.04822	1.08409	1.00589	0.997404	>>Protein												>>Phosphosite calibrated	0.905557	0.940248	0.977824	1.01085	1.05927	0.970634	1.04822	1.08409	1.00589	0.997404	1.04342	0.239787	NO
A0A286YCG4	433256	Acsl5	1	44.312	S	18	>>Phosphosite	1.04352	1.05101	1.06022	1.03178	1.05025	0.955907	1.02449	0.873084	0.947452	0.962288	>>Protein	Q8JZR0;A0A286YD68;A0A286YCF3;A0A286YCG4	0.929635	0.959165	0.973659	0.954108	1.0043	0.995562	1.04545	1.05505	1.08923	0.993832	>>Phosphosite calibrated	1.12251	1.09575	1.0889	1.08141	1.04576	0.960168	0.979943	0.827526	0.869833	0.968261	-1.17991	0.00100848	YES
D3YTR7	67252	Cap2	0.996688	50.897	S	188	>>Phosphosite	0.944832	0.991607	1.05443	0.970312	1.05906	0.987369	0.965701	0.997471	1.08598	0.943233	>>Protein	Q9CYT6;A0A286YCS6;D3YTR7	0.863416	0.936857	1.11488	0.914365	0.913978	1.18817	1.11583	1.02244	0.989357	0.940705	>>Phosphosite calibrated	1.09429	1.05844	0.945777	1.06119	1.15874	0.831	0.865452	0.975581	1.09767	1.00269	-1.11442	0.102832	NO
D3YTR7	67252	Cap2	1	172.84	S	149	>>Phosphosite	0.95992	0.994584	1.04519	1.04571	1.04953	0.983838	0.994584	0.969279	0.95914	0.998223	>>Protein	Q9CYT6;A0A286YCS6;D3YTR7	0.863416	0.936857	1.11488	0.914365	0.913978	1.18817	1.11583	1.02244	0.989357	0.940705	>>Phosphosite calibrated	1.11177	1.06162	0.937494	1.14365	1.14831	0.828028	0.891337	0.948008	0.969458	1.06114	-1.15003	0.0339074	YES
D3YTR7	67252	Cap2	0.935578	72.29	S	196	>>Phosphosite	0.922585	0.871434	1.17792	0.894115	0.959272	1.00061	0.91871	1.12324	1.07164	1.06048	>>Protein	Q9CYT6;A0A286YCS6;D3YTR7	0.863416	0.936857	1.11488	0.914365	0.913978	1.18817	1.11583	1.02244	0.989357	0.940705	>>Phosphosite calibrated	1.06853	0.930167	1.05655	0.977854	1.04956	0.842145	0.823339	1.09859	1.08316	1.12732	-1.02173	0.771108	NO
D3YTR7	67252	Cap2	0.955756	85.294	S	199	>>Phosphosite	0.931514	0.9631	0.977609	0.974141	1.0091	1.06833	1.04452	1.04862	1.02921	0.953861	>>Protein	Q9CYT6;A0A286YCS6;D3YTR7	0.863416	0.936857	1.11488	0.914365	0.913978	1.18817	1.11583	1.02244	0.989357	0.940705	>>Phosphosite calibrated	1.07887	1.02801	0.876874	1.06537	1.10407	0.899141	0.936087	1.02561	1.04028	1.01399	-1.04844	0.358861	NO
A0A286YCV4	381110	Rmdn2	0.994376	108.24	S	23	>>Phosphosite	1.0139	0.999788	0.987226	0.967892	1.0276	1.02083	1.00475	1.08757	0.963498	0.926949	>>Protein	Q8BSE0;A0A286YCZ2;A0A286YCV4;A0A286YCD4	0.874514	0.945171	0.954095	0.994303	0.983143	1.00661	1.07267	1.0421	1.09171	1.03568	>>Phosphosite calibrated	1.15939	1.05779	1.03473	0.973438	1.04522	1.01412	0.93668	1.04363	0.882558	0.895014	-1.10447	0.0528974	NO
A0A286YCY6	407788	BC051142	1	82.259	S	200	>>Phosphosite	0.971208	0.970852	1.00777	0.996291	1.03863	0.968095	1.05713	1.04165	0.976634	0.971742	>>Protein												>>Phosphosite calibrated	0.971208	0.970852	1.00777	0.996291	1.03863	0.968095	1.05713	1.04165	0.976634	0.971742	1.00612	0.796866	NO
A0A286YCY6	407788	BC051142	0.941618	122.59	S	15	>>Phosphosite	0.904748	1.06386	0.978717	1.00395	1.05239	0.994725	1.02831	1.01056	1.02314	0.939588	>>Protein												>>Phosphosite calibrated	0.904748	1.06386	0.978717	1.00395	1.05239	0.994725	1.02831	1.01056	1.02314	0.939588	-1.00147	0.965352	NO
A0A286YCY6	407788	BC051142	0.992355	100.17	S	12	>>Phosphosite	0.945332	1.01869	1.04717	0.981016	0.974889	0.99004	1.01893	1.0085	1.07234	0.943096	>>Protein												>>Phosphosite calibrated	0.945332	1.01869	1.04717	0.981016	0.974889	0.99004	1.01893	1.0085	1.07234	0.943096	1.01325	0.644921	NO
A0A286YCY6	407788	BC051142	0.983552	164.2	S	212	>>Phosphosite	0.915479	1.07844	0.990774	1.00026	1.04687	0.931745	0.977088	1.0031	1.08561	0.970617	>>Protein												>>Phosphosite calibrated	0.915479	1.07844	0.990774	1.00026	1.04687	0.931745	0.977088	1.0031	1.08561	0.970617	-1.01281	0.74483	NO
A0A286YCY6	407788	BC051142	0.960491	191.48	S	69	>>Phosphosite	0.92955	1.06086	1.02212	1.0093	0.99842	1.005	0.999275	0.994414	1.0167	0.964364	>>Protein												>>Phosphosite calibrated	0.92955	1.06086	1.02212	1.0093	0.99842	1.005	0.999275	0.994414	1.0167	0.964364	-1.00813	0.735167	NO
A0A286YCY6	407788	BC051142	0.994231	142.38	S	50	>>Phosphosite	0.885007	0.985618	1.02045	1.05056	1.01315	1.00129	1.04683	0.949371	0.982798	1.06491	>>Protein												>>Phosphosite calibrated	0.885007	0.985618	1.02045	1.05056	1.01315	1.00129	1.04683	0.949371	0.982798	1.06491	1.01825	0.623058	NO
A0A286YCY6	407788	BC051142	0.990801	62.485	S	53	>>Phosphosite	0.951468	1.02548	1.00291	0.962861	0.982971	1.03633	1.03116	1.05376	0.990239	0.96282	>>Protein												>>Phosphosite calibrated	0.951468	1.02548	1.00291	0.962861	0.982971	1.03633	1.03116	1.05376	0.990239	0.96282	1.03017	0.201696	NO
A0A286YCZ6	666145	Armh2	0.999944	55.158	S	45	>>Phosphosite	0.867547	1.065	1.06776	1.04304	1.02743	0.9498	1.10624	0.964392	0.914519	0.994264	>>Protein	A0A286YCZ6	0.944753	0.984861	0.979622	1.01364	1.0297	0.984283	1.03296	0.992346	1.05657	0.981255	>>Phosphosite calibrated	0.91828	1.08137	1.08998	1.02901	0.997797	0.964966	1.07094	0.971831	0.865551	1.01326	-1.04704	0.346506	NO
A0A286YD80	17152	Mak	0.985508	168.27	S	406	>>Phosphosite	0.798091	1.08952	1.12561	1.09921	0.951154	1.05136	0.97974	0.947588	1.00082	0.956908	>>Protein												>>Phosphosite calibrated	0.798091	1.08952	1.12561	1.09921	0.951154	1.05136	0.97974	0.947588	1.00082	0.956908	-1.02576	0.703007	NO
A0A286YDE0	70900	4921517D22Rik	0.978626	72.359	S	66	>>Phosphosite	0.897097	1.12785	1.01438	1.13713	1.093	0.861158	0.92098	0.920634	0.979763	1.04801	>>Protein	Q8CET0;A0A286YDE0	0.92817	1.02129	1.00323	1.01144	0.998199	0.98289	1.0081	0.968853	1.0553	1.02251	>>Phosphosite calibrated	0.966522	1.10433	1.01111	1.12427	1.09498	0.876149	0.913576	0.950231	0.928419	1.02493	-1.12952	0.0145574	YES
A0A286YDE0	70900	4921517D22Rik	0.947188	163.74	S	70	>>Phosphosite	0.972986	1.05486	1.00405	1.0473	1.03471	0.954663	0.938919	1.07108	0.91387	1.00756	>>Protein	Q8CET0;A0A286YDE0	0.92817	1.02129	1.00323	1.01144	0.998199	0.98289	1.0081	0.968853	1.0553	1.02251	>>Phosphosite calibrated	1.04828	1.03287	1.00082	1.03545	1.03658	0.971282	0.93137	1.10552	0.865979	0.985375	-1.0606	0.180107	NO
A0A286YDF5	226101	Myof	0.99792	132.97	S	174	>>Phosphosite	0.998739	0.958454	1.00577	1.02075	0.99609	0.972156	1.01801	1.01454	1.00239	1.01308	>>Protein	E9Q390;A0A286YDF5;Q69ZN7;A0A286YCZ3;A0A286YE65;A0A286YDV5;E9QL12;E9PXU9;A0A0N4SUJ2;E9Q423;A0A0N4SWH3;A0A0N4SWG7;A0A0N4SUN3;A0A0N4SVX9;A0A0N4SV63;Q9ESD7	0.914446	0.985613	0.998144	0.997474	1.01429	0.98521	1.03105	1.06087	1.03949	0.973416	>>Phosphosite calibrated	1.09218	0.972445	1.00764	1.02334	0.982053	0.98675	0.98736	0.956334	0.964313	1.04075	-1.0288	0.302627	NO
A0A286YDN1	225898	Eml3	0.99929	137.81	S	156	>>Phosphosite	0.803432	0.861801	0.950442	1.06983	1.04385	1.02663	1.059	1.0516	1.16158	0.971832	>>Protein												>>Phosphosite calibrated	0.803432	0.861801	0.950442	1.06983	1.04385	1.02663	1.059	1.0516	1.16158	0.971832	1.11445	0.107686	NO
A0A286YDZ4	407788	BC051142	0.988435	155.99	S	9	>>Phosphosite	0.983156	0.979345	1.00242	0.958067	1.00061	0.995394	1.01415	1.05001	1.0215	0.995355	>>Protein	A2CG25;A6X8K9;A0A286YDZ4	0.942477	0.91577	1.00985	0.973629	1.02349	1.09042	1.01607	1.04581	0.996554	0.985929	>>Phosphosite calibrated	1.04316	1.06942	0.992644	0.984016	0.977646	0.912851	0.998112	1.00401	1.02503	1.00956	-1.0237	0.407655	NO
A0A286YDZ4	407788	BC051142	0.876574	138.42	S	11	>>Phosphosite	0.900026	0.974323	0.955045	0.994006	1.01113	0.987094	0.991659	1.2301	1.01178	0.944831	>>Protein	A2CG25;A6X8K9;A0A286YDZ4	0.942477	0.91577	1.00985	0.973629	1.02349	1.09042	1.01607	1.04581	0.996554	0.985929	>>Phosphosite calibrated	0.954958	1.06394	0.945733	1.02093	0.987926	0.905239	0.975977	1.17622	1.01528	0.958316	1.01157	0.826921	NO
A0A286YDZ4	407788	BC051142	0.996112	201.3	S	12	>>Phosphosite	0.974613	0.985106	1.01127	0.95642	1.06114	0.952289	1.04488	1.05763	1.01371	0.94294	>>Protein	A2CG25;A6X8K9;A0A286YDZ4	0.942477	0.91577	1.00985	0.973629	1.02349	1.09042	1.01607	1.04581	0.996554	0.985929	>>Phosphosite calibrated	1.0341	1.07571	1.00141	0.982324	1.03678	0.87332	1.02836	1.01129	1.01722	0.956397	-1.04988	0.177787	NO
A0A286YDZ4	407788	BC051142	1	192.63	S	19	>>Phosphosite	0.944274	1.05902	0.999647	1.02743	0.975461	1.04269	0.950572	1.06389	0.985036	0.951979	>>Protein	A2CG25;A6X8K9;A0A286YDZ4	0.942477	0.91577	1.00985	0.973629	1.02349	1.09042	1.01607	1.04581	0.996554	0.985929	>>Phosphosite calibrated	1.00191	1.15642	0.9899	1.05526	0.953074	0.956229	0.93554	1.01728	0.988442	0.965566	-1.06035	0.160898	NO
A0A286YDZ4	407788	BC051142	1	140.45	S	36	>>Phosphosite	0.911679	1.05883	1.13802	0.899522	1.0237	0.972067	1.03875	1.07677	0.945972	0.934686	>>Protein	A2CG25;A6X8K9;A0A286YDZ4	0.942477	0.91577	1.00985	0.973629	1.02349	1.09042	1.01607	1.04581	0.996554	0.985929	>>Phosphosite calibrated	0.967322	1.15622	1.12693	0.923886	1.00021	0.891458	1.02232	1.0296	0.949243	0.948026	-1.06898	0.237168	NO
A0A2I3BPC5	19057	Ppp3cc	0.999998	130.56	S	492	>>Phosphosite	0.966582	1.05833	1.31957	1.06043	1.0486	0.935007	0.928091	0.951875	0.877543	0.853978	>>Protein	A0A2I3BPC5;P48455	0.852051	0.988691	1.1055	0.973373	1.08969	0.986186	1.071	0.965929	0.98368	0.983895	>>Phosphosite calibrated	1.13442	1.07043	1.19363	1.08944	0.962292	0.948105	0.866561	0.985449	0.892102	0.867956	-1.19518	0.00420321	YES
A0A2I3BPC5	19057	Ppp3cc	0.999946	132.13	S	419	>>Phosphosite	1.01125	1.05766	1.03239	1.02629	1.02752	0.927325	1.02279	1.02618	0.980194	0.888396	>>Protein	A0A2I3BPC5;P48455	0.852051	0.988691	1.1055	0.973373	1.08969	0.986186	1.071	0.965929	0.98368	0.983895	>>Phosphosite calibrated	1.18684	1.06976	0.933865	1.05436	0.942952	0.940314	0.954984	1.06238	0.996455	0.902938	-1.06809	0.254773	NO
A0A2I3BPC5	19057	Ppp3cc	0.999992	96.391	S	440	>>Phosphosite	0.984726	0.98522	0.878238	1.05566	1.07171	0.988183	1.0067	1.10669	1.0555	0.867375	>>Protein	A0A2I3BPC5;P48455	0.852051	0.988691	1.1055	0.973373	1.08969	0.986186	1.071	0.965929	0.98368	0.983895	>>Phosphosite calibrated	1.15571	0.996489	0.794423	1.08454	0.983504	1.00202	0.939958	1.14572	1.07301	0.881573	1.00551	0.944382	NO
A0A2I3BPC5	19057	Ppp3cc	1	152.27	S	471	>>Phosphosite	1.03725	1.00057	1.06568	1.04558	1.07245	0.987435	1.03087	0.94631	0.928061	0.885779	>>Protein	A0A2I3BPC5;P48455	0.852051	0.988691	1.1055	0.973373	1.08969	0.986186	1.071	0.965929	0.98368	0.983895	>>Phosphosite calibrated	1.21735	1.01202	0.96398	1.07418	0.984183	1.00127	0.962531	0.979688	0.943458	0.900278	-1.09703	0.0935543	NO
A0A2I3BPC5	19057	Ppp3cc	0.988685	130.56	S	105	>>Phosphosite	0.954086	0.972623	1.05682	1.01527	0.969322	1.00743	1.07793	0.954636	1.02548	0.966398	>>Protein	A0A2I3BPC5;P48455	0.852051	0.988691	1.1055	0.973373	1.08969	0.986186	1.071	0.965929	0.98368	0.983895	>>Phosphosite calibrated	1.11975	0.983749	0.955959	1.04304	0.889542	1.02154	1.00647	0.988308	1.0425	0.982217	1.00981	0.815503	NO
A0A2I3BPC5	19057	Ppp3cc	0.956438	122.18	S	9	>>Phosphosite	1.00663	1.04775	1.04642	1.00675	1.0418	0.927421	0.991294	1.03267	0.931413	0.967848	>>Protein	A0A2I3BPC5;P48455	0.852051	0.988691	1.1055	0.973373	1.08969	0.986186	1.071	0.965929	0.98368	0.983895	>>Phosphosite calibrated	1.18142	1.05974	0.946556	1.03429	0.956052	0.940412	0.925574	1.0691	0.946865	0.98369	-1.06421	0.244331	NO
A0A2I3BPJ2	102631856	Gm30083	0.931657	67.685	S	538	>>Phosphosite	0.980515	1.07252	0.971964	0.947655	1.06423	1.05479	0.958036	1.04624	0.944443	0.959604	>>Protein	A0A2I3BPJ2	0.930612	1.00792	1.00107	0.992966	1.03984	0.979294	0.992033	0.987894	1.03695	1.03142	>>Phosphosite calibrated	1.05362	1.0641	0.970925	0.954368	1.02346	1.07709	0.965729	1.05906	0.910786	0.930375	-1.02497	0.556322	NO
A0A2I3BPQ0	55960	Ebag9	0.999576	114.83	S	36	>>Phosphosite	0.895706	1.08065	0.985037	0.948726	0.988346	0.999347	1.0149	1.00646	1.05807	1.02275	>>Protein												>>Phosphosite calibrated	0.895706	1.08065	0.985037	0.948726	0.988346	0.999347	1.0149	1.00646	1.05807	1.02275	1.04145	0.239248	NO
E9Q784	67302	Zc3h13	0.942991	63.894	S	110	>>Phosphosite	0.819094	1.01232	0.940852	1.00397	0.954783	1.09535	1.02546	1.14218	0.962103	1.04388	>>Protein												>>Phosphosite calibrated	0.819094	1.01232	0.940852	1.00397	0.954783	1.09535	1.02546	1.14218	0.962103	1.04388	1.11371	0.0485115	YES
E9Q784	67302	Zc3h13	0.999999	78.324	S	77	>>Phosphosite	0.975422	1.1179	1.05628	0.901983	1.06586	1.10884	0.971539	0.893785	1.01365	0.894734	>>Protein												>>Phosphosite calibrated	0.975422	1.1179	1.05628	0.901983	1.06586	1.10884	0.971539	0.893785	1.01365	0.894734	-1.04811	0.420786	NO
A9C480	67082	ccdc198	0.77767	122.29	S	113	>>Phosphosite	0.951893	0.969498	0.950985	0.996179	1.02159	1.07296	0.983565	0.980389	1.05063	1.02232	>>Protein	A9C480;A0A2I3BPW4;A0A2K6EDK1;Q9CPZ1	0.872424	0.90839	0.99577	0.953228	0.962577	1.01509	1.05791	1.37044	0.990112	0.874058	>>Phosphosite calibrated	1.09109	1.06727	0.955025	1.04506	1.06131	1.057	0.929724	0.715384	1.06112	1.16962	-1.05816	0.499694	NO
A9C480	67082	ccdc198	0.993618	146.36	S	44	>>Phosphosite	1.03675	1.01755	0.978918	0.975253	0.996858	1.00602	0.978383	1.06347	1.00236	0.944448	>>Protein	A9C480;A0A2I3BPW4;A0A2K6EDK1;Q9CPZ1	0.872424	0.90839	0.99577	0.953228	0.962577	1.01509	1.05791	1.37044	0.990112	0.874058	>>Phosphosite calibrated	1.18835	1.12017	0.983076	1.02311	1.03561	0.991061	0.924826	0.776007	1.01237	1.08053	-1.11819	0.112929	NO
A0A2I3BQJ1	105522	Ankrd28	0.823349	86.911	S	857	>>Phosphosite	0.955482	0.966925	0.969551	0.949023	1.03601	1.01715	1.02811	1.06037	1.00168	1.0157	>>Protein	A0A2I3BQ07;Q505D1;A0A2I3BQJ1;A0A2I3BRN1;J3QK37	0.890768	0.997969	0.980305	1.02813	0.996059	0.981997	1.01411	0.949707	1.0882	1.07275	>>Phosphosite calibrated	1.07265	0.968893	0.989031	0.923055	1.04011	1.03579	1.0138	1.11653	0.920495	0.946818	1.00795	0.859776	NO
A0A2I3BQ48	380921	Dgkh	0.965249	153.06	S	218	>>Phosphosite	0.878425	0.983877	0.988434	1.13975	0.911101	1.05978	0.91189	1.03538	1.04758	1.04378	>>Protein	A0A2I3BQ43;A0JP53;A0A2I3BQ48;D3YXJ0;A0A2I3BQA6;E9PUQ8	0.901709	0.996452	1.0579	1.0238	1.0327	0.998643	0.996545	0.99904	1.02676	0.966448	>>Phosphosite calibrated	0.974177	0.987381	0.934333	1.11325	0.882249	1.06122	0.915051	1.03638	1.02028	1.08002	1.0453	0.382641	NO
A0A2I3BQ48	380921	Dgkh	0.999968	80.219	S	291	>>Phosphosite	0.920357	1.00707	1.02038	1.0304	1.09491	0.907426	1.01647	1.01704	1.01886	0.967076	>>Protein	A0A2I3BQ43;A0JP53;A0A2I3BQ48;D3YXJ0;A0A2I3BQA6;E9PUQ8	0.901709	0.996452	1.0579	1.0238	1.0327	0.998643	0.996545	0.99904	1.02676	0.966448	>>Phosphosite calibrated	1.02068	1.01066	0.96453	1.00645	1.06023	0.908659	1.02	1.01802	0.992311	1.00065	-1.02488	0.364654	NO
A0A2I3BQ48	380921	Dgkh	1	99.092	S	566	>>Phosphosite	0.900219	1.01541	1.04925	1.01159	1.00193	1.0144	1.01123	1.10753	0.956771	0.931669	>>Protein	A0A2I3BQ43;A0JP53;A0A2I3BQ48;D3YXJ0;A0A2I3BQA6;E9PUQ8	0.901709	0.996452	1.0579	1.0238	1.0327	0.998643	0.996545	0.99904	1.02676	0.966448	>>Phosphosite calibrated	0.998347	1.01903	0.991815	0.988078	0.970198	1.01578	1.01474	1.10859	0.931836	0.964013	1.01359	0.674638	NO
A0A2I3BQE3	54342	Gnpnat1	0.97081	102.89	S	124	>>Phosphosite	0.989908	0.964493	1.02243	1.09307	0.97122	0.935526	1.01177	1.05522	1.00056	0.955803	>>Protein	A0A2I3BQY4;Q9JK38;A0A2I3BQ33;A0A2I3BS07;A0A2I3BQS3;A0A2I3BRH6;A0A2I3BRZ8;A0A2I3BQE3	0.883415	0.926013	1.01651	0.965867	0.971446	1.10654	0.912112	1.10291	1.08518	1.03001	>>Phosphosite calibrated	1.12055	1.04155	1.00582	1.1317	0.999768	0.84545	1.10927	0.956767	0.922021	0.927955	-1.11298	0.0706576	NO
A0A2I3BQF0	69019	Spcs1	0.986324	115.96	S	13	>>Phosphosite	0.892858	0.958463	1.03214	0.998733	1.07441	0.997904	1.04819	1.05493	0.964769	0.977602	>>Protein	Q9D958;A0A2I3BQF0;A0A2I3BRW0	0.924907	1.03349	1.0909	1.03218	1.04418	0.930148	1.02653	0.974246	0.990542	0.952872	>>Phosphosite calibrated	0.965349	0.927402	0.946142	0.967593	1.02895	1.07284	1.02109	1.08282	0.973981	1.02595	1.07058	0.0305957	YES
A0A2I3BQF0	69019	Spcs1	0.860998	111.13	S	16	>>Phosphosite	0.963518	0.999087	1.03156	1.01345	1.02457	1.00711	0.985684	0.996804	1.03809	0.940125	>>Protein	Q9D958;A0A2I3BQF0;A0A2I3BRW0	0.924907	1.03349	1.0909	1.03218	1.04418	0.930148	1.02653	0.974246	0.990542	0.952872	>>Phosphosite calibrated	1.04175	0.966709	0.945609	0.981848	0.981217	1.08275	0.960208	1.02315	1.048	0.986622	1.03734	0.210314	NO
A0A2I3BQN8	213484	Nudt18	0.999946	105.17	S	264	>>Phosphosite	0.889947	1.02449	1.05907	1.10829	0.96421	1.05723	1.00017	0.962875	1.02172	0.91201	>>Protein	Q3U2V3;A0A2I3BQN8;A0A2I3BQ34	0.940614	0.941544	0.972339	0.970933	0.990435	1.01801	1.0735	1.03987	1.04171	1.01105	>>Phosphosite calibrated	0.946134	1.08809	1.0892	1.14146	0.973522	1.03853	0.931686	0.925957	0.980812	0.902044	-1.09613	0.0733887	NO
A0A2I3BR17	70060	Spata3	1	262.37	S	328	>>Phosphosite	0.940679	1.07726	0.967013	0.957667	1.04363	0.986116	1.00447	0.99942	1.0527	0.971039	>>Protein	A0A2I3BR17	0.959954	0.902075	0.961464	0.954921	1.01423	1.00894	1.06288	1.06221	1.09433	0.978996	>>Phosphosite calibrated	0.97992	1.19421	1.00577	1.00287	1.02899	0.977377	0.945046	0.94089	0.961958	0.991872	-1.08192	0.0834755	NO
A0A2I3BR17	70060	Spata3	0.964778	130.14	S	47	>>Phosphosite	1.03812	0.981556	1.0034	0.997493	1.03917	0.996221	0.943245	0.967264	1.03857	0.994949	>>Protein	A0A2I3BR17	0.959954	0.902075	0.961464	0.954921	1.01423	1.00894	1.06288	1.06221	1.09433	0.978996	>>Phosphosite calibrated	1.08143	1.08811	1.04362	1.04458	1.02459	0.987392	0.887444	0.910617	0.949045	1.0163	-1.11188	0.00401088	YES
A0A2I3BR17	70060	Spata3	0.926991	62.648	S	251	>>Phosphosite	0.916439	1.11366	0.967783	0.897982	1.01028	1.09473	1.03131	0.913574	1.00183	1.05241	>>Protein	A0A2I3BR17	0.959954	0.902075	0.961464	0.954921	1.01423	1.00894	1.06288	1.06221	1.09433	0.978996	>>Phosphosite calibrated	0.954669	1.23455	1.00657	0.940373	0.996109	1.08503	0.9703	0.860071	0.915471	1.07499	-1.04615	0.531441	NO
A0A2I3BR17	70060	Spata3	0.886742	133.78	S	253	>>Phosphosite	0.946298	1.02469	1.05781	1.01618	1.00471	1.03384	1.01124	0.976864	1.01798	0.910387	>>Protein	A0A2I3BR17	0.959954	0.902075	0.961464	0.954921	1.01423	1.00894	1.06288	1.06221	1.09433	0.978996	>>Phosphosite calibrated	0.985774	1.13592	1.1002	1.06415	0.990614	1.02468	0.951419	0.919655	0.93023	0.92992	-1.1095	0.0183762	YES
A0A2I3BRK9	378462	Morn2	0.975795	55.718	S	9	>>Phosphosite	0.91177	0.807217	0.956866	0.887052	0.949881	0.979963	1.21951	1.10551	0.97037	1.21187	>>Protein	A0A2I3BRK9;Q6UL01	0.961951	0.975725	0.979812	0.979106	1.01402	0.989702	1.0452	1.04813	1.01917	0.987179	>>Phosphosite calibrated	0.947834	0.827299	0.97658	0.905981	0.936746	0.99016	1.16676	1.05474	0.95212	1.22761	1.17346	0.0252304	YES
A0A2I3BRL8	652988	Gm7324	0.999999	79.474	S	205	>>Phosphosite	0.845115	0.962156	0.948494	0.997272	1.01225	1.0506	1.02915	1.09465	1.0408	1.01952	>>Protein	A0A2I3BRL8;Q91VM5;A0A2I3BQC0;A2AFI4;A0A0R4J1I0;Q8C796;Q9ESC8	0.899352	0.918015	0.945322	0.884649	0.939479	1.10868	1.10998	1.1095	1.05462	1.0304	>>Phosphosite calibrated	0.939694	1.04808	1.00336	1.12731	1.07746	0.947618	0.927176	0.986619	0.986891	0.989433	-1.07403	0.0711911	NO
Q8K0M3	20410	Sorbs3	0.987465	75.326	S	190	>>Phosphosite	0.993544	1.06417	0.961219	1.02514	1.005	0.962758	0.961219	1.05779	1.0114	0.957756	>>Protein	Q9R1Z8;Q8K0M3;A0A2I3BS41	0.900965	0.98751	1.02993	1.00376	0.992142	0.997912	1.04399	1.01091	1.04342	0.98946	>>Phosphosite calibrated	1.10276	1.07763	0.933286	1.0213	1.01296	0.964773	0.920719	1.04637	0.969318	0.967958	-1.05726	0.157011	NO
Q8K0M3	20410	Sorbs3	1	136.93	S	359	>>Phosphosite	0.86926	1.01664	1.12138	1.04455	0.994327	0.968824	1.00995	1.0643	0.983511	0.927264	>>Protein	Q9R1Z8;Q8K0M3;A0A2I3BS41	0.900965	0.98751	1.02993	1.00376	0.992142	0.997912	1.04399	1.01091	1.04342	0.98946	>>Phosphosite calibrated	0.96481	1.0295	1.08879	1.04063	1.0022	0.970852	0.967392	1.05281	0.942585	0.937141	-1.05238	0.118982	NO
Q8K0M3	20410	Sorbs3	1	107.72	S	325	>>Phosphosite	0.958421	0.982411	1.0079	1.05934	1.14529	0.959749	0.979844	1.05429	0.910177	0.942576	>>Protein	Q9R1Z8;Q8K0M3;A0A2I3BS41	0.900965	0.98751	1.02993	1.00376	0.992142	0.997912	1.04399	1.01091	1.04342	0.98946	>>Phosphosite calibrated	1.06377	0.994836	0.978616	1.05537	1.15436	0.961758	0.938559	1.04291	0.872303	0.952617	-1.10042	0.0490511	YES
Q8K0M3	20410	Sorbs3	0.869622	79.416	S	588	>>Phosphosite	0.958534	1.0913	0.956277	0.992248	1.1207	1.1304	0.994877	0.883591	0.947321	0.924747	>>Protein	Q9R1Z8;Q8K0M3;A0A2I3BS41	0.900965	0.98751	1.02993	1.00376	0.992142	0.997912	1.04399	1.01091	1.04342	0.98946	>>Phosphosite calibrated	1.0639	1.10511	0.928488	0.988528	1.12958	1.13277	0.952959	0.874052	0.907901	0.934597	-1.08607	0.195539	NO
Q8K0M3	20410	Sorbs3	0.840054	101.43	S	134	>>Phosphosite	0.87822	1.08695	1.16146	1.04162	1.01454	0.946422	1.0068	0.930276	0.949534	0.984181	>>Protein	Q9R1Z8;Q8K0M3;A0A2I3BS41	0.900965	0.98751	1.02993	1.00376	0.992142	0.997912	1.04399	1.01091	1.04342	0.98946	>>Phosphosite calibrated	0.974755	1.1007	1.12771	1.03771	1.02258	0.948403	0.964382	0.920232	0.910022	0.994665	-1.11097	0.0101973	YES
A0A2R8VHD0	22122	Gfus	1	83.998	S	7	>>Phosphosite	0.867117	0.996142	1.26801	0.878974	1.04191	1.08557	0.899169	0.884355	1.21156	0.867194	>>Protein	P23591;A0A2R8W6P6;A0A2R8VI39;A0A2R8VHD0;A0A2R8VKL9;A0A2R8W6N0	0.867646	0.936018	0.904292	0.939369	0.958328	1.05289	1.10078	1.12637	1.08886	1.02545	>>Phosphosite calibrated	0.99939	1.06423	1.40221	0.935707	1.08722	1.03103	0.81685	0.785135	1.11269	0.845673	-1.19545	0.120694	NO
A0A2R8VHD0	22122	Gfus	0.999533	131.49	S	16	>>Phosphosite	1.01669	0.96342	1.02283	0.995986	0.990432	1.02636	1.06886	0.932285	0.983027	1.00011	>>Protein	P23591;A0A2R8W6P6;A0A2R8VI39;A0A2R8VHD0;A0A2R8VKL9;A0A2R8W6N0	0.867646	0.936018	0.904292	0.939369	0.958328	1.05289	1.10078	1.12637	1.08886	1.02545	>>Phosphosite calibrated	1.17178	1.02928	1.13108	1.06027	1.0335	0.974806	0.971005	0.827688	0.902806	0.97529	-1.16646	0.00513172	YES
A0A2R8VHD0	22122	Gfus	0.979405	169.67	S	171	>>Phosphosite	0.941601	0.985608	1.00134	1.06984	0.996252	1.09949	0.984463	0.99877	1.01233	0.910298	>>Protein	P23591;A0A2R8W6P6;A0A2R8VI39;A0A2R8VHD0;A0A2R8VKL9;A0A2R8W6N0	0.867646	0.936018	0.904292	0.939369	0.958328	1.05289	1.10078	1.12637	1.08886	1.02545	>>Phosphosite calibrated	1.08524	1.05298	1.10732	1.1389	1.03957	1.04426	0.894335	0.886713	0.929719	0.887707	-1.16828	0.0020912	YES
A0A2R8VHD0	22122	Gfus	0.985572	136.26	S	174	>>Phosphosite	0.975827	0.997862	1.03963	1.04487	1.00196	0.987796	0.997889	1.00151	0.976514	0.976144	>>Protein	P23591;A0A2R8W6P6;A0A2R8VI39;A0A2R8VHD0;A0A2R8VKL9;A0A2R8W6N0	0.867646	0.936018	0.904292	0.939369	0.958328	1.05289	1.10078	1.12637	1.08886	1.02545	>>Phosphosite calibrated	1.12468	1.06607	1.14967	1.11231	1.04553	0.938175	0.906532	0.889145	0.896824	0.951919	-1.19981	4.11e-05	YES
A0A2R8VHF7	666504	Tmem249	0.875516	145.46	S	164	>>Phosphosite	0.993414	1.03258	1.0145	1.02186	1.04974	1.05451	0.985077	1.01086	0.919498	0.917957	>>Protein	A0A2R8VHF7	0.915431	0.993659	0.986101	1.00069	1.0222	0.96724	1.02309	1.02803	1.05664	1.00692	>>Phosphosite calibrated	1.08519	1.03917	1.0288	1.02116	1.02695	1.09022	0.962841	0.983295	0.870211	0.91165	-1.0795	0.0855779	NO
A0A2R8VHF7	666504	Tmem249	0.932266	134.44	S	165	>>Phosphosite	1.0271	1.03431	0.991303	1.01229	1.01044	0.981052	0.991223	1.00676	0.996428	0.949097	>>Protein	A0A2R8VHF7	0.915431	0.993659	0.986101	1.00069	1.0222	0.96724	1.02309	1.02803	1.05664	1.00692	>>Phosphosite calibrated	1.12199	1.04091	1.00527	1.01159	0.9885	1.01428	0.968848	0.979307	0.943017	0.942577	-1.06605	0.0458681	YES
A0A2R8VHI2	67042	Ift27	0.976228	179.5	S	86	>>Phosphosite	0.984311	0.999269	0.983896	0.945347	0.99398	1.05819	0.997428	1.02825	0.993047	1.01628	>>Protein	Q9D0P8;A0A2R8VHI2;A0A2R8VI57	0.898936	0.967673	0.946423	0.980675	0.979939	0.993825	1.06342	1.05783	1.06168	1.0496	>>Phosphosite calibrated	1.09497	1.03265	1.03959	0.963976	1.01433	1.06477	0.937941	0.972042	0.935357	0.968249	-1.05477	0.129363	NO
A0A2R8VHI2	67042	Ift27	0.879317	146.06	S	89	>>Phosphosite	0.99038	1.00246	0.947041	0.973313	1.08166	1.06469	0.952055	1.03602	0.974847	0.977532	>>Protein	Q9D0P8;A0A2R8VHI2;A0A2R8VI57	0.898936	0.967673	0.946423	0.980675	0.979939	0.993825	1.06342	1.05783	1.06168	1.0496	>>Phosphosite calibrated	1.10172	1.03595	1.00065	0.992493	1.1038	1.07131	0.895274	0.979385	0.918214	0.931337	-1.09157	0.0561752	NO
Q673H1	69136	Tusc1	1	88.507	S	146	>>Phosphosite	0.753244	0.766861	0.893303	0.609371	0.733356	1.24034	1.25995	1.32482	1.20747	1.21129	>>Protein												>>Phosphosite calibrated	0.753244	0.766861	0.893303	0.609371	0.733356	1.24034	1.25995	1.32482	1.20747	1.21129	1.66231	8.78e-06	YES
Q6IMF0	406219	Krt87	0.759304	86.923	S	483	>>Phosphosite	1.19781	1.2506	1.22254	1.19637	1.25802	0.775221	0.773678	0.800796	0.794676	0.73029	>>Protein	Q6IMF0	1.38903	1.44571	1.48721	1.43348	1.48057	0.580147	0.57937	0.571839	0.550798	0.481851	>>Phosphosite calibrated	0.862337	0.865045	0.822037	0.83459	0.849684	1.33625	1.33538	1.40039	1.44277	1.51559	1.66058	2.39e-07	YES
Q9D3V8	75729	Fam227a	0.84699	123.36	S	534	>>Phosphosite	0.959307	1.00902	1.05721	1.03712	1.02557	0.995214	0.975412	1.01906	0.984861	0.937225	>>Protein	Q9D3V8;A0A2R8VHN9;Q08EB1	0.879473	0.773335	0.841644	0.842026	0.803022	0.9111	1.25106	1.83557	1.01453	0.848228	>>Phosphosite calibrated	1.09077	1.30476	1.25612	1.23169	1.27714	1.09232	0.779667	0.555174	0.970751	1.10492	-1.36814	0.0172277	YES
A0A2R8VHQ0	209039	Tns2	0.814579	70.889	S	800	>>Phosphosite	0.747619	0.631894	1.12542	0.843779	1.16734	0.837725	0.664183	2.27103	0.989115	0.721889	>>Protein												>>Phosphosite calibrated	0.747619	0.631894	1.12542	0.843779	1.16734	0.837725	0.664183	2.27103	0.989115	0.721889	1.21432	0.55799	NO
Q9D9U8	71089	Septin12	0.996061	96.229	S	196	>>Phosphosite	0.97345	0.994495	1.00234	0.985812	0.994217	0.92379	0.938632	1.26664	0.98408	0.936536	>>Protein	A0A2R8VJU7;Q9D9U8;Q9D451	0.944691	0.966079	0.988931	0.98021	1.00504	0.962578	1.0734	1.10306	1.01465	0.961368	>>Phosphosite calibrated	1.03044	1.02941	1.01356	1.00572	0.989236	0.959704	0.874448	1.1483	0.969874	0.97417	-1.0288	0.548611	NO
Q9D9U8	71089	Septin12	0.999788	89.506	S	6	>>Phosphosite	0.941358	1.03172	1.06927	0.956377	0.988299	0.978099	0.980498	1.10455	1.01522	0.934611	>>Protein	A0A2R8VJU7;Q9D9U8;Q9D451	0.944691	0.966079	0.988931	0.98021	1.00504	0.962578	1.0734	1.10306	1.01465	0.961368	>>Phosphosite calibrated	0.996472	1.06795	1.08124	0.975686	0.983347	1.01612	0.913451	1.00135	1.00057	0.972168	-1.041	0.20007	NO
Q9D9U8	71089	Septin12	0.997304	132.47	S	8	>>Phosphosite	0.956063	1.02048	1.07271	1.01067	1.06301	0.946691	0.995966	1.06986	0.976393	0.888151	>>Protein	A0A2R8VJU7;Q9D9U8;Q9D451	0.944691	0.966079	0.988931	0.98021	1.00504	0.962578	1.0734	1.10306	1.01465	0.961368	>>Phosphosite calibrated	1.01204	1.05631	1.08472	1.03108	1.05769	0.983495	0.927862	0.969901	0.962299	0.923841	-1.09952	0.000549204	YES
Q9D9U8	71089	Septin12	0.943519	121.18	S	16	>>Phosphosite	0.94468	0.976953	1.0686	0.928248	0.997209	0.928461	1.0543	1.0738	1.06147	0.966282	>>Protein	A0A2R8VJU7;Q9D9U8;Q9D451	0.944691	0.966079	0.988931	0.98021	1.00504	0.962578	1.0734	1.10306	1.01465	0.961368	>>Phosphosite calibrated	0.999988	1.01126	1.08056	0.946989	0.992214	0.964557	0.982202	0.973468	1.04615	1.00511	-1.01197	0.659758	NO
D3Z606	68744	Zfp740	1	89.369	S	19	>>Phosphosite	0.965253	0.958014	1.00433	0.99665	0.988286	1.02858	1.04225	1.03064	0.996353	0.989645	>>Protein												>>Phosphosite calibrated	0.965253	0.958014	1.00433	0.99665	0.988286	1.02858	1.04225	1.03064	0.996353	0.989645	1.03561	0.0337059	YES
A0A2U3TZF4	239555	Mief1	0.987799	87.878	S	59	>>Phosphosite	0.934026	0.969067	0.994469	1.01996	1.01942	1.04978	1.00564	1.01221	1.01708	0.978345	>>Protein	Q8BGV8;A0A2U3TZF4	0.959009	0.971244	0.955149	0.936345	0.960897	1.10928	1.05213	1.07553	1.01698	0.963443	>>Phosphosite calibrated	0.97395	0.997759	1.04117	1.0893	1.06091	0.946362	0.955816	0.941132	1.0001	1.01547	-1.06261	0.0459679	YES
A0A338P735	77626	Smpd4	1	123.01	S	94	>>Phosphosite	0.960842	1.00539	0.974515	0.990499	0.997304	0.996598	1.1158	0.948774	1.01162	0.998652	>>Protein	Q6ZPR5;A0A338P6S3;A0A338P7L1;A0A338P735;A0A338P695;A0A338P715;A0A338P6P4;A0A338P7A7;A0A338P6I0;A0A338P6B0;A0A338P6U9;A0A338P6W7	0.919861	1.00699	1.0001	1.00185	1.02455	0.991921	1.01251	1.02097	1.02244	0.998814	>>Phosphosite calibrated	1.04455	0.998409	0.974417	0.988673	0.973407	1.00471	1.10202	0.929291	0.98942	0.999837	1.0092	0.772646	NO
A0A338P6D9	224045	Eif2b5	1	96.82	S	126	>>Phosphosite	0.809872	0.879458	0.83992	0.88034	0.933264	1.10915	1.15074	1.2308	1.12029	1.04616	>>Protein	Q8CHW4;A0A338P6D9;F6T9C3	1.12725	0.831681	1.1078	0.984312	0.812006	0.969481	1.03587	1.21013	1.0078	0.913673	>>Phosphosite calibrated	0.718448	1.05745	0.758188	0.894372	1.14933	1.14407	1.1109	1.01708	1.11163	1.145	1.20772	0.0592158	NO
A0A338P6E5	13385	Dlg4	0.999202	82.831	S	235	>>Phosphosite	0.98683	0.997322	0.941647	1.0527	1.02654	0.951963	1.04715	0.997109	0.987532	1.01121	>>Protein												>>Phosphosite calibrated	0.98683	0.997322	0.941647	1.0527	1.02654	0.951963	1.04715	0.997109	0.987532	1.01121	-1.00202	0.936111	NO
A0A338P6M1	102638083	Ccdc188	0.809386	168.1	S	146	>>Phosphosite	0.979853	1.07447	1.01208	0.951118	0.935893	1.06174	1.08112	0.899628	1.0887	0.915408	>>Protein	A0A338P6G2;A0A338P6M1;F6WEU2;A0A338P6Z0	0.947061	0.979408	1.07816	1.02771	1.02317	0.981467	1.03432	0.989189	1.00009	0.939425	>>Phosphosite calibrated	1.03462	1.09706	0.938703	0.92547	0.914703	1.08179	1.04524	0.909461	1.08861	0.974434	1.03848	0.467339	NO
A0A338P6M1	102638083	Ccdc188	0.997535	198.44	S	51	>>Phosphosite	0.982544	1.15937	0.923805	1.09652	0.902629	0.982851	0.950382	1.02005	0.978923	1.00292	>>Protein	A0A338P6G2;A0A338P6M1;F6WEU2;A0A338P6Z0	0.947061	0.979408	1.07816	1.02771	1.02317	0.981467	1.03432	0.989189	1.00009	0.939425	>>Phosphosite calibrated	1.03747	1.18375	0.856832	1.06695	0.882193	1.00141	0.918847	1.03119	0.978839	1.06759	-1.00587	0.931135	NO
A0A338P6M1	102638083	Ccdc188	0.999884	220.92	S	245	>>Phosphosite	0.94961	1.00591	1.00541	0.985081	1.01699	0.992612	1.00711	1.03522	1.01126	0.990794	>>Protein	A0A338P6G2;A0A338P6M1;F6WEU2;A0A338P6Z0	0.947061	0.979408	1.07816	1.02771	1.02317	0.981467	1.03432	0.989189	1.00009	0.939425	>>Phosphosite calibrated	1.00269	1.02706	0.932518	0.958517	0.993961	1.01136	0.97369	1.04654	1.01118	1.05468	1.03717	0.137431	NO
A0A338P6M1	102638083	Ccdc188	0.999964	202.72	S	247	>>Phosphosite	0.947127	0.979301	1.02107	1.02076	1.05131	0.976666	1.02667	0.981036	0.97772	1.01833	>>Protein	A0A338P6G2;A0A338P6M1;F6WEU2;A0A338P6Z0	0.947061	0.979408	1.07816	1.02771	1.02317	0.981467	1.03432	0.989189	1.00009	0.939425	>>Phosphosite calibrated	1.00007	0.999891	0.947047	0.993239	1.02751	0.995108	0.992606	0.991758	0.977636	1.08399	1.01476	0.544813	NO
A0A338P6M1	102638083	Ccdc188	0.999993	61.087	S	255	>>Phosphosite	1.00074	1.03329	1.08245	0.948459	0.979543	0.923145	1.07009	1.00651	1.01881	0.936979	>>Protein	A0A338P6G2;A0A338P6M1;F6WEU2;A0A338P6Z0	0.947061	0.979408	1.07816	1.02771	1.02317	0.981467	1.03432	0.989189	1.00009	0.939425	>>Phosphosite calibrated	1.05667	1.05502	1.00397	0.922883	0.957364	0.940576	1.03458	1.01751	1.01872	0.997397	1.00258	0.936165	NO
A0A338P6M1	102638083	Ccdc188	0.99955	175.22	S	124	>>Phosphosite	1.01489	1.05241	1.04706	1.05085	1.09823	0.9475	0.966288	0.959644	0.953454	0.909675	>>Protein	A0A338P6G2;A0A338P6M1;F6WEU2;A0A338P6Z0	0.947061	0.979408	1.07816	1.02771	1.02317	0.981467	1.03432	0.989189	1.00009	0.939425	>>Phosphosite calibrated	1.07162	1.07454	0.971147	1.02252	1.07336	0.965391	0.934225	0.970132	0.953373	0.968331	-1.08802	0.00435608	YES
A0A338P6M1	102638083	Ccdc188	1	214.16	S	165	>>Phosphosite	0.959502	1.00939	1.01745	0.981901	1.01539	0.980029	1.01751	1.00969	1.02444	0.984704	>>Protein	A0A338P6G2;A0A338P6M1;F6WEU2;A0A338P6Z0	0.947061	0.979408	1.07816	1.02771	1.02317	0.981467	1.03432	0.989189	1.00009	0.939425	>>Phosphosite calibrated	1.01314	1.03061	0.943691	0.955423	0.992396	0.998535	0.983748	1.02072	1.02435	1.0482	1.02843	0.197139	NO
A0A338P6M1	102638083	Ccdc188	1	250.99	S	175	>>Phosphosite	0.968421	0.974459	0.954246	1.033	0.991749	1.07661	0.976621	1.00891	1.02436	0.991622	>>Protein	A0A338P6G2;A0A338P6M1;F6WEU2;A0A338P6Z0	0.947061	0.979408	1.07816	1.02771	1.02317	0.981467	1.03432	0.989189	1.00009	0.939425	>>Phosphosite calibrated	1.02255	0.994947	0.885065	1.00515	0.969294	1.09694	0.944215	1.01994	1.02427	1.05556	1.05411	0.168405	NO
A0A338P6M1	102638083	Ccdc188	0.928212	126.51	S	81	>>Phosphosite	1.05444	0.804569	1.07648	0.989422	0.969734	1.07183	1.0682	1.03501	1.0038	0.926527	>>Protein	A0A338P6G2;A0A338P6M1;F6WEU2;A0A338P6Z0	0.947061	0.979408	1.07816	1.02771	1.02317	0.981467	1.03432	0.989189	1.00009	0.939425	>>Phosphosite calibrated	1.11338	0.821485	0.998434	0.962741	0.947778	1.09207	1.03276	1.04632	1.00371	0.98627	1.06551	0.242884	NO
A0A338P6H6	71682	Wdr27	1	75.38	S	146	>>Phosphosite	0.919704	1.00503	0.999072	0.996689	1.00875	0.969241	1.02324	1.04697	1.05928	0.97202	>>Protein												>>Phosphosite calibrated	0.919704	1.00503	0.999072	0.996689	1.00875	0.969241	1.02324	1.04697	1.05928	0.97202	1.02871	0.291248	NO
A0A338P6K2	17880	Myh11	0.998802	90.706	S	1961	>>Phosphosite	0.664406	0.691223	0.660551	0.667922	0.688218	1.37848	1.21792	1.3524	1.35007	1.32881	>>Protein	A0A2R8VHF9;E9QPE7;A0A338P6K2;O08638	0.764982	0.855678	0.899381	0.798768	0.831835	1.1496	1.16864	1.18845	1.18218	1.16047	>>Phosphosite calibrated	0.868526	0.807808	0.734451	0.83619	0.82735	1.19909	1.04216	1.13795	1.14202	1.14506	1.39073	1.33e-05	YES
A0A338P6L0	16522	Kcnj6	0.997541	92.063	S	368	>>Phosphosite	0.833365	0.904236	0.952324	0.953474	0.94608	1.12602	1.02369	1.13421	1.08725	1.03935	>>Protein												>>Phosphosite calibrated	0.833365	0.904236	0.952324	0.953474	0.94608	1.12602	1.02369	1.13421	1.08725	1.03935	1.1789	0.00089555	YES
A0A338P6N4	224273	Crybg3	0.80713	111.33	S	2027	>>Phosphosite	0.929738	1.06839	1.04372	0.959528	0.997801	1.04326	0.986922	1.02429	1.06305	0.883304	>>Protein	A0A338P6N4;A0A384DV78;Q80W49;A0A338P723	0.900358	0.927728	0.946871	0.887903	0.933071	1.03452	1.07453	1.10882	1.12785	1.05835	>>Phosphosite calibrated	1.03263	1.15162	1.10228	1.08067	1.06937	1.00846	0.918466	0.923763	0.942544	0.834606	-1.17476	0.00144733	YES
A0A338P6R1	70458	2610318N02Rik	0.987701	188.99	S	198	>>Phosphosite	0.913368	1.07497	0.979692	0.988896	1.04999	1.09229	1.05051	0.964267	0.996759	0.889259	>>Protein												>>Phosphosite calibrated	0.913368	1.07497	0.979692	0.988896	1.04999	1.09229	1.05051	0.964267	0.996759	0.889259	-1.00277	0.952659	NO
A0A338P6R8		Gm49601	0.999701	181.34	S	258	>>Phosphosite	0.900596	1.00601	1.00338	0.988868	0.946138	1.00411	1.05491	1.0961	1.02969	0.97018	>>Protein	A0A338P6R8;A0A338P769;B7ZNM7;Q9Z2Q6;A0A338P729;A0A338P755	0.921505	1.02589	1.01978	0.96908	0.977477	1.02799	1.04397	1.00563	1.03421	0.97446	>>Phosphosite calibrated	0.97731	0.980625	0.983924	1.02042	0.967939	0.976769	1.01048	1.08996	0.995632	0.995608	1.02804	0.239447	NO
A0A338P6R8		Gm49601	1	168.11	S	234	>>Phosphosite	0.832501	1.09711	1.06036	1.01436	0.990306	0.981734	1.00258	0.932586	1.05117	1.0373	>>Protein	A0A338P6R8;A0A338P769;B7ZNM7;Q9Z2Q6;A0A338P729;A0A338P755	0.921505	1.02589	1.01978	0.96908	0.977477	1.02799	1.04397	1.00563	1.03421	0.97446	>>Phosphosite calibrated	0.903414	1.06942	1.03979	1.04672	1.01312	0.955003	0.960349	0.927361	1.0164	1.06448	-1.03024	0.45802	NO
A0A338P6R8		Gm49601	1	124.08	S	336	>>Phosphosite	1.04299	1.09914	0.846089	0.878275	1.08676	1.01656	0.965586	0.975052	1.12593	0.963619	>>Protein	A0A338P6R8;A0A338P769;B7ZNM7;Q9Z2Q6;A0A338P729;A0A338P755	0.921505	1.02589	1.01978	0.96908	0.977477	1.02799	1.04397	1.00563	1.03421	0.97446	>>Phosphosite calibrated	1.13184	1.0714	0.82968	0.906298	1.1118	0.988879	0.924915	0.969589	1.08869	0.988876	-1.01815	0.791253	NO
A0A338P6W1	19647	Rbbp6	0.999983	82.663	S	900	>>Phosphosite	0.728594	0.857701	0.861214	0.891614	0.910974	1.07764	1.12638	1.16245	1.27415	1.10928	>>Protein	A0A338P6W1;P97868	0.862376	0.773363	0.908012	0.789519	0.837108	1.17712	1.25097	1.22968	1.10085	1.07099	>>Phosphosite calibrated	0.844868	1.10905	0.948461	1.12931	1.08824	0.915491	0.900403	0.945326	1.15742	1.03575	-1.03341	0.661251	NO
A0A338P6W1	19647	Rbbp6	0.95692	72.096	S	811	>>Phosphosite	0.777047	0.798439	0.753193	0.899116	0.890477	1.24062	1.20945	1.05663	1.21679	1.15824	>>Protein	A0A338P6W1;P97868	0.862376	0.773363	0.908012	0.789519	0.837108	1.17712	1.25097	1.22968	1.10085	1.07099	>>Phosphosite calibrated	0.901054	1.03242	0.829497	1.13881	1.06375	1.05394	0.966811	0.859272	1.10531	1.08146	1.02039	0.785623	NO
A0A338P6W1	19647	Rbbp6	1	57.034	S	1091	>>Phosphosite	0.798816	0.897268	1.01224	0.833306	0.883666	1.19082	1.23702	1.0939	1.05883	0.994147	>>Protein	A0A338P6W1;P97868	0.862376	0.773363	0.908012	0.789519	0.837108	1.17712	1.25097	1.22968	1.10085	1.07099	>>Phosphosite calibrated	0.926296	1.16022	1.11478	1.05546	1.05562	1.01164	0.988845	0.889574	0.961822	0.928249	-1.11135	0.0451922	YES
A0A338P6X2	70186	Fam162a	0.999894	239.87	S	41	>>Phosphosite	0.834596	0.890226	0.896113	0.875774	0.894416	1.10672	1.13989	1.12988	1.11997	1.11241	>>Protein	Q9D6U8;A0A338P6X2	0.953835	0.972726	1.0121	1.01789	1.04594	0.924067	1.0432	1.0294	1.01286	0.987991	>>Phosphosite calibrated	0.87499	0.915187	0.885402	0.860385	0.855134	1.19767	1.09268	1.09761	1.10575	1.12594	1.27978	3.76e-06	YES
A0A338P714	106369	Ypel1	0.998217	88.136	S	22	>>Phosphosite	1.04534	1.01221	1.03807	0.958399	1.01612	0.991769	1.04079	1.01684	0.935567	0.944907	>>Protein												>>Phosphosite calibrated	1.04534	1.01221	1.03807	0.958399	1.01612	0.991769	1.04079	1.01684	0.935567	0.944907	-1.02845	0.30107	NO
A0A338P703	11625	Ahsg	0.906139	155.87	S	59	>>Phosphosite	0.847991	1.00141	0.950583	0.917926	0.944866	1.00125	1.04989	1.08803	1.12969	1.06837	>>Protein	A0A338P703;A0A338P7G1;A0A338P7H5;P29699;A0A338P692	0.724239	0.777371	0.928381	0.760653	0.795061	1.2647	1.25271	1.16351	1.15136	1.18201	>>Phosphosite calibrated	1.17087	1.2882	1.02392	1.20676	1.18842	0.791693	0.838094	0.935121	0.981174	0.903857	-1.32095	0.00079643	YES
A0A338P7J7	66832	Rsph3a	1	247.36	S	161	>>Phosphosite	1.00553	0.972509	1.06835	0.999043	1.08122	1.01054	0.938282	1.00444	0.979095	0.940981	>>Protein	A0A338P734;Q9DA80;Q3UFY4;A0A338P7J7;A0A338P6Z9;REV__A0A1B0GT78;REV__Q7TMK6	0.960735	1.00352	1.02535	0.998304	0.97546	0.989056	1.02502	0.994845	1.02257	1.00515	>>Phosphosite calibrated	1.04663	0.969101	1.04193	1.00074	1.10842	1.02172	0.915382	1.00965	0.957489	0.936159	-1.06744	0.0704611	NO
A0A338P7J7	66832	Rsph3a	0.999958	95.954	S	139	>>Phosphosite	1.15477	1.11146	1.04479	0.981476	1.01501	0.978966	0.899071	0.919122	0.933653	0.961687	>>Protein	A0A338P734;Q9DA80;Q3UFY4;A0A338P7J7;A0A338P6Z9;REV__A0A1B0GT78;REV__Q7TMK6	0.960735	1.00352	1.02535	0.998304	0.97546	0.989056	1.02502	0.994845	1.02257	1.00515	>>Phosphosite calibrated	1.20197	1.10757	1.01895	0.983143	1.04054	0.989799	0.877128	0.923885	0.913049	0.956759	-1.14838	0.012507	YES
A0A338P7J7	66832	Rsph3a	0.952429	158.45	S	146	>>Phosphosite	1.06953	1.01461	1.12249	1.04968	1.13514	0.920455	1.00283	0.914182	0.886054	0.885025	>>Protein	A0A338P734;Q9DA80;Q3UFY4;A0A338P7J7;A0A338P6Z9;REV__A0A1B0GT78;REV__Q7TMK6	0.960735	1.00352	1.02535	0.998304	0.97546	0.989056	1.02502	0.994845	1.02257	1.00515	>>Phosphosite calibrated	1.11324	1.01105	1.09474	1.05146	1.1637	0.93064	0.978359	0.918919	0.866501	0.880491	-1.18783	0.000779397	YES
Q3UIX4	69207	Srsf11	0.999938	82.85	S	442	>>Phosphosite	0.695714	0.723476	0.809484	0.763908	0.780782	1.22305	1.2847	1.25338	1.16106	1.30444	>>Protein												>>Phosphosite calibrated	0.695714	0.723476	0.809484	0.763908	0.780782	1.22305	1.2847	1.25338	1.16106	1.30444	1.65016	3.53e-07	YES
A0A338P7J7	66832	Rsph3a	1	115.92	S	500	>>Phosphosite	0.931974	1.10571	1.04357	1.05953	1.14774	0.889362	0.957351	0.929568	0.960683	0.974516	>>Protein	A0A338P734;Q9DA80;Q3UFY4;A0A338P7J7;A0A338P6Z9;REV__A0A1B0GT78;REV__Q7TMK6	0.960735	1.00352	1.02535	0.998304	0.97546	0.989056	1.02502	0.994845	1.02257	1.00515	>>Phosphosite calibrated	0.970064	1.10183	1.01777	1.06133	1.17661	0.899203	0.933987	0.934385	0.939482	0.969523	-1.13921	0.00799339	YES
A0A338P7A0	17993	Ndufs4	0.958635	98.044	S	36	>>Phosphosite	0.920814	1.04486	1.06845	1.03961	1.06074	0.911532	1.02192	0.988821	1.02425	0.919004	>>Protein	Q9CXZ1;E9QPX3;A0A338P7A0	0.956555	0.974242	1.03246	1.05759	0.980064	0.938219	0.988785	1.00935	1.03104	1.0317	>>Phosphosite calibrated	0.962635	1.07249	1.03486	0.983001	1.08232	0.971555	1.03351	0.979659	0.993424	0.890763	-1.05471	0.148097	NO
A0A338P7I3	245308	Zdhhc19	1	124.67	S	231	>>Phosphosite	0.992122	1.04796	1.04217	1.06419	1.09801	0.94264	0.962616	0.938263	0.979134	0.932899	>>Protein	Q810M5;A0A338P7I3	0.946137	0.997348	1.04293	0.968319	1.00246	1.00436	1.01864	1.0476	1.03487	0.937344	>>Phosphosite calibrated	1.0486	1.05074	0.99927	1.09901	1.09531	0.938549	0.945002	0.895633	0.946146	0.995257	-1.12125	0.001464	YES
A0A338P7I8	76872	Ccdc116	1	126.1	S	127	>>Phosphosite	0.988623	1.01949	1.04243	0.956831	1.00464	1.03683	1.03614	0.984533	0.931392	0.999095	>>Protein	A0A338P7I8;A0A338P6Z1	0.950994	1.01804	1.02813	0.981013	1.01973	0.986549	1.02387	1.00812	1.00771	0.975846	>>Phosphosite calibrated	1.03957	1.00142	1.01391	0.975351	0.985202	1.05097	1.01198	0.976604	0.924266	1.02382	-1.00557	0.826857	NO
A0A338P7I8	76872	Ccdc116	0.997221	103.87	S	360	>>Phosphosite	0.984542	1.093	1.14786	1.03579	1.09683	0.918187	0.968437	0.941756	0.920369	0.893228	>>Protein	A0A338P7I8;A0A338P6Z1	0.950994	1.01804	1.02813	0.981013	1.01973	0.986549	1.02387	1.00812	1.00771	0.975846	>>Phosphosite calibrated	1.03528	1.07363	1.11645	1.05584	1.07561	0.930706	0.945862	0.934171	0.913327	0.915337	-1.15463	1.03e-05	YES
A0A338P7I8	76872	Ccdc116	0.998741	354.77	S	219	>>Phosphosite	0.890459	1.03647	0.980613	1.04488	0.96675	1.02766	0.985191	1.02173	1.02471	1.02154	>>Protein	A0A338P7I8;A0A338P6Z1	0.950994	1.01804	1.02813	0.981013	1.01973	0.986549	1.02387	1.00812	1.00771	0.975846	>>Phosphosite calibrated	0.936345	1.0181	0.953781	1.0651	0.948049	1.04167	0.962226	1.0135	1.01687	1.04682	1.03245	0.301455	NO
A0A338P7I8	76872	Ccdc116	0.999814	127.01	S	224	>>Phosphosite	0.868018	1.04696	1.05183	1.03475	0.96099	1.03329	0.990892	1.04459	1.03593	0.932743	>>Protein	A0A338P7I8;A0A338P6Z1	0.950994	1.01804	1.02813	0.981013	1.01973	0.986549	1.02387	1.00812	1.00771	0.975846	>>Phosphosite calibrated	0.912748	1.0284	1.02305	1.05478	0.942401	1.04737	0.967794	1.03618	1.02801	0.955831	1.01488	0.668419	NO
A0A338P7I8	76872	Ccdc116	0.998695	185.23	S	227	>>Phosphosite	0.940055	1.09537	1.01059	1.01479	0.989837	1.05186	1.13717	0.996872	0.889682	0.873778	>>Protein	A0A338P7I8;A0A338P6Z1	0.950994	1.01804	1.02813	0.981013	1.01973	0.986549	1.02387	1.00812	1.00771	0.975846	>>Phosphosite calibrated	0.988497	1.07596	0.982937	1.03443	0.97069	1.0662	1.11066	0.988843	0.882876	0.895406	-1.02195	0.670965	NO
A0A338P7I8	76872	Ccdc116	0.998412	116.06	S	374	>>Phosphosite	1.00159	1.09312	1.06044	1.07078	1.00924	0.94615	0.948987	0.995415	0.944391	0.929884	>>Protein	A0A338P7I8;A0A338P6Z1	0.950994	1.01804	1.02813	0.981013	1.01973	0.986549	1.02387	1.00812	1.00771	0.975846	>>Phosphosite calibrated	1.0532	1.07374	1.03143	1.09151	0.989716	0.95905	0.926865	0.987397	0.937166	0.952901	-1.09997	0.00165461	YES
A0A338P7I8	76872	Ccdc116	0.999758	208.47	S	380	>>Phosphosite	0.910179	1.02715	1.00718	0.995845	0.980927	1.02735	1.02619	0.975357	1.0187	1.03112	>>Protein	A0A338P7I8;A0A338P6Z1	0.950994	1.01804	1.02813	0.981013	1.01973	0.986549	1.02387	1.00812	1.00771	0.975846	>>Phosphosite calibrated	0.957082	1.00895	0.979619	1.01512	0.961952	1.04135	1.00227	0.967501	1.01091	1.05664	1.03168	0.150111	NO
A0A338P7I8	76872	Ccdc116	1	70.552	S	183	>>Phosphosite	1.03413	1.0386	1.02329	0.93301	1.06053	0.966462	1.03111	0.968141	0.990939	0.953791	>>Protein	A0A338P7I8;A0A338P6Z1	0.950994	1.01804	1.02813	0.981013	1.01973	0.986549	1.02387	1.00812	1.00771	0.975846	>>Phosphosite calibrated	1.08742	1.02019	0.995287	0.951068	1.04002	0.979639	1.00707	0.960344	0.983357	0.977399	-1.03793	0.157916	NO
A0A338P7I8	76872	Ccdc116	1	188.92	S	394	>>Phosphosite	0.968421	0.984853	0.991953	0.989719	1.0199	0.980435	1.0206	1.05381	1.01673	0.973584	>>Protein	A0A338P7I8;A0A338P6Z1	0.950994	1.01804	1.02813	0.981013	1.01973	0.986549	1.02387	1.00812	1.00771	0.975846	>>Phosphosite calibrated	1.01832	0.967398	0.96481	1.00887	1.00017	0.993803	0.996807	1.04532	1.00895	0.997682	1.01673	0.286009	NO
A0A338P7I8	76872	Ccdc116	0.87166	184.55	S	340	>>Phosphosite	0.949526	0.967304	0.906677	0.859826	0.938039	1.13641	1.05376	1.19775	1.02912	0.961584	>>Protein	A0A338P7I8;A0A338P6Z1	0.950994	1.01804	1.02813	0.981013	1.01973	0.986549	1.02387	1.00812	1.00771	0.975846	>>Phosphosite calibrated	0.998456	0.950159	0.881869	0.876467	0.919894	1.1519	1.0292	1.1881	1.02125	0.985385	1.16188	0.0113712	YES
A0A338P7I8	76872	Ccdc116	0.806534	95.755	S	607	>>Phosphosite	0.978616	1.08394	0.93448	0.959877	1.06983	1.02492	1.0897	0.934837	1.04012	0.883676	>>Protein	A0A338P7I8;A0A338P6Z1	0.950994	1.01804	1.02813	0.981013	1.01973	0.986549	1.02387	1.00812	1.00771	0.975846	>>Phosphosite calibrated	1.02905	1.06473	0.90891	0.978455	1.04914	1.03889	1.0643	0.927308	1.03216	0.905549	-1.01249	0.779408	NO
A0A338P7I8	76872	Ccdc116	0.996637	120.36	S	213	>>Phosphosite	1.03775	1.03849	1.06725	1.05287	1.03548	0.982811	0.927316	1.0219	0.94059	0.895543	>>Protein	A0A338P7I8;A0A338P6Z1	0.950994	1.01804	1.02813	0.981013	1.01973	0.986549	1.02387	1.00812	1.00771	0.975846	>>Phosphosite calibrated	1.09123	1.02008	1.03805	1.07325	1.01545	0.996211	0.905699	1.01367	0.933394	0.917709	-1.09889	0.00717192	YES
A0A338P7I8	76872	Ccdc116	0.999947	286.82	S	215	>>Phosphosite	0.956087	1.01134	1.05004	1.03447	1.02951	1.03185	0.990384	0.967418	0.935713	0.993196	>>Protein	A0A338P7I8;A0A338P6Z1	0.950994	1.01804	1.02813	0.981013	1.01973	0.986549	1.02387	1.00812	1.00771	0.975846	>>Phosphosite calibrated	1.00536	0.993412	1.02131	1.05449	1.00959	1.04592	0.967297	0.959626	0.928554	1.01778	-1.03354	0.198761	NO
A0A338P7I8	76872	Ccdc116	1	129.62	S	513	>>Phosphosite	1.09778	1.01875	1.02335	1.05541	1.04695	0.937086	0.975149	0.938144	0.97387	0.933519	>>Protein	A0A338P7I8;A0A338P6Z1	0.950994	1.01804	1.02813	0.981013	1.01973	0.986549	1.02387	1.00812	1.00771	0.975846	>>Phosphosite calibrated	1.15435	1.00069	0.995348	1.07584	1.02669	0.949863	0.952418	0.930588	0.966419	0.956625	-1.1045	0.0109452	YES
A0A338P7I8	76872	Ccdc116	0.959775	216.83	S	496	>>Phosphosite	1.03112	0.944359	0.992055	0.973852	1.02606	0.985705	0.97832	1.07781	0.999581	0.991138	>>Protein	A0A338P7I8;A0A338P6Z1	0.950994	1.01804	1.02813	0.981013	1.01973	0.986549	1.02387	1.00812	1.00771	0.975846	>>Phosphosite calibrated	1.08425	0.927621	0.96491	0.9927	1.00622	0.999145	0.955515	1.06912	0.991934	1.01567	1.01119	0.736385	NO
A0A338P7I8	76872	Ccdc116	0.999992	169.28	S	117	>>Phosphosite	0.996993	0.953794	0.981536	0.992485	1.03484	0.969548	1.02954	1.00373	1.05495	0.982577	>>Protein	A0A338P7I8;A0A338P6Z1	0.950994	1.01804	1.02813	0.981013	1.01973	0.986549	1.02387	1.00812	1.00771	0.975846	>>Phosphosite calibrated	1.04837	0.936889	0.954679	1.01169	1.01482	0.982767	1.00554	0.995646	1.04688	1.0069	1.01435	0.556868	NO
A0A338P7I8	76872	Ccdc116	0.998904	111.11	S	53	>>Phosphosite	0.966365	1.08281	1.04903	0.977545	1.03701	0.914379	1.02856	0.965786	1.03404	0.944477	>>Protein	A0A338P7I8;A0A338P6Z1	0.950994	1.01804	1.02813	0.981013	1.01973	0.986549	1.02387	1.00812	1.00771	0.975846	>>Phosphosite calibrated	1.01616	1.06362	1.02032	0.996465	1.01695	0.926846	1.00458	0.958008	1.02613	0.967855	-1.04712	0.0569849	NO
A0A338P7I8	76872	Ccdc116	1	125.73	S	318	>>Phosphosite	0.953333	1.02076	1.05746	1.04063	1.00973	0.967425	1.0209	1.03047	0.973931	0.925353	>>Protein	A0A338P7I8;A0A338P6Z1	0.950994	1.01804	1.02813	0.981013	1.01973	0.986549	1.02387	1.00812	1.00771	0.975846	>>Phosphosite calibrated	1.00246	1.00267	1.02853	1.06077	0.990198	0.980615	0.997107	1.02217	0.96648	0.948257	-1.03459	0.0939596	NO
A0A338P7L3	56409	Nudt3	0.99763	225.09	S	30	>>Phosphosite	1.04072	0.869343	0.908493	1.03755	1.04977	0.992363	1.00459	1.11005	0.977972	1.00915	>>Protein												>>Phosphosite calibrated	1.04072	0.869343	0.908493	1.03755	1.04977	0.992363	1.00459	1.11005	0.977972	1.00915	1.03837	0.425454	NO
A0A338P7L8	68942	Chmp2b	0.999184	117.8	S	195	>>Phosphosite	0.904163	1.12355	0.935845	0.985483	1.03484	0.966731	0.982909	1.02617	1.03766	1.00264	>>Protein	Q8BJF9;A0A338P7L8	0.967021	0.910402	1.12498	0.927984	0.98405	1.01495	1.03684	1.06256	1.00807	0.963149	>>Phosphosite calibrated	0.934999	1.23412	0.831875	1.06196	1.05162	0.952494	0.947989	0.965758	1.02935	1.041	-1.03605	0.626647	NO
Q9D2T2	22024	Crisp2	0.999127	71.548	S	51	>>Phosphosite	0.87434	1.03829	1.00143	0.951995	0.967033	0.982533	1.03358	1.05934	0.994563	1.0969	>>Protein	P16563;Q9D2T2;D3YVR2;A0A3B2W3E6	0.951302	0.908433	0.969222	0.977052	0.977015	1.01454	1.07077	1.07677	1.04233	1.01258	>>Phosphosite calibrated	0.919098	1.14294	1.03323	0.974355	0.989783	0.968453	0.965274	0.983817	0.954177	1.08327	-1.02107	0.649867	NO
Q9D2T2	22024	Crisp2	0.927353	176.26	S	57	>>Phosphosite	0.93719	0.987107	1.04193	1.02896	1.09506	0.960405	0.98193	0.971957	0.980022	1.01544	>>Protein	P16563;Q9D2T2;D3YVR2;A0A3B2W3E6	0.951302	0.908433	0.969222	0.977052	0.977015	1.01454	1.07077	1.07677	1.04233	1.01258	>>Phosphosite calibrated	0.985166	1.0866	1.07501	1.05312	1.12082	0.946642	0.917033	0.902663	0.940226	1.00283	-1.12981	0.00257816	YES
H7BX21	213272	Txndc2	1	104.86	S	49	>>Phosphosite	0.882994	1.05787	1.00535	1.02654	0.955853	0.991875	0.88848	1.00827	1.15064	1.03212	>>Protein	H7BX21;A0A3B2W416;Q6P902	0.890647	0.938827	0.958257	0.929928	0.994225	1.02367	1.06475	1.04075	1.11167	1.04728	>>Phosphosite calibrated	0.991407	1.1268	1.04915	1.1039	0.961405	0.968943	0.834448	0.968793	1.03506	0.985527	-1.09178	0.0918508	NO
H7BX21	213272	Txndc2	0.922349	146.18	S	211	>>Phosphosite	0.931963	1.02338	0.973644	0.984779	1.00954	0.983664	1.13865	1.02921	0.988952	0.936216	>>Protein	H7BX21;A0A3B2W416;Q6P902	0.890647	0.938827	0.958257	0.929928	0.994225	1.02367	1.06475	1.04075	1.11167	1.04728	>>Phosphosite calibrated	1.04639	1.09006	1.01606	1.05898	1.0154	0.960922	1.06941	0.988915	0.889609	0.893955	-1.0883	0.0467149	YES
H7BX21	213272	Txndc2	0.999746	72.681	S	118	>>Phosphosite	0.916329	0.927248	1.02277	0.956811	1.04135	0.959174	0.991929	1.20538	1.03477	0.944232	>>Protein	H7BX21;A0A3B2W416;Q6P902	0.890647	0.938827	0.958257	0.929928	0.994225	1.02367	1.06475	1.04075	1.11167	1.04728	>>Phosphosite calibrated	1.02884	0.987666	1.06732	1.02891	1.0474	0.936997	0.931606	1.15819	0.930827	0.901609	-1.06192	0.252567	NO
H7BX21	213272	Txndc2	0.988088	125.62	S	74	>>Phosphosite	0.949683	1.06877	1.14447	1.04873	1.05179	1.01312	1.00604	0.84675	0.94703	0.923626	>>Protein	H7BX21;A0A3B2W416;Q6P902	0.890647	0.938827	0.958257	0.929928	0.994225	1.02367	1.06475	1.04075	1.11167	1.04728	>>Phosphosite calibrated	1.06628	1.13841	1.19432	1.12775	1.0579	0.989694	0.944861	0.813597	0.851898	0.881932	-1.24603	0.000606702	YES
H7BX21	213272	Txndc2	0.956112	131.09	S	181	>>Phosphosite	0.93599	1.03812	0.969928	1.04229	0.984813	0.973435	0.99011	1.11135	0.980571	0.973386	>>Protein	H7BX21;A0A3B2W416;Q6P902	0.890647	0.938827	0.958257	0.929928	0.994225	1.02367	1.06475	1.04075	1.11167	1.04728	>>Phosphosite calibrated	1.05091	1.10577	1.01218	1.12083	0.990533	0.950929	0.929897	1.06784	0.882069	0.929446	-1.10925	0.0320436	YES
H7BX21	213272	Txndc2	0.941401	165.39	S	196	>>Phosphosite	0.826284	1.06685	0.976611	1.04252	1.0344	1.00513	1.0109	1.00505	1.02403	1.00822	>>Protein	H7BX21;A0A3B2W416;Q6P902	0.890647	0.938827	0.958257	0.929928	0.994225	1.02367	1.06475	1.04075	1.11167	1.04728	>>Phosphosite calibrated	0.927735	1.13637	1.01915	1.12107	1.04041	0.981892	0.949424	0.965696	0.921164	0.962712	-1.09702	0.045026	YES
H7BX21	213272	Txndc2	0.97912	116.77	S	286	>>Phosphosite	0.788653	0.936612	0.97573	0.921718	0.955919	1.08661	1.09388	1.05224	1.07608	1.11256	>>Protein	H7BX21;A0A3B2W416;Q6P902	0.890647	0.938827	0.958257	0.929928	0.994225	1.02367	1.06475	1.04075	1.11167	1.04728	>>Phosphosite calibrated	0.885482	0.99764	1.01823	0.991171	0.961471	1.06149	1.02735	1.01104	0.967984	1.06234	1.0569	0.0941012	NO
A0A3B2W4C3	381107	Tmem232	0.862662	144.57	S	454	>>Phosphosite	0.925536	1.0009	1.00844	1.12099	1.00214	1.05999	1.01487	0.983911	0.992897	0.890314	>>Protein	A0A3B2W4C3;Q5K6N0	0.926858	0.977153	0.959071	1.00601	0.955454	1.07017	1.04557	0.98666	1.01898	1.05407	>>Phosphosite calibrated	0.998574	1.0243	1.05148	1.1143	1.04887	0.990488	0.97064	0.997214	0.974398	0.844646	-1.09631	0.0271143	YES
A0A3B2W837	30960	Vapa	0.983159	196.76	S	214	>>Phosphosite	1.05408	1.07061	1.08492	1.01582	1.08523	0.897936	0.948105	1.01255	0.943735	0.887011	>>Protein	A0A3B2W837	0.929114	0.897853	0.98637	0.96927	1.03363	0.99747	1.05766	1.07697	1.03873	1.01294	>>Phosphosite calibrated	1.1345	1.19241	1.09991	1.04802	1.04993	0.900213	0.896414	0.940186	0.908549	0.875683	-1.22201	0.00012686	YES
A0A3B2W837	30960	Vapa	0.891689	40.104	S	164	>>Phosphosite	0.87458	0.970505	1.01609	1.02147	1.07679	1.08152	0.944455	0.990214	1.09998	0.924388	>>Protein	A0A3B2W837	0.929114	0.897853	0.98637	0.96927	1.03363	0.99747	1.05766	1.07697	1.03873	1.01294	>>Phosphosite calibrated	0.941306	1.08092	1.03013	1.05386	1.04176	1.08427	0.892963	0.919447	1.05897	0.912582	-1.05746	0.266415	NO
A0A3F2YNM7	67645	Armc12	0.999919	183.73	S	47	>>Phosphosite	0.903242	0.992697	0.947788	0.955283	1.15837	0.998804	0.94783	1.12386	1.02552	0.946613	>>Protein	A0A3F2YNM7;Q80X86;A0A3B2W8B4;A0A3B2WBB6	0.920506	0.988572	1.18685	1.03216	1.07941	0.917515	0.978156	0.974634	0.982559	0.939637	>>Phosphosite calibrated	0.981245	1.00417	0.798576	0.925516	1.07315	1.0886	0.968997	1.15311	1.04372	1.00742	1.10019	0.125829	NO
A0A3F2YNM7	67645	Armc12	0.919847	91.475	S	49	>>Phosphosite	0.928408	0.953481	1.13184	0.944062	0.933795	1.01437	1.01102	1.10843	1.02162	0.952973	>>Protein	A0A3F2YNM7;Q80X86;A0A3B2W8B4;A0A3B2WBB6	0.920506	0.988572	1.18685	1.03216	1.07941	0.917515	0.978156	0.974634	0.982559	0.939637	>>Phosphosite calibrated	1.00858	0.964504	0.953656	0.914645	0.865096	1.10556	1.03359	1.13728	1.03976	1.01419	1.13256	0.00608373	YES
A0A3F2YNM7	67645	Armc12	1	104.3	S	67	>>Phosphosite	0.88577	1.00578	1.26068	1.04888	1.10352	0.957759	0.971594	0.922819	0.91963	0.92357	>>Protein	A0A3F2YNM7;Q80X86;A0A3B2W8B4;A0A3B2WBB6	0.920506	0.988572	1.18685	1.03216	1.07941	0.917515	0.978156	0.974634	0.982559	0.939637	>>Phosphosite calibrated	0.962264	1.01741	1.0622	1.0162	1.02233	1.04386	0.993291	0.946837	0.935954	0.982901	-1.03622	0.19109	NO
A0A3F2YNM7	67645	Armc12	1	188.19	S	286	>>Phosphosite	0.933703	0.952303	0.959643	1.03137	1.02755	0.98676	1.07547	1.02973	1.02618	0.977285	>>Protein	A0A3F2YNM7;Q80X86;A0A3B2W8B4;A0A3B2WBB6	0.920506	0.988572	1.18685	1.03216	1.07941	0.917515	0.978156	0.974634	0.982559	0.939637	>>Phosphosite calibrated	1.01434	0.963312	0.808565	0.999228	0.951957	1.07547	1.09949	1.05653	1.0444	1.04007	1.12213	0.0162438	YES
A0A3F2YNM7	67645	Armc12	0.896912	170.44	S	322	>>Phosphosite	0.830558	1.0936	1.08901	1.03441	1.11663	0.954189	0.983568	0.931981	0.991536	0.974515	>>Protein	A0A3F2YNM7;Q80X86;A0A3B2W8B4;A0A3B2WBB6	0.920506	0.988572	1.18685	1.03216	1.07941	0.917515	0.978156	0.974634	0.982559	0.939637	>>Phosphosite calibrated	0.902285	1.10624	0.917568	1.00218	1.03448	1.03997	1.00553	0.956238	1.00914	1.03712	1.01718	0.68614	NO
A0A3F2YNM7	67645	Armc12	0.999152	94.606	S	324	>>Phosphosite	0.842647	1.00779	1.0531	1.0427	1.10249	0.977577	1.02819	0.980961	0.997809	0.966728	>>Protein	A0A3F2YNM7;Q80X86;A0A3B2W8B4;A0A3B2WBB6	0.920506	0.988572	1.18685	1.03216	1.07941	0.917515	0.978156	0.974634	0.982559	0.939637	>>Phosphosite calibrated	0.915418	1.01944	0.887308	1.01021	1.02138	1.06546	1.05115	1.00649	1.01552	1.02883	1.06463	0.0757134	NO
A0A3F2YNM7	67645	Armc12	0.956703	193.11	S	317	>>Phosphosite	0.911045	1.26112	0.950588	1.01847	0.998092	1.00872	1.01379	0.91795	0.945115	0.975106	>>Protein	A0A3F2YNM7;Q80X86;A0A3B2W8B4;A0A3B2WBB6	0.920506	0.988572	1.18685	1.03216	1.07941	0.917515	0.978156	0.974634	0.982559	0.939637	>>Phosphosite calibrated	0.989722	1.2757	0.800935	0.986734	0.924662	1.0994	1.03643	0.941842	0.961891	1.03775	1.02	0.816426	NO
A0A3F2YNM7	67645	Armc12	0.985441	132.78	S	318	>>Phosphosite	0.927335	0.973232	1.03919	1.04571	1.11098	0.93915	0.90799	1.00835	1.04902	0.999036	>>Protein	A0A3F2YNM7;Q80X86;A0A3B2W8B4;A0A3B2WBB6	0.920506	0.988572	1.18685	1.03216	1.07941	0.917515	0.978156	0.974634	0.982559	0.939637	>>Phosphosite calibrated	1.00742	0.984483	0.875586	1.01313	1.02925	1.02358	0.928267	1.0346	1.06764	1.06322	1.04225	0.298896	NO
A0A3F2YNM7	67645	Armc12	1	93.839	S	87	>>Phosphosite	0.98623	1.04624	1.06975	0.977716	0.984585	1.03617	1.00702	0.985778	1.01885	0.887653	>>Protein	A0A3F2YNM7;Q80X86;A0A3B2W8B4;A0A3B2WBB6	0.920506	0.988572	1.18685	1.03216	1.07941	0.917515	0.978156	0.974634	0.982559	0.939637	>>Phosphosite calibrated	1.0714	1.05834	0.90134	0.94725	0.912149	1.12932	1.02951	1.01143	1.03693	0.944677	1.05345	0.296734	NO
A0A3F2YNM7	67645	Armc12	1	140.45	S	268	>>Phosphosite	0.996975	0.968663	1.10603	0.84181	1.0436	1.11562	1.06366	0.952874	0.958977	0.951789	>>Protein	A0A3F2YNM7;Q80X86;A0A3B2W8B4;A0A3B2WBB6	0.920506	0.988572	1.18685	1.03216	1.07941	0.917515	0.978156	0.974634	0.982559	0.939637	>>Phosphosite calibrated	1.08307	0.979862	0.931907	0.815579	0.96682	1.21592	1.08741	0.977674	0.976	1.01293	1.10313	0.153385	NO
Q9JK23	56088	Psmg1	1	227.67	S	28	>>Phosphosite	0.899273	0.870082	0.968398	1.05745	0.983896	1.04908	0.98652	1.15642	1.01112	1.01776	>>Protein	A0A3B2WB82;Q9JK23	0.952694	0.977713	0.990616	0.954729	1.01564	0.973551	1.05536	1.02757	1.0432	1.00893	>>Phosphosite calibrated	0.943927	0.889915	0.977571	1.10759	0.968748	1.07758	0.934768	1.12539	0.969248	1.00875	1.04665	0.389061	NO
A0A3B2WBH9	21873	Tjp2	0.954438	70.41	S	421	>>Phosphosite	0.70903	0.863503	0.889727	0.800962	0.826889	1.28556	1.2202	1.17987	1.09422	1.13004	>>Protein												>>Phosphosite calibrated	0.70903	0.863503	0.889727	0.800962	0.826889	1.28556	1.2202	1.17987	1.09422	1.13004	1.44492	4.62e-05	YES
A0A3B2WBH9	21873	Tjp2	0.937808	83.206	S	267	>>Phosphosite	0.892846	1.04567	1.1037	0.951752	1.03537	1.04235	0.963034	0.969081	0.991237	1.00496	>>Protein												>>Phosphosite calibrated	0.892846	1.04567	1.1037	0.951752	1.03537	1.04235	0.963034	0.969081	0.991237	1.00496	-1.0118	0.775936	NO
A0A3B2WCL5	71810	Ranbp3	0.999809	102.49	S	530	>>Phosphosite	1.02331	1.00292	0.876545	0.853992	0.677301	1.12986	1.05962	1.38059	1.13635	0.859508	>>Protein	A0A3B2WCL5;Q9CT10	0.869973	0.883464	0.933429	0.924826	0.92632	1.05101	1.11879	1.10029	1.1097	1.08219	>>Phosphosite calibrated	1.17626	1.13522	0.939059	0.923409	0.731174	1.07502	0.947111	1.25475	1.02402	0.794227	1.03874	0.739587	NO
A0A3B2WCL5	71810	Ranbp3	1	327.53	S	107	>>Phosphosite	0.849534	0.993869	0.959404	0.993303	0.993628	0.991919	1.01943	1.05281	1.08345	1.06265	>>Protein	A0A3B2WCL5;Q9CT10	0.869973	0.883464	0.933429	0.924826	0.92632	1.05101	1.11879	1.10029	1.1097	1.08219	>>Phosphosite calibrated	0.976507	1.12497	1.02783	1.07404	1.07266	0.943776	0.911189	0.956848	0.976343	0.981944	-1.10606	0.00686282	YES
A0A3B2WCZ8	224661	Slc26a8	0.999991	75.739	S	893	>>Phosphosite	0.905115	1.02718	1.03443	1.04295	1.03913	0.997926	1.01098	1.03158	0.989583	0.921137	>>Protein	A0A3B2WCZ8;Q8R0C3;A0A3B2WD00;A0A3B2W7P2;A0A3B2W7R5	0.935526	0.957533	1.03005	0.975173	1.0153	1.01103	1.00447	1.05041	1.03552	0.984996	>>Phosphosite calibrated	0.967494	1.07273	1.00425	1.0695	1.02347	0.987038	1.00648	0.982082	0.955639	0.935168	-1.0557	0.0503885	NO
A0A3B2WCZ8	224661	Slc26a8	0.969947	104.87	S	490	>>Phosphosite	1.06933	0.812971	1.11436	0.99996	1.04419	1.0425	0.95283	1.01084	1.0147	0.938328	>>Protein	A0A3B2WCZ8;Q8R0C3;A0A3B2WD00;A0A3B2W7P2;A0A3B2W7R5	0.935526	0.957533	1.03005	0.975173	1.0153	1.01103	1.00447	1.05041	1.03552	0.984996	>>Phosphosite calibrated	1.14302	0.849026	1.08185	1.02542	1.02846	1.03112	0.948589	0.962328	0.979898	0.952622	-1.05195	0.352621	NO
A0A3B2WCZ8	224661	Slc26a8	0.999626	190.19	S	568	>>Phosphosite	1.06481	0.967726	0.954912	0.993679	1.0416	0.949481	1.08146	1.01943	0.949522	0.977387	>>Protein	A0A3B2WCZ8;Q8R0C3;A0A3B2WD00;A0A3B2W7P2;A0A3B2W7R5	0.935526	0.957533	1.03005	0.975173	1.0153	1.01103	1.00447	1.05041	1.03552	0.984996	>>Phosphosite calibrated	1.13819	1.01064	0.927056	1.01898	1.02591	0.939122	1.07665	0.970508	0.916952	0.992275	-1.04601	0.330772	NO
A0A3B2WCZ8	224661	Slc26a8	1	409.68	S	529	>>Phosphosite	0.937658	1.00541	1.00953	1.00477	0.964469	0.991419	1.07196	1.04247	1.0161	0.956215	>>Protein	A0A3B2WCZ8;Q8R0C3;A0A3B2WD00;A0A3B2W7P2;A0A3B2W7R5	0.935526	0.957533	1.03005	0.975173	1.0153	1.01103	1.00447	1.05041	1.03552	0.984996	>>Phosphosite calibrated	1.00228	1.05	0.980085	1.03035	0.949938	0.980602	1.06719	0.992441	0.981245	0.970781	-1.00408	0.87419	NO
A0A3B2WCZ8	224661	Slc26a8	1	337.9	S	530	>>Phosphosite	0.885831	0.970177	0.988821	1.01909	1.00955	1.00476	1.03584	0.998549	1.03242	1.05496	>>Protein	A0A3B2WCZ8;Q8R0C3;A0A3B2WD00;A0A3B2W7P2;A0A3B2W7R5	0.935526	0.957533	1.03005	0.975173	1.0153	1.01103	1.00447	1.05041	1.03552	0.984996	>>Phosphosite calibrated	0.94688	1.0132	0.959976	1.04503	0.994345	0.993794	1.03123	0.950632	0.997011	1.07103	1.01699	0.548196	NO
A0A3B2WCZ8	224661	Slc26a8	0.999272	119.22	S	6	>>Phosphosite	0.9267	0.978595	0.919422	0.951686	0.951964	1.07073	1.05168	1.0574	1.06526	1.02657	>>Protein	A0A3B2WCZ8;Q8R0C3;A0A3B2WD00;A0A3B2W7P2;A0A3B2W7R5	0.935526	0.957533	1.03005	0.975173	1.0153	1.01103	1.00447	1.05041	1.03552	0.984996	>>Phosphosite calibrated	0.990566	1.022	0.892602	0.975914	0.937622	1.05905	1.04699	1.00666	1.02872	1.04221	1.07573	0.0163159	YES
A0A3B2WCZ8	224661	Slc26a8	0.999287	178.14	S	26	>>Phosphosite	1.00626	1.02779	1.04068	1.03945	1.02077	0.937574	0.947428	0.961303	1.07739	0.941358	>>Protein	A0A3B2WCZ8;Q8R0C3;A0A3B2WD00;A0A3B2W7P2;A0A3B2W7R5	0.935526	0.957533	1.03005	0.975173	1.0153	1.01103	1.00447	1.05041	1.03552	0.984996	>>Phosphosite calibrated	1.07561	1.07337	1.01033	1.06591	1.00539	0.927345	0.943211	0.915173	1.04043	0.955698	-1.09384	0.0107333	YES
A0A3Q4L2R6	71138	Tmem217	1	143.31	S	115	>>Phosphosite	0.913839	1.0702	1.03565	0.970913	1.05587	0.986521	1.01511	0.996488	1.0136	0.941812	>>Protein	A0A3Q4L2R6;A0A3Q4EBU0;Q14AF1	0.977982	1.01777	0.994678	1.05317	1.01068	0.989847	0.998998	1.01373	0.977234	0.965915	>>Phosphosite calibrated	0.934414	1.05152	1.04119	0.921897	1.04471	0.99664	1.01612	0.982996	1.03721	0.975046	1.00286	0.928936	NO
A0A3Q4L2R6	71138	Tmem217	0.999414	67.519	S	94	>>Phosphosite	0.964046	0.996852	1.03622	1.01966	0.979199	0.999274	1.06918	0.993181	0.966858	0.975528	>>Protein	A0A3Q4L2R6;A0A3Q4EBU0;Q14AF1	0.977982	1.01777	0.994678	1.05317	1.01068	0.989847	0.998998	1.01373	0.977234	0.965915	>>Phosphosite calibrated	0.98575	0.979446	1.04176	0.968183	0.968851	1.00952	1.07026	0.979734	0.989382	1.00995	1.02323	0.3023	NO
A0A3Q4EBV4	72722	Fam98a	1	62.861	S	264	>>Phosphosite	0.926396	1.03248	0.992893	1.03023	1.00022	0.918893	0.954342	1.13463	1.03094	0.978979	>>Protein	Q3TJZ6;A0A3Q4EBV4	0.938146	0.962112	0.991398	0.896571	1.01654	1.05948	1.08152	1.01767	1.02379	1.01277	>>Phosphosite calibrated	0.987476	1.07314	1.00151	1.14908	0.983944	0.867305	0.882411	1.11493	1.00698	0.966631	-1.07376	0.232103	NO
A0A3Q4EC97	56462	Mtch1	1	98.531	S	56	>>Phosphosite	1.11027	1.12364	1.26791	1.14944	1.1888	0.84243	0.819259	0.952351	0.795517	0.750378	>>Protein	Q791T5;D3YXC2;A0A3Q4EC24;A0A3Q4EGL4;A0A3Q4EG99;A0A3Q4EBT8;A0A3Q4EC97;A0A3Q4EIA3;A0A3Q4EGX8	0.911429	0.963824	1.06035	1.05572	1.05098	1.00564	0.969886	0.962795	1.00255	1.01684	>>Phosphosite calibrated	1.21817	1.16582	1.19575	1.08878	1.13114	0.837708	0.844697	0.989153	0.793494	0.737949	-1.37988	0.00015291	YES
Q8K1G7	74320	Wdr33	0.996096	41.164	S	7	>>Phosphosite	0.903948	1.01183	1.05487	1.20341	0.787051	1.14542	0.931669	1.07462	0.996422	0.890756	>>Protein	Q8K4P0;Q8K1G7;A0A3Q4EGD8;Q9D1P6	0.869307	0.987543	0.931182	0.938472	0.969988	1.03795	1.05795	1.05757	1.13628	1.01376	>>Phosphosite calibrated	1.03985	1.02459	1.13283	1.28231	0.811403	1.10354	0.880637	1.01612	0.876916	0.878668	-1.11251	0.267603	NO
A0A3Q4EGK1		Gm50092	0.999364	105.65	S	274	>>Phosphosite	0.971454	0.952406	0.927953	0.936983	0.938433	1.08304	1.05648	1.03954	1.07968	1.01403	>>Protein	A0A3Q4EGK1	0.93197	0.955939	1.06091	1.00405	0.974553	1.04297	1.07417	1.00558	0.989852	0.960018	>>Phosphosite calibrated	1.04237	0.996305	0.874679	0.933207	0.962937	1.03842	0.983533	1.03378	1.09075	1.05626	1.08176	0.0457547	YES
A0A3Q4EGK1		Gm50092	1	160.33	S	396	>>Phosphosite	0.911938	0.95771	1.05812	1.01259	1.13729	0.948044	0.985909	0.977921	1.00828	1.0022	>>Protein	A0A3Q4EGK1	0.93197	0.955939	1.06091	1.00405	0.974553	1.04297	1.07417	1.00558	0.989852	0.960018	>>Phosphosite calibrated	0.978505	1.00185	0.997375	1.00851	1.16698	0.908982	0.917836	0.972498	1.01861	1.04394	-1.05993	0.217969	NO
A0A3Q4EGK1		Gm50092	0.824544	69.485	S	88	>>Phosphosite	1.13728	1.09461	0.90562	1.13645	1.00745	0.907799	0.948453	0.998736	0.854714	1.00888	>>Protein	A0A3Q4EGK1	0.93197	0.955939	1.06091	1.00405	0.974553	1.04297	1.07417	1.00558	0.989852	0.960018	>>Phosphosite calibrated	1.2203	1.14507	0.853627	1.13187	1.03376	0.870395	0.882966	0.993198	0.863477	1.0509	-1.15527	0.0852512	NO
A0A3Q4EGK1		Gm50092	0.895349	85.845	S	179	>>Phosphosite	0.884131	0.969131	1.13343	0.909278	0.887395	1.10273	1.15659	0.895723	1.05066	1.01093	>>Protein	A0A3Q4EGK1	0.93197	0.955939	1.06091	1.00405	0.974553	1.04297	1.07417	1.00558	0.989852	0.960018	>>Phosphosite calibrated	0.948669	1.0138	1.06835	0.905614	0.910566	1.0573	1.07673	0.890757	1.06143	1.05304	1.0603	0.245665	NO
A0A3Q4EGK1		Gm50092	0.766372	95.666	S	498	>>Phosphosite	0.948743	0.971495	0.911687	0.955843	0.942939	0.946774	1.16351	1.01695	1.04949	1.09256	>>Protein	A0A3Q4EGK1	0.93197	0.955939	1.06091	1.00405	0.974553	1.04297	1.07417	1.00558	0.989852	0.960018	>>Phosphosite calibrated	1.018	1.01627	0.859346	0.951992	0.967561	0.907764	1.08318	1.01131	1.06025	1.13806	1.08049	0.148453	NO
A0A3Q4EGK1		Gm50092	0.981548	92.31	S	265	>>Phosphosite	0.981206	0.970451	0.990148	0.985035	1.00342	1.07152	1.061	1.06088	0.950712	0.92563	>>Protein	A0A3Q4EGK1	0.93197	0.955939	1.06091	1.00405	0.974553	1.04297	1.07417	1.00558	0.989852	0.960018	>>Phosphosite calibrated	1.05283	1.01518	0.933303	0.981065	1.02962	1.02737	0.987741	1.05499	0.96046	0.96418	-1.00345	0.90423	NO
A0A3Q4EGL6	11692	Gfer	1	124.07	S	14	>>Phosphosite	0.924805	1.06145	1.09099	1.05641	1.04846	0.93975	0.975789	0.95999	1.01285	0.929502	>>Protein	P56213;A0A3Q4EGL6;A0A3Q4EII8	0.911481	1.02205	1.02436	1.03615	1.00244	0.97485	1.01222	0.986145	1.05737	0.972926	>>Phosphosite calibrated	1.01462	1.03855	1.06504	1.01955	1.04591	0.963995	0.964007	0.973478	0.957899	0.955367	-1.07662	6.12e-05	YES
A0A3Q4EGP0	225027	Srsf7	0.999544	91.095	S	149	>>Phosphosite	0.919589	0.858283	0.908135	0.926381	0.953785	1.01952	1.18791	1.00046	0.965913	1.26003	>>Protein	A0A3Q4L393;Q8BL97;A0A3Q4EH04;A0A3Q4L335;A0A3Q4EGP0	0.884881	0.914091	0.947875	0.946147	0.965999	1.02227	1.10927	1.09671	1.06457	1.04819	>>Phosphosite calibrated	1.03922	0.938946	0.958075	0.979109	0.987355	0.997308	1.07089	0.91224	0.907329	1.2021	1.03817	0.533767	NO
A0A3Q4EGP3	20084	Rps18	1	49.358	S	2	>>Phosphosite	0.968206	1.0605	0.973724	0.970107	1.04973	1.0103	1.04408	0.923421	1.04724	0.952688	>>Protein	S4R1N6;F6YVP7;A0A1Y7VKY1;P62270;A0A3Q4EGP3	0.883106	0.927049	0.948181	0.924908	0.934113	1.04775	1.09598	1.09902	1.09076	1.04913	>>Phosphosite calibrated	1.09636	1.14395	1.02694	1.04887	1.12377	0.964257	0.952645	0.840222	0.960107	0.908071	-1.17612	0.000979749	YES
Q149S1	71840	Tekt4	0.999999	81.373	S	81	>>Phosphosite	0.970032	0.967936	0.908885	1.02006	1.07286	1.06476	1.01017	0.998601	0.969319	1.01737	>>Protein	Q149S1;A0A3Q4EH78;A0A3Q4EGQ7	0.949333	0.959787	1.01273	1.00438	1.0295	0.970015	1.03687	1.02176	1.02477	0.990847	>>Phosphosite calibrated	1.0218	1.00849	0.897458	1.01561	1.04211	1.09767	0.97425	0.977337	0.945893	1.02677	1.00731	0.848491	NO
A0A494B9U7	56736	Rnf14	0.999033	117.21	S	30	>>Phosphosite	0.927036	1.04359	1.14244	0.992572	1.09418	0.998474	0.983741	0.917592	0.951738	0.948634	>>Protein	Q9JI90;A0A494B9U7;A0A494BAP8;A0A494BBK5;A0A494B9N7;A0A494B9F3;A0A494BBA9;A0A494B8X2;G3XA54	0.938842	1.03167	1.12076	0.967144	1.03211	0.979161	0.959654	0.985866	1.01783	0.966969	>>Phosphosite calibrated	0.987425	1.01156	1.01935	1.02629	1.06014	1.01972	1.0251	0.930747	0.935069	0.981038	-1.04356	0.104317	NO
A0A494B9D4	14319	Fth1	0.999942	113.65	S	90	>>Phosphosite	0.966277	1.03435	0.938897	0.994704	1.09945	1.0955	0.936293	0.994274	1.00319	0.937071	>>Protein	P09528;A0A494B9D4;A0A494BA92;A0A494BAP3	0.859131	0.927032	0.981103	0.919324	0.956108	1.05269	1.07173	1.12546	1.09197	1.01545	>>Phosphosite calibrated	1.12471	1.11577	0.95698	1.08199	1.14992	1.04067	0.873626	0.883436	0.918697	0.922813	-1.17032	0.00813577	YES
A0A494B9D4	14319	Fth1	0.790175	78.759	S	5	>>Phosphosite	0.906457	1.08403	1.0706	0.945101	0.972755	1.0066	1.00466	1.129	0.975605	0.905197	>>Protein	P09528;A0A494B9D4;A0A494BA92;A0A494BAP3	0.859131	0.927032	0.981103	0.919324	0.956108	1.05269	1.07173	1.12546	1.09197	1.01545	>>Phosphosite calibrated	1.05509	1.16935	1.09122	1.02804	1.01741	0.956221	0.937414	1.00314	0.893439	0.891424	-1.14513	0.00428105	YES
A0A494B9D4	14319	Fth1	0.998083	52.903	S	7	>>Phosphosite	0.982116	1.12395	1.17525	0.881475	1.18684	0.859013	0.837915	0.942873	1.10798	0.902592	>>Protein	P09528;A0A494B9D4;A0A494BA92;A0A494BAP3	0.859131	0.927032	0.981103	0.919324	0.956108	1.05269	1.07173	1.12546	1.09197	1.01545	>>Phosphosite calibrated	1.14315	1.21242	1.19789	0.95883	1.24132	0.816018	0.781832	0.837764	1.01466	0.888859	-1.32598	0.00240476	YES
A0A494B9K0	71242	Spata24	0.885388	110.44	S	127	>>Phosphosite	0.923866	0.996501	1.00479	0.991996	1.05627	1.02064	0.980993	1.10334	1.00499	0.916614	>>Protein	A0A494B8X0;A0A494B9K0;A0A494BAA1;A0A494B9A8;Q6P926;A0A494BA86	0.951885	1.01423	1.00421	1.03152	1.05751	0.982387	1.01112	0.979252	0.989814	0.978064	>>Phosphosite calibrated	0.970564	0.982522	1.00058	0.961685	0.998827	1.03893	0.970201	1.12671	1.01533	0.937171	1.03544	0.326818	NO
A0A494B9K0	71242	Spata24	0.999997	99.568	S	90	>>Phosphosite	1.01684	1.00867	1.22963	0.953	1.09756	0.953274	1.01634	0.971701	0.854941	0.898048	>>Protein	A0A494B8X0;A0A494B9K0;A0A494BAA1;A0A494B9A8;Q6P926;A0A494BA86	0.951885	1.01423	1.00421	1.03152	1.05751	0.982387	1.01112	0.979252	0.989814	0.978064	>>Phosphosite calibrated	1.06823	0.994515	1.22447	0.923881	1.03787	0.970365	1.00516	0.99229	0.863739	0.918189	-1.10511	0.114592	NO
A0A494B9K0	71242	Spata24	1	131.18	S	29	>>Phosphosite	0.996815	1.00071	0.978598	1.03209	1.12665	1.01087	0.94227	1.04157	0.898044	0.972385	>>Protein	A0A494B8X0;A0A494B9K0;A0A494BAA1;A0A494B9A8;Q6P926;A0A494BA86	0.951885	1.01423	1.00421	1.03152	1.05751	0.982387	1.01112	0.979252	0.989814	0.978064	>>Phosphosite calibrated	1.0472	0.986672	0.974492	1.00055	1.06537	1.029	0.931904	1.06364	0.907285	0.994194	-1.0301	0.410127	NO
A0A494B9K0	71242	Spata24	1	80.014	S	149	>>Phosphosite	0.963794	0.986204	1.05281	0.971515	0.99966	0.965118	1.02584	1.05131	1.02053	0.963223	>>Protein	A0A494B8X0;A0A494B9K0;A0A494BAA1;A0A494B9A8;Q6P926;A0A494BA86	0.951885	1.01423	1.00421	1.03152	1.05751	0.982387	1.01112	0.979252	0.989814	0.978064	>>Phosphosite calibrated	1.01251	0.972369	1.0484	0.94183	0.945292	0.982421	1.01456	1.07358	1.03103	0.984826	1.03374	0.245011	NO
A0A494BBN6	70004	1700028J19Rik	0.999999	131.4	S	156	>>Phosphosite	0.985488	0.921302	1.02632	0.982653	0.971486	1.07289	1.03574	1.00973	1.01998	0.974408	>>Protein												>>Phosphosite calibrated	0.985488	0.921302	1.02632	0.982653	0.971486	1.07289	1.03574	1.00973	1.01998	0.974408	1.04614	0.0890476	NO
A0A494BBN6	70004	1700028J19Rik	1	100.48	S	171	>>Phosphosite	1.05145	1.04763	1.04209	0.977823	1.10042	0.951128	1.04069	0.951064	0.920997	0.916701	>>Protein												>>Phosphosite calibrated	1.05145	1.04763	1.04209	0.977823	1.10042	0.951128	1.04069	0.951064	0.920997	0.916701	-1.09179	0.0182446	YES
A0A494B9U5	18585	Pde9a	0.846362	53.569	S	71	>>Phosphosite	0.507518	1.12395	0.978941	1.00348	1.09337	0.990696	0.829913	1.37532	1.04409	1.05272	>>Protein												>>Phosphosite calibrated	0.507518	1.12395	0.978941	1.00348	1.09337	0.990696	0.829913	1.37532	1.04409	1.05272	1.12438	0.435725	NO
A0A494B9X1	100503380	Snhg4	0.963468	109.71	S	260	>>Phosphosite	0.797187	0.861243	0.946149	0.877745	0.895495	1.10025	1.18391	1.08279	1.1063	1.14894	>>Protein	Q8K310;A0A494BAZ2;A0A494B9X1;A0A494BAZ7;A0A494BAD4;A0A494BAL7;A0A494B9B1;A0A494BB50;A0A494B968;A0A494B9C9;A0A494B8Y5;A0A494B9Q4	0.784066	0.892935	0.94792	0.878902	0.907817	1.06318	1.13791	1.15334	1.14001	1.09393	>>Phosphosite calibrated	1.01673	0.964508	0.998132	0.998683	0.986427	1.03487	1.04042	0.93883	0.970437	1.05028	1.01417	0.569012	NO
A0A494B9X1	100503380	Snhg4	0.783564	65.105	S	281	>>Phosphosite	0.746299	0.845547	0.859629	0.97676	0.838766	1.06342	1.10015	1.1842	1.2105	1.17473	>>Protein	Q8K310;A0A494BAZ2;A0A494B9X1;A0A494BAZ7;A0A494BAD4;A0A494BAL7;A0A494B9B1;A0A494BB50;A0A494B968;A0A494B9C9;A0A494B8Y5;A0A494B9Q4	0.784066	0.892935	0.94792	0.878902	0.907817	1.06318	1.13791	1.15334	1.14001	1.09393	>>Phosphosite calibrated	0.951831	0.94693	0.906859	1.11134	0.923938	1.00022	0.966819	1.02676	1.06184	1.07387	1.05962	0.20308	NO
A0A494B9Z3	71041	Pcgf6	1	145.99	S	118	>>Phosphosite	0.80231	0.995272	0.912511	0.976944	0.899859	1.07606	1.11965	1.08389	1.10353	1.02997	>>Protein												>>Phosphosite calibrated	0.80231	0.995272	0.912511	0.976944	0.899859	1.07606	1.11965	1.08389	1.10353	1.02997	1.18012	0.00219364	YES
A0A494BA44	19697	Rela	0.998927	81.565	S	240	>>Phosphosite	0.884223	0.986245	1.0899	0.93828	0.962048	1.09462	0.992681	1.03623	1.06643	0.949349	>>Protein												>>Phosphosite calibrated	0.884223	0.986245	1.0899	0.93828	0.962048	1.09462	0.992681	1.03623	1.06643	0.949349	1.05732	0.228151	NO
A0A494BAF9	207607	Ccdc40	1	157.42	S	223	>>Phosphosite	0.920168	0.964116	1.03531	1.04119	1.05137	1.03678	0.899432	1.04862	1.0588	0.944206	>>Protein	Q8BI79;A0A494BAF9;REV__Q8CDL9	0.957102	1.01606	1.04258	0.986833	1.03156	0.996366	1.01881	0.986434	0.997079	0.96718	>>Phosphosite calibrated	0.96141	0.948877	0.993033	1.05508	1.01921	1.04056	0.882825	1.06304	1.0619	0.976246	1.00944	0.817626	NO
A0A494BAF9	207607	Ccdc40	0.900682	128.12	S	374	>>Phosphosite	0.942653	0.953647	0.970206	1.0251	0.98447	1.08926	1.00771	0.963527	1.05231	1.01112	>>Protein	Q8BI79;A0A494BAF9;REV__Q8CDL9	0.957102	1.01606	1.04258	0.986833	1.03156	0.996366	1.01881	0.986434	0.997079	0.96718	>>Phosphosite calibrated	0.984903	0.938573	0.930583	1.03878	0.954355	1.09323	0.989104	0.976778	1.05539	1.04543	1.06452	0.0648942	NO
A0A494BAF9	207607	Ccdc40	1	108.17	S	848	>>Phosphosite	0.923091	0.971817	0.917658	1.04983	1.03406	1.01514	1.02591	1.01942	1.08282	0.960257	>>Protein	Q8BI79;A0A494BAF9;REV__Q8CDL9	0.957102	1.01606	1.04258	0.986833	1.03156	0.996366	1.01881	0.986434	0.997079	0.96718	>>Phosphosite calibrated	0.964464	0.956456	0.880181	1.06383	1.00243	1.01885	1.00697	1.03344	1.08599	0.992841	1.05562	0.150799	NO
A0A494BAF9	207607	Ccdc40	1	126.19	S	1210	>>Phosphosite	0.971267	0.996825	1.00801	1.04304	0.971433	1.01103	1.05767	1.0057	1.00047	0.934553	>>Protein	Q8BI79;A0A494BAF9;REV__Q8CDL9	0.957102	1.01606	1.04258	0.986833	1.03156	0.996366	1.01881	0.986434	0.997079	0.96718	>>Phosphosite calibrated	1.0148	0.981069	0.966848	1.05696	0.941716	1.01472	1.03815	1.01953	1.0034	0.966265	1.01626	0.508504	NO
A0A494BB58	12460	Ccs	1	68.034	S	221	>>Phosphosite	0.92534	0.996458	1.01213	0.983106	1.03075	1.02041	1.03437	1.01323	0.958812	1.0254	>>Protein	A0A494BB58;A0A494BAJ5;A0A494BBF1;Q9WU84	0.932101	0.969965	1.00585	0.972723	0.980535	1.02424	1.02773	1.02341	1.03251	1.03094	>>Phosphosite calibrated	0.992747	1.02731	1.00624	1.01067	1.05121	0.996265	1.00646	0.990058	0.928625	0.994622	-1.03502	0.0796599	NO
A0A494BB58	12460	Ccs	0.9992	147.64	S	199	>>Phosphosite	0.93333	1.00273	1.05746	0.957681	0.98756	0.953752	1.06568	1.02351	1.04394	0.974356	>>Protein	A0A494BB58;A0A494BAJ5;A0A494BBF1;Q9WU84	0.932101	0.969965	1.00585	0.972723	0.980535	1.02424	1.02773	1.02341	1.03251	1.03094	>>Phosphosite calibrated	1.00132	1.03378	1.05131	0.984536	1.00716	0.931184	1.03693	1.0001	1.01107	0.94511	-1.03121	0.225106	NO
A0A494BAL3	27411	Slc14a2	0.999984	113.93	S	85	>>Phosphosite	0.890006	1.17243	1.42613	1.03099	0.952902	0.931336	0.944083	0.941765	0.86329	0.847067	>>Protein												>>Phosphosite calibrated	0.890006	1.17243	1.42613	1.03099	0.952902	0.931336	0.944083	0.941765	0.86329	0.847067	-1.2087	0.0889257	NO
A0A494BAQ9	225497	Fam170a	0.997963	91.541	S	23	>>Phosphosite	0.844187	1.08046	1.08907	1.0087	0.925292	1.02814	0.981218	1.01431	1.06132	0.967301	>>Protein	A0A494BAQ9;Q66LM6	0.85913	1.02188	0.993624	1.03588	1.03744	0.979126	1.03697	0.977911	1.03159	1.02646	>>Phosphosite calibrated	0.982607	1.05733	1.09606	0.973766	0.891901	1.05006	0.946237	1.03722	1.02882	0.942366	1.00061	0.988898	NO
A0A494BAQ9	225497	Fam170a	0.995383	119.22	S	147	>>Phosphosite	0.934822	1.08269	0.999311	1.08176	1.04992	1.01897	0.942061	0.990013	0.972989	0.927472	>>Protein	A0A494BAQ9;Q66LM6	0.85913	1.02188	0.993624	1.03588	1.03744	0.979126	1.03697	0.977911	1.03159	1.02646	>>Phosphosite calibrated	1.0881	1.05951	1.00572	1.04429	1.01203	1.04069	0.908477	1.01238	0.943193	0.903564	-1.08347	0.034848	YES
A0A494BAQ9	225497	Fam170a	0.997378	124.43	S	111	>>Phosphosite	0.921138	1.14248	0.939643	1.02889	0.991045	1.02806	1.00498	0.895205	1.02999	1.01857	>>Protein	A0A494BAQ9;Q66LM6	0.85913	1.02188	0.993624	1.03588	1.03744	0.979126	1.03697	0.977911	1.03159	1.02646	>>Phosphosite calibrated	1.07218	1.11803	0.945673	0.993259	0.955281	1.04997	0.969149	0.915426	0.998445	0.992315	-1.0323	0.451017	NO
A0A494BAY0	107305	Vps37c	1	74.618	S	29	>>Phosphosite	0.871114	1.01334	0.945912	0.99549	0.96082	1.07857	0.968697	1.06314	1.09811	1.00482	>>Protein	A0A494BAY0;A0A494BAR3;Q8R105	1.01522	0.961408	1.01956	0.950785	0.961568	1.06933	1.05229	1.03118	0.965454	0.973207	>>Phosphosite calibrated	0.858058	1.05401	0.927761	1.04702	0.999222	1.00864	0.920563	1.03099	1.1374	1.03248	1.04994	0.36567	NO
A0A494BB26	225745	Haus1	1	104.82	S	219	>>Phosphosite	0.992263	0.963888	0.979268	1.03696	0.949683	0.944747	1.04213	1.09693	1.00489	0.989241	>>Protein												>>Phosphosite calibrated	0.992263	0.963888	0.979268	1.03696	0.949683	0.944747	1.04213	1.09693	1.00489	0.989241	1.03167	0.324316	NO
A0A494BB26	225745	Haus1	0.988578	100.93	S	228	>>Phosphosite	0.958835	0.996638	1.07178	1.03813	0.933981	1.00528	1.02389	1.08947	0.963664	0.918324	>>Protein												>>Phosphosite calibrated	0.958835	0.996638	1.07178	1.03813	0.933981	1.00528	1.02389	1.08947	0.963664	0.918324	1.00025	0.994901	NO
A0A494BBN4	225852	Gm550	0.975115	166.3	S	74	>>Phosphosite	0.924306	1.00343	1.02171	0.963338	1.01771	1.01948	1.02859	1.07157	0.955845	0.994016	>>Protein	A0A494BBN4	0.924791	0.978569	1.01737	0.954224	0.967443	0.978474	1.0167	1.06815	1.07367	1.0206	>>Phosphosite calibrated	0.999476	1.02541	1.00426	1.00955	1.05196	1.04191	1.01169	1.0032	0.890261	0.97395	-1.03447	0.253216	NO
A0A498WGD8	53382	Txnl1	0.999999	154.34	S	9	>>Phosphosite	0.908598	0.971518	0.977049	0.994977	1.05599	1.02841	1.04044	1.01474	0.991487	1.01678	>>Protein	A0A498WGD8;Q8CDN6;A0A494BBI1;A0A494B955;A0A494BB31	0.844967	0.867951	0.843398	0.888069	0.890161	1.08113	1.12416	1.13442	1.18016	1.14558	>>Phosphosite calibrated	1.07531	1.11932	1.15847	1.12038	1.1863	0.951235	0.925529	0.894504	0.840126	0.887571	-1.25802	2.35e-05	YES
A0A571BD48	227058	Dnah7b	1	159.8	S	82	>>Phosphosite	0.97431	1.14839	1.09326	1.06297	1.00937	0.895361	1	0.965198	0.927146	0.923999	>>Protein	A0A571BD48;L7N1Y0	0.940647	0.992359	1.00225	1.00628	1.02463	0.975031	1.02783	1.0118	1.0294	0.989767	>>Phosphosite calibrated	1.03579	1.15723	1.0908	1.05634	0.98511	0.91829	0.972921	0.953939	0.900663	0.933553	-1.13803	0.00337989	YES
A0A571BD48	227058	Dnah7b	0.963515	154.65	S	105	>>Phosphosite	0.984034	0.983786	0.94387	0.942483	1.01598	1.01811	1.01251	1.09294	1.04044	0.965858	>>Protein	A0A571BD48;L7N1Y0	0.940647	0.992359	1.00225	1.00628	1.02463	0.975031	1.02783	1.0118	1.0294	0.989767	>>Phosphosite calibrated	1.04612	0.991361	0.94175	0.936605	0.991556	1.04418	0.98509	1.08019	1.01072	0.975845	1.03844	0.211445	NO
A0A571BDM4	269774	Aak1	0.995241	100.09	S	140	>>Phosphosite	0.841775	0.878742	0.854598	0.706813	0.829998	1.22294	1.07545	1.19125	1.19529	1.20316	>>Protein												>>Phosphosite calibrated	0.841775	0.878742	0.854598	0.706813	0.829998	1.22294	1.07545	1.19125	1.19529	1.20316	1.43195	1.96e-05	YES
D3YZ86	74760	Rab3il1	0.996368	54.964	S	288	>>Phosphosite	0.965544	1.05364	1.00583	1.02521	0.990633	0.983904	0.980918	1.00387	0.972852	1.01759	>>Protein	D3YZ86;A0A571BDP7;Q8VDV3;D3Z585	0.938287	0.972202	1.01004	0.945099	0.999748	0.992121	1.04832	1.06898	1.03744	0.987752	>>Phosphosite calibrated	1.02905	1.08377	0.99583	1.08477	0.990882	0.991718	0.9357	0.939085	0.937744	1.03021	-1.07236	0.0365281	YES
D3YZ86	74760	Rab3il1	0.893456	147.53	S	331	>>Phosphosite	0.908854	1.07298	1.02686	1.11862	0.966965	0.94321	0.979448	1.01345	0.97125	0.998359	>>Protein	D3YZ86;A0A571BDP7;Q8VDV3;D3Z585	0.938287	0.972202	1.01004	0.945099	0.999748	0.992121	1.04832	1.06898	1.03744	0.987752	>>Phosphosite calibrated	0.968631	1.10366	1.01666	1.1836	0.967208	0.9507	0.934298	0.948049	0.936199	1.01074	-1.09619	0.0715783	NO
A0A571BDQ7	613264	1810020O05Rik	1	95.622	S	434	>>Phosphosite	0.981947	1.02531	0.873754	0.915394	1.05239	1.17259	0.937843	1.01354	1.15218	0.875049	>>Protein	A0A571BDQ7;A0A571BED7	0.933674	1.02248	1.05717	1.00246	0.995736	0.987591	0.998377	0.999532	1.03612	0.966867	>>Phosphosite calibrated	1.0517	1.00277	0.826501	0.913152	1.0569	1.18732	0.939368	1.01401	1.11202	0.905036	1.06323	0.398619	NO
A0A571BDQ7	613264	1810020O05Rik	0.928978	161.47	S	312	>>Phosphosite	0.92578	0.965393	0.966538	0.885561	1.00332	1.01538	1.04927	1.06847	1.08834	1.03195	>>Protein	A0A571BDQ7;A0A571BED7	0.933674	1.02248	1.05717	1.00246	0.995736	0.987591	0.998377	0.999532	1.03612	0.966867	>>Phosphosite calibrated	0.991546	0.944168	0.914268	0.883392	1.00762	1.02814	1.05097	1.06897	1.0504	1.06732	1.1107	0.00258347	YES
A0A571BDQ7	613264	1810020O05Rik	0.999858	77.241	S	259	>>Phosphosite	0.979964	1.04507	0.952227	1.07253	0.983331	1.01982	0.970674	1.03726	0.965557	0.973569	>>Protein	A0A571BDQ7;A0A571BED7	0.933674	1.02248	1.05717	1.00246	0.995736	0.987591	0.998377	0.999532	1.03612	0.966867	>>Phosphosite calibrated	1.04958	1.02209	0.900731	1.06991	0.987542	1.03263	0.972252	1.03774	0.931901	1.00693	-1.00971	0.793391	NO
A0A571BDQ7	613264	1810020O05Rik	0.966302	141.08	S	863	>>Phosphosite	0.969186	1.01143	1.03952	1.02438	1.01215	1.11344	1.03103	0.996982	0.899993	0.901894	>>Protein	A0A571BDQ7;A0A571BED7	0.933674	1.02248	1.05717	1.00246	0.995736	0.987591	0.998377	0.999532	1.03612	0.966867	>>Phosphosite calibrated	1.03804	0.989192	0.983303	1.02187	1.01648	1.12743	1.0327	0.997449	0.868622	0.932801	-1.01812	0.701325	NO
A0A571BDQ7	613264	1810020O05Rik	0.999993	101.46	S	282	>>Phosphosite	1.02464	1.01909	1.04739	1.00412	1.02716	0.947022	0.981582	0.999582	1.00383	0.945582	>>Protein	A0A571BDQ7;A0A571BED7	0.933674	1.02248	1.05717	1.00246	0.995736	0.987591	0.998377	0.999532	1.03612	0.966867	>>Phosphosite calibrated	1.09743	0.996689	0.990748	1.00166	1.03156	0.958921	0.983178	1.00005	0.96884	0.977986	-1.04686	0.0599683	NO
A0A571BDQ7	613264	1810020O05Rik	1	87.519	S	902	>>Phosphosite	0.944242	1.03165	1.0877	1.09433	1.12137	0.931684	0.949067	0.956799	0.93481	0.948354	>>Protein	A0A571BDQ7;A0A571BED7	0.933674	1.02248	1.05717	1.00246	0.995736	0.987591	0.998377	0.999532	1.03612	0.966867	>>Phosphosite calibrated	1.01132	1.00897	1.02887	1.09165	1.12617	0.94339	0.95061	0.957247	0.902225	0.980853	-1.11251	0.00410712	YES
A0A571BDQ7	613264	1810020O05Rik	1	183.44	S	581	>>Phosphosite	0.893549	0.991646	1.00759	1.044	1.06697	0.945601	1.01514	0.986936	1.06032	0.988247	>>Protein	A0A571BDQ7;A0A571BED7	0.933674	1.02248	1.05717	1.00246	0.995736	0.987591	0.998377	0.999532	1.03612	0.966867	>>Phosphosite calibrated	0.957025	0.969844	0.953101	1.04144	1.07154	0.957482	1.01679	0.987399	1.02336	1.02211	1.00284	0.920144	NO
A0A571BE33	70853	Vwa3b	0.823181	171.76	S	1029	>>Phosphosite	0.883588	1.0147	1.06223	0.974074	0.982826	0.993665	1.06938	0.975199	1.04497	0.999366	>>Protein	A0A571BE33;A0A571BEM6	0.916605	0.999062	1.03873	0.984605	1.00302	0.970846	1.03114	1.02575	1.04678	0.983453	>>Phosphosite calibrated	0.963979	1.01565	1.02262	0.989304	0.979866	1.0235	1.03708	0.950715	0.99827	1.01618	1.01093	0.57468	NO
A0A571BE33	70853	Vwa3b	0.849709	145.23	S	1151	>>Phosphosite	0.99588	1.04385	1.05232	0.984494	1.02118	1.04687	0.942622	1.01388	0.965889	0.933007	>>Protein	A0A571BE33;A0A571BEM6	0.916605	0.999062	1.03873	0.984605	1.00302	0.970846	1.03114	1.02575	1.04678	0.983453	>>Phosphosite calibrated	1.08649	1.04483	1.01308	0.999887	1.0181	1.07831	0.914155	0.988427	0.922723	0.948705	-1.0639	0.102225	NO
A0A571BG73	544678	Cfap74	0.869824	216.2	S	1171	>>Phosphosite	1.0013	1.01925	1.03456	1.10087	1.08449	0.959626	0.927277	0.957156	0.983579	0.931886	>>Protein	A0A571BED3;A0A571BG73;Q3UY96;G3UWF6;A0A0B4J1K6	0.949753	0.997106	1.02849	0.995321	1.00694	0.974953	1.01369	1.03279	1.02043	0.980524	>>Phosphosite calibrated	1.05428	1.02221	1.0059	1.10605	1.07702	0.984279	0.914756	0.926764	0.963883	0.950397	-1.11084	0.00140168	YES
[truncated: 5,217 more rows]
