# Supplementary material for: Quantitative Phosphoproteomic Profiling of Mouse Sperm Maturation in Epididymis Revealed Kinases Important for Sperm Motility
Source: Mol Cell Proteomics. 2024 Jul 6;23(8):100810. doi: 10.1016/j.mcpro.2024.100810 (PMC11338950; doi:10.1016/j.mcpro.2024.100810)
Supplement: Supplemental Table S10 [file mmc10.xlsx]

## Sheet: Table S10
Supplemental Table S10: Gene ontology enrichment analysis of proteins with phosphorylation sites up-regulated during sperm epididymal maturation and down-regulated in ALK inhibitor 2 compound 18-treated sperm
ONTOLOGY	ID	Description	GeneRatio	BgRatio	pvalue	p.adjust
BP	GO:0048515	spermatid differentiation	20/123	294/28891	1.45756e-18	2.17613e-15
BP	GO:0007286	spermatid development	19/123	283/28891	1.43211e-17	1.06907e-14
BP	GO:0007281	germ cell development	20/123	453/28891	6.0786e-15	3.02511e-12
BP	GO:0060294	cilium movement involved in cell motility	14/123	189/28891	8.37132e-14	2.60336e-11
BP	GO:0003341	cilium movement	15/123	234/28891	8.71855e-14	2.60336e-11
BP	GO:0001539	cilium or flagellum-dependent cell motility	14/123	195/28891	1.28927e-13	2.74982e-11
BP	GO:0060285	cilium-dependent cell motility	14/123	195/28891	1.28927e-13	2.74982e-11
BP	GO:0097722	sperm motility	13/123	172/28891	5.1944e-13	9.69405e-11
BP	GO:0030317	flagellated sperm motility	12/123	164/28891	6.22316e-12	1.03235e-09
BP	GO:0007018	microtubule-based movement	17/123	449/28891	8.78046e-12	1.31092e-09
BP	GO:0007338	single fertilization	11/123	169/28891	1.7305e-10	2.0927e-08
BP	GO:0009566	fertilization	12/123	218/28891	1.73386e-10	2.0927e-08
BP	GO:0035036	sperm-egg recognition	8/123	60/28891	1.82218e-10	2.0927e-08
BP	GO:0007339	binding of sperm to zona pellucida	7/123	49/28891	1.57995e-09	1.6849e-07
BP	GO:0009988	cell-cell recognition	8/123	80/28891	1.92321e-09	1.91424e-07
BP	GO:0006090	pyruvate metabolic process	9/123	137/28891	7.74618e-09	7.22815e-07
BP	GO:0019320	hexose catabolic process	6/123	38/28891	1.30024e-08	1.14192e-06
BP	GO:0006096	glycolytic process	8/123	104/28891	1.56968e-08	1.30196e-06
BP	GO:0046365	monosaccharide catabolic process	6/123	45/28891	3.74408e-08	2.94206e-06
BP	GO:0061615	glycolytic process through fructose-6-phosphate	5/123	26/28891	7.89099e-08	5.89062e-06
BP	GO:0008037	cell recognition	8/123	160/28891	4.45721e-07	3.16887e-05
BP	GO:0016052	carbohydrate catabolic process	8/123	167/28891	6.1712e-07	4.188e-05
BP	GO:0006735	NADH regeneration	4/123	17/28891	7.1322e-07	4.25935e-05
BP	GO:0061621	canonical glycolysis	4/123	17/28891	7.1322e-07	4.25935e-05
BP	GO:0061718	glucose catabolic process to pyruvate	4/123	17/28891	7.1322e-07	4.25935e-05
BP	GO:0006457	protein folding	8/123	173/28891	8.0611e-07	4.62893e-05
BP	GO:0060271	cilium assembly	11/123	387/28891	8.72377e-07	4.82392e-05
BP	GO:0044458	motile cilium assembly	6/123	79/28891	1.13555e-06	5.88411e-05
BP	GO:0006091	generation of precursor metabolites and energy	12/123	484/28891	1.14293e-06	5.88411e-05
BP	GO:0061620	glycolytic process through glucose-6-phosphate	4/123	20/28891	1.43763e-06	7.15459e-05
BP	GO:0019318	hexose metabolic process	9/123	259/28891	1.76e-06	8.47639e-05
BP	GO:0044782	cilium organization	11/123	418/28891	1.84273e-06	8.59747e-05
BP	GO:0120316	sperm flagellum assembly	5/123	48/28891	1.90594e-06	8.62293e-05
BP	GO:0005996	monosaccharide metabolic process	9/123	287/28891	4.06988e-06	0.000178716
BP	GO:0006007	glucose catabolic process	4/123	26/28891	4.3492e-06	0.000185524
BP	GO:1904851	positive regulation of establishment of protein localization to telomere	3/123	10/28891	8.84114e-06	0.000366662
BP	GO:0061077	chaperone-mediated protein folding	5/123	66/28891	9.35741e-06	0.000377584
BP	GO:0070203	regulation of establishment of protein localization to telomere	3/123	11/28891	1.21187e-05	0.000476139
BP	GO:0070202	regulation of establishment of protein localization to chromosome	3/123	12/28891	1.6108e-05	0.000616649
BP	GO:1904816	positive regulation of protein localization to chromosome, telomeric region	3/123	13/28891	2.08753e-05	0.000773621
BP	GO:0044282	small molecule catabolic process	9/123	353/28891	2.12448e-05	0.000773621
BP	GO:0048240	sperm capacitation	4/123	39/28891	2.29261e-05	0.000814968
BP	GO:1904814	regulation of protein localization to chromosome, telomeric region	3/123	15/28891	3.30045e-05	0.00114595
BP	GO:0006094	gluconeogenesis	5/123	94/28891	5.22663e-05	0.00173512
BP	GO:0006006	glucose metabolic process	7/123	225/28891	5.22978e-05	0.00173512
BP	GO:0019319	hexose biosynthetic process	5/123	98/28891	6.37932e-05	0.00207051
BP	GO:0035082	axoneme assembly	5/123	99/28891	6.69593e-05	0.00212703
BP	GO:0070200	establishment of protein localization to telomere	3/123	19/28891	6.9419e-05	0.00215922
BP	GO:0046364	monosaccharide biosynthetic process	5/123	109/28891	0.000105732	0.0032216
BP	GO:0070199	establishment of protein localization to chromosome	3/123	29/28891	0.00025376	0.00757727
BP	GO:0001578	microtubule bundle formation	5/123	132/28891	0.000258994	0.00758193
BP	GO:0051156	glucose 6-phosphate metabolic process	3/123	30/28891	0.000281081	0.00807027
BP	GO:0007288	sperm axoneme assembly	3/123	31/28891	0.000310232	0.00873918
BP	GO:0070198	protein localization to chromosome, telomeric region	3/123	32/28891	0.000341264	0.00943532
BP	GO:0032212	positive regulation of telomere maintenance via telomerase	3/123	33/28891	0.000374227	0.0101586
BP	GO:0006081	cellular aldehyde metabolic process	4/123	80/28891	0.000385358	0.0102739
BP	GO:0032200	telomere organization	5/123	150/28891	0.000466144	0.0122097
BP	GO:1903715	regulation of aerobic respiration	3/123	37/28891	0.000526372	0.0133199
BP	GO:1904358	positive regulation of telomere maintenance via telomere lengthening	3/123	37/28891	0.000526372	0.0133199
BP	GO:0072594	establishment of protein localization to organelle	8/123	452/28891	0.000724868	0.0180371
BP	GO:0032204	regulation of telomere maintenance	4/123	96/28891	0.000768154	0.0188009
BP	GO:0035967	cellular response to topologically incorrect protein	4/123	104/28891	0.00103584	0.0241641
BP	GO:0032210	regulation of telomere maintenance via telomerase	3/123	50/28891	0.00127538	0.0284201
BP	GO:0034502	protein localization to chromosome	4/123	113/28891	0.00140852	0.0309253
BP	GO:0050821	protein stabilization	5/123	202/28891	0.00176354	0.0373355
BP	GO:0042593	glucose homeostasis	6/123	298/28891	0.0017755	0.0373355
BP	GO:0033500	carbohydrate homeostasis	6/123	299/28891	0.00180566	0.0374424
BP	GO:1901607	alpha-amino acid biosynthetic process	3/123	59/28891	0.00205735	0.0413018
BP	GO:1904356	regulation of telomere maintenance via telomere lengthening	3/123	59/28891	0.00205735	0.0413018
BP	GO:0006278	RNA-templated DNA biosynthetic process	3/123	61/28891	0.00226362	0.0438907
BP	GO:0007004	telomere maintenance via telomerase	3/123	61/28891	0.00226362	0.0438907
BP	GO:0016051	carbohydrate biosynthetic process	5/123	216/28891	0.00235994	0.0444231
BP	GO:0031647	regulation of protein stability	6/123	316/28891	0.00238034	0.0444231
BP	GO:0043457	regulation of cellular respiration	3/123	63/28891	0.00248229	0.0457537
BP	GO:0035966	response to topologically incorrect protein	4/123	135/28891	0.00269472	0.0484725
CC	GO:0031514	motile cilium	23/123	313/28573	6.78247e-22	1.62101e-19
CC	GO:0097729	9+2 motile cilium	20/123	233/28573	1.77735e-20	2.12394e-18
CC	GO:0036126	sperm flagellum	17/123	206/28573	2.99975e-17	2.3898e-15
CC	GO:0001669	acrosomal vesicle	12/123	169/28573	1.0074e-11	6.01922e-10
CC	GO:0035686	sperm fibrous sheath	5/123	14/28573	2.64327e-09	1.26348e-07
CC	GO:0030141	secretory granule	15/123	498/28573	4.22486e-09	1.6829e-07
CC	GO:0097225	sperm midpiece	7/123	59/28573	6.53263e-09	2.23043e-07
CC	GO:0043209	myelin sheath	10/123	208/28573	2.46965e-08	6.90524e-07
CC	GO:0097228	sperm principal piece	6/123	42/28573	2.6003e-08	6.90524e-07
CC	GO:0002199	zona pellucida receptor complex	4/123	11/28573	1.05407e-07	2.51923e-06
CC	GO:0032838	plasma membrane bounded cell projection cytoplasm	8/123	226/28573	6.38537e-06	0.000138737
CC	GO:0005832	chaperonin-containing T-complex	3/123	10/28573	9.13741e-06	0.000168236
CC	GO:0000502	proteasome complex	5/123	65/28573	9.15092e-06	0.000168236
CC	GO:0005930	axoneme	7/123	175/28573	1.12057e-05	0.000185281
CC	GO:0097014	ciliary plasm	7/123	176/28573	1.16285e-05	0.000185281
CC	GO:0101031	protein folding chaperone complex	4/123	37/28573	1.93458e-05	0.000288979
CC	GO:0097224	sperm connecting piece	3/123	13/28573	2.15726e-05	0.000303286
CC	GO:0099568	cytoplasmic region	8/123	271/28573	2.37369e-05	0.000315173
CC	GO:1905369	endopeptidase complex	5/123	85/28573	3.39301e-05	0.000426805
CC	GO:0030286	dynein complex	4/123	60/28573	0.000132333	0.00158138
CC	GO:1905368	peptidase complex	5/123	121/28573	0.000181788	0.00206892
CC	GO:0002080	acrosomal membrane	3/123	27/28573	0.000211124	0.00229358
CC	GO:0022626	cytosolic ribosome	5/123	142/28573	0.000381383	0.00396306
CC	GO:0008180	COP9 signalosome	3/123	34/28573	0.000422532	0.00420772
CC	GO:0019867	outer membrane	6/123	229/28573	0.000483458	0.0044441
CC	GO:0031968	organelle outer membrane	6/123	229/28573	0.000483458	0.0044441
CC	GO:0030667	secretory granule membrane	4/123	89/28573	0.000601936	0.00532825
CC	GO:0005840	ribosome	6/123	267/28573	0.00107446	0.00917131
CC	GO:0005741	mitochondrial outer membrane	5/123	202/28573	0.00185019	0.0134744
CC	GO:0030017	sarcomere	5/123	202/28573	0.00185019	0.0134744
CC	GO:0044391	ribosomal subunit	5/123	215/28573	0.00242555	0.0153871
CC	GO:0032153	cell division site	3/123	62/28573	0.00244648	0.0153871
CC	GO:0030018	Z disc	4/123	133/28573	0.00265651	0.0162796
CC	GO:0015934	large ribosomal subunit	4/123	137/28573	0.0029557	0.0174646
CC	GO:0030016	myofibril	5/123	228/28573	0.0031212	0.0177611
CC	GO:0005635	nuclear envelope	7/123	451/28573	0.00344756	0.019162
CC	GO:0031674	I band	4/123	147/28573	0.00380279	0.0205257
CC	GO:0005875	microtubule associated complex	4/123	148/28573	0.00389563	0.0205257
CC	GO:0043292	contractile fiber	5/123	241/28573	0.00395054	0.0205257
CC	GO:0005874	microtubule	7/123	467/28573	0.00416739	0.0211916
CC	GO:1902911	protein kinase complex	4/123	154/28573	0.00448502	0.0223317
CC	GO:0005643	nuclear pore	3/123	78/28573	0.00468187	0.022836
CC	GO:0022625	cytosolic large ribosomal subunit	3/123	79/28573	0.00485156	0.0231905
CC	GO:0008021	synaptic vesicle	5/123	259/28573	0.0053445	0.0250458
CC	GO:0031965	nuclear membrane	5/123	263/28573	0.0056961	0.0261802
CC	GO:0070382	exocytic vesicle	5/123	281/28573	0.0074821	0.0325131
CC	GO:0036064	ciliary basal body	4/123	184/28573	0.00833919	0.0355905
MF	GO:0140662	ATP-dependent protein folding chaperone	6/127	26/28407	1.51652e-09	4.07943e-07
MF	GO:0044183	protein folding chaperone	6/127	55/28407	1.71761e-07	2.31019e-05
MF	GO:0016887	ATP hydrolysis activity	9/127	283/28407	5.40977e-06	0.000485076
MF	GO:0090079	translation regulator activity, nucleic acid binding	6/127	109/28407	9.85429e-06	0.000662701
MF	GO:0031625	ubiquitin protein ligase binding	9/127	338/28407	2.22479e-05	0.00119694
MF	GO:0044389	ubiquitin-like protein ligase binding	9/127	358/28407	3.48487e-05	0.00145381
MF	GO:0045182	translation regulator activity	6/127	144/28407	4.77455e-05	0.00145381
MF	GO:0051082	unfolded protein binding	5/127	88/28407	4.80386e-05	0.00145381
MF	GO:0008135	translation factor activity, RNA binding	5/127	90/28407	5.35093e-05	0.00145381
MF	GO:0003746	translation elongation factor activity	3/127	17/28407	5.66823e-05	0.00145381
MF	GO:0048029	monosaccharide binding	5/127	92/28407	5.94493e-05	0.00145381
MF	GO:0051018	protein kinase A binding	4/127	56/28407	0.000116887	0.00262022
MF	GO:0016853	isomerase activity	6/127	172/28407	0.000127445	0.00263713
MF	GO:0030527	structural constituent of chromatin	3/127	57/28407	0.00214098	0.0319958
MF	GO:0004857	enzyme inhibitor activity	7/127	410/28407	0.0025164	0.0342593
MF	GO:0003924	GTPase activity	6/127	305/28407	0.00254716	0.0342593
MF	GO:0000287	magnesium ion binding	5/127	214/28407	0.00279942	0.0358593
